# Supplementary material for: CryptoCEN: A Co-Expression Network for Cryptococcus neoformans reveals novel proteins involved in DNA damage repair
Source: PLoS Genet. 2024 Feb 15;20(2):e1011158. doi: 10.1371/journal.pgen.1011158 (PMC10901339; doi:10.1371/journal.pgen.1011158)
Supplement: S1 Table — Tab 1) RNAseq studies. Tab 2) RNASeq runs. (XLSX) [file pgen.1011158.s006.xlsx]

## Sheet: studies
Study Accession	Taxon ID	N Runs	Study Title	Reference	PI	Publication link	NCBI GEO information	Experimental Design/study conditions
SRP199743	235443	36	Unravelling of the novel melanin biosynthesis-signalling networks in Cryptococcus neoformans	1	Yong-Sun Bahn	https://europepmc.org/article/med/31575776	GSE131891	Under nutrient-rich and nutrient-starved conditions: Strains were cultured and maintained in yeast extract-peptone-dextrose (YPD) medium.For the melanin production assay, strains were inoculated into 2 ml of YPD broth and cultured overnight at 30°C in a shaking incubator.Each strain was spotted (3 μl) on Niger seed medium (70 g Niger seed and 20 g Bacto agar per liter), dopamine medium, or epinep…
SRP253688		52	Coordinate genomic association of transcription factors controlled by an imported quorum sensing peptide in Cryptococcus neoformans	2	Hiten Madhani	https://journals.plos.org/plosgenetics/article?id=10.1371/journal.pgen.1008744	#GSE147378	Grown to OD1 or OD5 in minimal media: Each strain of C. neoformans was inoculated in YPAD or YNB at 30°C. The next day, larger cultures were started from the starter cultures at an OD < 0.01. On the following day, as each culture grew in density 50 OD600 units of cells were harvested sequentially from the same culture at the indicated ODs. 50 OD600’s of cells at each optical density (OD 1, 5, and…
SRP184720	235443	18	Transcriptome analysis of the iron regulatory transcription factors in Cryptococcus neoformans in response to iron availability	3	James W. Kronstad, Won Hee Jung	https://www.genetics.org/content/genetics/early/2020/06/24/genetics.120.303270.full.pdf = free, https://pubmed.ncbi.nlm.nih.gov/32580959/ = pay	CHIP and RNA = GSE126314, RNA-seq = GSE126313	The ChIP-seq profiles of Cir1 and HapX were integrated with RNA sequencing (RNA-seq) data obtained for the cir1Δ and hapXΔ mutants to increase the stringency of selection of the target genes... The strains were routinely grown in yeast extract-bacto peptone medium supplemented with 2.0% (wt/vol) glucose (YPD) or yeast nitrogen base (YNB; Difco, USA) with 2.0% (wt/vol) glucose. The YNB low-iron me…
SRP193970		12	Transcriptomics analysis of amphotericin B and lactoferrin drug synergy in Cryptococcus neoformans H99	4	M. Wilkins	https://www.ncbi.nlm.nih.gov/pmc/articles/PMC6779777/	GSE130375	Cryptococcus neoformans strain H99 was cultured in yeast nitrogen broth (YNB) at 37°C with shaking at 180 rpm. RNA was extracted from the following cultures: (i) AMB treatment; (ii) growth control for (i); (iii) AMB-LF treatment; and (iv) growth control for (iii).
SRP157928	178876	24	RNAseq analysis of dormant cells	5	Alexandre Alanio	https://journals.plos.org/plospathogens/article?id=10.1371/journal.ppat.1007945	GSE118549	Grown in liquid Yeast Peptone Dextrose (YPD: 1% yeast extract, 2% peptone, 2% D-glucose). Minimal medium (MM, 15mM D-glucose, 10 mM MgSO4, 29.4mM KH2PO4, 13mM Glycine, 3.0 μM Thiamine (Sigma), pH5.5) was used for specific experiments --> 4 conditions: LOG (logarithmic cells), STAT (stationary phase yeasts), VBNC (viable but non culturable cells), 8D-NORMOx (poptotic or dead yeasts upon incubation…
SRP212774		12	Transcriptome of Cryptococcus neoformans and Cryptococcus deneoformans	6	Guilhem Janbon	https://academic.oup.com/nar/article/48/5/2312/5724440	GSE133695 (RNA-seq, TSS-seq, PAS-seq, DNA-seq) and GSE133125 (ribosome profiling and matched RNA-seq).	Cryptococcus neoformans strain H99 and C. deneoformans strain JEC21 → grown in 100 ml YPD at 30°C or 37°C under agitation up to exponential or early stationary phase as previously described (Briefly, early stationary phase was obtained after 18 h of growth (final OD600 = 15) starting from at OD600 = 0.5.). Cryptococcus deneoformans strain NE579 (upf1Δ) (36) was grown in YPD at 30°C under agitatio…	Ribosome profiling (riboprofiling) was performed on both C. neoformans H99 and C. deneoformans JEC21, two biological replicates of WT-H99 and one replicate each of H99 ago1Δ and H99 gwo1Δ strains from (33), and one replicate each of WT-JEC21 and JEC21 ago1Δ. We detected negligible differential abundance between these deletions and their background strains, so in our analyses we treat the deletion…
SRP201981	235443	36	Cryptococcus neoformans reactivation in different media and temperatures	Unpublished data	Wallace/Ballou
ERP003431	235443	12	multiple_crypto_grubii_experiment	Institut Pasteur 2-Jul-2013				RNAseq under multiple conditions to try and get all genes expressed
SRP008146	5207	20	R-Seq alysis of ada2?, nrg1? and cir1? and KN99a wildtype cells in capsule inducing and non-inducing conditions	7	Michael R Brent, Tamara L Doering	https://www.ncbi.nlm.nih.gov/pmc/articles/PMC3234223/	GSE32049	"Cells were cultured overnight in YPD, and grown for 90 minutes in either capsule-inducing (DMEM, 37°C, 5% CO2) or capsule non-inducing (DMEM, 30°C, room air) conditions prior to isolation of total RNA.”
SRP015456		50	Cryptococcus Multiisolate Transcriptome or Gene expression (NHGRI)	8	Fred S. Dietrich	https://journals.plos.org/plosgenetics/article?id=10.1371/journal.pgen.1004261		YPD (1% yeast extract, 2% Bacto-peptone, 2% glucose)
SRP041551	5207	48	Cryptococcus neoformans var. grubii H99 Transcriptome or Gene expression	9	Kyung J. Kwon-Chung	https://journals.plos.org/plosgenetics/article?id=10.1371/journal.pgen.1004292	SRA = SRX347687	YEPD contains 1% yeast extract, 2% Bacto-peptone and 2% dextrose. YES medium contains 0.5% yeast extract, 3% glucose and 225 µg/ml each of uracil, adenine, leucine, histidine, and lysine. Low-oxygen conditions (5% CO2 and 1% O2) were maintained using an Invivo2 400 workstation at the indicated temperatures. --> To isolate RNA from 1% O2 grown cells, overnight cultures of wild-type and each deleta…
SRP041592	5207	12	Cross talk between the cell wall integrity and cAMP/protein kise A pathways in Cryptococcus neoformans	10	Jennifer K Lodge	https://www.ncbi.nlm.nih.gov/pmc/articles/PMC4145688/	GSE57217.	Cells were grown for 3 days on plates containing yeast extract-peptone-dextrose (YPD) medium supplemented with 1 M d-sorbitol --> A 50-ml flask of YPD medium supplemented with 1 M sorbitol was inoculated and grown overnight at 30°C with shaking (300 rpm). Cells were diluted to an optical density at 650 nm (OD650) of 0.004 and grown overnight to an OD650 of 0.75 to 1.0. A strain with a deletion in…
SRP045488	5207	354	Model-driven mapping of transcriptiol networks reveals the circuitry and dymics of virulence regulation	11, 12	Tamara L Doering, Michael R Brent	https://www.ncbi.nlm.nih.gov/pmc/articles/PMC4417117/	GSE60398	Standard growth at 30°C in yeast peptone dextrose (YPD) medium. For capsule induction, an overnight culture in YPD was washed, resuspended in DMEM, and grown at 37°C in 5% CO2. --> To gain insight into the transcriptional dynamics of cryptococcal capsule induction, we performed RNA-seq on WT cells immediately before transfer from rich media into capsule-inducing conditions and at 1.5, 3, 8, and 2…
SRP047308	5207	14	Product binding enforces the genomic specificity of a yeast Polycomb repressive complex	13	Hiten D Madhani	https://www.ncbi.nlm.nih.gov/pmc/articles/PMC4303595/
SRP059269	5207	52	Usv101 is a key regulator of cryptococcal virulence and determint of host response	12	Tamara L Doering, Michael R Brent	https://www.ncbi.nlm.nih.gov/pmc/articles/PMC4850258/	GSE69532 and GSE60398.	cells were grown with continuous shaking (230 rpm) at 30°C in YPD medium or at 30°C on agar plates... To induce capsule formation, cells cultured overnight in YPD were collected by centrifugation, washed in Dulbecco’s modified Eagle’s medium (DMEM), and adjusted to 106 cells/ml in DMEM preconditioned to 37°C and 5% CO2 (capsule-inducing conditions) in 24-well plates. For inhibitor experiments, in…
SRP063857	5207	34	Convergent evolution of peptide-based quorum sensing required for virulence in a eukaryotic pathogen	14	Hiten D Madhani	https://www.ncbi.nlm.nih.gov/pmc/articles/PMC5186401/	GSE73203	used the procedures from this paper: Chun and Madhani, 2010 (https://www.ncbi.nlm.nih.gov/pmc/articles/PMC3611884/) - C. neoformans cultures of 50 ml were grown overnight. 50 ODs were washed 1× with water and resuspended in 15 ml DMEM. This suspension was transferred to 150 mm × 25 mm tissue culture-treated plates already containing 5 ml DMEM. Cultures were incubated sitting at 37°C, 5% CO2 for 8…
SRP065179	5207	24	C. neoformans gene expression by SIR2 deletion in strains H99 and RC2 subjected to glucose starvation	15	Betti C Fries	https://www.ncbi.nlm.nih.gov/pmc/articles/PMC5276861/	#GSE74298	Strains stored at -80°C were streaked to single colonies and maintained on Yeast Extract Peptone agar with 0.05%, or 2% dextrose, or 2% dextrose and drug [2.5 mM (Sigma Aldrich) INAM plates and respective NA controls as detailed in a previous publication… Three biological replicates of wt or sir2Δ cells were grown in YPD or YEP and 0.05% glucose broth overnight at 37°C, and approximately 108 cell…
SRP071061	235443	12	Transcriptome alysis of cryptococcal IPK mutants	16,17,18	Julianne T Djordjevic	https://www.ncbi.nlm.nih.gov/pmc/articles/PMC4453010/		RNA-seq analysis of the gene expression in the WT and Δkcs1 mutant. The data are based on the analysis of triplicate samples....C. neoformans strains were maintained on SAB agar plates and incubated in YNB, YPD, or MM broth in preparation for the experiments. Mating was induced on 5% V8 juice (pH 5), 2% agar plates....fungal strains were grown in YPD broth for 22 h
SRP073615	178876	24	Investigating Conservation of the Cell-Cycle-Regulated Transcriptiol Program in the Fungal Pathogen, Cryptococcus neoformans	19	Steven B. Haase	https://www.ncbi.nlm.nih.gov/pmc/articles/PMC5137879/	GSE80474	Yeast cultures were grown in standard YEP medium (1% yeast extract, 2% peptone, 0.012% adenine, 0.006% uracil supplemented with 2% dextrose sugar). For centrifugal elutriation, cultures were grown in YEP-dextrose (YEPD) medium at 30°C overnight. Elutriated early G1 cells were then resuspended in fresh YEPD medium at 30°C for time series experiments. For α-factor arrest, cultures were grown in YEP…
SRP095810	235443	28	Extensive rewiring of the Calcineurin-Crz1 stress response network in the human fungal pathogen Cryptococcus neoformans	20	Joseph Heitman	https://www.ncbi.nlm.nih.gov/pmc/articles/PMC5380312/	GSE93005 (https://www.ncbi.nlm.nih.gov/geo/query/acc.cgi?acc=GSE93005)	comparing wt and mutant strains and complemented strains at 24 and 37C
SRP097868		64	Cryptococcus neoformans sexual reproduction is controlled by a quorum sensing peptide	21	Linqi Wang	https://www.nature.com/articles/s41564-018-0160-4		Cryptococcus strains were cultured on YPD solid plates at 30°C for routine growth and V8 agar for mating assays, unless otherwise indicated…. For RNA-seq analysis evaluating the impact of Qsp1 signalling components on mating response, the wild-type XL280α strain and isogenic Qsp1 pathway mutants were cultured in YPD liquid medium (extremely mating-inhibitory condition) at 30 °C overnight....To re…
SRP107007		39	Cryptococcus neoformans var. grubii KN99 genome sequencing and annotation	22	Tamara L. Doering Michael R. Brent	https://pubmed.ncbi.nlm.nih.gov/29305388/	GSE104198	we carried out RNA-seq on three strains that were neutrally transformed with the G418 drug resistance cassette, three that were neutrally transformed with the NAT resistance cassette, and one untransformed wild type, each in biological triplicate
SRP132176		12	Global transcriptiol alysis of wild-type and cuf1? Cryptococcus neoformans cells in responses to copper availability	23	Dennis J Thiele	https://www.ncbi.nlm.nih.gov/pmc/articles/PMC5980777/	The accession number for both data sets (SuperSeries record) is GSE110122. The individual accession number for the RNA-Seq dataset is GSE110121, and for the ChIP-Seq dataset is GSE110120.	For qRT-PCR and RNA-Seq experiments 1 mM CuSO4 or 1 mM BCS were added to the media and cells grown for three hours unless otherwise noted.
SRP132987		9	Identifying a Novel Connection Between the Fungal Plasma Membrane and pH Sensing	24	J Andrew Alspaugh	https://www.ncbi.nlm.nih.gov/pmc/articles/PMC6173979/	GSE110723	Strains were incubated in YPD... Cells were pelleted and resuspended in CCO2-independent media and incubated for 1.5 h at 37°C with 150 rpm shaking
SRP133926		20	Transcriptomic profiling of the Cryptococcus neoformans transition to titan-like cells	25	Óscar Zaragoza	https://www.ncbi.nlm.nih.gov/pmc/articles/PMC5959073/	GSE111400	To induce titan-like cells, strains were grown in a medium that we have defined as Titan Cells Medium (TCM), which is based in the medium described to induce capsule growth (10% Sabouraud buffered at pH 7.3 with 50 mM MOPS, [75]).
SRP289700	5207	252	Mar1 deletion and RNA enrichment in Cryptococcus neoformans: pilot data for a high-throughput sequencing course	26	Joshua Aaron Granek Andrew Alspaugh	https://www.biorxiv.org/content/10.1101/2021.03.01.433483v1 *This article is a preprint and has not been certified by peer review	GSE160397 (https://www.ncbi.nlm.nih.gov/geo/query/acc.cgi?acc=GSE160397).	This strain was maintained on yeast extract-peptone-dextrose (YPD) medium (1% yeast extract, 2% peptone, 2% dextrose, and 2% agar for solid medium)... Samples were prepared by growing H99 to mid-logarithmic growth phase in three separate flasks of liquid YPD medium, with 150 rpm shaking.... All work was done with the same three total RNA samples, the enrichment, library preparation, and sequencin…
SRP297062	5207	56	The transcription factor Pdr802 regulates Titan cell production and Cryptococcus neoformans pathogenicity (RNA-Seq)	27	Tamara L. Doering Michael R. Brent	https://www.ncbi.nlm.nih.gov/pmc/articles/PMC8092302/	RNA-Seq = GSE162851	wt and pdr802 cells grown for 24 h in DMEM (37°C, 5% CO2)
SRP302835	5207	16	Transcriptomic response of Cryptococcus neoformans to ecologically relevant nitrogen concentrations	28	Alfred Botha	https://academic.oup.com/femsyr/article-abstract/21/4/foab028/6249451?redirectedFrom=fulltext		low and high nitrogen at 30 and 37C
SRP150918	235443	12	Fungal acetylome comparative analysis identifies an essential role of acetylation in human fungal pathogen virulence	29	Chen Ding	https://www.ncbi.nlm.nih.gov/pmc/articles/PMC6494858/	The transcriptome (RNA-seq) and ChIP-seq data are deposited in NCBI’s Gene Expression Omnibus (GEO) (https://www.ncbi.nlm.nih.gov/geo/) and can be accessed through GEO Series accession ID GEO: GSE116040.	The transcriptome analysis was performed as previously described, with modifications37. For the analysis of deacetylase inhibitors, C. neoformans cells were treated or not treated with 3 μM TSA and 20 mM NAM in 50 ml of YPD media at 30 °C for 6 h. For the analysis of dac2Δ and dac4Δ, overnight cell cultures of the wild-type H99, dac2Δ, and dac4Δ strains were subcultured in fresh YPD media, and th…
SRP253081	5207	96	Sterol-response pathways mediate alkaline survival in diverse fungi.	30	Andrew Alspaugh	https://www.ncbi.nlm.nih.gov/pmc/articles/PMC7298709/	GSE147109	Each mutant, reconstituted strain, and fluorescent strain were generated in the C. neoformans H99 MATα genetic background and incubated in either yeast-peptone-dextrose medium (YPD) (1% yeast extract, 2% peptone, and 2% dextrose) or yeast nitrogen base medium (YNB).... This experiment was conducted with six biological replicates for the WT strain and the sre1Δ strain under both pH 4 and pH 8 cond…
SRP165294	178876	12	Transcriptomic changes in response to host temperature stress in the pathogen Crypococcus neoformans	31	John C. Panepinto	https://www.nature.com/articles/s41467-019-12907-x#Sec13	GSE121183.	wt vs mutant and 30 and 37 - Wild-type and ccr4Δ cells (ccr4Δ, C. amylolentusCCR4::ccr4Δ, hob1Δ and C. amylolentus strain CBS 6039) were grown to mid-log phase in YPD at 30 °C, 250 rpm. Half of the culture was resuspended in pre-warmed 37 °C YPD, and incubated at 37 °C for 1 h.
SRP190185	235443	9	The TOR pathway plays pleiotropic roles in growth and stress responses of the fungal pathogen Cryptococcus neoformans	32	Yong-Sun Bahn	https://www.ncbi.nlm.nih.gov/pmc/articles/PMC6707454/	GSE129227	WT (H99S) and TOR1oe strains were incubated in YPD liquid medium overnight at 30°, subcultured in fresh YPD liquid medium, and then further incubated at 30° until OD600 was ∼0.6–0.8. The WT cells were divided in half. One-half was used as a WT control while the other half was treated with rapamycin (3 ng/ml), and further incubated for 3 hr at 30°. The WT, TOR1oe, and rapamycin-treated WT cells we…
SRP180006	5207	21	Cdk8 and Ssn801 regulate oxidative stress resistance and virulence in Cryptococcus neoformans	33	Tamara L. Doering	https://www.ncbi.nlm.nih.gov/pmc/articles/PMC6372802/	GSE125281	For all studies, cryptococcal strains were grown overnight in YPD medium at 30°C in room air with shaking at 230 rpm. For growth curves, cells were sedimented at 1,000 × g (25°C, 3 min), washed with phosphate-buffered saline (PBS), and adjusted to 1 × 105 cells/ml before growth at 30°C in room air in YPD or at 37°C, 5% CO2 in DMEM, RPMI, or sterile artificial cerebrospinal fluid (ACSF). Cell coun…
SRP151531	178876	12	Analysis of the Grx4 monothiol glutaredoxin in Cryptococcus	34	James W. Kronstad	https://journals.asm.org/doi/10.1128/mBio.02377-18	All raw sequencing reads are available from the NCBI Short Read Archive (SRA) under accession no. SRR7446976 to SRR7446987 and under BioProject no. PRJNA478320 (see Table S4 in the supplemental material).	The serotype A strain H99 (MATα) of C. neoformans var. grubii and mutant derivatives were maintained on YPD medium.... Cells for three biological replicates were prepared by growing the WT strain and the grx4 mutant in 50 ml of YPD overnight at 30˚C. The cells were washed twice with iron-chelated water followed by growth in 50 ml of YNB low-iron medium for 16 h, harvested, and diluted to 4.0 × 10…
References
1	Lee D, Jang E-H, Lee M, Kim S-W, Lee Y, Lee K-T, et al. Unraveling Melanin Biosynthesis and Signaling Networks in Cryptococcus neoformans. MBio. 2019;10. doi:10.1128/mBio.02267-19
2	Summers DK, Perry DS, Rao B, Madhani HD. Coordinate genomic association of transcription factors controlled by an imported quorum sensing peptide in Cryptococcus neoformans. PLoS Genet. 2020;16: e1008744.
3	Do E, Cho Y-J, Kim D, Kronstad JW, Jung WH. A transcriptional regulatory map of iron homeostasis reveals a new control circuit for capsule formation in Cryptococcus neoformans. Genetics. 2020;215: 1171–1189.
4	Lai Y-W, Pang CNI, Campbell LT, Chen SCA, Wilkins MR, Carter DA. Different Pathways Mediate Amphotericin-Lactoferrin Drug Synergy in Cryptococcus and Saccharomyces. Front Microbiol. 2019;10. doi:10.3389/fmicb.2019.02195
5	Hommel B, Sturny-Leclère A, Volant S, Veluppillai N, Duchateau M, Yu C-H, et al. Cryptococcus neoformans resists to drastic conditions by switching to viable but non-culturable cell phenotype. PLoS Pathog. 2019;15: e1007945.
6	Wallace EWJ, Maufrais C, Sales-Lee J, Tuck LR, de Oliveira L, Feuerbach F, et al. Quantitative global studies reveal differential translational control by start codon context across the fungal kingdom. Nucleic Acids Res. 2020;48: 2312–2331.
7	Haynes BC, Skowyra ML, Spencer SJ, Gish SR, Williams M, Held EP, et al. Toward an integrated model of capsule regulation in Cryptococcus neoformans. PLoS Pathog. 2011;7: e1002411.
8	Janbon G, Ormerod KL, Paulet D, Byrnes EJ 3rd, Yadav V, Chatterjee G, et al. Analysis of the genome and transcriptome of Cryptococcus neoformans var. grubii reveals complex RNA expression and microevolution leading to virulence attenuation. PLoS Genet. 2014;10: e1004261.
9	Chang YC, Khanal Lamichhane A, Garraffo HM, Walter PJ, Leerkes M, Kwon-Chung KJ. Molecular mechanisms of hypoxic responses via unique roles of Ras1, Cdc24 and Ptp3 in a human fungal pathogen Cryptococcus neoformans. PLoS Genet. 2014;10: e1004292.
10	Donlin MJ, Upadhya R, Gerik KJ, Lam W, VanArendonk LG, Specht CA, et al. Cross talk between the cell wall integrity and cyclic AMP/protein kinase A pathways in Cryptococcus neoformans. MBio. 2014;5. doi:10.1128/mbio.01573-14
11	Maier EJ, Haynes BC, Gish SR, Wang ZA, Skowyra ML, Marulli AL, et al. Model-driven mapping of transcriptional networks reveals the circuitry and dynamics of virulence regulation. Genome Res. 2015;25: 690–700.
12	Gish SR, Maier EJ, Haynes BC, Santiago-Tirado FH, Srikanta DL, Ma CZ, et al. Computational analysis reveals a key regulator of cryptococcal virulence and determinant of host response. MBio. 2016;7: e00313-16.
13	Dumesic PA, Homer CM, Moresco JJ, Pack LR, Shanle EK, Coyle SM, et al. Product binding enforces the genomic specificity of a yeast polycomb repressive complex. Cell. 2015;160: 204–218.
14	Homer CM, Summers DK, Goranov AI, Clarke SC, Wiesner DL, Diedrich JK, et al. Intracellular action of a secreted peptide required for fungal virulence. Cell Host Microbe. 2016;19: 849–864.
15	Bouklas T, Jain N, Fries BC. Modulation of Replicative Lifespan in Cryptococcus neoformans: Implications for Virulence. Front Microbiol. 2017;8. doi:10.3389/fmicb.2017.00098
16	Lev S, Li C, Desmarini D, Saiardi A, Fewings NL, Schibeci SD, et al. Fungal inositol pyrophosphate IP 7 is crucial for metabolic adaptation to the host environment and pathogenicity. MBio. 2015;6. doi:10.1128/mbio.00531-15
17	Li C, Lev S, Saiardi A, Desmarini D, Sorrell TC, Djordjevic JT. Identification of a major IP5 kinase in Cryptococcus neoformans confirms that PP-IP5/IP7, not IP6, is essential for virulence. Sci Rep. 2016;6. doi:10.1038/srep23927
18	Li C, Lev S, Desmarini D, Kaufman-Francis K, Saiardi A, Silva APG, et al. IP3-4 kinase Arg1 regulates cell wall homeostasis and surface architecture to promote Cryptococcus neoformans infection in a mouse model. Virulence. 2017;8: 1833–1848.
19	Kelliher CM, Leman AR, Sierra CS, Haase SB. Investigating conservation of the cell-cycle-regulated transcriptional program in the fungal pathogen, Cryptococcus neoformans. PLoS Genet. 2016;12: e1006453.
20	Chow EWL, Clancey SA, Billmyre RB, Averette AF, Granek JA, Mieczkowski P, et al. Elucidation of the calcineurin-Crz1 stress response transcriptional network in the human fungal pathogen Cryptococcus neoformans. PLoS Genet. 2017;13: e1006667.
21	Tian X, He G-J, Hu P, Chen L, Tao C, Cui Y-L, et al. Cryptococcus neoformans sexual reproduction is controlled by a quorum sensing peptide. Nat Microbiol. 2018;3: 698–707.
22	Friedman RZ, Gish SR, Brown H, Brier L, Howard N, Doering TL, et al. Unintended side effects of transformation are very rare in Cryptococcus neoformans. G3 (Bethesda). 2018;8: 815–822.
23	Garcia-Santamarina S, Festa RA, Smith AD, Yu C-H, Probst C, Ding C, et al. Genome‐wide analysis of the regulation of Cu metabolism in Cryptococcus neoformans. Mol Microbiol. 2018;108: 473–494.
24	Brown HE, Ost KS, Esher SK, Pianalto KM, Saelens JW, Guan Z, et al. Identifying a novel connection between the fungal plasma membrane and pH‐sensing. Mol Microbiol. 2018;109: 474–493.
25	Trevijano-Contador N, de Oliveira HC, García-Rodas R, Rossi SA, Llorente I, Zaballos Á, et al. Cryptococcus neoformans can form titan-like cells in vitro in response to multiple signals. PLoS Pathog. 2018;14: e1007007.
26	Telzrow CL, Zwack PJ, Esher Righi S, Dietrich FS, Chan C, Owzar K, et al. Comparative analysis of RNA enrichment methods for preparation of Cryptococcus neoformans RNA sequencing libraries. G3 (Bethesda). 2021;11. doi:10.1093/g3journal/jkab301
27	Reuwsaat JCV, Agustinho DP, Motta H, Chang AL, Brown H, Brent MR, et al. The Transcription Factor Pdr802 Regulates Titan Cell Formation and Pathogenicity of Cryptococcus neoformans. MBio. 2021;12. doi:10.1128/mBio.03457-20
28	Bosch C, Bhana Z, Toplis B, Volschenk H, Botha A. Transcriptomic response ofCryptococcus neoformansto ecologically relevant nitrogen concentrations. FEMS Yeast Res. 2021;21. doi:10.1093/femsyr/foab028
29	Li Y, Li H, Sui M, Li M, Wang J, Meng Y, et al. Fungal acetylome comparative analysis identifies an essential role of acetylation in human fungal pathogen virulence. Commun Biol. 2019;2. doi:10.1038/s42003-019-0419-1
30	Brown HE, Telzrow CL, Saelens JW, Fernandes L, Alspaugh JA. Sterol-response pathways mediate alkaline survival in diverse fungi. MBio. 2020;11. doi:10.1128/mBio.00719-20
31	Bloom ALM, Jin RM, Leipheimer J, Bard JE, Yergeau D, Wohlfert EA, et al. Thermotolerance in the pathogen Cryptococcus neoformans is linked to antigen masking via mRNA decay-dependent reprogramming. Nat Commun. 2019;10. doi:10.1038/s41467-019-12907-x
32	So Y-S, Lee D-G, Idnurm A, Ianiri G, Bahn Y-S. The TOR pathway plays pleiotropic roles in growth and stress responses of the fungal pathogen Cryptococcus neoformans. Genetics. 2019;212: 1241–1258.
33	Chang AL, Kang Y, Doering TL. Cdk8 and Ssn801 regulate oxidative stress resistance and virulence in Cryptococcus neoformans. MBio. 2019;10. doi:10.1128/mbio.02818-18
34	Attarian R, Hu G, Sánchez-León E, Caza M, Croll D, Do E, et al. The monothiol glutaredoxin Grx4 regulates iron homeostasis and virulence in Cryptococcus neoformans. MBio. 2018;9. doi:10.1128/mbio.02377-18

## Sheet: runs
Study Accession	N Runs	Run Accession	Checked Run	Library Layout	Processing Comment	N Genes Nonzero Expression	N Reads Aligned Exactly Once	Fraction of Reads Aligned Exactly Once
ERP003431	12	ERR299572	yes	paired		8622	21862513	0.67732
ERP003431	12	ERR299574	yes	paired		8624	10370661	0.712592
ERP003431	12	ERR299576	yes	paired		8788	28001893	0.710666
ERP003431	12	ERR299578	yes	paired		8694	43078825	0.600874
ERP003431	12	ERR299580	yes	paired		8658	31173843	0.740034
ERP003431	12	ERR299582	yes	paired		8780	34050438	0.732426
ERP003431	12	ERR299584	yes	paired		8708	30561650	0.661909
ERP003431	12	ERR299586	yes	paired		8663	33805220	0.746363
ERP003431	12	ERR299588	yes	paired		8791	37860638	0.637585
ERP003431	12	ERR299590	yes	paired	error in metadata	8556	NA	NA
ERP003431	12	ERR299592	yes	paired		8736	31217304	0.676142
ERP003431	12	ERR299594	yes	paired		8480	17425932	0.744303
SRP008146	20	SRR342865	yes	single		7527	2144071	0.515653
SRP008146	20	SRR342866	yes	single		7294	1501111	0.499637
SRP008146	20	SRR342867	yes	single		7726	1883601	0.530765
SRP008146	20	SRR342868	yes	single		7965	3634767	0.528831
SRP008146	20	SRR342869	yes	single		7407	2623344	0.527863
SRP008146	20	SRR342870	yes	single		7517	3441403	0.512252
SRP008146	20	SRR342871	yes	single		7920	3619356	0.526946
SRP008146	20	SRR342872	yes	single		7753	3159143	0.525992
SRP008146	20	SRR342873	yes	single		7884	2874469	0.529217
SRP008146	20	SRR342874	yes	single		7404	1794026	0.506327
SRP008146	20	SRR342875	yes	single		7703	1653675	0.535299
SRP008146	20	SRR342876	yes	single		8016	2952384	0.519544
SRP008146	20	SRR342877	yes	single		7787	2166712	0.511383
SRP008146	20	SRR342878	yes	single		7872	3224576	0.514923
SRP008146	20	SRR342879	yes	single		7527	2210230	0.511399
SRP008146	20	SRR342880	yes	single		7393	1423273	0.459946
SRP008146	20	SRR342881	yes	single		7979	3639461	0.531343
SRP008146	20	SRR342882	yes	single		7852	3677246	0.54264
SRP008146	20	SRR342883	yes	single		7763	2789703	0.52277
SRP008146	20	SRR342884	yes	single		7321	1788987	0.505714
SRP015456	50	SRR639771	yes	paired		8551	3536630	0.819939
SRP015456	50	SRR563267	yes	paired		8539	3698500	0.825102
SRP015456	50	SRR563176	yes	paired		8549	3717272	0.824544
SRP015456	50	SRR563221	yes	paired		8547	3620241	0.824275
SRP015456	50	SRR649819	yes	paired		8545	3575652	0.819643
SRP015456	50	SRR554153	yes	paired		8536	3708210	0.824064
SRP015456	50	SRR554206	yes	paired		8531	3719356	0.824214
SRP015456	50	SRR646264	yes	paired		8568	3774657	0.816422
SRP015456	50	SRR563153	yes	paired		8605	3923770	0.821187
SRP015456	50	SRR563082	yes	paired		8575	3903117	0.821503
SRP015456	50	SRR563095	yes	paired		8577	3829184	0.821035
SRP015456	50	SRR649806	yes	paired		8567	3817606	0.815573
SRP015456	50	SRR554166	yes	paired		8587	3923545	0.820647
SRP015456	50	SRR554220	yes	paired		8570	3915245	0.820882
SRP015456	50	SRR563154	yes	paired		8720	3724974	0.306836
SRP015456	50	SRR563183	yes	paired		8718	3680200	0.304163
SRP015456	50	SRR554174	yes	paired		8737	4059825	0.322885
SRP015456	50	SRR563223	yes	paired		7934	486816	0.0380823
SRP015456	50	SRR563074	yes	paired		7930	482711	0.0376439
SRP015456	50	SRR554237	yes	paired		7989	528356	0.0398753
SRP015456	50	SRR563196	yes	paired		8013	4447607	0.850869
SRP015456	50	SRR563276	yes	paired		7955	4359998	0.851009
SRP015456	50	SRR563225	yes	paired		7971	4428028	0.850859
SRP015456	50	SRR649776	yes	paired		7976	4397580	0.84495
SRP015456	50	SRR649817	yes	paired		7979	4356178	0.846068
SRP015456	50	SRR554139	yes	paired		7989	4445734	0.850678
SRP015456	50	SRR554199	yes	paired		7985	4444713	0.850712
SRP015456	50	SRR646268	yes	paired		7824	3242126	0.850119
SRP015456	50	SRR563220	yes	paired		7916	3370668	0.854533
SRP015456	50	SRR563268	yes	paired		7868	3434988	0.854896
SRP015456	50	SRR563175	yes	paired		7857	3453473	0.854606
SRP015456	50	SRR649789	yes	paired		7853	3273157	0.84912
SRP015456	50	SRR554154	yes	paired		7864	3441182	0.853914
SRP015456	50	SRR554205	yes	paired		7849	3460031	0.854134
SRP015456	50	SRR653699	yes	paired		8934	80454253	0.636728
SRP015456	50	SRR653716	yes	paired	error in metadata	7625	NA	NA
SRP015456	50	SRR646267	yes	paired		8466	4184621	0.830595
SRP015456	50	SRR563217	yes	paired		8500	4345670	0.835757
SRP015456	50	SRR563190	yes	paired		8494	4320026	0.836086
SRP015456	50	SRR563177	yes	paired		8476	4239890	0.836027
SRP015456	50	SRR649818	yes	paired		8489	4230408	0.829944
SRP015456	50	SRR554185	yes	paired		8511	4333764	0.835128
SRP015456	50	SRR554242	yes	paired		8503	4345780	0.835466
SRP015456	50	SRR646265	yes	paired		8431	3711462	0.839981
SRP015456	50	SRR563181	yes	paired		8447	3848781	0.845344
SRP015456	50	SRR563197	yes	paired		8462	3925826	0.845573
SRP015456	50	SRR563224	yes	paired		8470	3947401	0.8451
SRP015456	50	SRR649787	yes	paired		8462	3751546	0.839311
SRP015456	50	SRR554182	yes	paired		8468	3940205	0.844437
SRP015456	50	SRR554246	yes	paired		8447	3952834	0.845137
SRP041551	48	SRR1270935	yes	paired		8652	10618110	0.78682
SRP041551	48	SRR1270936	yes	paired		8634	10589223	0.786309
SRP041551	48	SRR1270937	yes	paired		8646	10615018	0.785681
SRP041551	48	SRR1270938	yes	paired		8647	10589677	0.786026
SRP041551	48	SRR1270939	yes	paired		8654	11223169	0.787039
SRP041551	48	SRR1270940	yes	paired		8666	11185592	0.786385
SRP041551	48	SRR1270941	yes	paired		8670	11211793	0.785971
SRP041551	48	SRR1270942	yes	paired		8666	11172415	0.786316
SRP041551	48	SRR1270943	yes	paired		8616	10618700	0.784833
SRP041551	48	SRR1270944	yes	paired		8636	10585727	0.784174
SRP041551	48	SRR1270945	yes	paired		8655	10614054	0.783784
SRP041551	48	SRR1270946	yes	paired		8646	10638290	0.783802
SRP041551	48	SRR1270947	yes	paired		8695	11832734	0.783565
SRP041551	48	SRR1270948	yes	paired		8697	11783666	0.782901
SRP041551	48	SRR1270949	yes	paired		8689	11805846	0.78266
SRP041551	48	SRR1270950	yes	paired		8686	11687369	0.782849
SRP041551	48	SRR1270951	yes	paired		8567	10135817	0.813689
SRP041551	48	SRR1270952	yes	paired		8556	10098356	0.812946
SRP041551	48	SRR1270953	yes	paired		8558	10119749	0.812563
SRP041551	48	SRR1270954	yes	paired		8559	10070827	0.813098
SRP041551	48	SRR1270955	yes	paired		8532	9764814	0.811464
SRP041551	48	SRR1270956	yes	paired		8551	9748580	0.810726
SRP041551	48	SRR1270957	yes	paired		8526	9767752	0.810258
SRP041551	48	SRR1270958	yes	paired		8545	9796065	0.810799
SRP041551	48	SRR1270959	yes	paired		8655	12136588	0.784748
SRP041551	48	SRR1270960	yes	paired		8676	12109493	0.784494
SRP041551	48	SRR1270961	yes	paired		8669	12128002	0.783915
SRP041551	48	SRR1270962	yes	paired		8686	12098998	0.783788
SRP041551	48	SRR1270963	yes	paired		8693	10509962	0.792768
SRP041551	48	SRR1270964	yes	paired		8684	10494925	0.792006
SRP041551	48	SRR1270965	yes	paired		8705	10518674	0.791855
SRP041551	48	SRR1270966	yes	paired		8697	10537433	0.791848
SRP041551	48	SRR1270967	yes	paired		8658	10953385	0.798668
SRP041551	48	SRR1270968	yes	paired		8665	10912092	0.798293
SRP041551	48	SRR1270969	yes	paired		8659	10937688	0.797787
SRP041551	48	SRR1270970	yes	paired		8686	10916863	0.797782
SRP041551	48	SRR1270971	yes	paired		8651	9767177	0.800393
SRP041551	48	SRR1270972	yes	paired		8649	9752661	0.800141
SRP041551	48	SRR1270973	yes	paired		8624	9774401	0.799601
SRP041551	48	SRR1270974	yes	paired		8629	9813349	0.799854
SRP041551	48	SRR1270975	yes	paired		8560	9675846	0.764062
SRP041551	48	SRR1270976	yes	paired		8555	9657318	0.763516
SRP041551	48	SRR1270977	yes	paired		8561	9672879	0.763489
SRP041551	48	SRR1270978	yes	paired		8566	9645784	0.763401
SRP041551	48	SRR1270979	yes	paired		8650	11000221	0.765772
SRP041551	48	SRR1270980	yes	paired		8647	10973112	0.765433
SRP041551	48	SRR1270981	yes	paired		8622	10992735	0.764515
SRP041551	48	SRR1270982	yes	paired		8639	11034612	0.764857
SRP041592	12	SRR1266824	yes	single		8276	4988176	0.806236
SRP041592	12	SRR1266825	yes	single		8088	4175086	0.826226
SRP041592	12	SRR1266826	yes	single		8141	5019362	0.822517
SRP041592	12	SRR1266827	yes	single		8261	5142829	0.829656
SRP041592	12	SRR1266828	yes	single		8206	5094659	0.832759
SRP041592	12	SRR1266829	yes	single		8241	5719997	0.839368
SRP041592	12	SRR1266830	yes	single		7983	4911794	0.838126
SRP041592	12	SRR1266831	yes	single		8040	5285647	0.840704
SRP041592	12	SRR1266832	yes	single		8257	4766109	0.818774
SRP041592	12	SRR1266833	yes	single		8204	4921280	0.823539
SRP041592	12	SRR1266834	yes	single		8116	4907951	0.827772
SRP041592	12	SRR1266835	yes	single		8244	5031952	0.825396
SRP045488	374	SRR1549166	yes	single		8251	2961633	0.710467
SRP045488	374	SRR1549167	yes	single		7709	3432028	0.794097
SRP045488	374	SRR1549168	yes	single		7648	2418231	0.781478
SRP045488	374	SRR1549169	yes	single		8009	4631059	0.769038
SRP045488	374	SRR1549170	yes	single		8179	4208254	0.774264
SRP045488	374	SRR1549171	yes	single		8128	4413676	0.776694
SRP045488	374	SRR1549172	yes	single		7928	4134105	0.774701
SRP045488	374	SRR1549173	yes	single		7546	2751467	0.77779
SRP045488	374	SRR1549174	yes	single		8112	5379448	0.785373
SRP045488	374	SRR1549175	yes	single		7983	5256714	0.775718
SRP045488	374	SRR1549176	yes	single		8028	4894759	0.781629
SRP045488	374	SRR1549177	yes	single		7889	2432761	0.787492
SRP045488	374	SRR1549178	yes	single		7955	3308233	0.780802
SRP045488	374	SRR1549179	yes	single		8007	5272501	0.831793
SRP045488	374	SRR1549180	yes	single		7950	4269253	0.855447
SRP045488	374	SRR1549181	yes	single		8073	5905040	0.836153
SRP045488	374	SRR1549182	yes	single		8276	5381605	0.839908
SRP045488	374	SRR1549183	yes	single		7970	3816902	0.845904
SRP045488	374	SRR1549184	yes	single		7983	5735409	0.84386
SRP045488	374	SRR1549185	yes	single		7825	4346084	0.835238
SRP045488	374	SRR1549186	yes	single		7658	4592691	0.835941
SRP045488	374	SRR1549187	yes	single		7690	4419437	0.838474
SRP045488	374	SRR1549188	yes	single		7682	4792603	0.803716
SRP045488	374	SRR1549189	yes	single		7386	4782205	0.831875
SRP045488	374	SRR1549190	yes	single		7921	5228089	0.808263
SRP045488	374	SRR1549191	yes	single		7905	4481211	0.823232
SRP045488	374	SRR1549192	yes	single		8388	5462198	0.85305
SRP045488	374	SRR1549193	yes	single		8427	5905105	0.794277
SRP045488	374	SRR1549194	yes	single		8481	10384462	0.829611
SRP045488	374	SRR1549195	yes	single		8607	12196163	0.82943
SRP045488	374	SRR1549196	yes	single		8648	13008762	0.842
SRP045488	374	SRR1549197	yes	single		8659	15229501	0.826434
SRP045488	374	SRR1549198	yes	single		8343	5782773	0.837924
SRP045488	374	SRR1549199	yes	single		8516	14038763	0.879143
SRP045488	374	SRR1549200	yes	single		8622	14017763	0.824807
SRP045488	374	SRR1549201	yes	single		8494	10243635	0.842851
SRP045488	374	SRR1549202	yes	single		8645	13557331	0.83495
SRP045488	374	SRR1549203	yes	single		8427	7559494	0.837446
SRP045488	374	SRR1549204	yes	single		8300	4324121	0.791645
SRP045488	374	SRR1549205	yes	single		8575	10729172	0.824437
SRP045488	374	SRR1549206	yes	single		8329	9093682	0.864472
SRP045488	374	SRR1549207	yes	single		8419	7878688	0.852721
SRP045488	374	SRR1549208	yes	single		8341	8176754	0.862435
SRP045488	374	SRR1549209	yes	single		8289	7730440	0.857057
SRP045488	374	SRR1549210	yes	single		8286	6858464	0.846149
SRP045488	374	SRR1549211	yes	single		8092	5143708	0.930977
SRP045488	374	SRR1549212	yes	single		8324	10013053	0.868449
SRP045488	374	SRR1549213	yes	single		8335	8627750	0.874048
SRP045488	374	SRR1549214	yes	single		8359	9297977	0.87614
SRP045488	374	SRR1549215	yes	single		8403	8019247	0.866643
SRP045488	374	SRR1549216	yes	single		8402	7980223	0.86663
SRP045488	374	SRR1549217	yes	single		8455	8316135	0.861927
SRP045488	374	SRR1549218	yes	single		8387	6714749	0.846668
SRP045488	374	SRR1549219	yes	single		8216	4679818	0.836195
SRP045488	374	SRR1549220	yes	single		8146	1920687	0.761273
SRP045488	374	SRR1549221	yes	single		8214	2125040	0.732711
SRP045488	374	SRR1549222	yes	single		8303	3002101	0.785679
SRP045488	374	SRR1549223	yes	single		8525	6436657	0.843193
SRP045488	374	SRR1549224	yes	single		8371	8371361	0.859181
SRP045488	374	SRR1549225	yes	single		8362	9468594	0.861141
SRP045488	374	SRR1549226	yes	single		8342	8515562	0.863224
SRP045488	374	SRR1549227	yes	single		8599	10648173	0.845566
SRP045488	374	SRR1549228	yes	single		8407	9173564	0.864211
SRP045488	374	SRR1549229	yes	single		8416	8892736	0.869706
SRP045488	374	SRR1549230	yes	single		8387	8728445	0.883989
SRP045488	374	SRR1549231	yes	single		8379	8507195	0.879822
SRP045488	374	SRR1549232	yes	single		8460	10424832	0.878525
SRP045488	374	SRR1549233	yes	single		8455	9329836	0.879719
SRP045488	374	SRR1549234	yes	single		8601	12535395	0.873334
SRP045488	374	SRR1549235	yes	single		8456	8057122	0.889644
SRP045488	374	SRR1549236	yes	single		7941	1869533	0.864913
SRP045488	374	SRR1549237	yes	single		8076	1688206	0.847461
SRP045488	374	SRR1549238	yes	single		7690	1202414	0.8626
SRP045488	374	SRR1549239	yes	single		8052	1449019	0.809347
SRP045488	374	SRR1549240	yes	single		7843	1846962	0.884067
SRP045488	374	SRR1549241	yes	single		7842	2069877	0.893981
SRP045488	374	SRR1549242	yes	single		7932	2408242	0.882503
SRP045488	374	SRR1549243	yes	single		7905	1225881	0.830501
SRP045488	374	SRR1549244	yes	single		7503	665846	0.85233
SRP045488	374	SRR1549245	yes	single		7491	1240651	0.899408
SRP045488	374	SRR1549246	yes	single		7774	1126409	0.879682
SRP045488	374	SRR1549247	yes	single		7811	1050710	0.871497
SRP045488	374	SRR1549248	yes	single		8473	8824042	0.847763
SRP045488	374	SRR1549249	yes	single		8515	7976713	0.849962
SRP045488	374	SRR1549250	yes	single		8383	7259927	0.871574
SRP045488	374	SRR1549251	yes	single		8274	3501843	0.857625
SRP045488	374	SRR1549252	yes	single		8282	3647154	0.853815
SRP045488	374	SRR1549253	yes	single		8361	5006153	0.862459
SRP045488	374	SRR1549254	yes	single		8170	3074009	0.84509
SRP045488	374	SRR1549255	yes	single		8241	3307285	0.842185
SRP045488	374	SRR1549256	yes	single		8093	2581311	0.842905
SRP045488	374	SRR1549257	yes	single		8149	2889756	0.840004
SRP045488	374	SRR1549258	yes	single		8309	9969239	0.876403
SRP045488	374	SRR1549259	yes	single		8478	9977618	0.851894
SRP045488	374	SRR1549260	yes	single		8221	6671289	0.874432
SRP045488	374	SRR1549261	yes	single		8424	7372882	0.842757
SRP045488	374	SRR1549262	yes	single		8125	3410014	0.878002
SRP045488	374	SRR1549263	yes	single		8089	3372792	0.877273
SRP045488	374	SRR1549264	yes	single		8455	7224610	0.862516
SRP045488	374	SRR1549265	yes	single		8432	5447518	0.866146
SRP045488	374	SRR1549266	yes	single		8455	8256935	0.869926
SRP045488	374	SRR1549267	yes	single		8467	8917237	0.861938
SRP045488	374	SRR1549268	yes	single		8479	7389927	0.861688
SRP045488	374	SRR1549269	yes	single		8398	6953215	0.858957
SRP045488	374	SRR1549270	yes	single		8469	6472670	0.833767
SRP045488	374	SRR1549271	yes	single		8570	8494380	0.834098
SRP045488	374	SRR1549272	yes	single		8506	10435624	0.88379
SRP045488	374	SRR1549273	yes	single		8506	7845706	0.865731
SRP045488	374	SRR1549274	yes	single		8541	9878305	0.869288
SRP045488	374	SRR1549275	yes	single		8470	8755078	0.888105
SRP045488	374	SRR1549276	yes	single		8515	8381716	0.875756
SRP045488	374	SRR1549277	yes	single		8578	8026457	0.868849
SRP045488	374	SRR1549278	yes	single		8549	10005726	0.879658
SRP045488	374	SRR1549279	yes	single		8574	10083090	0.869985
SRP045488	374	SRR1549280	yes	single		8587	11165883	0.859843
SRP045488	374	SRR1549281	yes	single		8594	10304607	0.864343
SRP045488	374	SRR1549282	yes	single		8606	11397280	0.863584
SRP045488	374	SRR1549283	yes	single		8652	12547920	0.861511
SRP045488	374	SRR1549284	yes	single		8496	6480357	0.865028
SRP045488	374	SRR1549285	yes	single		8544	7676152	0.868616
SRP045488	374	SRR1549286	yes	single		8604	10224616	0.862398
SRP045488	374	SRR1549287	yes	single		8514	7157993	0.858983
SRP045488	374	SRR1549288	yes	single		8387	8955155	0.875778
SRP045488	374	SRR1549289	yes	single		8533	8502170	0.867227
SRP045488	374	SRR1549290	yes	single		8541	9588882	0.873839
SRP045488	374	SRR1549291	yes	single		8509	9976727	0.87288
SRP045488	374	SRR1549292	yes	single		8517	8349186	0.871466
SRP045488	374	SRR1549293	yes	single		8510	8707397	0.87353
SRP045488	374	SRR1549294	yes	single		8542	7594517	0.840258
SRP045488	374	SRR1549295	yes	single		8471	5725449	0.858873
SRP045488	374	SRR1549296	yes	single		8515	5689997	0.85665
SRP045488	374	SRR1549297	yes	single		8484	5974434	0.851716
SRP045488	374	SRR1549298	yes	single		8524	8643016	0.870042
SRP045488	374	SRR1549299	yes	single		8495	9445697	0.877542
SRP045488	374	SRR1549300	yes	single		8484	8459578	0.852185
SRP045488	374	SRR1549301	yes	single		8595	10833547	0.86879
SRP045488	374	SRR1549302	yes	single		8568	10285480	0.876726
SRP045488	374	SRR1549303	yes	single		8512	10117749	0.877095
SRP045488	374	SRR1549304	yes	single		8557	10444900	0.871957
SRP045488	374	SRR1549305	yes	single		8375	6595038	0.878056
SRP045488	374	SRR1549306	yes	single		8453	8564271	0.882557
SRP045488	374	SRR1549307	yes	single		8509	10426598	0.877016
SRP045488	374	SRR1549308	yes	single		8401	8113329	0.883487
SRP045488	374	SRR1549309	yes	single		8483	9893578	0.878181
SRP045488	374	SRR1549310	yes	single		8364	6506948	0.87897
SRP045488	374	SRR1549311	yes	single		8494	9287466	0.864166
SRP045488	374	SRR1549312	yes	single		8345	7155083	0.887983
SRP045488	374	SRR1549313	yes	single		8416	8188580	0.877236
SRP045488	374	SRR1549314	yes	single		8296	5048498	0.862527
SRP045488	374	SRR1549315	yes	single		8164	2788175	0.837444
SRP045488	374	SRR1549316	yes	single		8220	2879139	0.831152
SRP045488	374	SRR1549317	yes	single		8343	7191700	0.873672
SRP045488	374	SRR1549318	yes	single		8472	8536878	0.869405
SRP045488	374	SRR1549319	yes	single		8290	4631992	0.869423
SRP045488	374	SRR1549320	yes	single		8404	6335454	0.864327
SRP045488	374	SRR1549321	yes	single		8441	6203076	0.875451
SRP045488	374	SRR1549322	yes	single		8447	7741424	0.879522
SRP045488	374	SRR1549323	yes	single		8417	7077728	0.880157
SRP045488	374	SRR1549324	yes	single		8410	6399668	0.869405
SRP045488	374	SRR1549325	yes	single		8464	8957056	0.868504
SRP045488	374	SRR1549326	yes	single		8291	4791360	0.724378
SRP045488	374	SRR1549327	yes	single		8426	5881849	0.71567
SRP045488	374	SRR1549328	yes	single		8296	3791808	0.848219
SRP045488	374	SRR1549329	yes	single		8412	5367558	0.846094
SRP045488	374	SRR1549330	yes	single		8335	4645243	0.850831
SRP045488	374	SRR1549331	yes	single		8431	7049956	0.849978
SRP045488	374	SRR1549332	yes	single		8124	4964512	0.848358
SRP045488	374	SRR1549333	yes	single		8198	7328598	0.848397
SRP045488	374	SRR1549334	yes	single		7484	1351010	0.88784
SRP045488	374	SRR1549335	yes	single		7786	2898637	0.882257
SRP045488	374	SRR1549336	yes	single		7772	683929	0.803684
SRP045488	374	SRR1549337	yes	single		8094	1522618	0.77939
SRP045488	374	SRR1549338	yes	single		8146	1788886	0.754874
SRP045488	374	SRR1549339	yes	single		8269	3809054	0.838211
SRP045488	374	SRR1549340	yes	single		8490	7883688	0.838315
SRP045488	374	SRR1549341	yes	single		8428	6334384	0.835458
SRP045488	374	SRR1549342	yes	single		8545	8890339	0.836193
SRP045488	374	SRR1549343	yes	single		8081	2347622	0.847992
SRP045488	374	SRR1549344	yes	single		8342	4918418	0.847285
SRP045488	374	SRR1549345	yes	single		8360	4613904	0.839486
SRP045488	374	SRR1549346	yes	single		8454	6135724	0.837766
SRP045488	374	SRR1549347	yes	single		8446	4653026	0.821226
SRP045488	374	SRR1549348	yes	single		8560	6996906	0.821199
SRP045488	374	SRR1549349	yes	single		8325	3894870	0.824105
SRP045488	374	SRR1549350	yes	single		8558	8113331	0.824604
SRP045488	374	SRR1549351	yes	single		8395	4791005	0.825993
SRP045488	374	SRR1549352	yes	single		8515	6719302	0.825044
SRP045488	374	SRR1549353	yes	single		8469	10074263	0.864409
SRP045488	374	SRR1549354	yes	single		8492	8894696	0.857786
SRP045488	374	SRR1549355	yes	single		8475	6675716	0.855854
SRP045488	374	SRR1549356	yes	single		8494	7665839	0.857518
SRP045488	374	SRR1549357	yes	single		8276	2678780	0.833238
SRP045488	374	SRR1549358	yes	single		8174	1833931	0.834751
SRP045488	374	SRR1549359	yes	single		8319	2840560	0.838149
SRP045488	374	SRR1549360	yes	single		7887	881476	0.834147
SRP045488	374	SRR1549361	yes	single		8344	3452973	0.831134
SRP045488	374	SRR1549362	yes	single		8328	3405996	0.827234
SRP045488	374	SRR1549363	yes	single		8057	1760995	0.822355
SRP045488	374	SRR1549364	yes	single		8068	1697681	0.807267
SRP045488	374	SRR1549365	yes	single		8494	8160300	0.859325
SRP045488	374	SRR1549366	yes	single		8483	7482763	0.857783
SRP045488	374	SRR1549367	yes	single		8485	7025099	0.859778
SRP045488	374	SRR1549368	yes	single		8184	2711770	0.844505
SRP045488	374	SRR1549369	yes	single		8159	2760206	0.840765
SRP045488	374	SRR1549370	yes	single		8351	4225656	0.853695
SRP045488	374	SRR1549371	yes	single		8317	3587180	0.847825
SRP045488	374	SRR1549372	yes	single		8350	3957712	0.839055
SRP045488	374	SRR1549373	yes	single		8444	4714368	0.832351
SRP045488	374	SRR1549374	yes	single		8401	3940642	0.837501
SRP045488	374	SRR1549375	yes	single		8436	4498889	0.831501
SRP045488	374	SRR1549376	yes	single		8393	4425613	0.842569
SRP045488	374	SRR1549377	yes	single		8399	4352339	0.841225
SRP045488	374	SRR1549378	yes	single		8393	3739960	0.822087
SRP045488	374	SRR1549379	yes	single		8397	3828409	0.824285
SRP045488	374	SRR1549380	yes	single		8419	5210143	0.846725
SRP045488	374	SRR1549381	yes	single		8368	4748426	0.843829
SRP045488	374	SRR1549382	yes	single		8559	7562347	0.842187
SRP045488	374	SRR1549383	yes	single		8018	1131914	0.789196
SRP045488	374	SRR1549384	yes	single		8318	3491079	0.839369
SRP045488	374	SRR1549385	yes	single		8318	3537719	0.832672
SRP045488	374	SRR1549386	yes	single		8437	3638468	0.815927
SRP045488	374	SRR1549387	yes	single		8254	2085459	0.82603
SRP045488	374	SRR1549388	yes	single		8402	3553896	0.828333
SRP045488	374	SRR1549389	yes	single		8412	3628127	0.833298
SRP045488	374	SRR1549390	yes	single		8349	3443659	0.826317
SRP045488	374	SRR1549391	yes	single		8291	2690164	0.823748
SRP045488	374	SRR1549392	yes	single		8440	4487538	0.838901
SRP045488	374	SRR1549393	yes	single		8391	3605017	0.807861
SRP045488	374	SRR1549394	yes	single		8378	3613255	0.823281
SRP045488	374	SRR1549395	yes	single		8331	4380123	0.840664
SRP045488	374	SRR1549396	yes	single		8338	2817779	0.788694
SRP045488	374	SRR1549397	yes	single		8353	2852518	0.818899
SRP045488	374	SRR1549398	yes	single		8340	3146506	0.725069
SRP045488	374	SRR1549399	yes	single		8359	3107333	0.802345
SRP045488	374	SRR1549400	yes	single		8220	1945642	0.809673
SRP045488	374	SRR1549401	yes	single		8459	5618273	0.852567
SRP045488	374	SRR1549402	yes	single		8160	1709296	0.749035
SRP045488	374	SRR1549403	yes	single		8450	4488737	0.828755
SRP045488	374	SRR1549404	yes	single		8244	5575217	0.883028
SRP045488	374	SRR1549405	yes	single		8253	6197895	0.885795
SRP045488	374	SRR1549406	yes	single		8278	7821788	0.893311
SRP045488	374	SRR1549407	yes	single		8238	5768249	0.884095
SRP045488	374	SRR1549408	yes	single		8222	5970791	0.88191
SRP045488	374	SRR1549409	yes	single		8493	9401309	0.876809
SRP045488	374	SRR1549410	yes	single		8296	9044792	0.882964
SRP045488	374	SRR1549411	yes	single		8378	8934874	0.880703
SRP045488	374	SRR1549412	yes	single		8381	9707911	0.882437
SRP045488	374	SRR1549413	yes	single		8305	8328173	0.882044
SRP045488	374	SRR1549414	yes	single		8350	8541607	0.879621
SRP045488	374	SRR1549415	yes	single		8378	8256659	0.878653
SRP045488	374	SRR1549416	yes	single		8263	7108405	0.876694
SRP045488	374	SRR1549417	yes	single		8309	8929653	0.87852
SRP045488	374	SRR1549418	yes	single		8283	5182432	0.866532
SRP045488	374	SRR1549419	yes	single		8314	6373727	0.869021
SRP045488	374	SRR1549420	yes	single		8267	6110271	0.866428
SRP045488	374	SRR1549421	yes	single		8309	7367160	0.869965
SRP045488	374	SRR1549422	yes	single		8194	5494825	0.865926
SRP045488	374	SRR1549423	yes	single		8252	6730016	0.869346
SRP045488	374	SRR1549424	yes	single		8244	4960042	0.869183
SRP045488	374	SRR1549425	yes	single		8333	6152624	0.870942
SRP045488	374	SRR1549426	yes	single		8254	5144915	0.870261
SRP045488	374	SRR1549427	yes	single		8312	6216372	0.872022
SRP045488	374	SRR1549428	yes	single		8180	3597744	0.869878
SRP045488	374	SRR1549429	yes	single		8250	4562691	0.871356
SRP045488	374	SRR1549430	yes	single		8104	3128121	0.867416
SRP045488	374	SRR1549431	yes	single		8171	3971090	0.868765
SRP045488	374	SRR1549432	yes	single		8202	4382713	0.869978
SRP045488	374	SRR1549433	yes	single		8254	5552083	0.870906
SRP045488	374	SRR1549434	yes	single		8220	4440090	0.871697
SRP045488	374	SRR1549435	yes	single		8288	5625598	0.873895
SRP045488	374	SRR1549436	yes	single		8095	3087025	0.86453
SRP045488	374	SRR1549437	yes	single		8164	3873433	0.866068
SRP045488	374	SRR1549438	yes	single		8081	2830971	0.861652
SRP045488	374	SRR1549439	yes	single		8165	3534104	0.86368
SRP045488	374	SRR1549440	yes	single		8164	4378314	0.870058
SRP045488	374	SRR1549441	yes	single		8262	5442226	0.872203
SRP045488	374	SRR1549442	yes	single		8220	4634664	0.872554
SRP045488	374	SRR1549443	yes	single		8301	5755457	0.874582
SRP045488	374	SRR1549444	yes	single		8174	4014609	0.873301
SRP045488	374	SRR1549445	yes	single		8263	5105447	0.875018
SRP045488	374	SRR1549446	yes	single		8104	5188841	0.859771
SRP045488	374	SRR1549447	yes	single		8093	5657412	0.863931
SRP045488	374	SRR1549448	yes	single		8070	6575919	0.858473
SRP045488	374	SRR1549449	yes	single		8228	6068676	0.869196
SRP045488	374	SRR1549450	yes	single		8236	6009685	0.840485
SRP045488	374	SRR1549451	yes	single		8271	5393871	0.86373
SRP045488	374	SRR1549452	yes	single		8410	6141800	0.847928
SRP045488	374	SRR1549453	yes	single		8346	5778010	0.838812
SRP045488	374	SRR1549454	yes	single		8288	5563494	0.860738
SRP045488	374	SRR1549455	yes	single		8432	6828415	0.854575
SRP045488	374	SRR1549456	yes	single		8440	8075946	0.860943
SRP045488	374	SRR1549457	yes	single		8454	5654747	0.840359
SRP045488	374	SRR1549458	yes	single		8429	5933899	0.843236
SRP045488	374	SRR1549459	yes	single		8414	5978409	0.835615
SRP045488	374	SRR1549460	yes	single		8460	5657777	0.822102
SRP045488	374	SRR1549461	yes	single		8358	6775983	0.865305
SRP045488	374	SRR1549462	yes	single		8437	8569109	0.866851
SRP045488	374	SRR1549463	yes	single		8395	7466930	0.874829
SRP045488	374	SRR1549464	yes	single		8373	7005583	0.874211
SRP045488	374	SRR1549465	yes	single		8397	6088273	0.864558
SRP045488	374	SRR1549466	yes	single		8464	8467893	0.868677
SRP045488	374	SRR1549467	yes	single		8374	5068368	0.856052
SRP045488	374	SRR1549468	yes	single		8429	5927940	0.860742
SRP045488	374	SRR1549469	yes	single		8448	6757859	0.868579
SRP045488	374	SRR1549470	yes	single		8339	5855255	0.874272
SRP045488	374	SRR1549471	yes	single		8374	5594418	0.858776
SRP045488	374	SRR1549472	yes	single		8292	3856387	0.855401
SRP045488	374	SRR1549473	yes	single		8298	4439760	0.86566
SRP045488	374	SRR1549474	yes	single		8308	3390845	0.852051
SRP045488	374	SRR1549475	yes	single		8277	3465884	0.853201
SRP045488	374	SRR1549476	yes	single		7950	5199343	0.890987
SRP045488	374	SRR1549477	yes	single		8306	5136984	0.870534
SRP045488	374	SRR1549478	yes	single		8307	5136323	0.876343
SRP045488	374	SRR1549479	yes	single		8257	3981101	0.862995
SRP045488	374	SRR1549480	yes	single		8381	8038089	0.879144
SRP045488	374	SRR1549481	yes	single		8332	4018022	0.854586
SRP045488	374	SRR1549482	yes	single		8369	5456835	0.859459
SRP045488	374	SRR1549483	yes	single		8371	5413550	0.856025
SRP045488	374	SRR1549484	yes	single		8384	6420851	0.860224
SRP045488	374	SRR1549485	yes	single		8252	8522854	0.886441
SRP045488	374	SRR1549486	yes	single		8300	8356242	0.880549
SRP045488	374	SRR1549487	yes	single		8391	9087273	0.874186
SRP045488	374	SRR1549488	yes	single		8264	6309841	0.874502
SRP045488	374	SRR1549489	yes	single		8323	6899179	0.877889
SRP045488	374	SRR1549490	yes	single		8227	5024003	0.87569
SRP045488	374	SRR1549491	yes	single		8224	6095723	0.864086
SRP045488	374	SRR1549492	yes	single		8317	8309703	0.879842
SRP045488	374	SRR1549493	yes	single		8349	7976834	0.857748
SRP045488	374	SRR1549494	yes	single		8240	6879074	0.877159
SRP045488	374	SRR1549495	yes	single		8309	8338775	0.881778
SRP045488	374	SRR1549496	yes	single		8338	7126475	0.87726
SRP045488	374	SRR1549497	yes	single		8354	7720734	0.873098
SRP045488	374	SRR1549498	yes	single		8236	5924952	0.874247
SRP045488	374	SRR1549499	yes	single		8042	3864516	0.878265
SRP045488	374	SRR1549500	yes	single		8317	12592583	0.875555
SRP045488	374	SRR1549501	yes	single		8342	12598934	0.872906
SRP045488	374	SRR1549502	yes	single		8361	11932822	0.874255
SRP045488	374	SRR1549503	yes	single		8403	12236926	0.868868
SRP045488	374	SRR1549504	yes	single		8536	12858843	0.87046
SRP045488	374	SRR1549505	yes	single		8547	11573612	0.853389
SRP045488	374	SRR1549506	yes	single		8608	14025221	0.875015
SRP045488	374	SRR1549507	yes	single		8606	15416846	0.869033
SRP045488	374	SRR1549508	yes	single		8684	13875031	0.845564
SRP045488	374	SRR1549509	yes	single		8594	12553239	0.863597
SRP045488	374	SRR1549510	yes	single		8609	11951836	0.868645
SRP045488	374	SRR1549511	yes	single		8513	11254670	0.877923
SRP045488	374	SRR1549512	yes	single		8477	11155838	0.879056
SRP045488	374	SRR1549513	yes	single		8495	11133541	0.875726
SRP045488	374	SRR1549514	yes	single		8141	3377852	0.838504
SRP045488	374	SRR1549515	yes	single		8193	4933303	0.868697
SRP045488	374	SRR1549516	yes	single		8091	4485292	0.872057
SRP045488	374	SRR1549517	yes	single		8098	4468389	0.871935
SRP045488	374	SRR1549518	yes	single		8048	2429329	0.84327
SRP045488	374	SRR1549519	yes	single		8133	4629046	0.880705
SRP045488	374	SRR1646716	yes	single		8533	1930730	0.433223
SRP045488	374	SRR1646717	yes	single		8584	3010592	0.469158
SRP045488	374	SRR1646718	yes	single		8535	3657532	0.469134
SRP045488	374	SRR1646719	yes	single		8551	5036129	0.484064
SRP045488	374	SRR1646720	yes	single		8572	8327916	0.488129
SRP045488	374	SRR1646721	yes	single		8554	5935462	0.475483
SRP045488	374	SRR1646722	yes	single		8581	3780215	0.526862
SRP045488	374	SRR1646723	yes	single		8583	3352664	0.440717
SRP045488	374	SRR1646724	yes	single		8550	7192933	0.48747
SRP045488	374	SRR1646725	yes	single		8481	1758176	0.435032
SRP045488	374	SRR1646726	yes	single		8567	2735813	0.466856
SRP045488	374	SRR1646727	yes	single		8567	8784397	0.506754
SRP045488	374	SRR1646728	yes	single		8598	3110744	0.270563
SRP045488	374	SRR1646729	yes	single		8550	11698757	0.532102
SRP045488	374	SRR1646730	yes	single		8590	6000315	0.540044
SRP045488	374	SRR1646731	yes	single		8632	12575581	0.531453
SRP045488	374	SRR1646732	yes	single		8577	6154511	0.527785
SRP045488	374	SRR1646733	yes	single		8563	7614066	0.52072
SRP045488	374	SRR1646734	yes	single		8545	6941094	0.521297
SRP045488	374	SRR1646735	yes	single		8553	6171779	0.519788
SRP047308	14	SRR1580971	yes	single		8821	47344214	0.853558
SRP047308	14	SRR1580972	yes	single		8767	41221701	0.855995
SRP047308	14	SRR1580973	yes	single		8804	42288050	0.850338
SRP047308	14	SRR1580974	yes	single		8783	40345114	0.854364
SRP047308	14	SRR1580975	yes	single		8852	47284489	0.856695
SRP047308	14	SRR1580976	yes	single		8865	41264515	0.850537
SRP047308	14	SRR1580977	yes	single		8859	40675751	0.84819
SRP047308	14	SRR1580978	yes	single		8799	29911069	0.850345
SRP047308	14	SRR1580979	yes	single		8820	46463326	0.852527
SRP047308	14	SRR1580980	yes	single		8766	35554678	0.853702
SRP047308	14	SRR1580981	yes	single		8659	15341462	0.845472
SRP047308	14	SRR1580982	yes	single		8635	15582299	0.85682
SRP047308	14	SRR1580983	yes	single		8718	15598185	0.83844
SRP047308	14	SRR1580984	yes	single		8686	12695222	0.838242
SRP059269	52	SRR2057228	yes	single		8106	4076933	0.867733
SRP059269	52	SRR2057229	yes	single		8051	4382696	0.873041
SRP059269	52	SRR2057230	yes	single		8193	4596859	0.876678
SRP059269	52	SRR2057231	yes	single		7874	4240226	0.88907
SRP059269	52	SRR2057232	yes	single		8009	4839195	0.882024
SRP059269	52	SRR2057233	yes	single		8009	5024810	0.878066
SRP059269	52	SRR2057234	yes	single		7788	4615501	0.87055
SRP059269	52	SRR2057235	yes	single		7834	4702022	0.885036
SRP059269	52	SRR2057236	yes	single		7791	3532604	0.869709
SRP059269	52	SRR2057237	yes	single		7952	3923163	0.890201
SRP059269	52	SRR2057238	yes	single		7857	3870935	0.895058
SRP059269	52	SRR2057239	yes	single		7741	4144232	0.875023
SRP059269	52	SRR2057240	yes	single		7935	2924532	0.829409
SRP059269	52	SRR2057241	yes	single		7843	1745752	0.817624
SRP059269	52	SRR2057242	yes	single		7670	3582645	0.875095
SRP059269	52	SRR2057243	yes	single		7793	2961906	0.831777
SRP059269	52	SRR2057244	yes	single		7936	1346256	0.7708
SRP059269	52	SRR2057245	yes	single		8187	2898773	0.813041
SRP059269	52	SRR2057246	yes	single		7805	1023141	0.770426
SRP059269	52	SRR2057247	yes	single		8112	2146387	0.780906
SRP059269	52	SRR2057248	yes	single		7731	607125	0.70168
SRP059269	52	SRR2057249	yes	single		8084	1360462	0.685024
SRP059269	52	SRR2057250	yes	single		7881	4046451	0.885132
SRP059269	52	SRR2057251	yes	single		8051	5270787	0.885965
SRP059269	52	SRR2057252	yes	single		8361	4510168	0.880013
SRP059269	52	SRR2057253	yes	single		8537	5647778	0.874702
SRP059269	52	SRR2057254	yes	single		7214	1083533	0.836748
SRP059269	52	SRR2057255	yes	single		7708	1870405	0.848491
SRP059269	52	SRR3168432	yes	single		8657	8542927	0.818576
SRP059269	52	SRR3168433	yes	single		8584	8467965	0.817097
SRP059269	52	SRR3168434	yes	single		8618	8288145	0.814483
SRP059269	52	SRR3168435	yes	single		8587	7520049	0.81399
SRP059269	52	SRR3168436	yes	single		8585	6469700	0.816384
SRP059269	52	SRR3168437	yes	single		8622	8871816	0.818431
SRP059269	52	SRR3168438	yes	single		8590	7651555	0.812781
SRP059269	52	SRR3168439	yes	single		8601	8911507	0.815996
SRP059269	52	SRR3168440	yes	single		8591	7155169	0.81203
SRP059269	52	SRR3168441	yes	single		8666	9003784	0.790065
SRP059269	52	SRR3168442	yes	single		8670	10772938	0.808987
SRP059269	52	SRR3168443	yes	single		8684	8029767	0.795771
SRP059269	52	SRR3168444	yes	single		8572	5366471	0.798477
SRP059269	52	SRR3168445	yes	single		8541	4876098	0.78951
SRP059269	52	SRR3168446	yes	single		8601	6694979	0.798355
SRP059269	52	SRR3168447	yes	single		8417	3971096	0.76882
SRP059269	52	SRR3168448	yes	single		8473	4187928	0.79132
SRP059269	52	SRR3168449	yes	single		8579	6292022	0.786006
SRP059269	52	SRR3168450	yes	single		8624	8437727	0.807754
SRP059269	52	SRR3168451	yes	single		8612	9049806	0.805916
SRP059269	52	SRR3168452	yes	single		8640	9533229	0.807885
SRP059269	52	SRR3168453	yes	single		8611	8692919	0.815317
SRP059269	52	SRR3168454	yes	single		8599	8641378	0.81066
SRP059269	52	SRR3168455	yes	single		8494	5940069	0.801967
SRP063857	34	SRR2827538	yes	single		7653	20830431	0.82414
SRP063857	34	SRR2827539	yes	single		7501	17531449	0.823675
SRP063857	34	SRR2827540	yes	single		7583	20800094	0.826897
SRP063857	34	SRR2827541	yes	single		7654	26085375	0.821015
SRP063857	34	SRR2827542	yes	single		7108	9726261	0.826872
SRP063857	34	SRR2827543	yes	single		7458	13313772	0.824115
SRP063857	34	SRR2827544	yes	single		7869	18133086	0.829574
SRP063857	34	SRR2827545	yes	single		8171	20051280	0.807053
SRP063857	34	SRR2827546	yes	single		8145	18728108	0.807028
SRP063857	34	SRR2827547	yes	single		8106	16547751	0.805705
SRP063857	34	SRR2827548	yes	single		8013	14675117	0.80784
SRP063857	34	SRR2827549	yes	single		8638	20485831	0.806939
SRP063857	34	SRR2827550	yes	single		8318	12028954	0.807261
SRP063857	34	SRR2827551	yes	single		8547	18402160	0.80339
SRP063857	34	SRR2827552	yes	single		8470	11616878	0.802352
SRP063857	34	SRR2827553	yes	single		8512	14728066	0.80708
SRP063857	34	SRR2827554	yes	single		8376	13888943	0.806318
SRP063857	34	SRR2827555	yes	single		8249	17983128	0.798994
SRP063857	34	SRR2827556	yes	single		8263	12650170	0.828759
SRP063857	34	SRR2827557	yes	single		8279	15408955	0.82645
SRP063857	34	SRR2827558	yes	single		7177	11242199	0.847643
SRP063857	34	SRR2827559	yes	single		6966	5608413	0.841827
SRP063857	34	SRR2827560	yes	single		8161	16000737	0.822403
SRP063857	34	SRR2827561	yes	single		8245	12692074	0.809209
SRP063857	34	SRR2452656	yes	single		8938	41848772	0.785084
SRP063857	34	SRR2452657	yes	single		8902	31202774	0.785072
SRP063857	34	SRR2452658	yes	single		8937	29143453	0.780508
SRP063857	34	SRR2452659	yes	single		8487	1879633	0.772848
SRP063857	34	SRR2452660	yes	single		8931	39579947	0.787067
SRP063857	34	SRR2452661	yes	single		8898	19114830	0.769017
SRP063857	34	SRR2452662	yes	single		8935	50797814	0.793853
SRP063857	34	SRR2452663	yes	single		8956	47524358	0.773635
SRP063857	34	SRR2452664	yes	single		8845	10451776	0.760243
SRP063857	34	SRR2452665	yes	single		8607	2932581	0.753522
SRP065179	24	SRR2773405	yes	single		8449	4223478	0.831726
SRP065179	24	SRR2773406	yes	single		8553	5123763	0.835883
SRP065179	24	SRR2773407	yes	single		8555	5400913	0.822192
SRP065179	24	SRR2773408	yes	single		8607	6508490	0.825684
SRP065179	24	SRR2773411	yes	single		8578	7749631	0.828645
SRP065179	24	SRR2773412	yes	single		8629	9535087	0.833308
SRP065179	24	SRR2773417	yes	single		8643	8555168	0.836644
SRP065179	24	SRR2773418	yes	single		8702	10370010	0.840266
SRP065179	24	SRR2773421	yes	single		8533	3917889	0.827752
SRP065179	24	SRR2773422	yes	single		8594	4746455	0.831373
SRP065179	24	SRR2773425	yes	single		8438	4824895	0.833882
SRP065179	24	SRR2773426	yes	single		8485	5904729	0.838299
SRP065179	24	SRR2773427	yes	single		8489	4797187	0.814247
SRP065179	24	SRR2773428	yes	single		8548	5809188	0.818132
SRP065179	24	SRR2773431	yes	single		8532	4709737	0.826074
SRP065179	24	SRR2773432	yes	single		8613	5721267	0.8296
SRP065179	24	SRR2773433	yes	single		8583	5100106	0.798092
SRP065179	24	SRR2773434	yes	single		8640	6174651	0.802587
SRP065179	24	SRR2773435	yes	single		8507	5433793	0.828797
SRP065179	24	SRR2773436	yes	single		8549	6547521	0.832465
SRP065179	24	SRR2773445	yes	single		7840	3356882	0.525626
SRP065179	24	SRR2773446	yes	single		7849	4091011	0.53413
SRP065179	24	SRR2773449	yes	single		8388	4106256	0.831509
SRP065179	24	SRR2773450	yes	single		8500	4932512	0.834392
SRP071061	12	SRR3199603	yes	single		8602	6872785	0.834213
SRP071061	12	SRR3199604	yes	single		8641	7465869	0.840116
SRP071061	12	SRR3199605	yes	single		8623	7210362	0.840566
SRP071061	12	SRR3199606	yes	single		8483	7251214	0.830215
SRP071061	12	SRR3199607	yes	single		8509	7437402	0.828342
SRP071061	12	SRR3199608	yes	single		8457	8078506	0.831023
SRP071061	12	SRR3199609	yes	single		8657	7759809	0.822699
SRP071061	12	SRR3199610	yes	single		8658	7506916	0.810859
SRP071061	12	SRR3199611	yes	single		8735	7601236	0.832005
SRP071061	12	SRR3199612	yes	single		8664	6627256	0.829209
SRP071061	12	SRR3199613	yes	single		8697	8559255	0.83189
SRP071061	12	SRR3199614	yes	single		8674	7433065	0.828377
SRP073615	24	SRR3405833	yes	paired		8697	17400495	0.790602
SRP073615	24	SRR3405834	yes	paired		8560	16173645	0.766578
SRP073615	24	SRR3405835	yes	paired		8414	16964622	0.784901
SRP073615	24	SRR3405836	yes	paired		8400	15818737	0.799587
SRP073615	24	SRR3405837	yes	paired		8342	21179280	0.79249
SRP073615	24	SRR3405838	yes	paired		8262	18620639	0.823966
SRP073615	24	SRR3405839	yes	paired		8327	21381773	0.829474
SRP073615	24	SRR3405840	yes	paired		8380	22516818	0.841201
SRP073615	24	SRR3405841	yes	paired		8438	21351932	0.812435
SRP073615	24	SRR3405842	yes	paired		8393	22643069	0.80696
SRP073615	24	SRR3405843	yes	paired		8425	19862835	0.815131
SRP073615	24	SRR3405844	yes	paired		8486	23836850	0.796728
SRP073615	24	SRR3405845	yes	paired		8448	23663630	0.802967
SRP073615	24	SRR3405846	yes	paired		8382	20950593	0.822574
SRP073615	24	SRR3405847	yes	paired		8403	20071342	0.800706
SRP073615	24	SRR3405848	yes	paired		8497	21711012	0.810737
SRP073615	24	SRR3405849	yes	paired		8492	17190793	0.773656
SRP073615	24	SRR3405850	yes	paired		8467	17410056	0.776904
SRP073615	24	SRR3405851	yes	paired		8480	17701391	0.781584
SRP073615	24	SRR3405852	yes	paired		8448	16836652	0.798921
SRP073615	24	SRR3405853	yes	paired		8497	18722713	0.795427
SRP073615	24	SRR3405854	yes	paired		8488	17241508	0.787373
SRP073615	24	SRR3405855	yes	paired		8511	19132414	0.80148
SRP073615	24	SRR3405856	yes	paired		8477	15241199	0.813334
SRP095810	28	SRR5134923	yes	single		8715	16258439	0.845372
SRP095810	28	SRR5134924	yes	single		8658	20777871	0.847519
SRP095810	28	SRR5134925	yes	single		8706	18839660	0.857891
SRP095810	28	SRR5134926	yes	single		8740	26203965	0.863809
SRP095810	28	SRR5134927	yes	single		8641	16126971	0.846483
SRP095810	28	SRR5134928	yes	single		8737	25515087	0.831375
SRP095810	28	SRR5134929	yes	single		8619	18082060	0.81934
SRP095810	28	SRR5134930	yes	single		8669	13842755	0.837427
SRP095810	28	SRR5134931	yes	single		8711	20898149	0.83652
SRP095810	28	SRR5134932	yes	single		8526	15955597	0.8298
SRP095810	28	SRR5134933	yes	single		8650	17064945	0.863807
SRP095810	28	SRR5134934	yes	single		8652	22688330	0.866314
SRP095810	28	SRR5134935	yes	single		8629	21172010	0.861644
SRP095810	28	SRR5134936	yes	single		8572	9657246	0.86137
SRP095810	28	SRR5134937	yes	single		8607	14281077	0.862029
SRP095810	28	SRR5134938	yes	single		8828	20809545	0.836065
SRP095810	28	SRR5134939	yes	single		8858	29250375	0.832083
SRP095810	28	SRR5134940	yes	single		8831	21136175	0.836569
SRP095810	28	SRR5134941	yes	single		8755	15825868	0.841542
SRP095810	28	SRR5134942	yes	single		8812	24809577	0.836582
SRP095810	28	SRR5134943	yes	single		8683	17463857	0.864095
SRP095810	28	SRR5134944	yes	single		8754	21568492	0.852946
SRP095810	28	SRR5134945	yes	single		8713	19372330	0.855608
SRP095810	28	SRR5134946	yes	single		8634	16679879	0.860005
SRP095810	28	SRR5134947	yes	single		8678	23645750	0.833643
SRP095810	28	SRR5134948	yes	single		8814	20976417	0.831492
SRP095810	28	SRR5134949	yes	single		8865	22755736	0.834526
SRP095810	28	SRR5134950	yes	single		8793	22180861	0.838862
SRP097868	64	SRR5204773	yes	paired		6692	5726534	0.564696
SRP097868	64	SRR5204774	yes	paired		6534	6014277	0.60893
SRP097868	64	SRR5204775	yes	paired		6499	5188009	0.648008
SRP097868	64	SRR5204776	yes	paired		6576	6331364	0.614461
SRP097868	64	SRR5204777	yes	paired		6536	6107202	0.619749
SRP097868	64	SRR5204778	yes	paired		6570	6337123	0.611992
SRP097868	64	SRR5204779	yes	paired		6592	6248250	0.612834
SRP097868	64	SRR5204780	yes	paired		6640	6204122	0.61694
SRP097868	64	SRR5204781	yes	paired		6512	6321527	0.625941
SRP097868	64	SRR5204782	yes	paired		6582	4648148	0.529095
SRP097868	64	SRR5204783	yes	paired		6586	5313712	0.599541
SRP097868	64	SRR5204784	yes	paired		6639	6047883	0.58515
SRP097868	64	SRR6661091	yes	paired		6625	5073325	0.588771
SRP097868	64	SRR6661092	yes	paired		6704	5614924	0.592512
SRP097868	64	SRR6661093	yes	paired		6675	6165901	0.610956
SRP097868	64	SRR6661094	yes	paired		6698	4536737	0.531294
SRP097868	64	SRR6661095	yes	paired		6681	4567196	0.526129
SRP097868	64	SRR6661096	yes	paired		6672	5822532	0.605056
SRP097868	64	SRR6661097	yes	paired		6651	4113771	0.588111
SRP097868	64	SRR6661098	yes	paired		6708	5804433	0.615378
SRP097868	64	SRR6661099	yes	paired		6675	4172394	0.542299
SRP097868	64	SRR6661100	yes	paired		6665	4189852	0.529394
SRP097868	64	SRR6661101	yes	paired		6619	4500501	0.593836
SRP097868	64	SRR6661102	yes	paired		6643	5105647	0.594854
SRP097868	64	SRR6661103	yes	paired		6667	5026053	0.56858
SRP097868	64	SRR6661104	yes	paired		6729	4510237	0.53182
SRP097868	64	SRR6661105	yes	paired		6666	3833399	0.518324
SRP097868	64	SRR6661106	yes	paired		6635	4986285	0.592552
SRP097868	64	SRR6661107	yes	paired		6655	5436732	0.614513
SRP097868	64	SRR6661108	yes	paired		6603	4852555	0.589861
SRP097868	64	SRR6661109	yes	paired		6666	4840336	0.544514
SRP097868	64	SRR6661110	yes	paired		6665	4444086	0.488354
SRP097868	64	SRR6950091	yes	paired		6597	5412535	0.587008
SRP097868	64	SRR6950094	yes	paired		6575	5495511	0.597981
SRP097868	64	SRR6998703	yes	paired		6584	4476490	0.606964
SRP097868	64	SRR6998704	yes	paired		6667	4768067	0.598663
SRP097868	64	SRR6998705	yes	paired		6602	4965185	0.622908
SRP097868	64	SRR6998706	yes	paired		6661	3734411	0.547511
SRP097868	64	SRR6998707	yes	paired		6678	4254704	0.540472
SRP097868	64	SRR6998708	yes	paired		6595	4668849	0.61749
SRP097868	64	SRR6998709	yes	paired		6681	4543845	0.589909
SRP097868	64	SRR6998710	yes	paired		6622	4716034	0.625252
SRP097868	64	SRR6998711	yes	paired		6648	4179564	0.564768
SRP097868	64	SRR6998712	yes	paired		6661	4106393	0.524656
SRP097868	64	SRR6998713	yes	paired		6647	4511821	0.607213
SRP097868	64	SRR6998714	yes	paired		6633	4779398	0.612837
SRP097868	64	SRR6998715	yes	paired		6600	4306549	0.578105
SRP097868	64	SRR6998716	yes	paired		6714	4304059	0.556159
SRP097868	64	SRR6998717	yes	paired		6681	3996016	0.520176
SRP097868	64	SRR6998718	yes	paired		6635	4655394	0.609189
SRP097868	64	SRR6998719	yes	paired		6626	4705781	0.629219
SRP097868	64	SRR6998720	yes	paired		6582	4535991	0.610472
SRP097868	64	SRR6998721	yes	paired		6667	4414058	0.559144
SRP097868	64	SRR6998722	yes	paired		6645	4024360	0.504908
SRP097868	64	SRR6998723	yes	paired		6625	4550722	0.570856
SRP097868	64	SRR6998724	yes	paired		6548	4774693	0.628352
SRP097868	64	SRR6998725	yes	paired		6552	5095535	0.646123
SRP097868	64	SRR6998726	yes	paired		6521	4950982	0.643659
SRP097868	64	SRR6998727	yes	paired		6544	4397720	0.61806
SRP097868	64	SRR6998728	yes	paired		6506	4781950	0.63637
SRP097868	64	SRR6998729	yes	paired		6551	4929159	0.618773
SRP097868	64	SRR6998730	yes	paired		6505	3981442	0.616752
SRP097868	64	SRR6998731	yes	paired		6486	4638082	0.635496
SRP097868	64	SRR7014290	yes	paired		6583	5312394	0.590355
SRP107007	39	SRR5882786	yes	single		8336	4527029	0.78057
SRP107007	39	SRR5882787	yes	single		8527	9184650	0.737467
SRP107007	39	SRR5882788	yes	single		8511	4394747	0.8164
SRP107007	39	SRR5882789	yes	single		8533	5651628	0.822195
SRP107007	39	SRR5882790	yes	single		8265	1837053	0.822936
SRP107007	39	SRR5882791	yes	single		8569	5678786	0.82339
SRP107007	39	SRR5882792	yes	single		8532	3849766	0.822592
SRP107007	39	SRR5882793	yes	single		8225	1081281	0.806022
SRP107007	39	SRR5882794	yes	single		8453	5738277	0.790045
SRP107007	39	SRR5882896	yes	single		8682	5981737	0.799968
SRP107007	39	SRR5882897	yes	single		8074	1966573	0.787949
SRP107007	39	SRR5882898	yes	single		8362	5013602	0.812792
SRP107007	39	SRR5882899	yes	single		8434	6496726	0.789762
SRP107007	39	SRR5882900	yes	single		8718	13488029	0.686009
SRP107007	39	SRR5882901	yes	single		8580	5990802	0.822372
SRP107007	39	SRR5882902	yes	single		8250	3340777	0.810345
SRP107007	39	SRR5882903	yes	single		8439	6734284	0.817939
SRP107007	39	SRR5882904	yes	single		8705	7496543	0.823992
SRP107007	39	SRR5882905	yes	single		8632	5481472	0.824778
SRP107007	39	SRR5882906	yes	single		8131	2257447	0.79499
SRP107007	39	SRR5882907	yes	single		8480	4488271	0.82121
SRP107007	39	SRR5882908	yes	single		8597	4401437	0.817547
SRP107007	39	SRR5882909	yes	single		8618	6938209	0.82438
SRP107007	39	SRR5882910	yes	single		8485	2640982	0.817835
SRP107007	39	SRR5882911	yes	single		8583	4702011	0.817498
SRP107007	39	SRR5882912	yes	single		8363	4994705	0.798749
SRP107007	39	SRR5882913	yes	single		8332	6281978	0.809646
SRP107007	39	SRR5882914	yes	single		8509	3941254	0.716916
SRP107007	39	SRR5882915	yes	single		8371	3691928	0.801364
SRP107007	39	SRR5882916	yes	single		8607	5178115	0.827345
SRP107007	39	SRR5883049	yes	single		8292	3394479	0.822915
SRP107007	39	SRR5883050	yes	single		8315	3846773	0.824763
SRP107007	39	SRR5883051	yes	single		8351	5282555	0.832428
SRP107007	39	SRR5883052	yes	single		8457	6786562	0.825132
SRP107007	39	SRR5883053	yes	single		8401	4980132	0.81232
SRP107007	39	SRR5883054	yes	single		8311	6296354	0.832747
SRP107007	39	SRR5883055	yes	single		8250	2742650	0.795016
SRP107007	39	SRR5883056	yes	single		8290	3094419	0.813516
SRP107007	39	SRR5883057	yes	single		8268	3404570	0.807896
SRP132176	12	SRR6671138	yes	paired		8620	10727751	0.794321
SRP132176	12	SRR6671139	yes	paired		8434	6298833	0.717018
SRP132176	12	SRR6671140	yes	paired		8652	13867460	0.785552
SRP132176	12	SRR6671141	yes	paired		8442	10320835	0.756249
SRP132176	12	SRR6671142	yes	paired		8292	8853982	0.72462
SRP132176	12	SRR6671143	yes	paired		8311	7612776	0.636205
SRP132176	12	SRR6671144	yes	paired		8549	12838446	0.820428
SRP132176	12	SRR6671145	yes	paired		8549	11674250	0.814912
SRP132176	12	SRR6671146	yes	paired		8524	12086669	0.800314
SRP132176	12	SRR6671147	yes	paired		8582	12763698	0.835145
SRP132176	12	SRR6671148	yes	paired		8625	14615252	0.818784
SRP132176	12	SRR6671149	yes	paired		8584	9353284	0.782846
SRP132987	9	SRR6742520	yes	single		8757	16482341	0.8578
SRP132987	9	SRR6742521	yes	single		8734	18219026	0.854701
SRP132987	9	SRR6742522	yes	single		8791	18457843	0.854931
SRP132987	9	SRR6742523	yes	single		8797	22294582	0.850283
SRP132987	9	SRR6742524	yes	single		8767	18958045	0.862345
SRP132987	9	SRR6742525	yes	single		8729	17616127	0.857491
SRP132987	9	SRR6742526	yes	single		8788	23891394	0.856014
SRP132987	9	SRR6742527	yes	single		8755	19076513	0.844376
SRP132987	9	SRR6742528	yes	single		8748	18987540	0.8385
SRP133926	20	SRR6805310	yes	single		8612	2582865	0.455842
SRP133926	20	SRR6805311	yes	single		8608	2595636	0.456803
SRP133926	20	SRR6805312	yes	single		8577	2766502	0.545647
SRP133926	20	SRR6805313	yes	single		8549	2790847	0.547158
SRP133926	20	SRR6805314	yes	single		8524	2404103	0.420573
SRP133926	20	SRR6805315	yes	single		8534	2400062	0.423053
SRP133926	20	SRR6805316	yes	single		7536	748887	0.119919
SRP133926	20	SRR6805317	yes	single		7478	746565	0.120947
SRP133926	20	SRR6805318	yes	single		7996	2328178	0.405004
SRP133926	20	SRR6805319	yes	single		8009	2346660	0.408201
SRP133926	20	SRR6805320	yes	single		8341	2141381	0.409276
SRP133926	20	SRR6805321	yes	single		8375	2146793	0.41069
SRP133926	20	SRR6805322	yes	single		8565	2369160	0.452017
SRP133926	20	SRR6805323	yes	single		8539	2373281	0.454305
SRP133926	20	SRR6805324	yes	single		8444	2069868	0.473627
SRP133926	20	SRR6805325	yes	single		8426	2079165	0.473296
SRP133926	20	SRR6805326	yes	single		7956	1619314	0.383637
SRP133926	20	SRR6805327	yes	single		7954	1622346	0.388898
SRP133926	20	SRR6805328	yes	single		8190	2204607	0.457107
SRP133926	20	SRR6805329	yes	single		8208	2219872	0.459152
SRP150918	12	SRR7384078	yes	paired		8050	15563467	0.767522
SRP150918	12	SRR7384079	yes	paired		8004	16064200	0.75735
SRP150918	12	SRR7384080	yes	paired		8011	17119260	0.783019
SRP150918	12	SRR7384081	yes	paired		8119	16191886	0.75164
SRP150918	12	SRR7384082	yes	paired		8045	16305944	0.779107
SRP150918	12	SRR7384083	yes	paired		8156	15966851	0.767069
SRP150918	12	SRR7384084	yes	paired		8052	16475225	0.762285
SRP150918	12	SRR7384085	yes	paired		8058	16579672	0.770502
SRP150918	12	SRR7384086	yes	paired		8133	15925189	0.775946
SRP150918	12	SRR7384087	yes	paired		8175	16365245	0.793055
SRP150918	12	SRR7384088	yes	paired		8216	15632456	0.757248
SRP150918	12	SRR7384089	yes	paired		8168	15568638	0.756029
SRP151531	12	SRR7446976	yes	paired		8752	16394008	0.463382
SRP151531	12	SRR7446977	yes	paired		8754	16993112	0.445183
SRP151531	12	SRR7446978	yes	paired		8764	16988192	0.47673
SRP151531	12	SRR7446979	yes	paired		8718	14832187	0.470282
SRP151531	12	SRR7446980	yes	paired		8687	15544304	0.488788
SRP151531	12	SRR7446981	yes	paired		8720	20294191	0.53538
SRP151531	12	SRR7446982	yes	paired		8797	15717512	0.447874
SRP151531	12	SRR7446983	yes	paired		8786	16258065	0.468319
SRP151531	12	SRR7446984	yes	paired		8792	17789742	0.516325
SRP151531	12	SRR7446985	yes	paired		8795	18728266	0.500477
SRP151531	12	SRR7446986	yes	paired		8791	14945220	0.429986
SRP151531	12	SRR7446987	yes	paired		8693	17703843	0.504226
SRP157928	24	SRR7692565	yes	single		7472	14030030	0.497572
SRP157928	24	SRR7692566	yes	single		8592	26602802	0.658588
SRP157928	24	SRR7692567	yes	single		8236	21445191	0.583429
SRP157928	24	SRR7692568	yes	single		8247	16812677	0.505421
SRP157928	24	SRR7692569	yes	single		7887	16763387	0.501095
SRP157928	24	SRR7692570	yes	single		8167	15172159	0.521893
SRP157928	24	SRR7692571	yes	single		7105	9081049	0.360257
SRP157928	24	SRR7692572	yes	single		6323	2634416	0.14157
SRP157928	24	SRR7692573	yes	single		6321	3804235	0.25475
SRP157928	24	SRR7692574	yes	single		7024	10986510	0.232899
SRP157928	24	SRR7692575	yes	single		7221	3982852	0.221564
SRP157928	24	SRR7692576	yes	single		7586	17636613	0.323787
SRP157928	24	SRR7692577	yes	single		5635	2934364	0.083539
SRP157928	24	SRR7692578	yes	single		6547	3862130	0.152713
SRP157928	24	SRR7692579	yes	single		7230	6623330	0.199596
SRP157928	24	SRR7692580	yes	single		5944	6623910	0.168401
SRP157928	24	SRR7692581	yes	single		7140	6135772	0.18589
SRP157928	24	SRR7692582	yes	single		6966	2464948	0.108423
SRP157928	24	SRR7692583	yes	single		8085	29513292	0.643364
SRP157928	24	SRR7692584	yes	single		7021	9343543	0.396789
SRP157928	24	SRR7692585	yes	single		7349	16287114	0.556601
SRP157928	24	SRR7692586	yes	single		7351	21972120	0.603365
SRP157928	24	SRR7692587	yes	single		7324	8113298	0.475989
SRP157928	24	SRR7692588	yes	single		7216	12879250	0.520448
SRP165294	12	SRR8042971	yes	single		8290	8445234	0.83175
SRP165294	12	SRR8042972	yes	single		8363	9935032	0.844778
SRP165294	12	SRR8042973	yes	single		8156	7148574	0.778634
SRP165294	12	SRR8042977	yes	single		8374	10045350	0.842469
SRP165294	12	SRR8042978	yes	single		8426	10722158	0.845848
SRP165294	12	SRR8042979	yes	single		8407	9985167	0.822732
SRP165294	12	SRR8042983	yes	single		8549	14883549	0.855152
SRP165294	12	SRR8042984	yes	single		8525	15756046	0.863737
SRP165294	12	SRR8042985	yes	single		8488	13996196	0.820062
SRP165294	12	SRR8042989	yes	single		8702	13124249	0.845589
SRP165294	12	SRR8042990	yes	single		8739	15461385	0.841473
SRP165294	12	SRR8042991	yes	single		8813	17295179	0.811694
SRP180006	21	SRR8452137	yes	single		8672	8652697	0.815788
SRP180006	21	SRR8452138	yes	single		8727	12156955	0.813758
SRP180006	21	SRR8452139	yes	single		8749	11432120	0.811071
SRP180006	21	SRR8452140	yes	single		8652	8425101	0.811026
SRP180006	21	SRR8452141	yes	single		8383	2879860	0.813701
SRP180006	21	SRR8452142	yes	single		8645	10138734	0.79455
SRP180006	21	SRR8452143	yes	single		8620	9110799	0.806669
SRP180006	21	SRR8452144	yes	single		8666	10833870	0.813054
SRP180006	21	SRR8452145	yes	single		8719	10346814	0.815682
SRP180006	21	SRR8452146	yes	single		8532	5960993	0.793178
SRP180006	21	SRR8452147	yes	single		8707	15050826	0.781977
SRP180006	21	SRR8452148	yes	single		8340	4278221	0.771242
SRP180006	21	SRR8452149	yes	single		8768	15876876	0.808816
SRP180006	21	SRR8452150	yes	single		8655	8170785	0.808544
SRP180006	21	SRR8452151	yes	single		8705	13655545	0.813433
SRP180006	21	SRR8452152	yes	single		8591	6477579	0.779715
SRP180006	21	SRR8452153	yes	single		8626	7176737	0.79993
SRP180006	21	SRR8452154	yes	single		8738	10151597	0.814076
SRP180006	21	SRR8452155	yes	single		8683	10644557	0.805588
SRP180006	21	SRR8452156	yes	single		8735	12978647	0.816451
SRP180006	21	SRR8452157	yes	single		8858	40464933	0.812874
SRP184720	18	SRR8551134	yes	single		8756	19138955	0.826653
SRP184720	18	SRR8551135	yes	single		8708	19633917	0.841382
SRP184720	18	SRR8551136	yes	single		8755	19044365	0.831338
SRP184720	18	SRR8551137	yes	single		8744	18661496	0.813957
SRP184720	18	SRR8551138	yes	single		8709	16145122	0.807714
SRP184720	18	SRR8551139	yes	single		8811	19905566	0.818639
SRP184720	18	SRR8551140	yes	single		8640	19306523	0.844501
SRP184720	18	SRR8551141	yes	single		8768	19693086	0.852711
SRP184720	18	SRR8551142	yes	single		8779	18260369	0.83735
SRP184720	18	SRR8551143	yes	single		8731	18281483	0.829413
SRP184720	18	SRR8551144	yes	single		8891	18728320	0.818385
SRP184720	18	SRR8551145	yes	single		8791	17432057	0.816299
SRP184720	18	SRR8551146	yes	single		8730	20646783	0.843761
SRP184720	18	SRR8551147	yes	single		8667	19477344	0.856285
SRP184720	18	SRR8551148	yes	single		8738	18265052	0.837566
SRP184720	18	SRR8551149	yes	single		8762	19462072	0.821253
SRP184720	18	SRR8551150	yes	single		8856	19422538	0.81617
SRP184720	18	SRR8551151	yes	single		8810	17932204	0.81676
SRP190185	9	SRR8837457	yes	paired		8414	7017240	0.84116
SRP190185	9	SRR8837458	yes	paired		8355	6008139	0.836822
SRP190185	9	SRR8837459	yes	paired		8214	6484790	0.83573
SRP190185	9	SRR8837460	yes	paired		8390	5556310	0.823241
SRP190185	9	SRR8837461	yes	paired		8451	6038978	0.815599
SRP190185	9	SRR8837462	yes	paired		8314	5042362	0.816025
SRP190185	9	SRR8837463	yes	paired		8379	5418323	0.816212
SRP190185	9	SRR8837464	yes	paired		8427	5926140	0.826831
SRP190185	9	SRR8837465	yes	paired		8299	4148019	0.832933
SRP193970	12	SRR8978722	yes	paired		8690	7735860	0.766863
SRP193970	12	SRR8978723	yes	paired		8668	7579105	0.747848
SRP193970	12	SRR8978724	yes	paired		8688	7115441	0.720986
SRP193970	12	SRR8978725	yes	paired		8669	8225381	0.77392
SRP193970	12	SRR8978726	yes	paired		8632	6931490	0.778732
SRP193970	12	SRR8978727	yes	paired		8628	7971730	0.766985
SRP193970	12	SRR8978728	yes	paired		8637	7403145	0.764746
SRP193970	12	SRR8978729	yes	paired		8654	9287202	0.750192
SRP193970	12	SRR8978730	yes	paired		8708	9330515	0.789661
SRP193970	12	SRR8978731	yes	paired		8710	7956271	0.757829
SRP193970	12	SRR8978732	yes	paired		8642	7421925	0.774959
SRP193970	12	SRR8978733	yes	paired		8669	8813473	0.803337
SRP199743	36	SRR9141550	yes	paired		8367	6470837	0.832694
SRP199743	36	SRR9141551	yes	paired		8455	9062793	0.843881
SRP199743	36	SRR9141552	yes	paired		8326	7462709	0.824673
SRP199743	36	SRR9141553	yes	paired		8726	6390277	0.775637
SRP199743	36	SRR9141554	yes	paired		8697	6791404	0.791334
SRP199743	36	SRR9141555	yes	paired		8683	6298666	0.772384
SRP199743	36	SRR9141556	yes	paired		8360	8367678	0.826604
SRP199743	36	SRR9141557	yes	paired		8418	6926266	0.833432
SRP199743	36	SRR9141558	yes	paired		8260	5737712	0.843601
SRP199743	36	SRR9141559	yes	paired		8595	7202672	0.821476
SRP199743	36	SRR9141560	yes	paired		8710	6326082	0.77275
SRP199743	36	SRR9141561	yes	paired		8669	5621832	0.774779
SRP199743	36	SRR9141562	yes	paired		8036	4949801	0.848598
SRP199743	36	SRR9141563	yes	paired		8142	5827937	0.860419
SRP199743	36	SRR9141564	yes	paired		8055	4943848	0.85981
SRP199743	36	SRR9141565	yes	paired		8575	4141221	0.802288
SRP199743	36	SRR9141566	yes	paired		8663	6304888	0.795672
SRP199743	36	SRR9141567	yes	paired		8550	4352968	0.802316
SRP199743	36	SRR9141568	yes	paired		7994	5962349	0.868491
SRP199743	36	SRR9141569	yes	paired		8282	6702888	0.860828
SRP199743	36	SRR9141570	yes	paired		7916	5645479	0.861186
SRP199743	36	SRR9141571	yes	paired		8318	5085414	0.815778
SRP199743	36	SRR9141572	yes	paired		8481	5734619	0.817033
SRP199743	36	SRR9141573	yes	paired		8457	4954793	0.812728
SRP199743	36	SRR9141574	yes	paired		8078	6257997	0.857511
SRP199743	36	SRR9141575	yes	paired		8034	5297271	0.859597
SRP199743	36	SRR9141576	yes	paired		8157	6097921	0.859026
SRP199743	36	SRR9141577	yes	paired		8476	4223104	0.798472
SRP199743	36	SRR9141578	yes	paired		8466	4636202	0.808738
SRP199743	36	SRR9141579	yes	paired		8572	4583311	0.800399
SRP199743	36	SRR9141580	yes	paired		8122	4398772	0.860126
SRP199743	36	SRR9141581	yes	paired		8267	5610293	0.862748
SRP199743	36	SRR9141582	yes	paired		8158	5547332	0.856148
SRP199743	36	SRR9141583	yes	paired		8659	6520919	0.801851
SRP199743	36	SRR9141584	yes	paired		8526	4805132	0.803182
SRP199743	36	SRR9141585	yes	paired		8605	5014161	0.803655
SRP201981	36	SRR9331470	yes	paired		6716	1371872	0.372957
SRP201981	36	SRR9331471	yes	paired		6596	789196	0.246731
SRP201981	36	SRR9331472	yes	paired		6929	1250702	0.305204
SRP201981	36	SRR9331473	yes	paired		7249	1997208	0.34156
SRP201981	36	SRR9331474	yes	paired		7515	3756398	0.390293
SRP201981	36	SRR9331475	yes	paired		7619	4336688	0.373722
SRP201981	36	SRR9331476	yes	paired		7540	3359692	0.336568
SRP201981	36	SRR9331477	yes	paired		7064	1384830	0.363908
SRP201981	36	SRR9331478	yes	paired		7515	2987238	0.344939
SRP201981	36	SRR9331479	yes	paired		7781	5148099	0.3768
SRP201981	36	SRR9331480	yes	paired		6876	1419478	0.241053
SRP201981	36	SRR9331481	yes	paired		7574	2163374	0.265637
SRP201981	36	SRR9331482	yes	paired		7583	2594356	0.270336
SRP201981	36	SRR9331483	yes	paired		7778	4156306	0.286153
SRP201981	36	SRR9331484	yes	paired		6757	1863714	0.187591
SRP201981	36	SRR9331485	yes	paired		7680	3241230	0.239468
SRP201981	36	SRR9331486	yes	paired		7157	2032228	0.192626
SRP201981	36	SRR9331487	yes	paired		7498	3193919	0.213594
SRP201981	36	SRR9331488	yes	paired		7673	4574727	0.407165
SRP201981	36	SRR9331489	yes	paired		7215	2520590	0.251641
SRP201981	36	SRR9331490	yes	paired		7808	5185108	0.344038
SRP201981	36	SRR9331491	yes	paired		7528	3577332	0.384298
SRP201981	36	SRR9331492	yes	paired		7712	5481057	0.355312
SRP201981	36	SRR9331493	yes	paired		7651	5022077	0.382399
SRP201981	36	SRR9331494	yes	paired		7491	3993121	0.372769
SRP201981	36	SRR9331495	yes	paired		7038	1761617	0.376102
SRP201981	36	SRR9331496	yes	paired		6866	1610757	0.479894
SRP201981	36	SRR9331497	yes	paired		6856	1152674	0.406718
SRP201981	36	SRR9331498	yes	paired		6648	1127392	0.326907
SRP201981	36	SRR9331499	yes	paired		7012	1185508	0.351367
SRP201981	36	SRR9331500	yes	paired		7746	3382031	0.334283
SRP201981	36	SRR9331501	yes	paired		7381	2617653	0.334812
SRP201981	36	SRR9331502	yes	paired		6645	1355945	0.340294
SRP201981	36	SRR9331503	yes	paired		7416	2298019	0.336106
SRP201981	36	SRR9331504	yes	paired		7202	1725914	0.34611
SRP201981	36	SRR9331505	yes	paired		7446	2387546	0.32237
SRP212774	12	SRR9627063	yes	paired		7696	755026	0.0212775
SRP212774	12	SRR9627067	yes	paired		8688	16686208	0.36553
SRP212774	12	SRR9627071	yes	paired		8803	27184242	0.388823
SRP212774	12	SRR9627075	yes	paired		8832	24685449	0.517825
SRP212774	12	SRR9627079	yes	paired		8854	21579729	0.441642
SRP212774	12	SRR9627083	yes	paired		8845	24338977	0.447178
SRP212774	12	SRR9627087	yes	paired		8805	17249495	0.324508
SRP212774	12	SRR9627091	yes	paired		8779	12485286	0.383625
SRP212774	12	SRR9627095	yes	paired		8864	33504366	0.426514
SRP212774	12	SRR9627099	yes	paired		8144	944371	0.0164874
SRP212774	12	SRR9627103	yes	paired		8015	669461	0.0182455
SRP212774	12	SRR9627107	yes	paired		8134	990356	0.0235827
SRP253081	96	SRR11321111	yes	single		8417	3941255	0.819787
SRP253081	96	SRR11321112	yes	single		8363	3882424	0.820083
SRP253081	96	SRR11321113	yes	single		8399	3987302	0.819798
SRP253081	96	SRR11321114	yes	single		8391	3958464	0.819984
SRP253081	96	SRR11321115	yes	single		8387	4180761	0.833287
SRP253081	96	SRR11321116	yes	single		8373	4120646	0.833704
SRP253081	96	SRR11321117	yes	single		8409	4230566	0.833351
SRP253081	96	SRR11321118	yes	single		8380	4196584	0.833671
SRP253081	96	SRR11321119	yes	single		8354	3809054	0.821166
SRP253081	96	SRR11321120	yes	single		8388	3761226	0.821488
SRP253081	96	SRR11321121	yes	single		8391	3855239	0.821373
SRP253081	96	SRR11321122	yes	single		8390	3833033	0.821696
SRP253081	96	SRR11321123	yes	single		8345	3581810	0.819003
SRP253081	96	SRR11321124	yes	single		8388	3530640	0.818975
SRP253081	96	SRR11321125	yes	single		8372	3623455	0.819079
SRP253081	96	SRR11321126	yes	single		8365	3591467	0.819475
SRP253081	96	SRR11321127	yes	single		8365	3578769	0.818956
SRP253081	96	SRR11321128	yes	single		8370	3527468	0.819069
SRP253081	96	SRR11321129	yes	single		8378	3624113	0.819315
SRP253081	96	SRR11321130	yes	single		8364	3589960	0.819713
SRP253081	96	SRR11321131	yes	single		8324	2995710	0.816838
SRP253081	96	SRR11321132	yes	single		8345	2949479	0.816965
SRP253081	96	SRR11321133	yes	single		8310	3033408	0.817457
SRP253081	96	SRR11321134	yes	single		8358	3007763	0.817084
SRP253081	96	SRR11321135	yes	single		8372	3609055	0.823102
SRP253081	96	SRR11321136	yes	single		8374	3552249	0.82315
SRP253081	96	SRR11321137	yes	single		8375	3652397	0.822943
SRP253081	96	SRR11321138	yes	single		8398	3620791	0.823342
SRP253081	96	SRR11321139	yes	single		8372	3507558	0.823619
SRP253081	96	SRR11321140	yes	single		8348	3453195	0.823659
SRP253081	96	SRR11321141	yes	single		8410	3552325	0.823947
SRP253081	96	SRR11321142	yes	single		8379	3520967	0.82372
SRP253081	96	SRR11321143	yes	single		8343	3015010	0.811073
SRP253081	96	SRR11321144	yes	single		8356	2962479	0.811367
SRP253081	96	SRR11321145	yes	single		8348	3047939	0.81145
SRP253081	96	SRR11321146	yes	single		8375	3015486	0.811449
SRP253081	96	SRR11321147	yes	single		8313	2762241	0.819356
SRP253081	96	SRR11321148	yes	single		8306	2716079	0.819299
SRP253081	96	SRR11321149	yes	single		8325	2796036	0.819788
SRP253081	96	SRR11321150	yes	single		8336	2770483	0.819779
SRP253081	96	SRR11321151	yes	single		8309	2733713	0.814277
SRP253081	96	SRR11321152	yes	single		8343	2693542	0.814048
SRP253081	96	SRR11321153	yes	single		8319	2767212	0.814319
SRP253081	96	SRR11321154	yes	single		8313	2746771	0.814546
SRP253081	96	SRR11321155	yes	single		8292	2568130	0.812728
SRP253081	96	SRR11321156	yes	single		8261	2526262	0.813431
SRP253081	96	SRR11321157	yes	single		8288	2598326	0.81333
SRP253081	96	SRR11321158	yes	single		8285	2570783	0.813344
SRP253081	96	SRR11321159	yes	single		8170	2464723	0.817409
SRP253081	96	SRR11321160	yes	single		8146	2424766	0.817764
SRP253081	96	SRR11321161	yes	single		8161	2497196	0.817507
SRP253081	96	SRR11321162	yes	single		8166	2472838	0.818152
SRP253081	96	SRR11321163	yes	single		8173	2447856	0.817074
SRP253081	96	SRR11321164	yes	single		8140	2410170	0.817609
SRP253081	96	SRR11321165	yes	single		8153	2481878	0.817384
SRP253081	96	SRR11321166	yes	single		8205	2456275	0.817836
SRP253081	96	SRR11321167	yes	single		8151	2346262	0.808154
SRP253081	96	SRR11321168	yes	single		8165	2306889	0.808298
SRP253081	96	SRR11321169	yes	single		8135	2377159	0.808403
SRP253081	96	SRR11321170	yes	single		8115	2351040	0.808238
SRP253081	96	SRR11321171	yes	single		8221	3029341	0.820318
SRP253081	96	SRR11321172	yes	single		8199	2979623	0.820486
SRP253081	96	SRR11321173	yes	single		8245	3059841	0.820587
SRP253081	96	SRR11321174	yes	single		8273	3035229	0.820745
SRP253081	96	SRR11321175	yes	single		8270	2924494	0.818441
SRP253081	96	SRR11321176	yes	single		8238	2878767	0.819173
SRP253081	96	SRR11321177	yes	single		8228	2959264	0.819125
SRP253081	96	SRR11321178	yes	single		8224	2931088	0.81894
SRP253081	96	SRR11321179	yes	single		8226	3027460	0.825459
SRP253081	96	SRR11321180	yes	single		8241	2977956	0.825517
SRP253081	96	SRR11321181	yes	single		8256	3066944	0.825375
SRP253081	96	SRR11321182	yes	single		8243	3033293	0.825577
SRP253081	96	SRR11321183	yes	single		8141	2566126	0.815499
SRP253081	96	SRR11321184	yes	single		8160	2526979	0.815279
SRP253081	96	SRR11321185	yes	single		8137	2597396	0.815424
SRP253081	96	SRR11321186	yes	single		8135	2578320	0.815427
SRP253081	96	SRR11321187	yes	single		8155	2617366	0.802198
SRP253081	96	SRR11321188	yes	single		8170	2575335	0.803049
SRP253081	96	SRR11321189	yes	single		8139	2651904	0.802814
SRP253081	96	SRR11321190	yes	single		8140	2623533	0.803505
SRP253081	96	SRR11321191	yes	single		8118	2001837	0.807502
SRP253081	96	SRR11321192	yes	single		8067	1968493	0.807717
SRP253081	96	SRR11321193	yes	single		8080	2025206	0.807805
SRP253081	96	SRR11321194	yes	single		8055	2007394	0.807391
SRP253081	96	SRR11321195	yes	single		8080	2228225	0.823393
SRP253081	96	SRR11321196	yes	single		8114	2191711	0.823313
SRP253081	96	SRR11321197	yes	single		8128	2256603	0.823534
SRP253081	96	SRR11321198	yes	single		8076	2233725	0.823658
SRP253081	96	SRR11321199	yes	single		8166	2638488	0.812167
SRP253081	96	SRR11321200	yes	single		8203	2593678	0.812564
SRP253081	96	SRR11321201	yes	single		8184	2669843	0.8123
SRP253081	96	SRR11321202	yes	single		8205	2644758	0.812487
SRP253081	96	SRR11321203	yes	single		8238	2829869	0.815451
SRP253081	96	SRR11321204	yes	single		8193	2786060	0.815511
SRP253081	96	SRR11321205	yes	single		8208	2859327	0.815242
SRP253081	96	SRR11321206	yes	single		8241	2838043	0.815185
SRP253688	52	SRR11391593	yes	single		8185	3977274	0.574072
SRP253688	52	SRR11391595	yes	single		8282	4090387	0.501571
SRP253688	52	SRR11391598	yes	single		8226	5893438	0.598587
SRP253688	52	SRR11391599	yes	single		8275	4130309	0.578475
SRP253688	52	SRR11391601	yes	single		6004	62353	0.544715
SRP253688	52	SRR11391603	yes	single		8246	9507465	0.636512
SRP253688	52	SRR11391605	yes	single		8200	4614696	0.569097
SRP253688	52	SRR11391607	yes	single		8334	6075542	0.498483
SRP253688	52	SRR11391610	yes	single		8160	5874395	0.588463
SRP253688	52	SRR11391613	yes	single		8195	5339998	0.606021
SRP253688	52	SRR11391614	yes	single		8334	8396255	0.614071
SRP253688	52	SRR11391616	yes	single		8347	7395564	0.598856
SRP253688	52	SRR11391618	yes	single		8061	4044208	0.567458
SRP253688	52	SRR11391621	yes	single		8191	3311044	0.556016
SRP253688	52	SRR11391622	yes	single		8192	3476846	0.552935
SRP253688	52	SRR11391624	yes	single		8320	4885788	0.517502
SRP253688	52	SRR11391626	yes	single		8305	5027675	0.526099
SRP253688	52	SRR11391628	yes	single		8054	2017632	0.610624
SRP253688	52	SRR11391630	yes	single		8141	3808534	0.578844
SRP253688	52	SRR11391632	yes	single		8264	4622677	0.572002
SRP253688	52	SRR11391635	yes	single		8396	8352570	0.523943
SRP253688	52	SRR11391637	yes	single		8340	7349634	0.567918
SRP253688	52	SRR11391639	yes	single		8197	6279218	0.580868
SRP253688	52	SRR11391641	yes	single		8288	6724352	0.571024
SRP253688	52	SRR11391643	yes	single		8180	6045697	0.565691
SRP253688	52	SRR11391594	yes	single		8226	6162996	0.57167
SRP253688	52	SRR11391596	yes	single		8221	4029566	0.563161
SRP253688	52	SRR11391597	yes	single		8093	3937149	0.610115
SRP253688	52	SRR11391600	yes	single		8204	3227039	0.579091
SRP253688	52	SRR11391602	yes	single		8204	6164254	0.617999
SRP253688	52	SRR11391604	yes	single		8229	5972375	0.585612
SRP253688	52	SRR11391606	yes	single		8184	6953224	0.613474
SRP253688	52	SRR11391608	yes	single		8403	8636283	0.50199
SRP253688	52	SRR11391609	yes	single		8190	5779196	0.568447
SRP253688	52	SRR11391611	yes	single		8217	5599597	0.715108
SRP253688	52	SRR11391612	yes	single		8215	4853093	0.619398
SRP253688	52	SRR11391615	yes	single		8320	8208464	0.617799
SRP253688	52	SRR11391617	yes	single		8073	3661629	0.551401
SRP253688	52	SRR11391619	yes	single		8133	2465758	0.540672
SRP253688	52	SRR11391620	yes	single		8303	4431429	0.52704
SRP253688	52	SRR11391623	yes	single		8311	7406625	0.499495
SRP253688	52	SRR11391625	yes	single		8310	6864815	0.543147
SRP253688	52	SRR11391627	yes	single		8282	4457265	0.528605
SRP253688	52	SRR11391629	yes	single		8156	3391812	0.581502
SRP253688	52	SRR11391631	yes	single		8342	5557363	0.577689
SRP253688	52	SRR11391633	yes	single		8230	7459155	0.547867
SRP253688	52	SRR11391634	yes	single		8093	2055167	0.548615
SRP253688	52	SRR11391636	yes	single		8388	5638181	0.50391
SRP253688	52	SRR11391638	yes	single		8389	8955122	0.559252
SRP253688	52	SRR11391640	yes	single		8226	3967844	0.543389
SRP253688	52	SRR11391642	yes	single		8172	5527536	0.582119
SRP253688	52	SRR11391644	yes	single		8213	8697617	0.555609
SRP289700	252	SRR12933525	yes	single		7847	2480268	0.843954
SRP289700	252	SRR12933526	yes	single		7809	2438635	0.843783
SRP289700	252	SRR12933527	yes	single		7840	2518719	0.843415
SRP289700	252	SRR12933528	yes	single		7848	2509646	0.844893
SRP289700	252	SRR12933529	yes	single		8058	2449615	0.852382
SRP289700	252	SRR12933530	yes	single		8030	2418530	0.852977
SRP289700	252	SRR12933531	yes	single		8038	2490083	0.852791
SRP289700	252	SRR12933532	yes	single		8037	2477164	0.853371
SRP289700	252	SRR12933533	yes	single		8061	2796318	0.847633
SRP289700	252	SRR12933534	yes	single		8092	2750160	0.847921
SRP289700	252	SRR12933535	yes	single		8093	2836588	0.847087
SRP289700	252	SRR12933536	yes	single		8125	2826807	0.848471
SRP289700	252	SRR12933537	yes	single		8314	2475554	0.821948
SRP289700	252	SRR12933538	yes	single		8280	2431128	0.822386
SRP289700	252	SRR12933539	yes	single		8296	2515231	0.821379
SRP289700	252	SRR12933540	yes	single		8297	2495567	0.823079
SRP289700	252	SRR12933541	yes	single		8333	2642353	0.812597
SRP289700	252	SRR12933542	yes	single		8343	2601323	0.813332
SRP289700	252	SRR12933543	yes	single		8339	2689575	0.813053
SRP289700	252	SRR12933544	yes	single		8327	2661936	0.814312
SRP289700	252	SRR12933545	yes	single		8350	2423830	0.821295
SRP289700	252	SRR12933546	yes	single		8355	2379642	0.821364
SRP289700	252	SRR12933547	yes	single		8334	2455673	0.82099
SRP289700	252	SRR12933548	yes	single		8331	2438492	0.82172
SRP289700	252	SRR12933549	yes	single		8356	2649494	0.82079
SRP289700	252	SRR12933550	yes	single		8343	2607217	0.821213
SRP289700	252	SRR12933551	yes	single		8371	2692728	0.820806
SRP289700	252	SRR12933552	yes	single		8372	2683766	0.821844
SRP289700	252	SRR12933553	yes	single		7966	2904508	0.838656
SRP289700	252	SRR12933554	yes	single		7951	2835656	0.839506
SRP289700	252	SRR12933555	yes	single		7969	2949192	0.838514
SRP289700	252	SRR12933556	yes	single		7971	2918892	0.840356
SRP289700	252	SRR12933557	yes	single		8008	1816590	0.688452
SRP289700	252	SRR12933558	yes	single		8040	1788693	0.688565
SRP289700	252	SRR12933559	yes	single		8045	1839953	0.688918
SRP289700	252	SRR12933560	yes	single		8038	1832076	0.688229
SRP289700	252	SRR12933561	yes	single		8049	1824281	0.688853
SRP289700	252	SRR12933562	yes	single		8073	1827482	0.688685
SRP289700	252	SRR12933563	yes	single		8046	1853126	0.689445
SRP289700	252	SRR12933564	yes	single		8046	1889319	0.687357
SRP289700	252	SRR12933565	yes	single		7883	1184641	0.681013
SRP289700	252	SRR12933566	yes	single		7826	1164929	0.68088
SRP289700	252	SRR12933567	yes	single		7812	1199146	0.680495
SRP289700	252	SRR12933568	yes	single		7891	1197314	0.681156
SRP289700	252	SRR12933569	yes	single		8208	1352787	0.683396
SRP289700	252	SRR12933570	yes	single		8196	1329681	0.683297
SRP289700	252	SRR12933571	yes	single		8205	1372879	0.682691
SRP289700	252	SRR12933572	yes	single		8220	1361228	0.683469
SRP289700	252	SRR12933573	yes	single		8230	1522355	0.685543
SRP289700	252	SRR12933574	yes	single		8235	1499474	0.685403
SRP289700	252	SRR12933575	yes	single		8243	1544447	0.685492
SRP289700	252	SRR12933576	yes	single		8238	1533811	0.685587
SRP289700	252	SRR12933577	yes	single		8225	1242442	0.646199
SRP289700	252	SRR12933578	yes	single		8190	1226077	0.647306
SRP289700	252	SRR12933579	yes	single		8233	1260911	0.645485
SRP289700	252	SRR12933580	yes	single		8226	1255389	0.647205
SRP289700	252	SRR12933581	yes	single		8459	2143041	0.659408
SRP289700	252	SRR12933582	yes	single		8447	2113820	0.659131
SRP289700	252	SRR12933583	yes	single		8457	2166709	0.660052
SRP289700	252	SRR12933584	yes	single		8448	2170864	0.658354
SRP289700	252	SRR12933585	yes	single		8037	2322158	0.638596
SRP289700	252	SRR12933586	yes	single		8053	2274010	0.639719
SRP289700	252	SRR12933587	yes	single		8066	2354060	0.63846
SRP289700	252	SRR12933588	yes	single		8055	2335005	0.639904
SRP289700	252	SRR12933589	yes	single		6172	2860647	0.840489
SRP289700	252	SRR12933590	yes	single		6138	2801963	0.840949
SRP289700	252	SRR12933591	yes	single		6218	2891721	0.839962
SRP289700	252	SRR12933592	yes	single		6191	2871686	0.840321
SRP289700	252	SRR12933593	yes	single		7865	2119961	0.847923
SRP289700	252	SRR12933594	yes	single		7881	2088289	0.848691
SRP289700	252	SRR12933595	yes	single		7864	2151396	0.847689
SRP289700	252	SRR12933596	yes	single		7865	2138174	0.84918
SRP289700	252	SRR12933597	yes	single		7620	1475806	0.858452
SRP289700	252	SRR12933598	yes	single		7649	1463684	0.858278
SRP289700	252	SRR12933599	yes	single		7651	1496010	0.858044
SRP289700	252	SRR12933600	yes	single		7686	1503221	0.858135
SRP289700	252	SRR12933601	yes	single		7837	1769350	0.855368
SRP289700	252	SRR12933602	yes	single		7866	1739301	0.85579
SRP289700	252	SRR12933603	yes	single		7883	1794959	0.855215
SRP289700	252	SRR12933604	yes	single		7890	1789854	0.856423
SRP289700	252	SRR12933605	yes	single		8143	1749350	0.828232
SRP289700	252	SRR12933606	yes	single		8129	1717107	0.828869
SRP289700	252	SRR12933607	yes	single		8177	1772732	0.828356
SRP289700	252	SRR12933608	yes	single		8160	1757017	0.829303
SRP289700	252	SRR12933609	yes	single		8234	1794725	0.826363
SRP289700	252	SRR12933610	yes	single		8225	1766111	0.827255
SRP289700	252	SRR12933611	yes	single		8233	1827629	0.827229
SRP289700	252	SRR12933612	yes	single		8233	1813275	0.827932
SRP289700	252	SRR12933613	yes	single		8181	1610966	0.823517
SRP289700	252	SRR12933614	yes	single		8188	1582255	0.823592
SRP289700	252	SRR12933615	yes	single		8219	1635310	0.822783
SRP289700	252	SRR12933616	yes	single		8206	1622969	0.823707
SRP289700	252	SRR12933617	yes	single		7849	1903254	0.852348
SRP289700	252	SRR12933618	yes	single		7850	1871934	0.85259
SRP289700	252	SRR12933619	yes	single		7863	1933907	0.852183
SRP289700	252	SRR12933620	yes	single		7849	1923658	0.852755
SRP289700	252	SRR12933621	yes	single		8263	2402826	0.816407
SRP289700	252	SRR12933622	yes	single		8260	2345167	0.816927
SRP289700	252	SRR12933623	yes	single		8278	2437258	0.816364
SRP289700	252	SRR12933624	yes	single		8274	2411978	0.81764
SRP289700	252	SRR12933625	yes	single		8033	2267054	0.637748
SRP289700	252	SRR12933626	yes	single		8008	2234144	0.6386
SRP289700	252	SRR12933627	yes	single		8034	2297109	0.63776
SRP289700	252	SRR12933628	yes	single		8045	2281551	0.638564
SRP289700	252	SRR12933629	yes	single		7756	1427087	0.702937
SRP289700	252	SRR12933630	yes	single		7721	1407741	0.703854
SRP289700	252	SRR12933631	yes	single		7781	1450622	0.702655
SRP289700	252	SRR12933632	yes	single		7768	1441599	0.703733
SRP289700	252	SRR12933633	yes	single		7974	1752731	0.670166
SRP289700	252	SRR12933634	yes	single		7960	1726037	0.670387
SRP289700	252	SRR12933635	yes	single		7969	1781511	0.670245
SRP289700	252	SRR12933636	yes	single		7981	1770636	0.670797
SRP289700	252	SRR12933637	yes	single		8273	1788182	0.658443
SRP289700	252	SRR12933638	yes	single		8241	1756158	0.659258
SRP289700	252	SRR12933639	yes	single		8233	1815897	0.6583
SRP289700	252	SRR12933640	yes	single		8242	1799776	0.659271
SRP289700	252	SRR12933641	yes	single		8298	1728039	0.639679
SRP289700	252	SRR12933642	yes	single		8283	1700615	0.639793
SRP289700	252	SRR12933643	yes	single		8333	1759214	0.639533
SRP289700	252	SRR12933644	yes	single		8314	1745052	0.640458
SRP289700	252	SRR12933645	yes	single		8249	1257600	0.645354
SRP289700	252	SRR12933646	yes	single		8250	1239323	0.646195
SRP289700	252	SRR12933647	yes	single		8245	1277847	0.645096
SRP289700	252	SRR12933648	yes	single		8241	1269024	0.646093
SRP289700	252	SRR12933649	yes	single		8003	1974856	0.643471
SRP289700	252	SRR12933650	yes	single		7974	1949236	0.644637
SRP289700	252	SRR12933651	yes	single		8010	2006543	0.643444
SRP289700	252	SRR12933652	yes	single		7998	1994164	0.644396
SRP289700	252	SRR12933653	yes	single		8291	1882474	0.654689
SRP289700	252	SRR12933654	yes	single		8289	1839003	0.655335
SRP289700	252	SRR12933655	yes	single		8331	1912331	0.654921
SRP289700	252	SRR12933656	yes	single		8346	1889976	0.655204
SRP289700	252	SRR12933657	yes	single		6999	6194826	0.845329
SRP289700	252	SRR12933658	yes	single		7024	6116824	0.844673
SRP289700	252	SRR12933659	yes	single		7019	6265417	0.844837
SRP289700	252	SRR12933660	yes	single		7023	6281267	0.842825
SRP289700	252	SRR12933661	yes	single		8028	2988972	0.84834
SRP289700	252	SRR12933662	yes	single		8036	2942185	0.849133
SRP289700	252	SRR12933663	yes	single		8011	3032831	0.848584
SRP289700	252	SRR12933664	yes	single		8023	3013391	0.849572
SRP289700	252	SRR12933665	yes	single		8040	2490354	0.85625
SRP289700	252	SRR12933666	yes	single		8058	2474169	0.85697
SRP289700	252	SRR12933667	yes	single		8056	2522445	0.856088
SRP289700	252	SRR12933668	yes	single		8065	2536705	0.856864
SRP289700	252	SRR12933669	yes	single		8321	2207014	0.820017
SRP289700	252	SRR12933670	yes	single		8334	2170478	0.820308
SRP289700	252	SRR12933671	yes	single		8313	2234698	0.819795
SRP289700	252	SRR12933672	yes	single		8312	2224063	0.820743
SRP289700	252	SRR12933673	yes	single		7766	1397706	0.845392
SRP289700	252	SRR12933674	yes	single		7769	1371991	0.845959
SRP289700	252	SRR12933675	yes	single		7741	1418276	0.845323
SRP289700	252	SRR12933676	yes	single		7768	1404795	0.846462
SRP289700	252	SRR12933677	yes	single		5869	65363	0.207868
SRP289700	252	SRR12933678	yes	single		5877	64269	0.208946
SRP289700	252	SRR12933679	yes	single		5944	66143	0.206709
SRP289700	252	SRR12933680	yes	single		5829	65483	0.206525
SRP289700	252	SRR12933681	yes	single		8132	1655924	0.794559
SRP289700	252	SRR12933682	yes	single		8123	1625524	0.794801
SRP289700	252	SRR12933683	yes	single		8140	1678469	0.793872
SRP289700	252	SRR12933684	yes	single		8138	1667003	0.795284
SRP289700	252	SRR12933685	yes	single		8214	2066472	0.811352
SRP289700	252	SRR12933686	yes	single		8221	2035000	0.812294
SRP289700	252	SRR12933687	yes	single		8238	2092628	0.812012
SRP289700	252	SRR12933688	yes	single		8238	2071326	0.81262
SRP289700	252	SRR12933689	yes	single		8298	2376843	0.808545
SRP289700	252	SRR12933690	yes	single		8332	2323808	0.809146
SRP289700	252	SRR12933691	yes	single		8329	2416935	0.808246
SRP289700	252	SRR12933692	yes	single		8317	2387375	0.809892
SRP289700	252	SRR12933693	yes	single		7218	3766259	0.847859
SRP289700	252	SRR12933694	yes	single		7239	3695866	0.84772
SRP289700	252	SRR12933695	yes	single		7257	3821576	0.847194
SRP289700	252	SRR12933696	yes	single		7228	3800035	0.8478
SRP289700	252	SRR12933697	yes	single		7834	2415687	0.766701
SRP289700	252	SRR12933698	yes	single		7854	2385144	0.767289
SRP289700	252	SRR12933699	yes	single		7892	2457384	0.766255
SRP289700	252	SRR12933700	yes	single		7803	2449033	0.766609
SRP289700	252	SRR12933701	yes	single		8063	1339170	0.659478
SRP289700	252	SRR12933702	yes	single		8092	1318562	0.659915
SRP289700	252	SRR12933703	yes	single		8064	1362229	0.659598
SRP289700	252	SRR12933704	yes	single		8081	1357615	0.660529
SRP289700	252	SRR12933705	yes	single		7268	1496219	0.645539
SRP289700	252	SRR12933706	yes	single		7264	1468950	0.646483
SRP289700	252	SRR12933707	yes	single		7252	1521922	0.645772
SRP289700	252	SRR12933708	yes	single		7250	1507843	0.646347
SRP289700	252	SRR12933709	yes	single		8050	1395144	0.525599
SRP289700	252	SRR12933710	yes	single		8057	1373635	0.525531
SRP289700	252	SRR12933711	yes	single		8095	1420478	0.524808
SRP289700	252	SRR12933712	yes	single		8061	1409305	0.525477
SRP289700	252	SRR12933713	yes	single		7903	1254364	0.50626
SRP289700	252	SRR12933714	yes	single		7958	1235604	0.506695
SRP289700	252	SRR12933715	yes	single		7941	1277092	0.506017
SRP289700	252	SRR12933716	yes	single		7905	1268830	0.506622
SRP289700	252	SRR12933717	yes	single		8075	1845004	0.566622
SRP289700	252	SRR12933718	yes	single		8124	1818811	0.566704
SRP289700	252	SRR12933719	yes	single		8099	1870587	0.565857
SRP289700	252	SRR12933720	yes	single		8105	1859355	0.566897
SRP289700	252	SRR12933721	yes	single		8098	1822436	0.546115
SRP289700	252	SRR12933722	yes	single		8092	1780288	0.546328
SRP289700	252	SRR12933723	yes	single		8063	1851422	0.545882
SRP289700	252	SRR12933724	yes	single		8104	1834347	0.546055
SRP289700	252	SRR12933725	yes	single		6419	3588414	0.861315
SRP289700	252	SRR12933726	yes	single		6451	3514979	0.861073
SRP289700	252	SRR12933727	yes	single		6448	3612974	0.859968
SRP289700	252	SRR12933728	yes	single		6432	3583776	0.860389
SRP289700	252	SRR12933729	yes	single		7795	1847218	0.549024
SRP289700	252	SRR12933730	yes	single		7738	1810715	0.549324
SRP289700	252	SRR12933731	yes	single		7771	1871339	0.54919
SRP289700	252	SRR12933732	yes	single		7780	1853399	0.549832
SRP289700	252	SRR12933733	yes	single		7803	1813191	0.562741
SRP289700	252	SRR12933734	yes	single		7757	1774211	0.562623
SRP289700	252	SRR12933735	yes	single		7783	1835690	0.56227
SRP289700	252	SRR12933736	yes	single		7790	1810376	0.562717
SRP289700	252	SRR12933737	yes	single		7782	1851713	0.548604
SRP289700	252	SRR12933738	yes	single		7773	1819834	0.549289
SRP289700	252	SRR12933739	yes	single		7795	1874874	0.549329
SRP289700	252	SRR12933740	yes	single		7797	1857896	0.549604
SRP289700	252	SRR12933741	yes	single		7663	1560173	0.543827
SRP289700	252	SRR12933742	yes	single		7642	1532311	0.54465
SRP289700	252	SRR12933743	yes	single		7680	1581078	0.543897
SRP289700	252	SRR12933744	yes	single		7691	1563430	0.543925
SRP289700	252	SRR12933745	yes	single		7782	1901958	0.534913
SRP289700	252	SRR12933746	yes	single		7793	1864077	0.535711
SRP289700	252	SRR12933747	yes	single		7834	1925371	0.535058
SRP289700	252	SRR12933748	yes	single		7801	1905171	0.535639
SRP289700	252	SRR12933749	yes	single		7768	1759652	0.548167
SRP289700	252	SRR12933750	yes	single		7741	1728268	0.548712
SRP289700	252	SRR12933751	yes	single		7741	1786041	0.54899
SRP289700	252	SRR12933752	yes	single		7729	1765707	0.548694
SRP289700	252	SRR12933753	yes	single		6402	3309295	0.837727
SRP289700	252	SRR12933754	yes	single		6405	3233736	0.83752
SRP289700	252	SRR12933755	yes	single		6434	3350719	0.837711
SRP289700	252	SRR12933756	yes	single		6399	3307719	0.838095
SRP289700	252	SRR12933757	yes	single		6406	3568591	0.840571
SRP289700	252	SRR12933758	yes	single		6406	3485496	0.839945
SRP289700	252	SRR12933759	yes	single		6438	3610289	0.840726
SRP289700	252	SRR12933760	yes	single		6368	3565201	0.840182
SRP289700	252	SRR12933761	yes	single		6343	3424426	0.840157
SRP289700	252	SRR12933762	yes	single		6336	3341841	0.839462
SRP289700	252	SRR12933763	yes	single		6291	3459962	0.839706
SRP289700	252	SRR12933764	yes	single		6291	3412876	0.839635
SRP289700	252	SRR12933765	yes	single		8094	3513535	0.863637
SRP289700	252	SRR12933766	yes	single		8091	3443423	0.863576
SRP289700	252	SRR12933767	yes	single		8074	3554826	0.863619
SRP289700	252	SRR12933768	yes	single		8092	3507336	0.8643
SRP289700	252	SRR12933769	yes	single		8151	3803512	0.863566
SRP289700	252	SRR12933770	yes	single		8116	3740121	0.863519
SRP289700	252	SRR12933771	yes	single		8147	3844239	0.86374
SRP289700	252	SRR12933772	yes	single		8133	3805673	0.863885
SRP289700	252	SRR12933773	yes	single		8088	3380801	0.862785
SRP289700	252	SRR12933774	yes	single		8057	3316448	0.862886
SRP289700	252	SRR12933775	yes	single		8100	3419970	0.863111
SRP289700	252	SRR12933776	yes	single		8109	3374561	0.863404
SRP297062	56	SRR13217262	yes	single		8560	4784633	0.780618
SRP297062	56	SRR13217263	yes	single		8387	4863122	0.793047
SRP297062	56	SRR13217264	yes	single		8642	10543979	0.753628
SRP297062	56	SRR13217265	yes	single		8738	33722188	0.772118
SRP297062	56	SRR13217266	yes	single		8267	8856246	0.754526
SRP297062	56	SRR13217267	yes	single		8663	6599453	0.80227
SRP297062	56	SRR13217268	yes	single		8652	6687294	0.804218
SRP297062	56	SRR13217269	yes	single		8642	6139768	0.807821
SRP297062	56	SRR13217270	yes	single		8679	7607594	0.810303
SRP297062	56	SRR13217271	yes	single		8317	12592583	0.875555
SRP297062	56	SRR13217272	yes	single		8361	11932822	0.874255
SRP297062	56	SRR13217273	yes	single		8342	12598934	0.872906
SRP297062	56	SRR13217274	yes	single		8009	5024810	0.878066
SRP297062	56	SRR13217275	yes	single		8009	4839195	0.882024
SRP297062	56	SRR13217276	yes	single		7874	4240226	0.88907
SRP297062	56	SRR13217277	yes	single		8597	9259421	0.834533
SRP297062	56	SRR13217278	yes	single		8647	13265192	0.828112
SRP297062	56	SRR13217279	yes	single		8600	11531687	0.833472
SRP297062	56	SRR13217280	yes	single		8516	6364545	0.736572
SRP297062	56	SRR13217281	yes	single		8558	6864736	0.793682
SRP297062	56	SRR13217282	yes	single		8035	7132116	0.835535
SRP297062	56	SRR13217283	yes	single		8071	6552883	0.836527
SRP297062	56	SRR13217284	yes	single		8472	5358802	0.80842
SRP297062	56	SRR13217285	yes	single		8511	4450831	0.779125
SRP297062	56	SRR13217286	yes	single		8619	6061497	0.783568
SRP297062	56	SRR13217287	yes	single		8513	5868731	0.809911
SRP297062	56	SRR13217288	yes	single		8698	10541684	0.811875
SRP297062	56	SRR13217289	yes	single		8637	11933744	0.811802
SRP297062	56	SRR13217290	yes	single		8635	6518953	0.77906
SRP297062	56	SRR13217291	yes	single		8616	5148422	0.760695
SRP297062	56	SRR13217292	yes	single		8360	4552729	0.779001
SRP297062	56	SRR13217293	yes	single		8477	5685322	0.786182
SRP297062	56	SRR13217294	yes	single		8258	3271931	0.771321
SRP297062	56	SRR13217295	yes	single		8555	8066264	0.789765
SRP297062	56	SRR13217296	yes	single		8568	11125190	0.770264
SRP297062	56	SRR13217297	yes	single		8509	8595473	0.716557
SRP297062	56	SRR13217298	yes	single		8600	10781133	0.755548
SRP297062	56	SRR13217299	yes	single		7960	927107	0.793221
SRP297062	56	SRR13217300	yes	single		8605	5908455	0.798577
SRP297062	56	SRR13217301	yes	single		8582	6365226	0.822507
SRP297062	56	SRR13217302	yes	single		8520	6591449	0.793612
SRP297062	56	SRR13217303	yes	single		8598	5960299	0.835912
SRP297062	56	SRR13217304	yes	single		8640	7040661	0.721256
SRP297062	56	SRR13217305	yes	single		8613	6241286	0.836029
SRP297062	56	SRR13217306	yes	single		8422	2670748	0.753548
SRP297062	56	SRR13217307	yes	single		8505	3646131	0.816228
SRP297062	56	SRR13217308	yes	single		8498	2559624	0.672857
SRP297062	56	SRR13217309	yes	single		8442	3079768	0.75283
SRP297062	56	SRR13217310	yes	single		8477	11155838	0.879056
SRP297062	56	SRR13217311	yes	single		8495	11133541	0.875726
SRP297062	56	SRR13217312	yes	single		8141	3377852	0.838504
SRP297062	56	SRR13217313	yes	single		8744	10493584	0.788464
SRP297062	56	SRR13217314	yes	single		8644	5571459	0.795445
SRP297062	56	SRR13217315	yes	single		8624	5914828	0.803941
SRP297062	56	SRR13217316	yes	single		8663	6011038	0.808774
SRP297062	56	SRR13217317	yes	single		8784	11077188	0.793696
SRP302835	16	SRR13505266	yes	single		8813	10531816	0.552477
SRP302835	16	SRR13505267	yes	single		8836	11575948	0.568849
SRP302835	16	SRR13505268	yes	single		8823	10084753	0.545644
SRP302835	16	SRR13505269	yes	single		8838	10860462	0.613733
SRP302835	16	SRR13505270	yes	single		8777	10415196	0.52836
SRP302835	16	SRR13505271	yes	single		8753	9829724	0.513277
SRP302835	16	SRR13505272	yes	single		8787	11620965	0.574625
SRP302835	16	SRR13505273	yes	single		8820	11731853	0.575951
SRP302835	16	SRR13505274	yes	single		8703	10655885	0.554118
SRP302835	16	SRR13505275	yes	single		8726	10485175	0.587301
SRP302835	16	SRR13505276	yes	single		8725	10267147	0.560499
SRP302835	16	SRR13505277	yes	single		8642	9203736	0.52833
SRP302835	16	SRR13505278	yes	single		8697	9539407	0.575003
SRP302835	16	SRR13505279	yes	single		8705	10766901	0.588959
SRP302835	16	SRR13505280	yes	single		8632	11711699	0.575248
SRP302835	16	SRR13505281	yes	single		8810	12033938	0.592921
