# Supplementary material for: CryptoCEN: A Co-Expression Network for Cryptococcus neoformans reveals novel proteins involved in DNA damage repair
Source: PLoS Genet. 2024 Feb 15;20(2):e1011158. doi: 10.1371/journal.pgen.1011158 (PMC10901339; doi:10.1371/journal.pgen.1011158)
Supplement: S2 Table — (XLSX) [file pgen.1011158.s007.xlsx]

## Sheet: Top50
gene_id_1	gene_symbol_1	description_1	gene_id_2	gene_symbol_2	description_2	coexp_score	blastp_EValue
CNAG_00001	NA	hypothetical protein	CNAG_06956	NA	hypothetical protein	0.758824	NA
CNAG_00001	NA	hypothetical protein	CNAG_07704	NA	hypothetical protein	0.75831	NA
CNAG_00001	NA	hypothetical protein	CNAG_07304	NA	hypothetical protein	0.75442	NA
CNAG_00001	NA	hypothetical protein	CNAG_07305	NA	hypothetical protein	0.753212	NA
CNAG_00001	NA	hypothetical protein	CNAG_13045	NA	unspecified product	0.738117	NA
CNAG_00001	NA	hypothetical protein	CNAG_12122	NA	unspecified product	0.731991	NA
CNAG_00001	NA	hypothetical protein	CNAG_13038	NA	unspecified product	0.726548	NA
CNAG_00001	NA	hypothetical protein	CNAG_04529	NA	cytochrome c oxidase-assembly factor COX16	0.723802	NA
CNAG_00001	NA	hypothetical protein	CNAG_04403	NA	CCCH zinc finger protein	0.720561	NA
CNAG_00001	NA	hypothetical protein	CNAG_02772	PMU101	hypothetical protein	0.717311	NA
CNAG_00001	NA	hypothetical protein	CNAG_00330	NA	transcription factor TFIIIB component b''	0.716894	NA
CNAG_00001	NA	hypothetical protein	CNAG_06099	NA	hypothetical protein	0.714871	NA
CNAG_00001	NA	hypothetical protein	CNAG_00372	NA	chromatin structure-remodeling complex protein RSC7	0.712222	NA
CNAG_00001	NA	hypothetical protein	CNAG_12776	NA	unspecified product	0.71172	NA
CNAG_00001	NA	hypothetical protein	CNAG_12406	NA	unspecified product	0.7116	NA
CNAG_00001	NA	hypothetical protein	CNAG_02517	NA	hypothetical protein	0.711502	NA
CNAG_00001	NA	hypothetical protein	CNAG_06944	NA	hypothetical protein	0.709995	NA
CNAG_00001	NA	hypothetical protein	CNAG_03031	NA	protein FRA10AC1	0.707213	NA
CNAG_00001	NA	hypothetical protein	CNAG_06014	NA	hypothetical protein	0.703993	NA
CNAG_00001	NA	hypothetical protein	CNAG_03411	NA	hypothetical protein	0.703731	NA
CNAG_00001	NA	hypothetical protein	CNAG_12412	NA	unspecified product	0.702791	NA
CNAG_00001	NA	hypothetical protein	CNAG_07702	NA	hypothetical protein	0.702534	NA
CNAG_00001	NA	hypothetical protein	CNAG_12940	NA	unspecified product	0.701995	NA
CNAG_00001	NA	hypothetical protein	CNAG_04653	NA	hypothetical protein	0.701118	NA
CNAG_00001	NA	hypothetical protein	CNAG_12780	NA	unspecified product	0.700422	NA
CNAG_00001	NA	hypothetical protein	CNAG_12541	NA	unspecified product	0.699648	NA
CNAG_00001	NA	hypothetical protein	CNAG_12134	NA	unspecified product	0.699236	NA
CNAG_00001	NA	hypothetical protein	CNAG_04165	NA	hypothetical protein	0.698881	NA
CNAG_00001	NA	hypothetical protein	CNAG_02130	NSR1	RNA-binding protein 39	0.696154	NA
CNAG_00001	NA	hypothetical protein	CNAG_13095	NA	unspecified product	0.693751	NA
CNAG_00001	NA	hypothetical protein	CNAG_07945	NA	hypothetical protein	0.693341	NA
CNAG_00001	NA	hypothetical protein	CNAG_01461	NA	sodium/bile acid cotransporter 7-B/bile acid cotransporter 7-B	0.693232	NA
CNAG_00001	NA	hypothetical protein	CNAG_03659	NA	DNA replication regulator DPB11	0.692671	NA
CNAG_00001	NA	hypothetical protein	CNAG_05103	NA	transcription initiation factor TFIIF subunit beta	0.691712	NA
CNAG_00001	NA	hypothetical protein	CNAG_04495	NA	hypothetical protein	0.691304	NA
CNAG_00001	NA	hypothetical protein	CNAG_12808	NA	unspecified product	0.69117	NA
CNAG_00001	NA	hypothetical protein	CNAG_07813	NA	hypothetical protein	0.689791	NA
CNAG_00001	NA	hypothetical protein	CNAG_12876	NA	unspecified product	0.689631	NA
CNAG_00001	NA	hypothetical protein	CNAG_02744	NA	hypothetical protein	0.689398	NA
CNAG_00001	NA	hypothetical protein	CNAG_02353	NA	betaine lipid synthase%2C betaine lipid synthase%2C variant	0.688158	NA
CNAG_00001	NA	hypothetical protein	CNAG_01317	NA	hypothetical protein	0.687504	NA
CNAG_00001	NA	hypothetical protein	CNAG_03487	NA	DnaJ domain-containing protein	0.687187	NA
CNAG_00001	NA	hypothetical protein	CNAG_12423	NA	unspecified product	0.687154	NA
CNAG_00001	NA	hypothetical protein	CNAG_12605	NA	unspecified product	0.686718	NA
CNAG_00001	NA	hypothetical protein	CNAG_03407	NA	hypothetical protein	0.685525	NA
CNAG_00001	NA	hypothetical protein	CNAG_05476	NA	hypothetical protein	0.684691	NA
CNAG_00001	NA	hypothetical protein	CNAG_06006	NA	hypothetical protein	0.684662	NA
CNAG_00001	NA	hypothetical protein	CNAG_03605	NA	hypothetical protein	0.684535	NA
CNAG_00001	NA	hypothetical protein	CNAG_02490	MRE11	DNA repair protein MRE11	0.684304	NA
CNAG_00001	NA	hypothetical protein	CNAG_05775	NA	phosphatidylinositol glycan%2C class S	0.682202	NA
CNAG_00002	NA	hypothetical protein	CNAG_03885	NA	cytoplasmic protein	0.852489	NA
CNAG_00002	NA	hypothetical protein	CNAG_00067	SSS1	protein translocase SEC61 complex gamma subunit	0.821452	NA
CNAG_00002	NA	hypothetical protein	CNAG_01780	NA	cytoplasmic protein	0.820804	NA
CNAG_00002	NA	hypothetical protein	CNAG_00567	NA	WD40 repeat protein	0.815879	NA
CNAG_00002	NA	hypothetical protein	CNAG_04914	NA	small nuclear ribonucleoprotein G	0.812335	NA
CNAG_00002	NA	hypothetical protein	CNAG_02260	CRG1	xap5-domain-containing protein	0.809373	NA
CNAG_00002	NA	hypothetical protein	CNAG_01198	NA	small nuclear ribonucleoprotein F	0.808315	NA
CNAG_00002	NA	hypothetical protein	CNAG_06714	NA	endoplasmic reticulum vesicle protein 25	0.807586	NA
CNAG_00002	NA	hypothetical protein	CNAG_03925	NA	mitochondrial inner membrane protease subunit 2	0.806479	NA
CNAG_00002	NA	hypothetical protein	CNAG_00367	DYN5	dynactin 5	0.799799	NA
CNAG_00002	NA	hypothetical protein	CNAG_03251	ARF2	ADP-ribosylation factor	0.798099	NA
CNAG_00002	NA	hypothetical protein	CNAG_01325	NA	DASH complex subunit SPC19	0.795783	NA
CNAG_00002	NA	hypothetical protein	CNAG_00135	NA	cyclophilin	0.795182	NA
CNAG_00002	NA	hypothetical protein	CNAG_00562	NA	hypothetical protein	0.7947	NA
CNAG_00002	NA	hypothetical protein	CNAG_00101	KEI1	Inositolphosphorylceramide synthase subunit Kei1 domain-containing protein	0.79172	NA
CNAG_00002	NA	hypothetical protein	CNAG_00781	NA	U6 snRNA-associated Sm-like protein LSm3	0.789919	NA
CNAG_00002	NA	hypothetical protein	CNAG_04306	NA	vesicle transporter SFT2B	0.788731	NA
CNAG_00002	NA	hypothetical protein	CNAG_06224	MLN2	nuclear movement protein nudC	0.788237	NA
CNAG_00002	NA	hypothetical protein	CNAG_00624	NA	hypothetical protein	0.788147	NA
CNAG_00002	NA	hypothetical protein	CNAG_04204	NA	transcription elongation factor spt4	0.787932	NA
CNAG_00002	NA	hypothetical protein	CNAG_02257	NA	GTP-binding nuclear protein spi1	0.786791	NA
CNAG_00002	NA	hypothetical protein	CNAG_02310	NA	casein kinase II subunit beta	0.785782	NA
CNAG_00002	NA	hypothetical protein	CNAG_03871	LTP1	phosphotyrosine protein phosphatase	0.784914	NA
CNAG_00002	NA	hypothetical protein	CNAG_05241	NA	U6 snRNA-associated Sm-like protein LSm7	0.784552	NA
CNAG_00002	NA	hypothetical protein	CNAG_03009	ERG28	putative ER membrane protein	0.784411	NA
CNAG_00002	NA	hypothetical protein	CNAG_00690	NA	hypothetical protein	0.784315	NA
CNAG_00002	NA	hypothetical protein	CNAG_00188	NA	endoplasmic reticulum protein	0.783609	NA
CNAG_00002	NA	hypothetical protein	CNAG_05702	NA	hypothetical protein	0.78231	NA
CNAG_00002	NA	hypothetical protein	CNAG_04952	NA	ADP-ribosylation factor 6	0.782031	NA
CNAG_00002	NA	hypothetical protein	CNAG_05730	NA	acyl-protein thioesterase 1	0.780195	NA
CNAG_00002	NA	hypothetical protein	CNAG_04983	NA	hypothetical protein	0.780101	NA
CNAG_00002	NA	hypothetical protein	CNAG_01247	NA	hypothetical protein	0.779739	NA
CNAG_00002	NA	hypothetical protein	CNAG_00434	NA	arginine N-methyltransferase 2	0.777788	NA
CNAG_00002	NA	hypothetical protein	CNAG_03952	NA	hypothetical protein	0.777461	NA
CNAG_00002	NA	hypothetical protein	CNAG_02340	NA	hypothetical protein	0.776742	NA
CNAG_00002	NA	hypothetical protein	CNAG_03317	NA	AP-1 complex subunit mu-1	0.776597	NA
CNAG_00002	NA	hypothetical protein	CNAG_03337	NA	hypothetical protein	0.776594	NA
CNAG_00002	NA	hypothetical protein	CNAG_03693	NA	large subunit ribosomal protein L11	0.776232	NA
CNAG_00002	NA	hypothetical protein	CNAG_03497	NA	BET3 family protein	0.776136	NA
CNAG_00002	NA	hypothetical protein	CNAG_03793	NA	hypothetical protein%2C hypothetical protein%2C variant	0.775951	NA
CNAG_00002	NA	hypothetical protein	CNAG_01060	NA	hypothetical protein%2C hypothetical protein%2C variant	0.775749	NA
CNAG_00002	NA	hypothetical protein	CNAG_02878	GEP4	hypothetical protein	0.775295	NA
CNAG_00002	NA	hypothetical protein	CNAG_05920	NA	tRNA-specific adenosine deaminase 2	0.774885	NA
CNAG_00002	NA	hypothetical protein	CNAG_02425	NA	hypothetical protein	0.774816	NA
CNAG_00002	NA	hypothetical protein	CNAG_01103	PRP11	splicing factor 3a subunit 2	0.77418	NA
CNAG_00002	NA	hypothetical protein	CNAG_03343	NA	hypothetical protein	0.773412	NA
CNAG_00002	NA	hypothetical protein	CNAG_05756	NA	mitochondrial protein	0.772509	NA
CNAG_00002	NA	hypothetical protein	CNAG_07679	DST1	transcription elongation factor S-II	0.772308	NA
CNAG_00002	NA	hypothetical protein	CNAG_05268	NA	hypothetical protein	0.77171	NA
CNAG_00002	NA	hypothetical protein	CNAG_04852	NDX4	7%2C8-dihydro-8-oxoguanine triphosphatase	0.771708	NA
CNAG_00003	NA	drug transporter	CNAG_00004	NA	hypothetical protein	0.823442	NA
CNAG_00003	NA	drug transporter	CNAG_04732	PCD1	hypothetical protein	0.818389	NA
CNAG_00003	NA	drug transporter	CNAG_03038	NA	hypothetical protein	0.796957	NA
CNAG_00003	NA	drug transporter	CNAG_01283	CAP5	beta-1%2C2-xylosyltransferase	0.789285	NA
CNAG_00003	NA	drug transporter	CNAG_05667	ITR3B	myo-inositol transporter%2C putative	0.787616	0.012
CNAG_00003	NA	drug transporter	CNAG_00823	NA	cadmium ion transporter	0.784668	NA
CNAG_00003	NA	drug transporter	CNAG_00599	NA	anion transporter	0.782387	NA
CNAG_00003	NA	drug transporter	CNAG_06980	STE11alpha	STE/STE11 protein kinase	0.778916	NA
CNAG_00003	NA	drug transporter	CNAG_06786	NA	hypothetical protein	0.776797	NA
CNAG_00003	NA	drug transporter	CNAG_05838	RGD1	rho GTPase activating protein (GAP) homolog	0.77457	NA
CNAG_00003	NA	drug transporter	CNAG_06380	NA	transcription initiation factor TFIIA large subunit	0.772515	NA
CNAG_00003	NA	drug transporter	CNAG_04925	NA	nuclear protein	0.772279	NA
CNAG_00003	NA	drug transporter	CNAG_07813	NA	hypothetical protein	0.772061	NA
CNAG_00003	NA	drug transporter	CNAG_12412	NA	unspecified product	0.768173	NA
CNAG_00003	NA	drug transporter	CNAG_07368	NA	calcium activated cation channel protein	0.767846	NA
CNAG_00003	NA	drug transporter	CNAG_01127	NA	hypothetical protein	0.765258	NA
CNAG_00003	NA	drug transporter	CNAG_06265	NA	high-affinity nicotinic acid transporter	0.764985	NA
CNAG_00003	NA	drug transporter	CNAG_00395	NA	structure-specific endonuclease subunit SLX1	0.764526	NA
CNAG_00003	NA	drug transporter	CNAG_01461	NA	sodium/bile acid cotransporter 7-B/bile acid cotransporter 7-B	0.763794	NA
CNAG_00003	NA	drug transporter	CNAG_06942	NA	nicotinamide mononucleotide permease	0.762995	NA
CNAG_00003	NA	drug transporter	CNAG_02027	NA	hypothetical protein	0.761398	NA
CNAG_00003	NA	drug transporter	CNAG_04615	NA	L-aminoadipate-semialdehyde dehydrogenase	0.760459	NA
CNAG_00003	NA	drug transporter	CNAG_05446	NA	kexin	0.759728	NA
CNAG_00003	NA	drug transporter	CNAG_01835	NA	hypothetical protein	0.759002	1.3
CNAG_00003	NA	drug transporter	CNAG_01760	NA	hypothetical protein	0.758941	NA
CNAG_00003	NA	drug transporter	CNAG_02161	ASP1	cortical actin cytoskeleton protein asp1	0.758464	NA
CNAG_00003	NA	drug transporter	CNAG_01718	NA	hypothetical protein	0.758105	NA
CNAG_00003	NA	drug transporter	CNAG_05044	NA	hypothetical protein	0.755858	NA
CNAG_00003	NA	drug transporter	CNAG_07411	RUM1alpha	histone demethylase JARID1	0.755378	NA
CNAG_00003	NA	drug transporter	CNAG_00310	NA	origin recognition complex subunit 5	0.754599	NA
CNAG_00003	NA	drug transporter	CNAG_05687	NA	hypothetical protein	0.754577	NA
CNAG_00003	NA	drug transporter	CNAG_05282	APT4	Aminophospholipid translocase%2C putative	0.754424	NA
CNAG_00003	NA	drug transporter	CNAG_06804	BSP3	BTP/PZ domain-containing protein	0.753743	NA
CNAG_00003	NA	drug transporter	CNAG_02774	MAL13	Fungal Zn(2)-Cys(6) binuclear cluster domain protein	0.752945	NA
CNAG_00003	NA	drug transporter	CNAG_07879	NA	TRIAD3%2C E3 ubiquitin-protein ligase RNF216	0.75284	NA
CNAG_00003	NA	drug transporter	CNAG_00571	NA	hypothetical protein	0.75249	NA
CNAG_00003	NA	drug transporter	CNAG_00635	NA	cytoplasmic protein	0.752422	NA
CNAG_00003	NA	drug transporter	CNAG_02723	FZC23	hypothetical protein	0.752247	NA
CNAG_00003	NA	drug transporter	CNAG_02171	NA	DNA polymerase eta subunit	0.752059	NA
CNAG_00003	NA	drug transporter	CNAG_03401	GAT203	hypothetical protein	0.751503	NA
CNAG_00003	NA	drug transporter	CNAG_07332	NA	hypothetical protein%2C hypothetical protein%2C variant	0.750249	NA
CNAG_00003	NA	drug transporter	CNAG_05790	NA	OPT family small oligopeptide transporter	0.748854	NA
CNAG_00003	NA	drug transporter	CNAG_12876	NA	unspecified product	0.74881	NA
CNAG_00003	NA	drug transporter	CNAG_12428	NA	unspecified product	0.748592	NA
CNAG_00003	NA	drug transporter	CNAG_01057	NA	COP9 signalosome complex subunit 2	0.748251	NA
CNAG_00003	NA	drug transporter	CNAG_06984	NA	hypothetical protein	0.747949	NA
CNAG_00003	NA	drug transporter	CNAG_07011	NA	hypothetical protein%2C hypothetical protein%2C variant	0.747366	NA
CNAG_00003	NA	drug transporter	CNAG_03330	NA	RecQ-mediated genome instability protein 1	0.746533	NA
CNAG_00003	NA	drug transporter	CNAG_00529	NA	sulfite transporter	0.745734	NA
CNAG_00003	NA	drug transporter	CNAG_00401	NA	phosphatidylinositol glycan%2C class U	0.745499	NA
CNAG_00004	NA	hypothetical protein	CNAG_03392	NA	DNA supercoiling protein	0.848657	NA
CNAG_00004	NA	hypothetical protein	CNAG_07368	NA	calcium activated cation channel protein	0.847144	NA
CNAG_00004	NA	hypothetical protein	CNAG_04003	NA	pumilio 2	0.836097	NA
CNAG_00004	NA	hypothetical protein	CNAG_04563	NA	fungal specific transcription factor	0.827469	NA
CNAG_00004	NA	hypothetical protein	CNAG_03431	FZC48	nuclear protein	0.82628	NA
CNAG_00004	NA	hypothetical protein	CNAG_00003	NA	drug transporter	0.823442	NA
CNAG_00004	NA	hypothetical protein	CNAG_07901	FZC29	hypothetical protein	0.81743	NA
CNAG_00004	NA	hypothetical protein	CNAG_05912	NA	hypothetical protein	0.816975	NA
CNAG_00004	NA	hypothetical protein	CNAG_05790	NA	OPT family small oligopeptide transporter	0.814691	NA
CNAG_00004	NA	hypothetical protein	CNAG_06218	NA	Amidase	0.814228	NA
CNAG_00004	NA	hypothetical protein	CNAG_00272	NA	hypothetical protein	0.811816	NA
CNAG_00004	NA	hypothetical protein	CNAG_07732	NA	amidohydrolase 2	0.811289	NA
CNAG_00004	NA	hypothetical protein	CNAG_03499	NA	twin-arginine translocation pathway signal peptide	0.808554	NA
CNAG_00004	NA	hypothetical protein	CNAG_05567	PPP3	serine-threonine protein phosphatase	0.808389	NA
CNAG_00004	NA	hypothetical protein	CNAG_02594	NA	hypothetical protein	0.805143	NA
CNAG_00004	NA	hypothetical protein	CNAG_04732	PCD1	hypothetical protein	0.804585	NA
CNAG_00004	NA	hypothetical protein	CNAG_06360	NA	Alcohol dehydrogenase	0.803844	NA
CNAG_00004	NA	hypothetical protein	CNAG_06980	STE11alpha	STE/STE11 protein kinase	0.803405	NA
CNAG_00004	NA	hypothetical protein	CNAG_05220	TLK1	phosphatidylinositol 3-kinase	0.802306	NA
CNAG_00004	NA	hypothetical protein	CNAG_05012	NA	hypothetical protein	0.80208	NA
CNAG_00004	NA	hypothetical protein	CNAG_04507	NA	hypothetical protein	0.801584	NA
CNAG_00004	NA	hypothetical protein	CNAG_04382	NA	hypothetical protein	0.80066	NA
CNAG_00004	NA	hypothetical protein	CNAG_00599	NA	anion transporter	0.800179	NA
CNAG_00004	NA	hypothetical protein	CNAG_01127	NA	hypothetical protein	0.79878	NA
CNAG_00004	NA	hypothetical protein	CNAG_03269	NA	Aldehyde dehydrogenase	0.797065	NA
CNAG_00004	NA	hypothetical protein	CNAG_02430	NA	ABC transporter ABCC.6	0.796966	NA
CNAG_00004	NA	hypothetical protein	CNAG_05930	NA	hypothetical protein	0.796568	NA
CNAG_00004	NA	hypothetical protein	CNAG_06875	NA	allantoate permease	0.794962	NA
CNAG_00004	NA	hypothetical protein	CNAG_03451	NA	hypothetical protein	0.794629	NA
CNAG_00004	NA	hypothetical protein	CNAG_00823	NA	cadmium ion transporter	0.793679	NA
CNAG_00004	NA	hypothetical protein	CNAG_00635	NA	cytoplasmic protein	0.79352	NA
CNAG_00004	NA	hypothetical protein	CNAG_07772	NA	hypothetical protein	0.793201	NA
CNAG_00004	NA	hypothetical protein	CNAG_07365	NA	oxidoreductase	0.79311	NA
CNAG_00004	NA	hypothetical protein	CNAG_01619	NA	hypothetical protein	0.79279	NA
CNAG_00004	NA	hypothetical protein	CNAG_01037	NA	DNA mismatch repair protein MLH3	0.791438	NA
CNAG_00004	NA	hypothetical protein	CNAG_01457	BSP1	hypothetical protein	0.79127	NA
CNAG_00004	NA	hypothetical protein	CNAG_07337	NA	hypothetical protein	0.790597	NA
CNAG_00004	NA	hypothetical protein	CNAG_02723	FZC23	hypothetical protein	0.790166	NA
CNAG_00004	NA	hypothetical protein	CNAG_02841	NA	cytochrome P450 monooxygenase pc-2%2C cytochrome P450 monooxygenase pc-2%2C variant	0.789579	NA
CNAG_00004	NA	hypothetical protein	CNAG_04663	NA	hypothetical protein	0.789269	NA
CNAG_00004	NA	hypothetical protein	CNAG_01342	NA	hypothetical protein	0.787912	NA
CNAG_00004	NA	hypothetical protein	CNAG_05470	NA	ABC transporter family protein	0.787693	NA
CNAG_00004	NA	hypothetical protein	CNAG_05640	NA	metal iron transporter	0.787326	NA
CNAG_00004	NA	hypothetical protein	CNAG_06695	NA	hypothetical protein	0.787192	NA
CNAG_00004	NA	hypothetical protein	CNAG_06380	NA	transcription initiation factor TFIIA large subunit	0.787	NA
CNAG_00004	NA	hypothetical protein	CNAG_03619	NA	solute carrier family 29 (equilibrative nucleoside transporter)%2C member 1/2/3	0.786839	NA
CNAG_00004	NA	hypothetical protein	CNAG_00267	NA	hypothetical protein	0.786467	NA
CNAG_00004	NA	hypothetical protein	CNAG_02464	NA	5-oxoprolinase (ATP-hydrolysing)	0.786235	NA
CNAG_00004	NA	hypothetical protein	CNAG_00564	NA	hypothetical protein	0.785899	NA
CNAG_00004	NA	hypothetical protein	CNAG_03288	NA	membrane protein	0.785354	NA
CNAG_00005	NA	TPR repeat-containing protein	CNAG_05600	IGI1	indigoidine synthase A family protein	0.703366	NA
CNAG_00005	NA	TPR repeat-containing protein	CNAG_04952	NA	ADP-ribosylation factor 6	0.695996	NA
CNAG_00005	NA	TPR repeat-containing protein	CNAG_03542	NA	Arginase	0.695803	NA
CNAG_00005	NA	TPR repeat-containing protein	CNAG_01317	NA	hypothetical protein	0.690848	NA
CNAG_00005	NA	TPR repeat-containing protein	CNAG_03711	NA	oligosaccharidyl-lipid flippase	0.690766	NA
CNAG_00005	NA	TPR repeat-containing protein	CNAG_05134	NA	ornithine-oxo-acid transaminase	0.690646	NA
CNAG_00005	NA	TPR repeat-containing protein	CNAG_00369	NA	hypothetical protein	0.680973	NA
CNAG_00005	NA	TPR repeat-containing protein	CNAG_00708	NA	pre-mRNA-splicing factor slt11	0.678779	NA
CNAG_00005	NA	TPR repeat-containing protein	CNAG_05446	NA	kexin	0.676773	NA
CNAG_00005	NA	TPR repeat-containing protein	CNAG_01790	NA	upstream activation factor subunit UAF30	0.676087	NA
CNAG_00005	NA	TPR repeat-containing protein	CNAG_04130	NA	hypothetical protein	0.675998	NA
CNAG_00005	NA	TPR repeat-containing protein	CNAG_04990	PRO2	glutamate-5-semialdehyde dehydrogenase	0.674857	NA
CNAG_00005	NA	TPR repeat-containing protein	CNAG_05320	NA	oxidoreductase	0.67394	NA
CNAG_00005	NA	TPR repeat-containing protein	CNAG_05327	NA	hypothetical protein	0.673477	NA
CNAG_00005	NA	TPR repeat-containing protein	CNAG_05113	NA	aldehyde dehydrogenase (NAD)	0.671976	NA
CNAG_00005	NA	TPR repeat-containing protein	CNAG_02153	TUP1	glucose repression regulatory protein TUP1	0.670502	NA
CNAG_00005	NA	TPR repeat-containing protein	CNAG_04263	BZP2	hypothetical protein	0.670377	NA
CNAG_00005	NA	TPR repeat-containing protein	CNAG_02698	NA	hypothetical protein	0.66935	NA
CNAG_00005	NA	TPR repeat-containing protein	CNAG_02496	NA	hypothetical protein	0.669013	NA
CNAG_00005	NA	TPR repeat-containing protein	CNAG_06661	NA	hypothetical protein	0.666389	NA
CNAG_00005	NA	TPR repeat-containing protein	CNAG_01156	CAP2	capsular related protein	0.665507	NA
CNAG_00005	NA	TPR repeat-containing protein	CNAG_05642	FZC37	nuclear protein	0.665003	NA
CNAG_00005	NA	TPR repeat-containing protein	CNAG_05435	NA	hypothetical protein	0.663655	NA
CNAG_00005	NA	TPR repeat-containing protein	CNAG_07114	NA	V-type proton ATPase proteolipid subunit 2	0.663263	NA
CNAG_00005	NA	TPR repeat-containing protein	CNAG_00831	NA	nucleoside-diphosphate-sugar epimerase	0.661081	NA
CNAG_00005	NA	TPR repeat-containing protein	CNAG_05995	NA	hypothetical protein	0.660839	NA
CNAG_00005	NA	TPR repeat-containing protein	CNAG_01835	NA	hypothetical protein	0.660596	NA
CNAG_00005	NA	TPR repeat-containing protein	CNAG_03139	CHO2	Phosphatidylethanolamine N-methyltransferase	0.660293	NA
CNAG_00005	NA	TPR repeat-containing protein	CNAG_02962	NA	CMGC/DYRK/PRP4 protein kinase	0.658924	NA
CNAG_00005	NA	TPR repeat-containing protein	CNAG_05316	NA	inositol oxygenase	0.657023	NA
CNAG_00005	NA	TPR repeat-containing protein	CNAG_02449	NA	long-chain fatty acid CoA ligase	0.656793	NA
CNAG_00005	NA	TPR repeat-containing protein	CNAG_03665	NA	ATP-dependent RNA helicase DDX35	0.656736	NA
CNAG_00005	NA	TPR repeat-containing protein	CNAG_00829	NA	E3 ubiquitin ligase complex SCF subunit sconC	0.656422	NA
CNAG_00005	NA	TPR repeat-containing protein	CNAG_02375	FIG4	polyphosphoinositide phosphatase	0.656118	NA
CNAG_00005	NA	TPR repeat-containing protein	CNAG_01882	NA	histone-lysine N-methyltransferase%2C H3 lysine-79 specific	0.656038	NA
CNAG_00005	NA	TPR repeat-containing protein	CNAG_01361	NA	importin alpha subunit	0.65569	NA
CNAG_00005	NA	TPR repeat-containing protein	CNAG_02290	NA	parafibromin	0.655662	NA
CNAG_00005	NA	TPR repeat-containing protein	CNAG_06024	NA	peroxin-14	0.6548	NA
CNAG_00005	NA	TPR repeat-containing protein	CNAG_05563	HOS2	histone deacetylase HOS2	0.654502	NA
CNAG_00005	NA	TPR repeat-containing protein	CNAG_03522	NA	hypothetical protein	0.654357	NA
CNAG_00005	NA	TPR repeat-containing protein	CNAG_01454	STE12alpha	transcription factor STE12	0.653712	NA
CNAG_00005	NA	TPR repeat-containing protein	CNAG_05055	NA	DNA/RNA-binding protein KIN17	0.653634	NA
CNAG_00005	NA	TPR repeat-containing protein	CNAG_00532	NA	hypothetical protein	0.653303	NA
CNAG_00005	NA	TPR repeat-containing protein	CNAG_00081	NA	pre-mRNA-processing factor 6	0.652898	NA
CNAG_00005	NA	TPR repeat-containing protein	CNAG_01248	NA	vacuole morphology and inheritance protein 14	0.652548	NA
CNAG_00005	NA	TPR repeat-containing protein	CNAG_01377	UBP13	PAB-dependent poly(A)-specific ribonuclease subunit PAN2	0.652534	NA
CNAG_00005	NA	TPR repeat-containing protein	CNAG_00811	NA	anthranilate phosphoribosyltransferase	0.651997	NA
CNAG_00005	NA	TPR repeat-containing protein	CNAG_00234	NA	tRNA-dihydrouridine synthase 4	0.65198	NA
CNAG_00005	NA	TPR repeat-containing protein	CNAG_02236	PPG1	type 2a-like serine/threonine-protein phosphatase	0.651721	NA
CNAG_00005	NA	TPR repeat-containing protein	CNAG_04609	AGO1	argonaute	0.651578	NA
CNAG_00006	NA	prohibitin-2	CNAG_04014	NA	26S proteasome regulatory subunit N9	0.79724	NA
CNAG_00006	NA	prohibitin-2	CNAG_04071	NA	20S proteasome subunit alpha 6	0.796481	NA
CNAG_00006	NA	prohibitin-2	CNAG_00046	NA	26S proteasome regulatory subunit N8	0.78885	NA
CNAG_00006	NA	prohibitin-2	CNAG_07352	NA	hypothetical protein	0.788679	NA
CNAG_00006	NA	prohibitin-2	CNAG_01957	NA	20S proteasome subunit beta 7	0.788646	NA
CNAG_00006	NA	prohibitin-2	CNAG_04399	NA	YggS family pyridoxal phosphate enzyme	0.788067	NA
CNAG_00006	NA	prohibitin-2	CNAG_03627	CPA1	Cyclophilin A	0.785647	NA
CNAG_00006	NA	prohibitin-2	CNAG_07719	NA	26S protease regulatory subunit 7	0.78448	NA
CNAG_00006	NA	prohibitin-2	CNAG_00482	NA	26S proteasome regulatory subunit N10	0.784377	NA
CNAG_00006	NA	prohibitin-2	CNAG_00108	NA	RuvB-like helicase 1	0.783257	NA
CNAG_00006	NA	prohibitin-2	CNAG_02074	NA	mitochondrial processing peptidase	0.782291	NA
CNAG_00006	NA	prohibitin-2	CNAG_03721	NA	26S proteasome regulatory subunit N12	0.781809	NA
CNAG_00006	NA	prohibitin-2	CNAG_03358	NA	Phosphoglycerate kinase	0.776232	NA
CNAG_00006	NA	prohibitin-2	CNAG_05776	NA	hypothetical protein	0.775247	NA
CNAG_00006	NA	prohibitin-2	CNAG_05504	NA	GDSL Lipase/Acylhydrolase	0.773191	NA
CNAG_00006	NA	prohibitin-2	CNAG_06594	NA	oxysterol binding protein	0.771939	NA
CNAG_00006	NA	prohibitin-2	CNAG_02725	NA	20S proteasome subunit beta 2	0.771225	NA
CNAG_00006	NA	prohibitin-2	CNAG_02035	NA	triose-phosphate isomerase	0.771173	NA
CNAG_00006	NA	prohibitin-2	CNAG_05770	NA	proteasome component PRE2	0.768874	NA
CNAG_00006	NA	prohibitin-2	CNAG_05269	NA	20S proteasome subunit alpha 7	0.767417	NA
CNAG_00006	NA	prohibitin-2	CNAG_02995	NA	RNA-binding protein with serine-rich domain 1	0.765903	NA
CNAG_00006	NA	prohibitin-2	CNAG_07020	NA	hypothetical protein	0.76543	NA
CNAG_00006	NA	prohibitin-2	CNAG_04194	NA	protein transporter SEC13	0.764526	NA
CNAG_00006	NA	prohibitin-2	CNAG_05013	HRB1	RNP domain-containing protein	0.762664	NA
CNAG_00006	NA	prohibitin-2	CNAG_02974	NA	voltage-dependent anion channel protein 2	0.762325	NA
CNAG_00006	NA	prohibitin-2	CNAG_02950	GRX3	Grx4 family monothiol glutaredoxin	0.760288	NA
CNAG_00006	NA	prohibitin-2	CNAG_00806	NA	hypothetical protein	0.759941	NA
CNAG_00006	NA	prohibitin-2	CNAG_05570	NA	hypothetical protein	0.759198	NA
CNAG_00006	NA	prohibitin-2	CNAG_02022	NA	DNA-directed RNA polymerase II subunit RPB3	0.758902	NA
CNAG_00006	NA	prohibitin-2	CNAG_03916	NA	glucose-6-phosphate isomerase	0.758397	NA
CNAG_00006	NA	prohibitin-2	CNAG_01961	NA	MSP domain-containing protein	0.757225	NA
CNAG_00006	NA	prohibitin-2	CNAG_07720	NA	presequence translocated-associated motor subunit PAM17%2C mitochondrial	0.756971	NA
CNAG_00006	NA	prohibitin-2	CNAG_01035	NA	20S proteasome subunit alpha 4	0.755156	NA
CNAG_00006	NA	prohibitin-2	CNAG_04806	NA	golgi phosphoprotein 3	0.75502	NA
CNAG_00006	NA	prohibitin-2	CNAG_03267	NA	splicing factor 3B subunit 2	0.754606	NA
CNAG_00006	NA	prohibitin-2	CNAG_04679	NA	histone deacetylase complex subunit	0.753901	NA
CNAG_00006	NA	prohibitin-2	CNAG_04173	NA	hypothetical protein	0.753793	NA
CNAG_00006	NA	prohibitin-2	CNAG_04499	NA	clathrin light chain	0.753362	NA
CNAG_00006	NA	prohibitin-2	CNAG_02020	NA	SWR1-complex protein 4	0.752903	NA
CNAG_00006	NA	prohibitin-2	CNAG_01492	NA	hypothetical protein	0.752163	NA
CNAG_00006	NA	prohibitin-2	CNAG_03186	NA	THO complex subunit 4	0.751992	NA
CNAG_00006	NA	prohibitin-2	CNAG_00318	NA	arp2/3 complex 16 kda subunit	0.751524	NA
CNAG_00006	NA	prohibitin-2	CNAG_05475	NA	proteasome subunit alpha type-5	0.750954	NA
CNAG_00006	NA	prohibitin-2	CNAG_03941	NA	20S proteasome subunit alpha 2	0.750447	NA
CNAG_00006	NA	prohibitin-2	CNAG_00062	NA	26S proteasome regulatory subunit N3	0.749901	NA
CNAG_00006	NA	prohibitin-2	CNAG_03725	NA	dTDP-4-dehydrorhamnose reductase	0.7483	NA
CNAG_00006	NA	prohibitin-2	CNAG_02038	NA	hypothetical protein	0.747418	NA
CNAG_00006	NA	prohibitin-2	CNAG_03861	NA	cytochrome c oxidase subunit 5a	0.747078	NA
CNAG_00006	NA	prohibitin-2	CNAG_05878	NA	hypothetical protein	0.746905	NA
CNAG_00006	NA	prohibitin-2	CNAG_00570	PKR1	cAMP-dependent protein kinase regulator	0.745363	NA
CNAG_00007	NA	methionine-tRNA ligase	CNAG_05764	NA	small subunit ribosomal protein S5	0.921727	NA
CNAG_00007	NA	methionine-tRNA ligase	CNAG_01003	NCP1	NADPH-ferrihemoprotein reductase	0.896648	NA
CNAG_00007	NA	methionine-tRNA ligase	CNAG_05150	NA	ATP-binding cassette transporter	0.894527	NA
CNAG_00007	NA	methionine-tRNA ligase	CNAG_07563	NA	glutamate-tRNA ligase	0.892115	NA
CNAG_00007	NA	methionine-tRNA ligase	CNAG_00512	NA	mitochondrial carrier protein	0.88364	NA
CNAG_00007	NA	methionine-tRNA ligase	CNAG_06620	NA	mitochondrial Rho GTPase 1	0.879138	NA
CNAG_00007	NA	methionine-tRNA ligase	CNAG_07664	NA	mitochondrial protein	0.878274	NA
CNAG_00007	NA	methionine-tRNA ligase	CNAG_02792	NA	mitochondrial chaperone BCS1	0.877683	NA
CNAG_00007	NA	methionine-tRNA ligase	CNAG_05240	NA	signal recognition particle subunit SRP68	0.877592	NA
CNAG_00007	NA	methionine-tRNA ligase	CNAG_06753	NA	nuclear cap-binding protein subunit 1	0.876457	NA
CNAG_00007	NA	methionine-tRNA ligase	CNAG_00694	CLF1	pre-mRNA-splicing factor CLF1	0.87612	NA
CNAG_00007	NA	methionine-tRNA ligase	CNAG_00916	NA	transcription factor	0.87537	NA
CNAG_00007	NA	methionine-tRNA ligase	CNAG_03647	NA	hypothetical protein	0.87277	NA
CNAG_00007	NA	methionine-tRNA ligase	CNAG_02054	NA	hypothetical protein	0.871653	NA
CNAG_00007	NA	methionine-tRNA ligase	CNAG_00561	HAT1	histone acetyltransferase type B catalytic subunit	0.871608	NA
CNAG_00007	NA	methionine-tRNA ligase	CNAG_01439	NA	U4/U6 small nuclear ribonucleoprotein PRP4	0.870999	NA
CNAG_00007	NA	methionine-tRNA ligase	CNAG_04048	NA	53 kda brg1-associated factor b	0.870543	NA
CNAG_00007	NA	methionine-tRNA ligase	CNAG_02816	NA	nuclear pore complex protein Nup93	0.868875	NA
CNAG_00007	NA	methionine-tRNA ligase	CNAG_01045	NA	hypothetical protein	0.865881	NA
CNAG_00007	NA	methionine-tRNA ligase	CNAG_00590	NA	para-aminobenzoate synthetase	0.864297	NA
CNAG_00007	NA	methionine-tRNA ligase	CNAG_00705	NA	RuvB-like helicase 2	0.863988	NA
CNAG_00007	NA	methionine-tRNA ligase	CNAG_03649	NA	hypothetical protein	0.863926	NA
CNAG_00007	NA	methionine-tRNA ligase	CNAG_03986	NAM9	NAM9 protein	0.863453	NA
CNAG_00007	NA	methionine-tRNA ligase	CNAG_03592	THI20	phosphomethylpyrimidine kinase	0.862551	NA
CNAG_00007	NA	methionine-tRNA ligase	CNAG_03917	NUP75	nuclear pore complex protein Nup85	0.862126	NA
CNAG_00007	NA	methionine-tRNA ligase	CNAG_00434	NA	arginine N-methyltransferase 2	0.861226	NA
CNAG_00007	NA	methionine-tRNA ligase	CNAG_05307	NA	beta-catenin-like protein 1	0.86036	NA
CNAG_00007	NA	methionine-tRNA ligase	CNAG_02074	NA	mitochondrial processing peptidase	0.860345	NA
CNAG_00007	NA	methionine-tRNA ligase	CNAG_03353	NA	hypothetical protein	0.859444	NA
CNAG_00007	NA	methionine-tRNA ligase	CNAG_04000	NA	cytochrome c oxidase assembly protein subunit 11	0.858105	NA
CNAG_00007	NA	methionine-tRNA ligase	CNAG_01693	NA	exosome complex component RRP45	0.85788	NA
CNAG_00007	NA	methionine-tRNA ligase	CNAG_05629	NA	endoribonuclease ysh1	0.857697	NA
CNAG_00007	NA	methionine-tRNA ligase	CNAG_01091	NA	U5 small nuclear ribonucleoprotein component	0.857028	NA
CNAG_00007	NA	methionine-tRNA ligase	CNAG_07778	NA	translation initiation factor 2 subunit 1	0.85699	NA
CNAG_00007	NA	methionine-tRNA ligase	CNAG_05512	NA	hypothetical protein	0.852287	NA
CNAG_00007	NA	methionine-tRNA ligase	CNAG_04149	NA	nuclear pore complex protein Nup107	0.851589	NA
CNAG_00007	NA	methionine-tRNA ligase	CNAG_02310	NA	casein kinase II subunit beta	0.851269	NA
CNAG_00007	NA	methionine-tRNA ligase	CNAG_03403	NA	mitochondrial protein	0.851175	NA
CNAG_00007	NA	methionine-tRNA ligase	CNAG_01894	NA	aspartate-tRNA ligase	0.8507	NA
CNAG_00007	NA	methionine-tRNA ligase	CNAG_00509	NA	translation initiation factor 3 subunit M	0.8492	NA
CNAG_00007	NA	methionine-tRNA ligase	CNAG_00986	UBA4	adenylyltransferase and sulfurtransferase	0.848959	NA
CNAG_00007	NA	methionine-tRNA ligase	CNAG_00567	NA	WD40 repeat protein	0.848692	NA
CNAG_00007	NA	methionine-tRNA ligase	CNAG_03291	NA	hypothetical protein	0.848276	NA
CNAG_00007	NA	methionine-tRNA ligase	CNAG_04460	NA	RNA polymerase II transcription factor	0.847472	NA
CNAG_00007	NA	methionine-tRNA ligase	CNAG_06288	NA	RNA binding protein	0.847363	NA
CNAG_00007	NA	methionine-tRNA ligase	CNAG_02785	NA	hypothetical protein	0.847134	NA
CNAG_00007	NA	methionine-tRNA ligase	CNAG_03931	NA	mitochondrial import receptor subunit TOM40	0.845621	NA
CNAG_00007	NA	methionine-tRNA ligase	CNAG_00439	NA	hypothetical protein	0.845447	NA
CNAG_00007	NA	methionine-tRNA ligase	CNAG_06545	NA	pim1 protein RNA transporter 2	0.844628	NA
CNAG_00007	NA	methionine-tRNA ligase	CNAG_02481	NA	vacuolar protein	0.844202	NA
CNAG_00008	NA	hypothetical protein	CNAG_02897	KCS1	inositol hexaphosphate kinase 1	0.914172	NA
CNAG_00008	NA	hypothetical protein	CNAG_02341	NA	cyclin binding protein	0.906722	NA
CNAG_00008	NA	hypothetical protein	CNAG_06709	NA	hypothetical protein	0.876602	NA
CNAG_00008	NA	hypothetical protein	CNAG_02929	NA	transcription initiation factor TFIID subunit 1	0.868389	NA
CNAG_00008	NA	hypothetical protein	CNAG_07375	NA	guanyl-nucleotide exchange factor	0.867032	NA
CNAG_00008	NA	hypothetical protein	CNAG_02109	INP5201	type I inositol-1%2C4%2C5-trisphosphate 5- phosphatase 1	0.864135	NA
CNAG_00008	NA	hypothetical protein	CNAG_06740	NA	septation protein imp2	0.863184	NA
CNAG_00008	NA	hypothetical protein	CNAG_06178	NA	hypothetical protein	0.860273	NA
CNAG_00008	NA	hypothetical protein	CNAG_00606	NA	transcription initiation factor TFIID subunit 7	0.858179	NA
CNAG_00008	NA	hypothetical protein	CNAG_06192	NA	hypothetical protein	0.856633	NA
CNAG_00008	NA	hypothetical protein	CNAG_03409	SKN7	osomolarity two-component system%2C response regulator SKN7	0.855336	NA
CNAG_00008	NA	hypothetical protein	CNAG_06861	TAF12	putative TFIID and saga complex component	0.85191	NA
CNAG_00008	NA	hypothetical protein	CNAG_06550	NA	nucleoporin family protein	0.849823	NA
CNAG_00008	NA	hypothetical protein	CNAG_07318	NA	AP-1 complex subunit gamma-1	0.848403	NA
CNAG_00008	NA	hypothetical protein	CNAG_03157	NA	hypothetical protein	0.847507	NA
CNAG_00008	NA	hypothetical protein	CNAG_00685	NA	pre-mRNA-splicing ATP-dependent RNA helicase PRP28	0.846919	NA
CNAG_00008	NA	hypothetical protein	CNAG_02092	NA	protein EFR3	0.8464	NA
CNAG_00008	NA	hypothetical protein	CNAG_01385	GGT1	Glycosylinositolphosphoceramide galactosyltransferase	0.845254	NA
CNAG_00008	NA	hypothetical protein	CNAG_00148	NA	hypothetical protein	0.844869	NA
CNAG_00008	NA	hypothetical protein	CNAG_03942	NA	THO complex subunit 2	0.844428	NA
CNAG_00008	NA	hypothetical protein	CNAG_02498	NA	hypothetical protein	0.844293	NA
CNAG_00008	NA	hypothetical protein	CNAG_00583	NA	hypothetical protein	0.843972	NA
CNAG_00008	NA	hypothetical protein	CNAG_01315	NA	protein transporter	0.842613	NA
CNAG_00008	NA	hypothetical protein	CNAG_03761	NA	mRNA 3'-end-processing protein rna14	0.839716	NA
CNAG_00008	NA	hypothetical protein	CNAG_01340	NA	ATPase	0.839253	NA
CNAG_00008	NA	hypothetical protein	CNAG_06754	NA	RNA polymerase-associated protein CTR9	0.838917	NA
CNAG_00008	NA	hypothetical protein	CNAG_04954	NA	hypothetical protein	0.838805	NA
CNAG_00008	NA	hypothetical protein	CNAG_03423	NA	transcriptional activator	0.837805	NA
CNAG_00008	NA	hypothetical protein	CNAG_08002	NA	hypothetical protein	0.836612	NA
CNAG_00008	NA	hypothetical protein	CNAG_02940	NA	calcium/proton exchanger	0.836163	NA
CNAG_00008	NA	hypothetical protein	CNAG_07744	PIK1	1-phosphatidylinositol 4-kinase	0.835809	NA
CNAG_00008	NA	hypothetical protein	CNAG_07724	CUF1	Metal-binding regulatory protein CUF1	0.834337	NA
CNAG_00008	NA	hypothetical protein	CNAG_06871	FZC41	hypothetical protein	0.834061	NA
CNAG_00008	NA	hypothetical protein	CNAG_04022	NA	translation initiation factor	0.833786	NA
CNAG_00008	NA	hypothetical protein	CNAG_05713	NA	elongator complex protein 1	0.832815	NA
CNAG_00008	NA	hypothetical protein	CNAG_03348	NA	hypothetical protein	0.832638	NA
CNAG_00008	NA	hypothetical protein	CNAG_05559	NA	hypothetical protein	0.832222	NA
CNAG_00008	NA	hypothetical protein	CNAG_07333	NA	ubiquitin carboxyl-terminal hydrolase 25/28	0.832122	NA
CNAG_00008	NA	hypothetical protein	CNAG_01938	KIN1	CAMK/CAMKL/KIN1 protein kinase	0.831492	NA
CNAG_00008	NA	hypothetical protein	CNAG_04398	ARO80	specific RNA polymerase II transcription factor	0.830874	NA
CNAG_00008	NA	hypothetical protein	CNAG_03217	NA	hypothetical protein	0.83037	NA
CNAG_00008	NA	hypothetical protein	CNAG_00650	NA	GRAM domain-containing protein	0.829545	NA
CNAG_00008	NA	hypothetical protein	CNAG_04484	NA	hypothetical protein	0.829449	NA
CNAG_00008	NA	hypothetical protein	CNAG_04740	NA	hypothetical protein	0.828321	NA
CNAG_00008	NA	hypothetical protein	CNAG_01408	NA	PH and SEC7 domain-containing protein	0.828304	NA
CNAG_00008	NA	hypothetical protein	CNAG_03699	NA	pre-mRNA-processing ATP-dependent RNA helicase PRP5	0.828244	NA
CNAG_00008	NA	hypothetical protein	CNAG_03888	NA	hypothetical protein	0.827988	NA
CNAG_00008	NA	hypothetical protein	CNAG_07956	NA	WD repeat and SOF domain-containing protein 1	0.827605	NA
CNAG_00008	NA	hypothetical protein	CNAG_06564	NA	clathrin-coated vesicle protein	0.827343	NA
CNAG_00008	NA	hypothetical protein	CNAG_05172	NA	myosin-1	0.827234	NA
CNAG_00009	NA	calcium-binding protein	CNAG_02196	CDC11	septin	0.87922	NA
CNAG_00009	NA	calcium-binding protein	CNAG_03977	NA	hypothetical protein	0.876075	NA
CNAG_00009	NA	calcium-binding protein	CNAG_00661	NA	hypothetical protein	0.87276	NA
CNAG_00009	NA	calcium-binding protein	CNAG_00343	NA	hypothetical protein	0.863129	NA
CNAG_00009	NA	calcium-binding protein	CNAG_04407	NA	dynein intermediate chain%2C cytosolic	0.858477	NA
CNAG_00009	NA	calcium-binding protein	CNAG_01371	CRG2	Putative regulator of G-protein signaling protein	0.858399	NA
CNAG_00009	NA	calcium-binding protein	CNAG_01813	NA	mannose-1-phosphate guanyltransferase	0.854353	NA
CNAG_00009	NA	calcium-binding protein	CNAG_04708	NA	hypothetical protein	0.851692	NA
CNAG_00009	NA	calcium-binding protein	CNAG_03447	NA	hypothetical protein	0.847435	NA
CNAG_00009	NA	calcium-binding protein	CNAG_00320	NA	anaphase-promoting complex subunit 3	0.84592	NA
CNAG_00009	NA	calcium-binding protein	CNAG_07818	NA	hypothetical protein	0.845797	NA
CNAG_00009	NA	calcium-binding protein	CNAG_04948	TUB2	tubulin beta	0.84485	NA
CNAG_00009	NA	calcium-binding protein	CNAG_04528	NA	hypothetical protein	0.841925	NA
CNAG_00009	NA	calcium-binding protein	CNAG_07959	NA	hypothetical protein	0.8412	NA
CNAG_00009	NA	calcium-binding protein	CNAG_03297	MSL1	histone acetyltransferase type B subunit 2	0.841186	NA
CNAG_00009	NA	calcium-binding protein	CNAG_02024	NA	hypothetical protein	0.83941	NA
CNAG_00009	NA	calcium-binding protein	CNAG_00810	SSU72	polynucleotide kinase 3'-phosphatase	0.838879	NA
CNAG_00009	NA	calcium-binding protein	CNAG_04321	NA	hypothetical protein	0.837545	NA
CNAG_00009	NA	calcium-binding protein	CNAG_06687	NA	hypothetical protein	0.836501	NA
CNAG_00009	NA	calcium-binding protein	CNAG_04763	PMT2	dolichyl-phosphate-mannose-protein mannosyltransferase	0.835576	NA
CNAG_00009	NA	calcium-binding protein	CNAG_03714	NA	microtubule motor protein	0.835511	NA
CNAG_00009	NA	calcium-binding protein	CNAG_01373	CDC10	septin ring protein	0.835289	NA
CNAG_00009	NA	calcium-binding protein	CNAG_05372	BLP5	B2-aldehyde-forming enzyme	0.835017	NA
CNAG_00009	NA	calcium-binding protein	CNAG_01531	NA	DNA helicase II/ATP-dependent DNA helicase PcrA	0.834089	NA
CNAG_00009	NA	calcium-binding protein	CNAG_03586	NA	hypothetical protein	0.8337	NA
CNAG_00009	NA	calcium-binding protein	CNAG_06778	NA	serine-threonine kinase receptor-associated protein	0.833301	NA
CNAG_00009	NA	calcium-binding protein	CNAG_06434	NA	regulatory subunit for Cdc7 protein kinase	0.833207	NA
CNAG_00009	NA	calcium-binding protein	CNAG_03116	HCM1	forkhead transcription factor 3	0.832604	NA
CNAG_00009	NA	calcium-binding protein	CNAG_02997	NA	protein STU1	0.832603	NA
CNAG_00009	NA	calcium-binding protein	CNAG_01377	UBP13	PAB-dependent poly(A)-specific ribonuclease subunit PAN2	0.832094	NA
CNAG_00009	NA	calcium-binding protein	CNAG_00916	NA	transcription factor	0.831994	NA
CNAG_00009	NA	calcium-binding protein	CNAG_00375	GCN5	histone acetyltransferase	0.831521	NA
CNAG_00009	NA	calcium-binding protein	CNAG_02922	NA	hypothetical protein	0.831096	NA
CNAG_00009	NA	calcium-binding protein	CNAG_00362	NA	hypothetical protein	0.830679	NA
CNAG_00009	NA	calcium-binding protein	CNAG_04697	NA	zinc finger protein	0.830536	NA
CNAG_00009	NA	calcium-binding protein	CNAG_04479	NA	hypothetical protein	0.830021	NA
CNAG_00009	NA	calcium-binding protein	CNAG_04969	UGD1	UDP-glucose 6-dehydrogenase	0.829827	NA
CNAG_00009	NA	calcium-binding protein	CNAG_05782	EAF3	mortality factor 4-like protein 1	0.82982	NA
CNAG_00009	NA	calcium-binding protein	CNAG_03484	NA	kinetochore protein Mis13/DSN1	0.829755	NA
CNAG_00009	NA	calcium-binding protein	CNAG_04962	NA	hypothetical protein	0.829051	NA
CNAG_00009	NA	calcium-binding protein	CNAG_04224	PSR1	carboxy-terminal domain RNA polymerase II polypeptide A small phosphatase%2C carboxy-terminal domain RNA polymerase II polypeptide A small phosphatase%2C variant	0.828856	NA
CNAG_00009	NA	calcium-binding protein	CNAG_02376	ISP2	Identified spore protein 2	0.828117	NA
CNAG_00009	NA	calcium-binding protein	CNAG_04629	NA	Mob1 family protein	0.828038	NA
CNAG_00009	NA	calcium-binding protein	CNAG_04191	CEX1	SCYL protein kinase	0.827028	NA
CNAG_00009	NA	calcium-binding protein	CNAG_02154	NA	anaphase-promoting complex subunit 6	0.826831	NA
CNAG_00009	NA	calcium-binding protein	CNAG_04496	NA	rab GTPase activator	0.826611	NA
CNAG_00009	NA	calcium-binding protein	CNAG_02816	NA	nuclear pore complex protein Nup93	0.825911	NA
CNAG_00009	NA	calcium-binding protein	CNAG_00310	NA	origin recognition complex subunit 5	0.825841	NA
CNAG_00009	NA	calcium-binding protein	CNAG_06155	NA	hypothetical protein	0.825167	NA
CNAG_00009	NA	calcium-binding protein	CNAG_03325	BCH1	ChAPs family protein	0.825088	NA
CNAG_00010	NA	cation transporter	CNAG_05646	NA	hypothetical protein	0.91483	NA
CNAG_00010	NA	cation transporter	CNAG_07672	NA	hypothetical protein	0.904458	NA
CNAG_00010	NA	cation transporter	CNAG_05549	NA	CMGC/CDK protein kinase	0.895406	NA
CNAG_00010	NA	cation transporter	CNAG_02220	NA	hypothetical protein	0.894171	NA
CNAG_00010	NA	cation transporter	CNAG_00558	NA	hypothetical protein	0.890275	NA
CNAG_00010	NA	cation transporter	CNAG_04073	NA	hypothetical protein	0.889207	NA
CNAG_00010	NA	cation transporter	CNAG_01716	NA	hypothetical protein	0.888476	NA
CNAG_00010	NA	cation transporter	CNAG_02564	SEN54	tRNA-splicing endonuclease subunit Sen54	0.886524	NA
CNAG_00010	NA	cation transporter	CNAG_05936	NA	DNA-directed RNA polymerase III subunit RPC1	0.880647	NA
CNAG_00010	NA	cation transporter	CNAG_01098	NA	pre-rRNA-processing protein ipi1	0.877912	NA
CNAG_00010	NA	cation transporter	CNAG_04843	NA	atypical/ABC1/ABC1-B protein kinase	0.875361	NA
CNAG_00010	NA	cation transporter	CNAG_01283	CAP5	beta-1%2C2-xylosyltransferase	0.874534	NA
CNAG_00010	NA	cation transporter	CNAG_03866	NA	solute carrier family 32 (vesicular inhibitory amino acid transporter)	0.873383	NA
CNAG_00010	NA	cation transporter	CNAG_05905	NA	transcription factor IIIB 90 kDa subunit	0.872605	NA
CNAG_00010	NA	cation transporter	CNAG_01245	NA	hypothetical protein	0.870616	NA
CNAG_00010	NA	cation transporter	CNAG_05177	NA	DNA polymerase kappa subunit	0.868913	NA
CNAG_00010	NA	cation transporter	CNAG_06090	NA	hypothetical protein	0.867919	NA
CNAG_00010	NA	cation transporter	CNAG_06751	HLH3	hypothetical protein	0.866932	NA
CNAG_00010	NA	cation transporter	CNAG_06661	NA	hypothetical protein	0.864077	NA
CNAG_00010	NA	cation transporter	CNAG_04770	NA	nucleolar essential protein 1	0.863954	NA
CNAG_00010	NA	cation transporter	CNAG_05291	NA	hypothetical protein	0.863547	NA
CNAG_00010	NA	cation transporter	CNAG_04277	NA	hypothetical protein	0.862762	NA
CNAG_00010	NA	cation transporter	CNAG_07572	ELP3	elongator complex protein 3	0.861927	NA
CNAG_00010	NA	cation transporter	CNAG_07562	NA	hypothetical protein	0.861912	NA
CNAG_00010	NA	cation transporter	CNAG_07986	NA	hypothetical protein	0.86154	NA
CNAG_00010	NA	cation transporter	CNAG_00633	NA	hypothetical protein	0.86001	NA
CNAG_00010	NA	cation transporter	CNAG_07922	FZC4	transcription factor	0.859906	NA
CNAG_00010	NA	cation transporter	CNAG_00124	CAS32	Capsule structure designer protein	0.859104	NA
CNAG_00010	NA	cation transporter	CNAG_05145	NA	DNA helicase	0.856918	NA
CNAG_00010	NA	cation transporter	CNAG_00455	UBP16	ubiquitin carboxyl-terminal hydrolase Ubp16	0.856881	NA
CNAG_00010	NA	cation transporter	CNAG_02299	NA	hypothetical protein	0.856822	NA
CNAG_00010	NA	cation transporter	CNAG_06769	NA	DNA polymerase gamma 1	0.856273	NA
CNAG_00010	NA	cation transporter	CNAG_02882	NA	hypothetical protein	0.85601	NA
CNAG_00010	NA	cation transporter	CNAG_00330	NA	transcription factor TFIIIB component b''	0.855532	NA
CNAG_00010	NA	cation transporter	CNAG_00976	NA	carbamoyl-phosphate synthase%2C small subunit	0.85475	NA
CNAG_00010	NA	cation transporter	CNAG_06033	MAK3202	pfkB family carbohydrate kinase superfamily	0.854006	NA
CNAG_00010	NA	cation transporter	CNAG_04733	NA	DNA repair protein rad5	0.852689	NA
CNAG_00010	NA	cation transporter	CNAG_02773	RRP6	exosome complex exonuclease Rrp6	0.852383	NA
CNAG_00010	NA	cation transporter	CNAG_06340	NA	pre-rRNA-processing protein TSR4	0.851643	NA
CNAG_00010	NA	cation transporter	CNAG_05006	NA	hypothetical protein	0.851259	NA
CNAG_00010	NA	cation transporter	CNAG_03129	NA	transcription factor IIIA	0.851192	NA
CNAG_00010	NA	cation transporter	CNAG_07735	NA	U3 small nucleolar RNA-associated protein 25	0.85065	NA
CNAG_00010	NA	cation transporter	CNAG_05618	NA	cleft lip and palate associated transmembrane protein	0.849217	NA
CNAG_00010	NA	cation transporter	CNAG_06221	NA	diphthamide biosynthesis protein 2	0.848909	NA
CNAG_00010	NA	cation transporter	CNAG_05810	NA	hypothetical protein	0.848499	NA
CNAG_00010	NA	cation transporter	CNAG_05609	NA	hypothetical protein	0.848493	NA
CNAG_00010	NA	cation transporter	CNAG_05603	NA	hypothetical protein	0.847105	NA
CNAG_00010	NA	cation transporter	CNAG_01791	NA	ribosome production factor 1	0.847008	NA
CNAG_00010	NA	cation transporter	CNAG_04768	NA	hypothetical protein	0.846756	NA
CNAG_00010	NA	cation transporter	CNAG_01310	NA	Nucleolar protein	0.846282	NA
CNAG_00011	NA	hypothetical protein	CNAG_00696	NA	alpha-mannosidase	0.85607	NA
CNAG_00011	NA	hypothetical protein	CNAG_00528	NA	WD-repeat protein 23	0.853574	NA
CNAG_00011	NA	hypothetical protein	CNAG_07365	NA	oxidoreductase	0.846719	NA
CNAG_00011	NA	hypothetical protein	CNAG_05718	NA	multidrug resistance protein fnx1	0.843898	NA
CNAG_00011	NA	hypothetical protein	CNAG_02284	NA	2-oxoisovalerate dehydrogenase E1 component%2C alpha subunit	0.842938	NA
CNAG_00011	NA	hypothetical protein	CNAG_04110	NA	Glutathione S-transferase	0.842331	NA
CNAG_00011	NA	hypothetical protein	CNAG_04748	NA	protein OS-9	0.841013	NA
CNAG_00011	NA	hypothetical protein	CNAG_04565	NA	hypothetical protein	0.839751	NA
CNAG_00011	NA	hypothetical protein	CNAG_07414	PAN6	pantoate-beta-alanine ligase	0.837292	NA
CNAG_00011	NA	hypothetical protein	CNAG_05517	NA	solute carrier family 45%2C member 1/2/4	0.836086	NA
CNAG_00011	NA	hypothetical protein	CNAG_03806	NA	acyltransferase%2C acyltransferase%2C variant	0.830215	NA
CNAG_00011	NA	hypothetical protein	CNAG_02223	NA	signal sequence binding protein	0.829473	NA
CNAG_00011	NA	hypothetical protein	CNAG_02219	NA	hypothetical protein	0.829238	NA
CNAG_00011	NA	hypothetical protein	CNAG_01095	NA	BEM46 family protein	0.828621	NA
CNAG_00011	NA	hypothetical protein	CNAG_02590	NA	3-hydroxyisobutyrate dehydrogenase	0.827372	NA
CNAG_00011	NA	hypothetical protein	CNAG_02708	NA	prenylcysteine oxidase/farnesylcysteine lyase	0.826701	NA
CNAG_00011	NA	hypothetical protein	CNAG_03420	NA	Gly-Xaa carboxypeptidase	0.826296	NA
CNAG_00011	NA	hypothetical protein	CNAG_03556	NA	dimethylaniline monooxygenase	0.825722	NA
CNAG_00011	NA	hypothetical protein	CNAG_01350	RMD5	putative ubiquitin ligase	0.825307	NA
CNAG_00011	NA	hypothetical protein	CNAG_00832	NA	D-lactate dehydrogenase	0.825146	NA
CNAG_00011	NA	hypothetical protein	CNAG_04724	NA	ubiquitin-protein ligase E3 C	0.824998	NA
CNAG_00011	NA	hypothetical protein	CNAG_05389	NA	sphinganine-1-phosphate aldolase	0.82345	NA
CNAG_00011	NA	hypothetical protein	CNAG_06782	MNN2	putative alpha-1%2C2-mannosyltransferase	0.823298	NA
CNAG_00011	NA	hypothetical protein	CNAG_03138	CUL3	ubiquitin-protein ligase	0.823097	NA
CNAG_00011	NA	hypothetical protein	CNAG_04564	NA	phytanoyl-CoA dioxygenase	0.822726	NA
CNAG_00011	NA	hypothetical protein	CNAG_07674	NA	hypothetical protein	0.822285	NA
CNAG_00011	NA	hypothetical protein	CNAG_05567	PPP3	serine-threonine protein phosphatase	0.81935	NA
CNAG_00011	NA	hypothetical protein	CNAG_03050	NA	hypothetical protein	0.818574	NA
CNAG_00011	NA	hypothetical protein	CNAG_00309	NA	membrane protein	0.816688	NA
CNAG_00011	NA	hypothetical protein	CNAG_01313	NA	hypothetical protein	0.816583	NA
CNAG_00011	NA	hypothetical protein	CNAG_05411	LPI9	Endoglucanase	0.815991	NA
CNAG_00011	NA	hypothetical protein	CNAG_04466	NA	hypothetical protein	0.815096	NA
CNAG_00011	NA	hypothetical protein	CNAG_00185	NA	hypothetical protein	0.813825	NA
CNAG_00011	NA	hypothetical protein	CNAG_00167	NA	hypothetical protein	0.812837	NA
CNAG_00011	NA	hypothetical protein	CNAG_02344	NA	Uracil phosphoribosyltransferase	0.812823	NA
CNAG_00011	NA	hypothetical protein	CNAG_06505	NA	hypothetical protein	0.812788	NA
CNAG_00011	NA	hypothetical protein	CNAG_03837	NA	protein-L-isoaspartate O-methyltransferase	0.812242	NA
CNAG_00011	NA	hypothetical protein	CNAG_06339	FZC35	hypothetical protein	0.811985	NA
CNAG_00011	NA	hypothetical protein	CNAG_04117	NA	hypothetical protein	0.811943	NA
CNAG_00011	NA	hypothetical protein	CNAG_02363	NA	SCR1 protein	0.811823	NA
CNAG_00011	NA	hypothetical protein	CNAG_00917	NA	alkylbase DNA N-glycosylase	0.811685	NA
CNAG_00011	NA	hypothetical protein	CNAG_03288	NA	membrane protein	0.811515	NA
CNAG_00011	NA	hypothetical protein	CNAG_02116	NA	arf/Sar family protein	0.811416	NA
CNAG_00011	NA	hypothetical protein	CNAG_00713	NA	V-type H -transporting ATPase 54 kDa subunit	0.811053	NA
CNAG_00011	NA	hypothetical protein	CNAG_00322	NA	hypothetical protein	0.810774	NA
CNAG_00011	NA	hypothetical protein	CNAG_04473	NA	hypothetical protein	0.809889	NA
CNAG_00011	NA	hypothetical protein	CNAG_00290	NA	Aminopeptidase	0.809755	NA
CNAG_00011	NA	hypothetical protein	CNAG_00398	NA	hypothetical protein	0.808704	NA
CNAG_00011	NA	hypothetical protein	CNAG_04498	NA	alpha-1%2C2-mannosidase	0.808403	NA
CNAG_00011	NA	hypothetical protein	CNAG_02289	NA	rab family protein	0.808192	NA
CNAG_00012	NA	hypothetical protein	CNAG_00146	PBY101	5'/3'-nucleotidase SurE	0.862358	NA
CNAG_00012	NA	hypothetical protein	CNAG_01399	NA	hypothetical protein	0.855916	NA
CNAG_00012	NA	hypothetical protein	CNAG_00713	NA	V-type H -transporting ATPase 54 kDa subunit	0.855793	NA
CNAG_00012	NA	hypothetical protein	CNAG_07622	NA	COP9 signalosome complex subunit 1	0.855747	NA
CNAG_00012	NA	hypothetical protein	CNAG_04538	NA	ubiquitin-like modifier-activating enzyme ATG7	0.852398	NA
CNAG_00012	NA	hypothetical protein	CNAG_00778	NA	hypothetical protein	0.839844	NA
CNAG_00012	NA	hypothetical protein	CNAG_05317	NA	phytanoyl-CoA dioxygenase	0.839377	NA
CNAG_00012	NA	hypothetical protein	CNAG_02377	NA	Aldehyde dehydrogenase	0.838286	NA
CNAG_00012	NA	hypothetical protein	CNAG_01547	NA	wd-repeat protein	0.83618	NA
CNAG_00012	NA	hypothetical protein	CNAG_05469	HRD1	E3 ubiquitin-protein ligase synoviolin	0.835432	NA
CNAG_00012	NA	hypothetical protein	CNAG_04488	NA	3-ketoacyl-CoA reductase	0.831709	NA
CNAG_00012	NA	hypothetical protein	CNAG_00361	RVS167	hypothetical protein	0.830646	NA
CNAG_00012	NA	hypothetical protein	CNAG_03151	CSN4	COP9 signalosome complex subunit 4	0.830171	NA
CNAG_00012	NA	hypothetical protein	CNAG_05084	NA	phospholipase A-2-activating protein	0.830104	NA
CNAG_00012	NA	hypothetical protein	CNAG_05301	CRN1	Coronin-like protein CRN1%2C putative	0.828949	NA
CNAG_00012	NA	hypothetical protein	CNAG_05327	NA	hypothetical protein	0.826229	NA
CNAG_00012	NA	hypothetical protein	CNAG_04530	NA	DNA-binding protein	0.825708	NA
CNAG_00012	NA	hypothetical protein	CNAG_06483	FZC25	hypothetical protein	0.824672	NA
CNAG_00012	NA	hypothetical protein	CNAG_06260	NA	Alpha-glucosidase	0.824599	NA
CNAG_00012	NA	hypothetical protein	CNAG_06773	SEC24	protein transporter SEC24	0.824445	NA
CNAG_00012	NA	hypothetical protein	CNAG_06690	NA	hypothetical protein	0.822715	NA
CNAG_00012	NA	hypothetical protein	CNAG_04579	NA	Alpha-1%2C2-mannosyltransferase	0.821787	NA
CNAG_00012	NA	hypothetical protein	CNAG_01216	NA	6-phosphogluconolactonase	0.821347	NA
CNAG_00012	NA	hypothetical protein	CNAG_05919	NA	hypothetical protein	0.820883	NA
CNAG_00012	NA	hypothetical protein	CNAG_01315	NA	protein transporter	0.820323	NA
CNAG_00012	NA	hypothetical protein	CNAG_00290	NA	Aminopeptidase	0.818194	NA
CNAG_00012	NA	hypothetical protein	CNAG_04120	FCP1	RNA polymerase II subunit A domain phosphatase	0.818104	NA
CNAG_00012	NA	hypothetical protein	CNAG_03854	NA	lysine decarboxylase	0.817341	NA
CNAG_00012	NA	hypothetical protein	CNAG_00623	EGCrP1	fungus-specific glucosylceramide	0.817046	NA
CNAG_00012	NA	hypothetical protein	CNAG_04194	NA	protein transporter SEC13	0.816842	NA
CNAG_00012	NA	hypothetical protein	CNAG_06387	NA	Cullin 1	0.815673	NA
CNAG_00012	NA	hypothetical protein	CNAG_04703	NA	DNA clamp loader	0.815267	NA
CNAG_00012	NA	hypothetical protein	CNAG_05933	NA	hypothetical protein	0.815127	NA
CNAG_00012	NA	hypothetical protein	CNAG_03618	NA	NADPH2:quinone reductase	0.814875	NA
CNAG_00012	NA	hypothetical protein	CNAG_02223	NA	signal sequence binding protein	0.813662	NA
CNAG_00012	NA	hypothetical protein	CNAG_04009	NA	aminopeptidase 2	0.812182	NA
CNAG_00012	NA	hypothetical protein	CNAG_05385	NA	hypothetical protein	0.812062	NA
CNAG_00012	NA	hypothetical protein	CNAG_05577	NA	hypothetical protein	0.811505	NA
CNAG_00012	NA	hypothetical protein	CNAG_02741	NA	mitochondrial intermediate peptidase 1	0.811177	NA
CNAG_00012	NA	hypothetical protein	CNAG_04720	NA	GTPase activating protein	0.811147	NA
CNAG_00012	NA	hypothetical protein	CNAG_04954	NA	hypothetical protein	0.810062	NA
CNAG_00012	NA	hypothetical protein	CNAG_00528	NA	WD-repeat protein 23	0.810062	NA
CNAG_00012	NA	hypothetical protein	CNAG_05135	PMR1	Ca2 -transporting ATPase	0.809778	NA
CNAG_00012	NA	hypothetical protein	CNAG_07978	NA	hypothetical protein	0.809583	NA
CNAG_00012	NA	hypothetical protein	CNAG_00246	NA	hypothetical protein	0.809559	NA
CNAG_00012	NA	hypothetical protein	CNAG_03434	NA	solute carrier family 45%2C member 1/2/4	0.809445	NA
CNAG_00012	NA	hypothetical protein	CNAG_02786	FOL1	dihydropteroate synthase	0.809081	NA
CNAG_00012	NA	hypothetical protein	CNAG_00855	NA	ligase	0.808999	NA
CNAG_00012	NA	hypothetical protein	CNAG_05979	NA	phosphoglycerate dehydrogenase	0.808937	NA
CNAG_00012	NA	hypothetical protein	CNAG_05113	NA	aldehyde dehydrogenase (NAD)	0.808693	NA
CNAG_00013	NA	hypothetical protein%2C hypothetical protein%2C variant 1%2C hypothetical protein%2C variant 2	CNAG_00892	NA	hypothetical protein	0.711931	NA
CNAG_00013	NA	hypothetical protein%2C hypothetical protein%2C variant 1%2C hypothetical protein%2C variant 2	CNAG_06482	NA	Amidase	0.707814	NA
CNAG_00013	NA	hypothetical protein%2C hypothetical protein%2C variant 1%2C hypothetical protein%2C variant 2	CNAG_02787	NA	dephospho-CoA kinase	0.699454	NA
CNAG_00013	NA	hypothetical protein%2C hypothetical protein%2C variant 1%2C hypothetical protein%2C variant 2	CNAG_02477	NA	hypothetical protein	0.697463	NA
CNAG_00013	NA	hypothetical protein%2C hypothetical protein%2C variant 1%2C hypothetical protein%2C variant 2	CNAG_03550	NA	zinc finger HIT domain-containing protein 1	0.68562	NA
CNAG_00013	NA	hypothetical protein%2C hypothetical protein%2C variant 1%2C hypothetical protein%2C variant 2	CNAG_04336	NA	single-stranded nucleic acid binding protein	0.679606	NA
CNAG_00013	NA	hypothetical protein%2C hypothetical protein%2C variant 1%2C hypothetical protein%2C variant 2	CNAG_07450	NA	hypothetical protein	0.678721	NA
CNAG_00013	NA	hypothetical protein%2C hypothetical protein%2C variant 1%2C hypothetical protein%2C variant 2	CNAG_00993	NA	ubiquinone biosynthesis monooxygenase Coq7	0.67836	NA
CNAG_00013	NA	hypothetical protein%2C hypothetical protein%2C variant 1%2C hypothetical protein%2C variant 2	CNAG_02396	NA	hypothetical protein	0.676901	NA
CNAG_00013	NA	hypothetical protein%2C hypothetical protein%2C variant 1%2C hypothetical protein%2C variant 2	CNAG_07420	NA	hypothetical protein	0.675163	NA
CNAG_00013	NA	hypothetical protein%2C hypothetical protein%2C variant 1%2C hypothetical protein%2C variant 2	CNAG_06569	NA	membrane transporter	0.674373	NA
CNAG_00013	NA	hypothetical protein%2C hypothetical protein%2C variant 1%2C hypothetical protein%2C variant 2	CNAG_06484	NA	hypothetical protein	0.673799	NA
CNAG_00013	NA	hypothetical protein%2C hypothetical protein%2C variant 1%2C hypothetical protein%2C variant 2	CNAG_05505	NA	serine/threonine-protein phosphatase 2A activator 2	0.673012	NA
CNAG_00013	NA	hypothetical protein%2C hypothetical protein%2C variant 1%2C hypothetical protein%2C variant 2	CNAG_07312	NA	hypothetical protein	0.672236	NA
CNAG_00013	NA	hypothetical protein%2C hypothetical protein%2C variant 1%2C hypothetical protein%2C variant 2	CNAG_00900	NA	hypothetical protein	0.670022	NA
CNAG_00013	NA	hypothetical protein%2C hypothetical protein%2C variant 1%2C hypothetical protein%2C variant 2	CNAG_00496	NA	hypothetical protein	0.669045	NA
CNAG_00013	NA	hypothetical protein%2C hypothetical protein%2C variant 1%2C hypothetical protein%2C variant 2	CNAG_00440	SSN801	RNA polymerase II holoenzyme cyclin-like subunit	0.668923	NA
CNAG_00013	NA	hypothetical protein%2C hypothetical protein%2C variant 1%2C hypothetical protein%2C variant 2	CNAG_02108	NA	GTPase activating protein	0.667144	NA
CNAG_00013	NA	hypothetical protein%2C hypothetical protein%2C variant 1%2C hypothetical protein%2C variant 2	CNAG_00917	NA	alkylbase DNA N-glycosylase	0.66695	NA
CNAG_00013	NA	hypothetical protein%2C hypothetical protein%2C variant 1%2C hypothetical protein%2C variant 2	CNAG_00756	NA	hypothetical protein	0.666108	NA
CNAG_00013	NA	hypothetical protein%2C hypothetical protein%2C variant 1%2C hypothetical protein%2C variant 2	CNAG_00414	MAK32	Maintenance of killer protein 32%2C putative	0.66336	NA
CNAG_00013	NA	hypothetical protein%2C hypothetical protein%2C variant 1%2C hypothetical protein%2C variant 2	CNAG_02150	NA	mRNA methyltransferase	0.662847	NA
CNAG_00013	NA	hypothetical protein%2C hypothetical protein%2C variant 1%2C hypothetical protein%2C variant 2	CNAG_00875	NA	rab family protein	0.662403	NA
CNAG_00013	NA	hypothetical protein%2C hypothetical protein%2C variant 1%2C hypothetical protein%2C variant 2	CNAG_06423	NA	hypothetical protein	0.662272	NA
CNAG_00013	NA	hypothetical protein%2C hypothetical protein%2C variant 1%2C hypothetical protein%2C variant 2	CNAG_00676	NA	ESCRT-I complex subunit VPS28	0.661914	NA
CNAG_00013	NA	hypothetical protein%2C hypothetical protein%2C variant 1%2C hypothetical protein%2C variant 2	CNAG_07712	NA	NAD-dependent histone deacetylase SIR2	0.661517	NA
CNAG_00013	NA	hypothetical protein%2C hypothetical protein%2C variant 1%2C hypothetical protein%2C variant 2	CNAG_03391	NA	mitochondrial inner membrane protein	0.660602	NA
CNAG_00013	NA	hypothetical protein%2C hypothetical protein%2C variant 1%2C hypothetical protein%2C variant 2	CNAG_04229	NA	phytanoyl-CoA dioxygenase	0.660203	NA
CNAG_00013	NA	hypothetical protein%2C hypothetical protein%2C variant 1%2C hypothetical protein%2C variant 2	CNAG_05533	NA	hypothetical protein	0.660177	NA
CNAG_00013	NA	hypothetical protein%2C hypothetical protein%2C variant 1%2C hypothetical protein%2C variant 2	CNAG_06049	NA	GTP-binding protein ryh1	0.660078	NA
CNAG_00013	NA	hypothetical protein%2C hypothetical protein%2C variant 1%2C hypothetical protein%2C variant 2	CNAG_05806	NA	hypothetical protein	0.658368	NA
CNAG_00013	NA	hypothetical protein%2C hypothetical protein%2C variant 1%2C hypothetical protein%2C variant 2	CNAG_05295	NA	hypothetical protein	0.656833	NA
CNAG_00013	NA	hypothetical protein%2C hypothetical protein%2C variant 1%2C hypothetical protein%2C variant 2	CNAG_04748	NA	protein OS-9	0.654285	NA
CNAG_00013	NA	hypothetical protein%2C hypothetical protein%2C variant 1%2C hypothetical protein%2C variant 2	CNAG_04218	NA	hypothetical protein	0.653628	NA
CNAG_00013	NA	hypothetical protein%2C hypothetical protein%2C variant 1%2C hypothetical protein%2C variant 2	CNAG_00173	NA	hypothetical protein	0.653521	NA
CNAG_00013	NA	hypothetical protein%2C hypothetical protein%2C variant 1%2C hypothetical protein%2C variant 2	CNAG_01041	NA	hypothetical protein	0.65338	NA
CNAG_00013	NA	hypothetical protein%2C hypothetical protein%2C variant 1%2C hypothetical protein%2C variant 2	CNAG_05704	NA	ESCRT-II complex subunit VPS22	0.653244	NA
CNAG_00013	NA	hypothetical protein%2C hypothetical protein%2C variant 1%2C hypothetical protein%2C variant 2	CNAG_04666	NA	26S protease regulatory subunit 8	0.652772	NA
CNAG_00013	NA	hypothetical protein%2C hypothetical protein%2C variant 1%2C hypothetical protein%2C variant 2	CNAG_03309	NA	pre-mRNA-splicing factor CWC21	0.652711	NA
CNAG_00013	NA	hypothetical protein%2C hypothetical protein%2C variant 1%2C hypothetical protein%2C variant 2	CNAG_03752	NA	hypothetical protein	0.652656	NA
CNAG_00013	NA	hypothetical protein%2C hypothetical protein%2C variant 1%2C hypothetical protein%2C variant 2	CNAG_05776	NA	hypothetical protein	0.65262	NA
CNAG_00013	NA	hypothetical protein%2C hypothetical protein%2C variant 1%2C hypothetical protein%2C variant 2	CNAG_07646	NA	hypothetical protein	0.652469	NA
CNAG_00013	NA	hypothetical protein%2C hypothetical protein%2C variant 1%2C hypothetical protein%2C variant 2	CNAG_04193	NA	hypothetical protein	0.651218	NA
CNAG_00013	NA	hypothetical protein%2C hypothetical protein%2C variant 1%2C hypothetical protein%2C variant 2	CNAG_01554	NA	sorting nexin-4	0.650693	NA
CNAG_00013	NA	hypothetical protein%2C hypothetical protein%2C variant 1%2C hypothetical protein%2C variant 2	CNAG_07645	NA	hypothetical protein	0.650596	NA
CNAG_00013	NA	hypothetical protein%2C hypothetical protein%2C variant 1%2C hypothetical protein%2C variant 2	CNAG_07323	NA	cactin	0.650562	NA
CNAG_00013	NA	hypothetical protein%2C hypothetical protein%2C variant 1%2C hypothetical protein%2C variant 2	CNAG_03651	NA	syntaxin 7	0.649696	NA
CNAG_00013	NA	hypothetical protein%2C hypothetical protein%2C variant 1%2C hypothetical protein%2C variant 2	CNAG_03174	NA	4'-phosphopantetheinyl transferase	0.649665	NA
CNAG_00013	NA	hypothetical protein%2C hypothetical protein%2C variant 1%2C hypothetical protein%2C variant 2	CNAG_05698	NA	hypothetical protein	0.648707	NA
CNAG_00013	NA	hypothetical protein%2C hypothetical protein%2C variant 1%2C hypothetical protein%2C variant 2	CNAG_03489	NA	RNA recognition domain-containing protein (RRM)- containing protein	0.647919	NA
CNAG_00013	NA	hypothetical protein%2C hypothetical protein%2C variant 1%2C hypothetical protein%2C variant 2	CNAG_05737	NA	oligopeptide transporter 8	0.578313	NA
CNAG_00013	NA	hypothetical protein%2C hypothetical protein%2C variant 1%2C hypothetical protein%2C variant 2	CNAG_04902	NA	SEL1 protein	0.564594	NA
CNAG_00013	NA	hypothetical protein%2C hypothetical protein%2C variant 1%2C hypothetical protein%2C variant 2	CNAG_04028	NA	RNA binding protein%2C RNA binding protein%2C variant	0.560184	NA
CNAG_00013	NA	hypothetical protein%2C hypothetical protein%2C variant 1%2C hypothetical protein%2C variant 2	CNAG_06872	NA	5-oxoprolinase	0.557301	NA
CNAG_00013	NA	hypothetical protein%2C hypothetical protein%2C variant 1%2C hypothetical protein%2C variant 2	CNAG_04614	NA	hypothetical protein	0.55453	NA
CNAG_00013	NA	hypothetical protein%2C hypothetical protein%2C variant 1%2C hypothetical protein%2C variant 2	CNAG_06790	NA	hypothetical protein	0.554135	NA
CNAG_00013	NA	hypothetical protein%2C hypothetical protein%2C variant 1%2C hypothetical protein%2C variant 2	CNAG_02402	NA	hypothetical protein	0.553952	NA
CNAG_00013	NA	hypothetical protein%2C hypothetical protein%2C variant 1%2C hypothetical protein%2C variant 2	CNAG_03404	NA	hypothetical protein%2C hypothetical protein%2C variant	0.551651	NA
CNAG_00013	NA	hypothetical protein%2C hypothetical protein%2C variant 1%2C hypothetical protein%2C variant 2	CNAG_06134	BZP1	hypothetical protein	0.55055	NA
CNAG_00013	NA	hypothetical protein%2C hypothetical protein%2C variant 1%2C hypothetical protein%2C variant 2	CNAG_07860	NA	peptidyl-prolyl cis-trans isomerase-like 2	0.549995	NA
CNAG_00013	NA	hypothetical protein%2C hypothetical protein%2C variant 1%2C hypothetical protein%2C variant 2	CNAG_06873	NA	5-oxoprolinase	0.549035	NA
CNAG_00013	NA	hypothetical protein%2C hypothetical protein%2C variant 1%2C hypothetical protein%2C variant 2	CNAG_06332	NA	hypothetical protein	0.548971	NA
CNAG_00013	NA	hypothetical protein%2C hypothetical protein%2C variant 1%2C hypothetical protein%2C variant 2	CNAG_04028	NA	RNA binding protein%2C RNA binding protein%2C variant	0.548519	NA
CNAG_00013	NA	hypothetical protein%2C hypothetical protein%2C variant 1%2C hypothetical protein%2C variant 2	CNAG_04478	NA	hypothetical protein	0.548372	NA
CNAG_00013	NA	hypothetical protein%2C hypothetical protein%2C variant 1%2C hypothetical protein%2C variant 2	CNAG_06871	FZC41	hypothetical protein	0.547532	NA
CNAG_00013	NA	hypothetical protein%2C hypothetical protein%2C variant 1%2C hypothetical protein%2C variant 2	CNAG_04606	NA	hypothetical protein	0.546263	NA
CNAG_00013	NA	hypothetical protein%2C hypothetical protein%2C variant 1%2C hypothetical protein%2C variant 2	CNAG_04167	NA	hypothetical protein	0.545976	NA
CNAG_00013	NA	hypothetical protein%2C hypothetical protein%2C variant 1%2C hypothetical protein%2C variant 2	CNAG_05737	NA	oligopeptide transporter 8	0.545944	NA
CNAG_00013	NA	hypothetical protein%2C hypothetical protein%2C variant 1%2C hypothetical protein%2C variant 2	CNAG_06782	MNN2	putative alpha-1%2C2-mannosyltransferase	0.545781	NA
CNAG_00013	NA	hypothetical protein%2C hypothetical protein%2C variant 1%2C hypothetical protein%2C variant 2	CNAG_06962	NA	DNA ligase D%2C 3'-phosphoesterase domain- containing protein	0.545713	NA
CNAG_00013	NA	hypothetical protein%2C hypothetical protein%2C variant 1%2C hypothetical protein%2C variant 2	CNAG_02284	NA	2-oxoisovalerate dehydrogenase E1 component%2C alpha subunit	0.544903	NA
CNAG_00013	NA	hypothetical protein%2C hypothetical protein%2C variant 1%2C hypothetical protein%2C variant 2	CNAG_00648	NA	esterase/lipase	0.544453	NA
CNAG_00013	NA	hypothetical protein%2C hypothetical protein%2C variant 1%2C hypothetical protein%2C variant 2	CNAG_05521	NA	aldose reductase	0.54391	NA
CNAG_00013	NA	hypothetical protein%2C hypothetical protein%2C variant 1%2C hypothetical protein%2C variant 2	CNAG_04117	NA	hypothetical protein	0.543579	NA
CNAG_00013	NA	hypothetical protein%2C hypothetical protein%2C variant 1%2C hypothetical protein%2C variant 2	CNAG_02438	NA	hypothetical protein%2C hypothetical protein%2C variant	0.543208	NA
CNAG_00013	NA	hypothetical protein%2C hypothetical protein%2C variant 1%2C hypothetical protein%2C variant 2	CNAG_07571	NA	hypothetical protein	0.542839	NA
CNAG_00013	NA	hypothetical protein%2C hypothetical protein%2C variant 1%2C hypothetical protein%2C variant 2	CNAG_04703	NA	DNA clamp loader	0.541992	NA
CNAG_00013	NA	hypothetical protein%2C hypothetical protein%2C variant 1%2C hypothetical protein%2C variant 2	CNAG_00768	NA	hypothetical protein	0.541945	NA
CNAG_00013	NA	hypothetical protein%2C hypothetical protein%2C variant 1%2C hypothetical protein%2C variant 2	CNAG_05319	NA	hypothetical protein	0.541851	NA
CNAG_00013	NA	hypothetical protein%2C hypothetical protein%2C variant 1%2C hypothetical protein%2C variant 2	CNAG_04167	NA	hypothetical protein	0.541597	NA
CNAG_00013	NA	hypothetical protein%2C hypothetical protein%2C variant 1%2C hypothetical protein%2C variant 2	CNAG_00692	NA	FAD dependent oxidoreductase	0.541148	NA
CNAG_00013	NA	hypothetical protein%2C hypothetical protein%2C variant 1%2C hypothetical protein%2C variant 2	CNAG_04151	NA	oxysterol-binding protein	0.540857	NA
CNAG_00013	NA	hypothetical protein%2C hypothetical protein%2C variant 1%2C hypothetical protein%2C variant 2	CNAG_12433	NA	unspecified product	0.540455	NA
CNAG_00013	NA	hypothetical protein%2C hypothetical protein%2C variant 1%2C hypothetical protein%2C variant 2	CNAG_02230	NA	phosphoketolase	0.540287	NA
CNAG_00013	NA	hypothetical protein%2C hypothetical protein%2C variant 1%2C hypothetical protein%2C variant 2	CNAG_00692	NA	FAD dependent oxidoreductase	0.539713	NA
CNAG_00013	NA	hypothetical protein%2C hypothetical protein%2C variant 1%2C hypothetical protein%2C variant 2	CNAG_06131	NA	hypothetical protein	0.53946	NA
CNAG_00013	NA	hypothetical protein%2C hypothetical protein%2C variant 1%2C hypothetical protein%2C variant 2	CNAG_03425	NA	hypothetical protein	0.539346	NA
CNAG_00013	NA	hypothetical protein%2C hypothetical protein%2C variant 1%2C hypothetical protein%2C variant 2	CNAG_02219	NA	hypothetical protein	0.539152	NA
CNAG_00013	NA	hypothetical protein%2C hypothetical protein%2C variant 1%2C hypothetical protein%2C variant 2	CNAG_00932	NA	hypothetical protein	0.538672	NA
CNAG_00013	NA	hypothetical protein%2C hypothetical protein%2C variant 1%2C hypothetical protein%2C variant 2	CNAG_00696	NA	alpha-mannosidase	0.538543	NA
CNAG_00013	NA	hypothetical protein%2C hypothetical protein%2C variant 1%2C hypothetical protein%2C variant 2	CNAG_04117	NA	hypothetical protein	0.538483	NA
CNAG_00013	NA	hypothetical protein%2C hypothetical protein%2C variant 1%2C hypothetical protein%2C variant 2	CNAG_06134	BZP1	hypothetical protein	0.538208	NA
CNAG_00013	NA	hypothetical protein%2C hypothetical protein%2C variant 1%2C hypothetical protein%2C variant 2	CNAG_05933	NA	hypothetical protein	0.537624	NA
CNAG_00013	NA	hypothetical protein%2C hypothetical protein%2C variant 1%2C hypothetical protein%2C variant 2	CNAG_03575	NA	alpha-L-rhamnosidase	0.537193	NA
CNAG_00013	NA	hypothetical protein%2C hypothetical protein%2C variant 1%2C hypothetical protein%2C variant 2	CNAG_00263	PTP4	serine/threonine/tyrosine-interacting protein	0.536233	NA
CNAG_00013	NA	hypothetical protein%2C hypothetical protein%2C variant 1%2C hypothetical protein%2C variant 2	CNAG_02789	NA	nitrogen permease regulator 2	0.536203	NA
CNAG_00013	NA	hypothetical protein%2C hypothetical protein%2C variant 1%2C hypothetical protein%2C variant 2	CNAG_01781	NA	hypothetical protein%2C hypothetical protein%2C variant 1%2C hypothetical protein%2C variant 2%2C hypothetical protein%2C variant 3	0.536162	NA
CNAG_00013	NA	hypothetical protein%2C hypothetical protein%2C variant 1%2C hypothetical protein%2C variant 2	CNAG_02023	NA	hypothetical protein%2C hypothetical protein%2C variant	0.535128	NA
CNAG_00013	NA	hypothetical protein%2C hypothetical protein%2C variant 1%2C hypothetical protein%2C variant 2	CNAG_00595	NA	hypothetical protein	0.53496	NA
CNAG_00013	NA	hypothetical protein%2C hypothetical protein%2C variant 1%2C hypothetical protein%2C variant 2	CNAG_01602	NA	IQ domain-containing calmodulin-binding protein	0.534346	NA
CNAG_00013	NA	hypothetical protein%2C hypothetical protein%2C variant 1%2C hypothetical protein%2C variant 2	CNAG_04911	NA	hypothetical protein%2C hypothetical protein%2C variant	0.534233	NA
CNAG_00013	NA	hypothetical protein%2C hypothetical protein%2C variant 1%2C hypothetical protein%2C variant 2	CNAG_03865	NA	cytoplasmic protein	0.533988	NA
CNAG_00013	NA	hypothetical protein%2C hypothetical protein%2C variant 1%2C hypothetical protein%2C variant 2	CNAG_07793	NA	hypothetical protein	0.53377	NA
CNAG_00013	NA	hypothetical protein%2C hypothetical protein%2C variant 1%2C hypothetical protein%2C variant 2	CNAG_12920	NA	unspecified product	0.533526	NA
CNAG_00013	NA	hypothetical protein%2C hypothetical protein%2C variant 1%2C hypothetical protein%2C variant 2	CNAG_07337	NA	hypothetical protein	0.533153	NA
CNAG_00013	NA	hypothetical protein%2C hypothetical protein%2C variant 1%2C hypothetical protein%2C variant 2	CNAG_05319	NA	hypothetical protein	0.533078	NA
CNAG_00013	NA	hypothetical protein%2C hypothetical protein%2C variant 1%2C hypothetical protein%2C variant 2	CNAG_01039	NA	superkiller protein 3	0.532985	NA
CNAG_00013	NA	hypothetical protein%2C hypothetical protein%2C variant 1%2C hypothetical protein%2C variant 2	CNAG_03392	NA	DNA supercoiling protein	0.532863	NA
CNAG_00013	NA	hypothetical protein%2C hypothetical protein%2C variant 1%2C hypothetical protein%2C variant 2	CNAG_03988	NA	solute carrier family 38 (sodium-coupled neutral amino acid transporter)%2C member 11	0.532704	NA
CNAG_00013	NA	hypothetical protein%2C hypothetical protein%2C variant 1%2C hypothetical protein%2C variant 2	CNAG_00045	NA	hypothetical protein	0.532391	NA
CNAG_00013	NA	hypothetical protein%2C hypothetical protein%2C variant 1%2C hypothetical protein%2C variant 2	CNAG_05325	NA	hypothetical protein	0.532191	NA
CNAG_00013	NA	hypothetical protein%2C hypothetical protein%2C variant 1%2C hypothetical protein%2C variant 2	CNAG_07414	PAN6	pantoate-beta-alanine ligase	0.532069	NA
CNAG_00013	NA	hypothetical protein%2C hypothetical protein%2C variant 1%2C hypothetical protein%2C variant 2	CNAG_04195	NA	O-methyltransferase	0.531865	NA
CNAG_00013	NA	hypothetical protein%2C hypothetical protein%2C variant 1%2C hypothetical protein%2C variant 2	CNAG_01854	NA	heparinase II/III family protein	0.531775	NA
CNAG_00013	NA	hypothetical protein%2C hypothetical protein%2C variant 1%2C hypothetical protein%2C variant 2	CNAG_00614	NA	hypothetical protein	0.531587	NA
CNAG_00013	NA	hypothetical protein%2C hypothetical protein%2C variant 1%2C hypothetical protein%2C variant 2	CNAG_07372	OXK1	6-phosphofructo-2-kinase/fructose-2%2C 6- bisphosphatase	0.531574	NA
CNAG_00013	NA	hypothetical protein%2C hypothetical protein%2C variant 1%2C hypothetical protein%2C variant 2	CNAG_06870	NA	hypothetical protein	0.531568	NA
CNAG_00013	NA	hypothetical protein%2C hypothetical protein%2C variant 1%2C hypothetical protein%2C variant 2	CNAG_00157	NA	hypothetical protein	0.531373	NA
CNAG_00013	NA	hypothetical protein%2C hypothetical protein%2C variant 1%2C hypothetical protein%2C variant 2	CNAG_06703	NA	hypothetical protein	0.531354	NA
CNAG_00013	NA	hypothetical protein%2C hypothetical protein%2C variant 1%2C hypothetical protein%2C variant 2	CNAG_00682	NA	kinesin	0.530789	NA
CNAG_00013	NA	hypothetical protein%2C hypothetical protein%2C variant 1%2C hypothetical protein%2C variant 2	CNAG_06088	NA	aspartate aminotransferase%2C mitochondrial%2C aspartate aminotransferase%2C mitochondrial%2C variant	0.530578	NA
CNAG_00013	NA	hypothetical protein%2C hypothetical protein%2C variant 1%2C hypothetical protein%2C variant 2	CNAG_04262	NA	E3 ubiquitin-protein ligase NRDP1%2C E3 ubiquitin-protein ligase NRDP1%2C variant	0.530333	NA
CNAG_00013	NA	hypothetical protein%2C hypothetical protein%2C variant 1%2C hypothetical protein%2C variant 2	CNAG_02289	NA	rab family protein	0.530176	NA
CNAG_00013	NA	hypothetical protein%2C hypothetical protein%2C variant 1%2C hypothetical protein%2C variant 2	CNAG_03318	NA	hypothetical protein	0.530106	NA
CNAG_00013	NA	hypothetical protein%2C hypothetical protein%2C variant 1%2C hypothetical protein%2C variant 2	CNAG_00858	NA	hypothetical protein	0.529889	NA
CNAG_00013	NA	hypothetical protein%2C hypothetical protein%2C variant 1%2C hypothetical protein%2C variant 2	CNAG_07774	NA	hypothetical protein	0.528914	NA
CNAG_00013	NA	hypothetical protein%2C hypothetical protein%2C variant 1%2C hypothetical protein%2C variant 2	CNAG_02169	NA	hypothetical protein	0.528384	NA
CNAG_00013	NA	hypothetical protein%2C hypothetical protein%2C variant 1%2C hypothetical protein%2C variant 2	CNAG_03160	NA	DNA cross-link repair 1A protein%2C DNA cross-link repair 1A protein%2C variant	0.528237	NA
CNAG_00013	NA	hypothetical protein%2C hypothetical protein%2C variant 1%2C hypothetical protein%2C variant 2	CNAG_04195	NA	O-methyltransferase	0.528021	NA
CNAG_00013	NA	hypothetical protein%2C hypothetical protein%2C variant 1%2C hypothetical protein%2C variant 2	CNAG_03806	NA	acyltransferase%2C acyltransferase%2C variant	0.527988	NA
CNAG_00013	NA	hypothetical protein%2C hypothetical protein%2C variant 1%2C hypothetical protein%2C variant 2	CNAG_13099	NA	unspecified product	0.527806	NA
CNAG_00013	NA	hypothetical protein%2C hypothetical protein%2C variant 1%2C hypothetical protein%2C variant 2	CNAG_03108	NA	hypothetical protein	0.527664	NA
CNAG_00013	NA	hypothetical protein%2C hypothetical protein%2C variant 1%2C hypothetical protein%2C variant 2	CNAG_01670	NA	hypothetical protein	0.527127	NA
CNAG_00013	NA	hypothetical protein%2C hypothetical protein%2C variant 1%2C hypothetical protein%2C variant 2	CNAG_13155	NA	unspecified product	0.526669	NA
CNAG_00013	NA	hypothetical protein%2C hypothetical protein%2C variant 1%2C hypothetical protein%2C variant 2	CNAG_07741	NA	cytoplasmic protein	0.526114	NA
CNAG_00013	NA	hypothetical protein%2C hypothetical protein%2C variant 1%2C hypothetical protein%2C variant 2	CNAG_04606	NA	hypothetical protein	0.525734	NA
CNAG_00013	NA	hypothetical protein%2C hypothetical protein%2C variant 1%2C hypothetical protein%2C variant 2	CNAG_02219	NA	hypothetical protein	0.525705	NA
CNAG_00013	NA	hypothetical protein%2C hypothetical protein%2C variant 1%2C hypothetical protein%2C variant 2	CNAG_00185	NA	hypothetical protein	0.525564	NA
CNAG_00013	NA	hypothetical protein%2C hypothetical protein%2C variant 1%2C hypothetical protein%2C variant 2	CNAG_06554	NA	FAD dependent oxidoreductase	0.52554	NA
CNAG_00013	NA	hypothetical protein%2C hypothetical protein%2C variant 1%2C hypothetical protein%2C variant 2	CNAG_00849	NA	hypothetical protein	0.525448	NA
CNAG_00013	NA	hypothetical protein%2C hypothetical protein%2C variant 1%2C hypothetical protein%2C variant 2	CNAG_01506	NA	hypothetical protein	0.525314	NA
CNAG_00013	NA	hypothetical protein%2C hypothetical protein%2C variant 1%2C hypothetical protein%2C variant 2	CNAG_04060	NA	hypothetical protein	0.525076	NA
CNAG_00013	NA	hypothetical protein%2C hypothetical protein%2C variant 1%2C hypothetical protein%2C variant 2	CNAG_05807	NA	hypothetical protein	0.524756	NA
CNAG_00013	NA	hypothetical protein%2C hypothetical protein%2C variant 1%2C hypothetical protein%2C variant 2	CNAG_06152	NA	hypothetical protein	0.524292	NA
CNAG_00013	NA	hypothetical protein%2C hypothetical protein%2C variant 1%2C hypothetical protein%2C variant 2	CNAG_00625	NA	ARF guanyl-nucleotide exchange factor	0.523794	NA
CNAG_00013	NA	hypothetical protein%2C hypothetical protein%2C variant 1%2C hypothetical protein%2C variant 2	CNAG_03382	NA	hypothetical protein	0.523721	NA
CNAG_00013	NA	hypothetical protein%2C hypothetical protein%2C variant 1%2C hypothetical protein%2C variant 2	CNAG_03321	NA	vacuolar protein sorting-associated protein 9	0.523681	NA
CNAG_00013	NA	hypothetical protein%2C hypothetical protein%2C variant 1%2C hypothetical protein%2C variant 2	CNAG_05665	NA	hypothetical protein	0.523521	NA
CNAG_00013	NA	hypothetical protein%2C hypothetical protein%2C variant 1%2C hypothetical protein%2C variant 2	CNAG_04151	NA	oxysterol-binding protein	0.523432	NA
CNAG_00013	NA	hypothetical protein%2C hypothetical protein%2C variant 1%2C hypothetical protein%2C variant 2	CNAG_03054	NA	hypothetical protein	0.523195	NA
CNAG_00014	NA	hypothetical protein	CNAG_05973	NA	serine carboxypeptidase	0.801941	NA
CNAG_00014	NA	hypothetical protein	CNAG_07312	NA	hypothetical protein	0.800946	0
CNAG_00014	NA	hypothetical protein	CNAG_03467	NA	hypothetical protein	0.793466	NA
CNAG_00014	NA	hypothetical protein	CNAG_01695	NA	hypothetical protein	0.787603	NA
CNAG_00014	NA	hypothetical protein	CNAG_07358	NA	hypothetical protein	0.783022	NA
CNAG_00014	NA	hypothetical protein	CNAG_07556	NA	hypothetical protein	0.780695	NA
CNAG_00014	NA	hypothetical protein	CNAG_05866	PRM1	plasma membrane fusion protein PRM1	0.773257	NA
CNAG_00014	NA	hypothetical protein	CNAG_04527	NA	hypothetical protein	0.770543	NA
CNAG_00014	NA	hypothetical protein	CNAG_03869	NA	hypothetical protein	0.769816	NA
CNAG_00014	NA	hypothetical protein	CNAG_00160	NA	hypothetical protein	0.766609	NA
CNAG_00014	NA	hypothetical protein	CNAG_05630	NA	hypothetical protein	0.764533	NA
CNAG_00014	NA	hypothetical protein	CNAG_00189	NA	hypothetical protein	0.764056	NA
CNAG_00014	NA	hypothetical protein	CNAG_00387	LPI13	hypothetical protein	0.76314	NA
CNAG_00014	NA	hypothetical protein	CNAG_02727	HOS4	similar to Avo2%2C Tor2 kinase component	0.761866	NA
CNAG_00014	NA	hypothetical protein	CNAG_07702	NA	hypothetical protein	0.761746	NA
CNAG_00014	NA	hypothetical protein	CNAG_05421	NA	hypothetical protein	0.758316	NA
CNAG_00014	NA	hypothetical protein	CNAG_04341	NA	recyclin-1	0.755414	NA
CNAG_00014	NA	hypothetical protein	CNAG_04456	NA	hypothetical protein	0.753737	NA
CNAG_00014	NA	hypothetical protein	CNAG_04495	NA	hypothetical protein	0.753098	NA
CNAG_00014	NA	hypothetical protein	CNAG_07712	NA	NAD-dependent histone deacetylase SIR2	0.752581	NA
CNAG_00014	NA	hypothetical protein	CNAG_04410	NA	endoplasmic reticulum protein	0.752528	NA
CNAG_00014	NA	hypothetical protein	CNAG_01037	NA	DNA mismatch repair protein MLH3	0.75229	NA
CNAG_00014	NA	hypothetical protein	CNAG_04473	NA	hypothetical protein	0.751981	NA
CNAG_00014	NA	hypothetical protein	CNAG_06393	NA	transcription initiation factor TFIIH subunit 4	0.750584	NA
CNAG_00014	NA	hypothetical protein	CNAG_03751	NA	calcium channel protein	0.749895	NA
CNAG_00014	NA	hypothetical protein	CNAG_03431	FZC48	nuclear protein	0.749272	NA
CNAG_00014	NA	hypothetical protein	CNAG_06980	STE11alpha	STE/STE11 protein kinase	0.747549	NA
CNAG_00014	NA	hypothetical protein	CNAG_00171	NA	peroxin-2	0.746998	NA
CNAG_00014	NA	hypothetical protein	CNAG_00723	NA	hypothetical protein	0.746173	NA
CNAG_00014	NA	hypothetical protein	CNAG_07340	NA	hypothetical protein	0.74511	NA
CNAG_00014	NA	hypothetical protein	CNAG_13092	NA	unspecified product	0.74472	NA
CNAG_00014	NA	hypothetical protein	CNAG_05717	NA	hypothetical protein	0.744043	NA
CNAG_00014	NA	hypothetical protein	CNAG_05912	NA	hypothetical protein	0.743777	NA
CNAG_00014	NA	hypothetical protein	CNAG_06266	NA	hypothetical protein	0.742982	NA
CNAG_00014	NA	hypothetical protein	CNAG_02397	NA	hypothetical protein	0.742954	NA
CNAG_00014	NA	hypothetical protein	CNAG_05319	NA	hypothetical protein	0.742901	NA
CNAG_00014	NA	hypothetical protein	CNAG_04487	NA	transcription regulator	0.742455	NA
CNAG_00014	NA	hypothetical protein	CNAG_05261	NA	hypothetical protein	0.742374	NA
CNAG_00014	NA	hypothetical protein	CNAG_05567	PPP3	serine-threonine protein phosphatase	0.742246	NA
CNAG_00014	NA	hypothetical protein	CNAG_07955	NA	hypothetical protein	0.742205	NA
CNAG_00014	NA	hypothetical protein	CNAG_05698	NA	hypothetical protein	0.742041	NA
CNAG_00014	NA	hypothetical protein	CNAG_05471	NA	Alpha-glucosidase	0.741796	NA
CNAG_00014	NA	hypothetical protein	CNAG_05498	NA	hypothetical protein	0.741272	NA
CNAG_00014	NA	hypothetical protein	CNAG_01929	NA	hypothetical protein	0.740575	NA
CNAG_00014	NA	hypothetical protein	CNAG_07893	NA	hypothetical protein	0.739973	NA
CNAG_00014	NA	hypothetical protein	CNAG_00390	YMR1	myotubularin	0.739547	NA
CNAG_00014	NA	hypothetical protein	CNAG_03531	NA	3-beta hydroxysteroid dehydrogenase/isomerase	0.739533	NA
CNAG_00014	NA	hypothetical protein	CNAG_12712	NA	unspecified product	0.739133	NA
CNAG_00014	NA	hypothetical protein	CNAG_04343	NA	nicotinamide mononucleotide permease	0.738994	NA
CNAG_00014	NA	hypothetical protein	CNAG_05282	APT4	Aminophospholipid translocase%2C putative	0.738668	NA
CNAG_00015	NA	hypothetical protein	CNAG_02964	NA	hypothetical protein	0.825013	NA
CNAG_00015	NA	hypothetical protein	CNAG_04582	NA	hypothetical protein	0.82237	NA
CNAG_00015	NA	hypothetical protein	CNAG_06498	NA	hypothetical protein	0.818359	NA
CNAG_00015	NA	hypothetical protein	CNAG_02089	NA	hypothetical protein	0.814559	NA
CNAG_00015	NA	hypothetical protein	CNAG_05341	NA	hypothetical protein	0.810796	NA
CNAG_00015	NA	hypothetical protein	CNAG_02514	NA	hypothetical protein	0.810702	NA
CNAG_00015	NA	hypothetical protein	CNAG_06460	NA	hypothetical protein	0.810092	NA
CNAG_00015	NA	hypothetical protein	CNAG_06612	NA	hypothetical protein	0.806829	NA
CNAG_00015	NA	hypothetical protein	CNAG_03233	NA	yippee-like%2C putative	0.806262	NA
CNAG_00015	NA	hypothetical protein	CNAG_00612	NA	DNA excision repair protein ERCC-3	0.80602	NA
CNAG_00015	NA	hypothetical protein	CNAG_02107	NA	hypothetical protein	0.805856	NA
CNAG_00015	NA	hypothetical protein	CNAG_05180	NA	hypothetical protein	0.805524	NA
CNAG_00015	NA	hypothetical protein	CNAG_02757	NA	hypothetical protein	0.804862	NA
CNAG_00015	NA	hypothetical protein	CNAG_04594	FZC27	hypothetical protein	0.804293	NA
CNAG_00015	NA	hypothetical protein	CNAG_04371	HSV2	WD40 domain-containing protein	0.803679	NA
CNAG_00015	NA	hypothetical protein	CNAG_00503	NA	hypothetical protein	0.802532	2
CNAG_00015	NA	hypothetical protein	CNAG_00528	NA	WD-repeat protein 23	0.801071	NA
CNAG_00015	NA	hypothetical protein	CNAG_00723	NA	hypothetical protein	0.800827	NA
CNAG_00015	NA	hypothetical protein	CNAG_05430	NA	hypothetical protein	0.800812	NA
CNAG_00015	NA	hypothetical protein	CNAG_03827	NA	hypothetical protein	0.80062	NA
CNAG_00015	NA	hypothetical protein	CNAG_00178	NA	DNA repair protein REV1	0.798928	NA
CNAG_00015	NA	hypothetical protein	CNAG_05639	PPS1	hypothetical protein	0.79836	NA
CNAG_00015	NA	hypothetical protein	CNAG_06323	NA	L-fucose permease	0.797543	NA
CNAG_00015	NA	hypothetical protein	CNAG_03751	NA	calcium channel protein	0.796073	NA
CNAG_00015	NA	hypothetical protein	CNAG_03998	RLM1	MADS-box transcription factor	0.795945	NA
CNAG_00015	NA	hypothetical protein	CNAG_02124	NA	hypothetical protein	0.79583	NA
CNAG_00015	NA	hypothetical protein	CNAG_04898	NA	MFS transporter	0.794741	NA
CNAG_00015	NA	hypothetical protein	CNAG_00045	NA	hypothetical protein	0.794236	NA
CNAG_00015	NA	hypothetical protein	CNAG_01116	NA	beta-ketoacyl reductase	0.792717	NA
CNAG_00015	NA	hypothetical protein	CNAG_05628	NA	hypothetical protein	0.792506	NA
CNAG_00015	NA	hypothetical protein	CNAG_06473	NA	hypothetical protein	0.792048	NA
CNAG_00015	NA	hypothetical protein	CNAG_06695	NA	hypothetical protein	0.791477	NA
CNAG_00015	NA	hypothetical protein	CNAG_00651	NA	ATP-binding cassette%2C subfamily D (ALD)%2C peroxisomal long-chain fatty acid import protein	0.791309	NA
CNAG_00015	NA	hypothetical protein	CNAG_06415	CCC2	Cu2 -exporting ATPase	0.791205	NA
CNAG_00015	NA	hypothetical protein	CNAG_07351	LPI2	hypothetical protein	0.791204	NA
CNAG_00015	NA	hypothetical protein	CNAG_01424	NA	hypothetical protein	0.789769	4.5
CNAG_00015	NA	hypothetical protein	CNAG_04714	NA	MFS multidrug transporter protein	0.785919	NA
CNAG_00015	NA	hypothetical protein	CNAG_05411	LPI9	Endoglucanase	0.785424	NA
CNAG_00015	NA	hypothetical protein	CNAG_05912	NA	hypothetical protein	0.785322	NA
CNAG_00015	NA	hypothetical protein	CNAG_02770	NA	transcription initiation factor TFIID subunit 11	0.784172	NA
CNAG_00015	NA	hypothetical protein	CNAG_02349	NA	hypothetical protein	0.783878	NA
CNAG_00015	NA	hypothetical protein	CNAG_07542	NA	hypothetical protein	0.783402	NA
CNAG_00015	NA	hypothetical protein	CNAG_01086	NA	hypothetical protein	0.781849	NA
CNAG_00015	NA	hypothetical protein	CNAG_01214	HOC2	alpha-1%2C6-mannosyltransferase	0.781339	NA
CNAG_00015	NA	hypothetical protein	CNAG_06782	MNN2	putative alpha-1%2C2-mannosyltransferase	0.780914	NA
CNAG_00015	NA	hypothetical protein	CNAG_01992	NA	hypothetical protein	0.780351	NA
CNAG_00015	NA	hypothetical protein	CNAG_03467	NA	hypothetical protein	0.779931	NA
CNAG_00015	NA	hypothetical protein	CNAG_02405	NA	hypothetical protein	0.779543	NA
CNAG_00015	NA	hypothetical protein	CNAG_02214	UBC6-2	ubiquitin-conjugating enzyme E2 J1	0.779135	NA
CNAG_00015	NA	hypothetical protein	CNAG_02342	NA	hypothetical protein	0.777202	NA
CNAG_00016	NA	U6 snRNA-associated Sm-like protein LSm5	CNAG_04994	NA	signal recognition particle subunit SRP14	0.84275	NA
CNAG_00016	NA	U6 snRNA-associated Sm-like protein LSm5	CNAG_00987	NA	prefoldin subunit	0.829575	NA
CNAG_00016	NA	U6 snRNA-associated Sm-like protein LSm5	CNAG_01058	NA	nitric oxide synthase-interacting protein	0.828659	NA
CNAG_00016	NA	U6 snRNA-associated Sm-like protein LSm5	CNAG_04914	NA	small nuclear ribonucleoprotein G	0.826114	0.78
CNAG_00016	NA	U6 snRNA-associated Sm-like protein LSm5	CNAG_00624	NA	hypothetical protein	0.823049	NA
CNAG_00016	NA	U6 snRNA-associated Sm-like protein LSm5	CNAG_06968	NA	hypothetical protein	0.82053	NA
CNAG_00016	NA	U6 snRNA-associated Sm-like protein LSm5	CNAG_05647	NA	hypothetical protein	0.817242	NA
CNAG_00016	NA	U6 snRNA-associated Sm-like protein LSm5	CNAG_04111	NA	lectin%2C mannose-binding 2	0.812462	NA
CNAG_00016	NA	U6 snRNA-associated Sm-like protein LSm5	CNAG_01271	NA	pre-mRNA-splicing factor isy1	0.805419	NA
CNAG_00016	NA	U6 snRNA-associated Sm-like protein LSm5	CNAG_01346	HPP2	hypothetical protein	0.803733	NA
CNAG_00016	NA	U6 snRNA-associated Sm-like protein LSm5	CNAG_04080	NA	3-hydroxyanthranilate 3%2C4-dioxygenase	0.802598	NA
CNAG_00016	NA	U6 snRNA-associated Sm-like protein LSm5	CNAG_04805	NA	peptidyl-prolyl isomerase cwc27	0.801799	NA
CNAG_00016	NA	U6 snRNA-associated Sm-like protein LSm5	CNAG_05107	NA	prefoldin subunit 4	0.801744	NA
CNAG_00016	NA	U6 snRNA-associated Sm-like protein LSm5	CNAG_02136	NA	small subunit ribosomal protein S6	0.800658	NA
CNAG_00016	NA	U6 snRNA-associated Sm-like protein LSm5	CNAG_05483	NA	prefoldin beta subunit	0.800611	NA
CNAG_00016	NA	U6 snRNA-associated Sm-like protein LSm5	CNAG_00739	NA	hypothetical protein	0.800556	NA
CNAG_00016	NA	U6 snRNA-associated Sm-like protein LSm5	CNAG_06686	NA	hypothetical protein	0.800065	NA
CNAG_00016	NA	U6 snRNA-associated Sm-like protein LSm5	CNAG_00690	NA	hypothetical protein	0.799303	NA
CNAG_00016	NA	U6 snRNA-associated Sm-like protein LSm5	CNAG_00804	NA	Gtr1/RagA G protein Gtr1	0.799013	NA
CNAG_00016	NA	U6 snRNA-associated Sm-like protein LSm5	CNAG_02879	NA	chloride channel protein%2C nucleotide-sensitive%2C 1A	0.798572	NA
CNAG_00016	NA	U6 snRNA-associated Sm-like protein LSm5	CNAG_02905	NA	hypothetical protein	0.796069	NA
CNAG_00016	NA	U6 snRNA-associated Sm-like protein LSm5	CNAG_02923	NA	large subunit ribosomal protein L14	0.791595	NA
CNAG_00016	NA	U6 snRNA-associated Sm-like protein LSm5	CNAG_04460	NA	RNA polymerase II transcription factor	0.791044	NA
CNAG_00016	NA	U6 snRNA-associated Sm-like protein LSm5	CNAG_03065	NA	ER-derived vesicles protein ERV14	0.790696	NA
CNAG_00016	NA	U6 snRNA-associated Sm-like protein LSm5	CNAG_04986	NA	prefoldin subunit 1	0.790095	NA
CNAG_00016	NA	U6 snRNA-associated Sm-like protein LSm5	CNAG_03885	NA	cytoplasmic protein	0.789389	NA
CNAG_00016	NA	U6 snRNA-associated Sm-like protein LSm5	CNAG_02260	CRG1	xap5-domain-containing protein	0.789117	NA
CNAG_00016	NA	U6 snRNA-associated Sm-like protein LSm5	CNAG_02656	NA	translation machinery-associated protein 20	0.787267	NA
CNAG_00016	NA	U6 snRNA-associated Sm-like protein LSm5	CNAG_03887	NA	hypothetical protein	0.78642	NA
CNAG_00016	NA	U6 snRNA-associated Sm-like protein LSm5	CNAG_00705	NA	RuvB-like helicase 2	0.786091	NA
CNAG_00016	NA	U6 snRNA-associated Sm-like protein LSm5	CNAG_06969	HAD7	magnesium-dependent phosphatase-1	0.78531	NA
CNAG_00016	NA	U6 snRNA-associated Sm-like protein LSm5	CNAG_00312	NA	Synaptobrevin	0.785101	NA
CNAG_00016	NA	U6 snRNA-associated Sm-like protein LSm5	CNAG_05120	NA	Nicotinate phosphoribosyltransferase	0.784857	NA
CNAG_00016	NA	U6 snRNA-associated Sm-like protein LSm5	CNAG_06229	NA	hypothetical protein	0.784671	NA
CNAG_00016	NA	U6 snRNA-associated Sm-like protein LSm5	CNAG_01439	NA	U4/U6 small nuclear ribonucleoprotein PRP4	0.783768	NA
CNAG_00016	NA	U6 snRNA-associated Sm-like protein LSm5	CNAG_00355	NA	hypothetical protein	0.783044	NA
CNAG_00016	NA	U6 snRNA-associated Sm-like protein LSm5	CNAG_05689	DAM1	pre-mRNA-splicing factor	0.781899	NA
CNAG_00016	NA	U6 snRNA-associated Sm-like protein LSm5	CNAG_02332	NA	hypothetical protein	0.781792	NA
CNAG_00016	NA	U6 snRNA-associated Sm-like protein LSm5	CNAG_04050	NA	small nuclear ribonucleoprotein D3	0.781387	NA
CNAG_00016	NA	U6 snRNA-associated Sm-like protein LSm5	CNAG_02952	NA	hypothetical protein	0.779986	NA
CNAG_00016	NA	U6 snRNA-associated Sm-like protein LSm5	CNAG_05679	NA	pre-mRNA-splicing factor ini1	0.779398	NA
CNAG_00016	NA	U6 snRNA-associated Sm-like protein LSm5	CNAG_02898	NA	RNA-binding protein 8A	0.779287	NA
CNAG_00016	NA	U6 snRNA-associated Sm-like protein LSm5	CNAG_00561	HAT1	histone acetyltransferase type B catalytic subunit	0.777816	NA
CNAG_00016	NA	U6 snRNA-associated Sm-like protein LSm5	CNAG_00135	NA	cyclophilin	0.777063	NA
CNAG_00016	NA	U6 snRNA-associated Sm-like protein LSm5	CNAG_02022	NA	DNA-directed RNA polymerase II subunit RPB3	0.777037	NA
CNAG_00016	NA	U6 snRNA-associated Sm-like protein LSm5	CNAG_04204	NA	transcription elongation factor spt4	0.776184	NA
CNAG_00016	NA	U6 snRNA-associated Sm-like protein LSm5	CNAG_00067	SSS1	protein translocase SEC61 complex gamma subunit	0.775874	NA
CNAG_00016	NA	U6 snRNA-associated Sm-like protein LSm5	CNAG_06597	SPT8	transcriptional activator SPT8	0.775759	NA
CNAG_00016	NA	U6 snRNA-associated Sm-like protein LSm5	CNAG_00279	NA	hypothetical protein	0.775537	NA
CNAG_00016	NA	U6 snRNA-associated Sm-like protein LSm5	CNAG_04627	NA	COP9 signalosome complex subunit 12	0.775367	NA
CNAG_00017	NA	hypothetical protein	CNAG_04492	NA	hypothetical protein	0.838274	NA
CNAG_00017	NA	hypothetical protein	CNAG_05989	NA	hypothetical protein	0.830286	NA
CNAG_00017	NA	hypothetical protein	CNAG_07772	NA	hypothetical protein	0.811094	NA
CNAG_00017	NA	hypothetical protein	CNAG_06359	NA	scavenger mRNA-decapping enzyme DcpS	0.804876	NA
CNAG_00017	NA	hypothetical protein	CNAG_01538	NA	hypothetical protein	0.803979	NA
CNAG_00017	NA	hypothetical protein	CNAG_00571	NA	hypothetical protein	0.801102	NA
CNAG_00017	NA	hypothetical protein	CNAG_00823	NA	cadmium ion transporter	0.800612	NA
CNAG_00017	NA	hypothetical protein	CNAG_03852	NA	hypothetical protein	0.79436	NA
CNAG_00017	NA	hypothetical protein	CNAG_03467	NA	hypothetical protein	0.793964	NA
CNAG_00017	NA	hypothetical protein	CNAG_03451	NA	hypothetical protein	0.79283	NA
CNAG_00017	NA	hypothetical protein	CNAG_06165	NA	sterility protein Ste20	0.792057	NA
CNAG_00017	NA	hypothetical protein	CNAG_12412	NA	unspecified product	0.791552	NA
CNAG_00017	NA	hypothetical protein	CNAG_07324	NA	hypothetical protein	0.790539	NA
CNAG_00017	NA	hypothetical protein	CNAG_01703	NA	hypothetical protein	0.789831	NA
CNAG_00017	NA	hypothetical protein	CNAG_04003	NA	pumilio 2	0.789465	NA
CNAG_00017	NA	hypothetical protein	CNAG_06338	NA	ABC transporter PMR5	0.78821	NA
CNAG_00017	NA	hypothetical protein	CNAG_05924	NA	hypothetical protein	0.784387	NA
CNAG_00017	NA	hypothetical protein	CNAG_04341	NA	recyclin-1	0.780694	NA
CNAG_00017	NA	hypothetical protein	CNAG_07564	NA	hypothetical protein	0.77931	NA
CNAG_00017	NA	hypothetical protein	CNAG_12778	NA	unspecified product	0.77838	NA
CNAG_00017	NA	hypothetical protein	CNAG_04036	NA	hypothetical protein	0.776956	NA
CNAG_00017	NA	hypothetical protein	CNAG_04363	NA	hypothetical protein	0.775286	NA
CNAG_00017	NA	hypothetical protein	CNAG_04403	NA	CCCH zinc finger protein	0.774652	NA
CNAG_00017	NA	hypothetical protein	CNAG_05020	NA	NAD-binding Rossmann fold oxidoreductase	0.774034	NA
CNAG_00017	NA	hypothetical protein	CNAG_03659	NA	DNA replication regulator DPB11	0.772864	NA
CNAG_00017	NA	hypothetical protein	CNAG_02026	NA	hypothetical protein	0.772786	NA
CNAG_00017	NA	hypothetical protein	CNAG_07732	NA	amidohydrolase 2	0.772372	NA
CNAG_00017	NA	hypothetical protein	CNAG_04382	NA	hypothetical protein	0.772304	NA
CNAG_00017	NA	hypothetical protein	CNAG_03100	NA	cytoplasmic protein	0.771919	NA
CNAG_00017	NA	hypothetical protein	CNAG_01037	NA	DNA mismatch repair protein MLH3	0.771161	NA
CNAG_00017	NA	hypothetical protein	CNAG_06265	NA	high-affinity nicotinic acid transporter	0.770595	NA
CNAG_00017	NA	hypothetical protein	CNAG_00395	NA	structure-specific endonuclease subunit SLX1	0.770122	NA
CNAG_00017	NA	hypothetical protein	CNAG_02027	NA	hypothetical protein	0.769119	NA
CNAG_00017	NA	hypothetical protein	CNAG_03330	NA	RecQ-mediated genome instability protein 1	0.768771	NA
CNAG_00017	NA	hypothetical protein	CNAG_03392	NA	DNA supercoiling protein	0.768493	NA
CNAG_00017	NA	hypothetical protein	CNAG_07977	NA	hypothetical protein	0.768459	NA
CNAG_00017	NA	hypothetical protein	CNAG_06984	NA	hypothetical protein	0.76716	NA
CNAG_00017	NA	hypothetical protein	CNAG_06416	DAP2	dipeptidyl aminopeptidase	0.76697	NA
CNAG_00017	NA	hypothetical protein	CNAG_06506	NA	hypothetical protein	0.766278	NA
CNAG_00017	NA	hypothetical protein	CNAG_04461	HFM1	ATP-dependent DNA helicase HFM1/MER3	0.766201	NA
CNAG_00017	NA	hypothetical protein	CNAG_00321	NA	dRaptor	0.765773	NA
CNAG_00017	NA	hypothetical protein	CNAG_01100	NA	hypothetical protein	0.765722	NA
CNAG_00017	NA	hypothetical protein	CNAG_03092	NA	hypothetical protein	0.765636	NA
CNAG_00017	NA	hypothetical protein	CNAG_03613	NA	hypothetical protein	0.765576	NA
CNAG_00017	NA	hypothetical protein	CNAG_00027	NA	transcriptional activator	0.765425	NA
CNAG_00017	NA	hypothetical protein	CNAG_05930	NA	hypothetical protein	0.76511	NA
CNAG_00017	NA	hypothetical protein	CNAG_02509	NA	hypothetical protein	0.764929	NA
CNAG_00017	NA	hypothetical protein	CNAG_03031	NA	protein FRA10AC1	0.764087	NA
CNAG_00017	NA	hypothetical protein	CNAG_01619	NA	hypothetical protein	0.763644	NA
CNAG_00017	NA	hypothetical protein	CNAG_04495	NA	hypothetical protein	0.763515	NA
CNAG_00018	FZC6	hypothetical protein	CNAG_04703	NA	DNA clamp loader	0.823448	NA
CNAG_00018	FZC6	hypothetical protein	CNAG_03017	NA	transcription initiation factor TFIIF subunit alpha	0.821172	NA
CNAG_00018	FZC6	hypothetical protein	CNAG_07665	NA	hypothetical protein	0.819359	NA
CNAG_00018	FZC6	hypothetical protein	CNAG_01178	NA	nuclear envelope-endoplasmic reticulum network protein	0.816219	NA
CNAG_00018	FZC6	hypothetical protein	CNAG_03216	SNF101	CAMK protein kinase	0.815676	NA
CNAG_00018	FZC6	hypothetical protein	CNAG_02092	NA	protein EFR3	0.814502	NA
CNAG_00018	FZC6	hypothetical protein	CNAG_03319	NA	phospholipid binding protein	0.8111	NA
CNAG_00018	FZC6	hypothetical protein	CNAG_03151	CSN4	COP9 signalosome complex subunit 4	0.806801	NA
CNAG_00018	FZC6	hypothetical protein	CNAG_01399	NA	hypothetical protein	0.804958	NA
CNAG_00018	FZC6	hypothetical protein	CNAG_02741	NA	mitochondrial intermediate peptidase 1	0.801642	NA
CNAG_00018	FZC6	hypothetical protein	CNAG_00778	NA	hypothetical protein	0.79844	NA
CNAG_00018	FZC6	hypothetical protein	CNAG_01720	VPS23	ESCRT-I complex subunit TSG101	0.79697	NA
CNAG_00018	FZC6	hypothetical protein	CNAG_07532	PHO23	hypothetical protein	0.796695	NA
CNAG_00018	FZC6	hypothetical protein	CNAG_02794	NA	dihydroorotate dehydrogenase (fumarate)	0.795103	NA
CNAG_00018	FZC6	hypothetical protein	CNAG_04023	NA	hypothetical protein	0.794416	3.25e-06
CNAG_00018	FZC6	hypothetical protein	CNAG_01050	NA	hypothetical protein	0.793935	NA
CNAG_00018	FZC6	hypothetical protein	CNAG_05933	NA	hypothetical protein	0.793206	NA
CNAG_00018	FZC6	hypothetical protein	CNAG_02533	NA	hypothetical protein	0.792357	NA
CNAG_00018	FZC6	hypothetical protein	CNAG_05039	NA	hypothetical protein	0.792313	NA
CNAG_00018	FZC6	hypothetical protein	CNAG_04211	NA	nuclear RNA export factor 1/2	0.791909	NA
CNAG_00018	FZC6	hypothetical protein	CNAG_03423	NA	transcriptional activator	0.790563	NA
CNAG_00018	FZC6	hypothetical protein	CNAG_00768	NA	hypothetical protein	0.789739	NA
CNAG_00018	FZC6	hypothetical protein	CNAG_01580	SCP1	sterol regulatory element-binding protein cleavage-activating protein	0.788064	NA
CNAG_00018	FZC6	hypothetical protein	CNAG_05791	ZDS3	zds-like protein	0.787857	NA
CNAG_00018	FZC6	hypothetical protein	CNAG_04022	NA	translation initiation factor	0.787255	NA
CNAG_00018	FZC6	hypothetical protein	CNAG_06773	SEC24	protein transporter SEC24	0.787138	NA
CNAG_00018	FZC6	hypothetical protein	CNAG_00755	NA	hypothetical protein	0.786471	NA
CNAG_00018	FZC6	hypothetical protein	CNAG_00246	NA	hypothetical protein	0.785899	NA
CNAG_00018	FZC6	hypothetical protein	CNAG_01177	NEM1	nuclear envelope-endoplasmic reticulum network protein	0.785388	NA
CNAG_00018	FZC6	hypothetical protein	CNAG_02981	SIN3	paired amphipathic helix protein Sin3a	0.784018	NA
CNAG_00018	FZC6	hypothetical protein	CNAG_01322	NA	hypothetical protein	0.783915	NA
CNAG_00018	FZC6	hypothetical protein	CNAG_00426	NA	UBA/TS-N domain-containing protein	0.783653	NA
CNAG_00018	FZC6	hypothetical protein	CNAG_00805	NA	hypothetical protein	0.78351	NA
CNAG_00018	FZC6	hypothetical protein	CNAG_00405	KIC1	ste/ste20/ysk protein kinase	0.783433	NA
CNAG_00018	FZC6	hypothetical protein	CNAG_07810	NA	mitochondrial protein	0.7825	NA
CNAG_00018	FZC6	hypothetical protein	CNAG_03425	NA	hypothetical protein	0.78245	NA
CNAG_00018	FZC6	hypothetical protein	CNAG_03479	NA	hypothetical protein	0.782287	NA
CNAG_00018	FZC6	hypothetical protein	CNAG_03183	FZC24	nuclear protein	0.782256	0.58
CNAG_00018	FZC6	hypothetical protein	CNAG_05620	NA	hypothetical protein	0.781612	NA
CNAG_00018	FZC6	hypothetical protein	CNAG_08018	NA	hypothetical protein	0.78062	NA
CNAG_00018	FZC6	hypothetical protein	CNAG_04484	NA	hypothetical protein	0.779868	NA
CNAG_00018	FZC6	hypothetical protein	CNAG_05135	PMR1	Ca2 -transporting ATPase	0.778189	NA
CNAG_00018	FZC6	hypothetical protein	CNAG_00342	NA	hypothetical protein	0.778045	NA
CNAG_00018	FZC6	hypothetical protein	CNAG_01880	NA	hypothetical protein	0.777827	NA
CNAG_00018	FZC6	hypothetical protein	CNAG_05191	NA	hypothetical protein	0.77629	0.55
CNAG_00018	FZC6	hypothetical protein	CNAG_02046	PBP1	poly(A)-binding protein binding protein	0.774474	NA
CNAG_00018	FZC6	hypothetical protein	CNAG_07595	NA	hypothetical protein	0.774375	NA
CNAG_00018	FZC6	hypothetical protein	CNAG_00240	NA	hypothetical protein	0.773986	NA
CNAG_00018	FZC6	hypothetical protein	CNAG_04537	NA	hypothetical protein	0.771851	NA
CNAG_00018	FZC6	hypothetical protein	CNAG_00556	CCK1	Casein kinase I	0.771118	NA
CNAG_00019	NA	mitochondrial import inner membrane translocase subunit tim9	CNAG_04844	NA	mitochondrial import receptor subunit Tom22	0.909057	NA
CNAG_00019	NA	mitochondrial import inner membrane translocase subunit tim9	CNAG_06144	NA	cytoplasmic protein	0.892655	NA
CNAG_00019	NA	mitochondrial import inner membrane translocase subunit tim9	CNAG_01253	NA	mitochondrial import inner membrane translocase subunit TIM10	0.890666	NA
CNAG_00019	NA	mitochondrial import inner membrane translocase subunit tim9	CNAG_00232	RPL30	large subunit ribosomal protein L30e	0.889863	NA
CNAG_00019	NA	mitochondrial import inner membrane translocase subunit tim9	CNAG_01198	NA	small nuclear ribonucleoprotein F	0.887613	NA
CNAG_00019	NA	mitochondrial import inner membrane translocase subunit tim9	CNAG_01332	NA	small subunit ribosomal protein S24e	0.884174	NA
CNAG_00019	NA	mitochondrial import inner membrane translocase subunit tim9	CNAG_03159	NA	cytoplasmic protein	0.881924	NA
CNAG_00019	NA	mitochondrial import inner membrane translocase subunit tim9	CNAG_02714	NA	elongation factor 1-beta	0.879448	NA
CNAG_00019	NA	mitochondrial import inner membrane translocase subunit tim9	CNAG_05241	NA	U6 snRNA-associated Sm-like protein LSm7	0.878745	NA
CNAG_00019	NA	mitochondrial import inner membrane translocase subunit tim9	CNAG_06847	NA	small subunit ribosomal protein S28	0.878497	NA
CNAG_00019	NA	mitochondrial import inner membrane translocase subunit tim9	CNAG_05455	NA	translation initiation factor eIF-1A	0.876531	NA
CNAG_00019	NA	mitochondrial import inner membrane translocase subunit tim9	CNAG_00613	FCY1	Cytosine deaminase	0.874561	NA
CNAG_00019	NA	mitochondrial import inner membrane translocase subunit tim9	CNAG_05844	NA	mitochondrial import inner membrane translocase subunit TIM8	0.874019	NA
CNAG_00019	NA	mitochondrial import inner membrane translocase subunit tim9	CNAG_00819	NA	small subunit ribosomal protein S30	0.871824	NA
CNAG_00019	NA	mitochondrial import inner membrane translocase subunit tim9	CNAG_05437	NA	nascent polypeptide-associated complex subunit beta	0.870976	NA
CNAG_00019	NA	mitochondrial import inner membrane translocase subunit tim9	CNAG_04452	RSM18	small subunit ribosomal protein S18	0.870195	NA
CNAG_00019	NA	mitochondrial import inner membrane translocase subunit tim9	CNAG_03303	NA	small subunit ribosomal protein S27	0.868662	NA
CNAG_00019	NA	mitochondrial import inner membrane translocase subunit tim9	CNAG_00034	RPL9B	large subunit ribosomal protein L9e	0.86861	NA
CNAG_00019	NA	mitochondrial import inner membrane translocase subunit tim9	CNAG_03693	NA	large subunit ribosomal protein L11	0.868564	NA
CNAG_00019	NA	mitochondrial import inner membrane translocase subunit tim9	CNAG_00722	NA	large subunit ribosomal protein L27	0.868557	NA
CNAG_00019	NA	mitochondrial import inner membrane translocase subunit tim9	CNAG_06633	NA	small subunit ribosomal protein S15	0.866939	NA
CNAG_00019	NA	mitochondrial import inner membrane translocase subunit tim9	CNAG_03793	NA	hypothetical protein%2C hypothetical protein%2C variant	0.866554	NA
CNAG_00019	NA	mitochondrial import inner membrane translocase subunit tim9	CNAG_01300	NA	small subunit ribosomal protein S21e	0.866402	NA
CNAG_00019	NA	mitochondrial import inner membrane translocase subunit tim9	CNAG_06471	NA	small subunit ribosomal protein S12	0.865804	NA
CNAG_00019	NA	mitochondrial import inner membrane translocase subunit tim9	CNAG_01181	NA	small subunit ribosomal protein S27Ae	0.86555	NA
CNAG_00019	NA	mitochondrial import inner membrane translocase subunit tim9	CNAG_02359	NA	small subunit ribosomal protein S25e	0.863902	NA
CNAG_00019	NA	mitochondrial import inner membrane translocase subunit tim9	CNAG_06734	NA	DNA-directed RNA polymerase I%2C II%2C and III subunit rpabc5	0.86387	NA
CNAG_00019	NA	mitochondrial import inner membrane translocase subunit tim9	CNAG_03510	NA	large subunit ribosomal protein L36e	0.863779	NA
CNAG_00019	NA	mitochondrial import inner membrane translocase subunit tim9	CNAG_06222	NA	large subunit ribosomal protein L32e	0.863543	NA
CNAG_00019	NA	mitochondrial import inner membrane translocase subunit tim9	CNAG_03810	NA	large subunit ribosomal protein L13	0.863498	NA
CNAG_00019	NA	mitochondrial import inner membrane translocase subunit tim9	CNAG_03747	NA	large subunit ribosomal protein L27Ae	0.861583	NA
CNAG_00019	NA	mitochondrial import inner membrane translocase subunit tim9	CNAG_00779	RPL27	large subunit ribosomal protein L27e	0.859812	NA
CNAG_00019	NA	mitochondrial import inner membrane translocase subunit tim9	CNAG_00771	NA	large subunit ribosomal protein L29	0.858944	NA
CNAG_00019	NA	mitochondrial import inner membrane translocase subunit tim9	CNAG_02443	NA	NADH dehydrogenase	0.858221	NA
CNAG_00019	NA	mitochondrial import inner membrane translocase subunit tim9	CNAG_04235	NA	hypothetical protein	0.85713	NA
CNAG_00019	NA	mitochondrial import inner membrane translocase subunit tim9	CNAG_03000	NA	small subunit ribosomal protein S19e	0.856422	NA
CNAG_00019	NA	mitochondrial import inner membrane translocase subunit tim9	CNAG_00821	NA	large subunit ribosomal protein L34e	0.856256	NA
CNAG_00019	NA	mitochondrial import inner membrane translocase subunit tim9	CNAG_02762	NA	F-type H -transporting ATPase subunit G	0.856097	NA
CNAG_00019	NA	mitochondrial import inner membrane translocase subunit tim9	CNAG_03283	NA	large subunit ribosomal protein L24e	0.855981	NA
CNAG_00019	NA	mitochondrial import inner membrane translocase subunit tim9	CNAG_00894	NA	hypothetical protein	0.855375	NA
CNAG_00019	NA	mitochondrial import inner membrane translocase subunit tim9	CNAG_06930	NA	hypothetical protein	0.85457	NA
CNAG_00019	NA	mitochondrial import inner membrane translocase subunit tim9	CNAG_00703	NA	large subunit ribosomal protein L31e	0.854415	NA
CNAG_00019	NA	mitochondrial import inner membrane translocase subunit tim9	CNAG_00538	NA	hypothetical protein	0.854179	NA
CNAG_00019	NA	mitochondrial import inner membrane translocase subunit tim9	CNAG_03198	NA	small subunit ribosomal protein S8e	0.854019	NA
CNAG_00019	NA	mitochondrial import inner membrane translocase subunit tim9	CNAG_02202	NA	Adenylylsulfate kinase	0.853602	NA
CNAG_00019	NA	mitochondrial import inner membrane translocase subunit tim9	CNAG_04883	NA	small subunit ribosomal protein S18	0.853522	NA
CNAG_00019	NA	mitochondrial import inner membrane translocase subunit tim9	CNAG_01486	NA	large subunit ribosomal protein L15-A	0.852797	NA
CNAG_00019	NA	mitochondrial import inner membrane translocase subunit tim9	CNAG_02285	NA	nucleoside diphosphate kinase	0.852288	NA
CNAG_00019	NA	mitochondrial import inner membrane translocase subunit tim9	CNAG_02378	NA	H/ACA ribonucleoprotein complex subunit 2	0.852253	NA
CNAG_00019	NA	mitochondrial import inner membrane translocase subunit tim9	CNAG_02145	NA	hypothetical protein	0.851956	NA
CNAG_00020	NA	hypothetical protein	CNAG_05191	NA	hypothetical protein	0.911123	NA
CNAG_00020	NA	hypothetical protein	CNAG_00240	NA	hypothetical protein	0.901568	NA
CNAG_00020	NA	hypothetical protein	CNAG_07530	NA	hypothetical protein	0.883308	NA
CNAG_00020	NA	hypothetical protein	CNAG_03319	NA	phospholipid binding protein	0.88274	NA
CNAG_00020	NA	hypothetical protein	CNAG_05135	PMR1	Ca2 -transporting ATPase	0.881634	NA
CNAG_00020	NA	hypothetical protein	CNAG_00405	KIC1	ste/ste20/ysk protein kinase	0.880542	NA
CNAG_00020	NA	hypothetical protein	CNAG_06920	NA	ubiquitin carboxyl-terminal hydrolase 10	0.876548	NA
CNAG_00020	NA	hypothetical protein	CNAG_03423	NA	transcriptional activator	0.873188	NA
CNAG_00020	NA	hypothetical protein	CNAG_02741	NA	mitochondrial intermediate peptidase 1	0.86999	NA
CNAG_00020	NA	hypothetical protein	CNAG_05039	NA	hypothetical protein	0.869945	NA
CNAG_00020	NA	hypothetical protein	CNAG_05791	ZDS3	zds-like protein	0.867804	NA
CNAG_00020	NA	hypothetical protein	CNAG_07978	NA	hypothetical protein	0.866604	NA
CNAG_00020	NA	hypothetical protein	CNAG_01708	GAT7	hypothetical protein	0.864398	NA
CNAG_00020	NA	hypothetical protein	CNAG_03479	NA	hypothetical protein	0.86415	NA
CNAG_00020	NA	hypothetical protein	CNAG_02172	NA	ubiquitin-protein ligase	0.863629	NA
CNAG_00020	NA	hypothetical protein	CNAG_06647	CDC1	hypothetical protein	0.862819	NA
CNAG_00020	NA	hypothetical protein	CNAG_06773	SEC24	protein transporter SEC24	0.862675	NA
CNAG_00020	NA	hypothetical protein	CNAG_00342	NA	hypothetical protein	0.8602	NA
CNAG_00020	NA	hypothetical protein	CNAG_04703	NA	DNA clamp loader	0.859674	NA
CNAG_00020	NA	hypothetical protein	CNAG_04321	NA	hypothetical protein	0.859181	NA
CNAG_00020	NA	hypothetical protein	CNAG_00718	CAC2	chromatin assembly factor 1 subunit B	0.858503	NA
CNAG_00020	NA	hypothetical protein	CNAG_03884	NA	hypothetical protein	0.855745	NA
CNAG_00020	NA	hypothetical protein	CNAG_01315	NA	protein transporter	0.855705	NA
CNAG_00020	NA	hypothetical protein	CNAG_03273	NA	transcription initiation factor TFIID subunit 2	0.855671	NA
CNAG_00020	NA	hypothetical protein	CNAG_04860	XPT1	xylosylphosphotransferase	0.855556	NA
CNAG_00020	NA	hypothetical protein	CNAG_01177	NEM1	nuclear envelope-endoplasmic reticulum network protein	0.852064	NA
CNAG_00020	NA	hypothetical protein	CNAG_03102	NA	hypothetical protein	0.851076	NA
CNAG_00020	NA	hypothetical protein	CNAG_06573	NA	hypothetical protein	0.851024	NA
CNAG_00020	NA	hypothetical protein	CNAG_03818	SSK1	osomolarity two-component system%2C response regulator SSK1	0.850513	NA
CNAG_00020	NA	hypothetical protein	CNAG_05343	NA	hypothetical protein	0.849767	NA
CNAG_00020	NA	hypothetical protein	CNAG_04377	NA	vacuolar protein	0.848916	NA
CNAG_00020	NA	hypothetical protein	CNAG_06192	NA	hypothetical protein	0.848847	NA
CNAG_00020	NA	hypothetical protein	CNAG_04453	IPC1	inositolphosphorylceramide synthase	0.848636	NA
CNAG_00020	NA	hypothetical protein	CNAG_06825	NA	hypothetical protein	0.84843	NA
CNAG_00020	NA	hypothetical protein	CNAG_04867	NA	vacuolar protein	0.84601	NA
CNAG_00020	NA	hypothetical protein	CNAG_01340	NA	ATPase	0.843264	NA
CNAG_00020	NA	hypothetical protein	CNAG_01707	CRG3	Putative regulator of G-protein signaling protein	0.843181	NA
CNAG_00020	NA	hypothetical protein	CNAG_03673	PPZ1	serine/threonine-protein phosphatase PP-Z1	0.842925	NA
CNAG_00020	NA	hypothetical protein	CNAG_01024	NA	translocation protein SEC72	0.842312	NA
CNAG_00020	NA	hypothetical protein	CNAG_04639	NA	hypothetical protein	0.841392	NA
CNAG_00020	NA	hypothetical protein	CNAG_07665	NA	hypothetical protein	0.841359	NA
CNAG_00020	NA	hypothetical protein	CNAG_06861	TAF12	putative TFIID and saga complex component	0.841204	NA
CNAG_00020	NA	hypothetical protein	CNAG_06928	NA	hypothetical protein	0.841109	NA
CNAG_00020	NA	hypothetical protein	CNAG_02981	SIN3	paired amphipathic helix protein Sin3a	0.84016	NA
CNAG_00020	NA	hypothetical protein	CNAG_06896	NA	cytoplasmic protein	0.840082	NA
CNAG_00020	NA	hypothetical protein	CNAG_05558	KIN4	CAMK/CAMKL/KIN4 protein kinase	0.839263	NA
CNAG_00020	NA	hypothetical protein	CNAG_02742	DCR1	dicer-like protein 1	0.837633	NA
CNAG_00020	NA	hypothetical protein	CNAG_04198	NA	hypothetical protein	0.837299	NA
CNAG_00020	NA	hypothetical protein	CNAG_01178	NA	nuclear envelope-endoplasmic reticulum network protein	0.836232	NA
CNAG_00020	NA	hypothetical protein	CNAG_07566	NA	hypothetical protein	0.835819	NA
CNAG_00021	NA	S-adenosylmethionine decarboxylase proenzyme	CNAG_02982	NA	U3 small nucleolar RNA-associated protein 13	0.945496	NA
CNAG_00021	NA	S-adenosylmethionine decarboxylase proenzyme	CNAG_00086	NA	N2%2CN2-dimethylguanosine tRNA methyltransferase	0.94484	NA
CNAG_00021	NA	S-adenosylmethionine decarboxylase proenzyme	CNAG_05101	NA	U3 small nucleolar RNA-associated protein 12	0.943184	NA
CNAG_00021	NA	S-adenosylmethionine decarboxylase proenzyme	CNAG_07657	NA	U3 small nucleolar RNA-associated protein 19	0.934819	NA
CNAG_00021	NA	S-adenosylmethionine decarboxylase proenzyme	CNAG_00899	NA	hypothetical protein	0.934454	NA
CNAG_00021	NA	S-adenosylmethionine decarboxylase proenzyme	CNAG_00706	NA	RNA-binding protein rnp24	0.934233	NA
CNAG_00021	NA	S-adenosylmethionine decarboxylase proenzyme	CNAG_01310	NA	Nucleolar protein	0.934111	NA
CNAG_00021	NA	S-adenosylmethionine decarboxylase proenzyme	CNAG_07494	NA	U3 small nucleolar RNA-associated protein MPP10	0.933226	NA
CNAG_00021	NA	S-adenosylmethionine decarboxylase proenzyme	CNAG_00822	NA	ribosome assembly protein SQT1	0.930697	NA
CNAG_00021	NA	S-adenosylmethionine decarboxylase proenzyme	CNAG_03513	NA	ribosomal RNA-processing protein 7	0.93005	NA
CNAG_00021	NA	S-adenosylmethionine decarboxylase proenzyme	CNAG_07439	NA	U3 small nucleolar RNA-associated protein 21	0.927566	NA
CNAG_00021	NA	S-adenosylmethionine decarboxylase proenzyme	CNAG_00764	NA	ATP-dependent RNA helicase DBP4	0.924773	NA
CNAG_00021	NA	S-adenosylmethionine decarboxylase proenzyme	CNAG_02502	NA	ATP-dependent RNA helicase DBP3	0.924534	NA
CNAG_00021	NA	S-adenosylmethionine decarboxylase proenzyme	CNAG_04222	NA	protein SDA1	0.923985	NA
CNAG_00021	NA	S-adenosylmethionine decarboxylase proenzyme	CNAG_02853	NA	amidophosphoribosyltransferase	0.923721	NA
CNAG_00021	NA	S-adenosylmethionine decarboxylase proenzyme	CNAG_04365	NA	ribosome biogenesis protein MAK21	0.923664	NA
CNAG_00021	NA	S-adenosylmethionine decarboxylase proenzyme	CNAG_06535	NA	ribosome biogenesis protein UTP30	0.922796	NA
CNAG_00021	NA	S-adenosylmethionine decarboxylase proenzyme	CNAG_03205	NA	ATP-dependent RNA helicase ROK1	0.922466	NA
CNAG_00021	NA	S-adenosylmethionine decarboxylase proenzyme	CNAG_03124	NA	periodic tryptophan protein 2	0.922247	NA
CNAG_00021	NA	S-adenosylmethionine decarboxylase proenzyme	CNAG_03921	NA	hypothetical protein	0.921671	NA
CNAG_00021	NA	S-adenosylmethionine decarboxylase proenzyme	CNAG_06626	NA	pre-mRNA-splicing factor ATP-dependent RNA helicase DHX15/PRP43	0.921633	NA
CNAG_00021	NA	S-adenosylmethionine decarboxylase proenzyme	CNAG_06379	NA	N-acetyltransferase 10	0.920782	NA
CNAG_00021	NA	S-adenosylmethionine decarboxylase proenzyme	CNAG_01676	NA	tRNA (adenine-N(1)-)-methyltransferase non- catalytic subunit TRM6	0.92075	NA
CNAG_00021	NA	S-adenosylmethionine decarboxylase proenzyme	CNAG_01146	NA	U3 small nucleolar RNA-associated protein 22	0.920643	NA
CNAG_00021	NA	S-adenosylmethionine decarboxylase proenzyme	CNAG_03302	NA	protein LTV1	0.920557	NA
CNAG_00021	NA	S-adenosylmethionine decarboxylase proenzyme	CNAG_04049	PPP5	serine/threonine protein phosphatase 5 phosphatase	0.919988	NA
CNAG_00021	NA	S-adenosylmethionine decarboxylase proenzyme	CNAG_03820	NA	nucleolar protein 14	0.919927	NA
CNAG_00021	NA	S-adenosylmethionine decarboxylase proenzyme	CNAG_06656	NA	Diphthine synthase	0.919836	NA
CNAG_00021	NA	S-adenosylmethionine decarboxylase proenzyme	CNAG_00775	NA	U3 small nucleolar RNA-associated protein 15	0.919659	NA
CNAG_00021	NA	S-adenosylmethionine decarboxylase proenzyme	CNAG_01140	NA	ATP-dependent RNA helicase DRS1	0.919271	NA
CNAG_00021	NA	S-adenosylmethionine decarboxylase proenzyme	CNAG_07409	RPO41alpha	DNA-directed RNA polymerase%2C mitochondrial	0.918191	NA
CNAG_00021	NA	S-adenosylmethionine decarboxylase proenzyme	CNAG_00089	NA	exosome complex component RRP4	0.918145	NA
CNAG_00021	NA	S-adenosylmethionine decarboxylase proenzyme	CNAG_04356	NA	TPR repeat-containing protein	0.917884	NA
CNAG_00021	NA	S-adenosylmethionine decarboxylase proenzyme	CNAG_02520	NA	DNA-directed RNA polymerase III subunit RPC4	0.917405	NA
CNAG_00021	NA	S-adenosylmethionine decarboxylase proenzyme	CNAG_00084	NA	glutamine-tRNA ligase	0.916283	NA
CNAG_00021	NA	S-adenosylmethionine decarboxylase proenzyme	CNAG_05789	NA	hypothetical protein	0.916271	NA
CNAG_00021	NA	S-adenosylmethionine decarboxylase proenzyme	CNAG_03926	MAP1	methionine aminopeptidase%2C type I	0.916144	NA
CNAG_00021	NA	S-adenosylmethionine decarboxylase proenzyme	CNAG_04513	NA	DNA-directed RNA polymerase III subunit RPC2	0.915116	NA
CNAG_00021	NA	S-adenosylmethionine decarboxylase proenzyme	CNAG_04044	NA	U3 small nucleolar RNA-associated protein 6	0.914859	NA
CNAG_00021	NA	S-adenosylmethionine decarboxylase proenzyme	CNAG_06645	MTD1	methylenetetrahydrofolate dehydrogenase (NAD)	0.914826	NA
CNAG_00021	NA	S-adenosylmethionine decarboxylase proenzyme	CNAG_01715	NA	ribosome biogenesis protein BMS1	0.913812	NA
CNAG_00021	NA	S-adenosylmethionine decarboxylase proenzyme	CNAG_01593	NA	ribosome biogenesis protein SSF1/2	0.912645	NA
CNAG_00021	NA	S-adenosylmethionine decarboxylase proenzyme	CNAG_07374	NA	DNA-directed RNA polymerase III subunit RPC5	0.912476	NA
CNAG_00021	NA	S-adenosylmethionine decarboxylase proenzyme	CNAG_01898	NA	protein MAK11	0.912359	NA
CNAG_00021	NA	S-adenosylmethionine decarboxylase proenzyme	CNAG_01634	NA	large subunit GTPase 1	0.911979	NA
CNAG_00021	NA	S-adenosylmethionine decarboxylase proenzyme	CNAG_07672	NA	hypothetical protein	0.911803	NA
CNAG_00021	NA	S-adenosylmethionine decarboxylase proenzyme	CNAG_00754	NA	ATP-binding cassette%2C sub-family E%2C member 1	0.91168	NA
CNAG_00021	NA	S-adenosylmethionine decarboxylase proenzyme	CNAG_05360	NA	ATP-dependent RNA helicase MAK5	0.911493	NA
CNAG_00021	NA	S-adenosylmethionine decarboxylase proenzyme	CNAG_01132	NA	nucleolar protein 6	0.911404	NA
CNAG_00021	NA	S-adenosylmethionine decarboxylase proenzyme	CNAG_04729	NA	ATP-dependent RNA helicase DBP7	0.911137	NA
CNAG_00022	NA	cytochrome c heme-lyase	CNAG_02067	NA	vacuolar protein	0.905116	NA
CNAG_00022	NA	cytochrome c heme-lyase	CNAG_05875	NA	cytochrome c heme-lyase	0.901012	NA
CNAG_00022	NA	cytochrome c heme-lyase	CNAG_00690	NA	hypothetical protein	0.900583	NA
CNAG_00022	NA	cytochrome c heme-lyase	CNAG_01471	NA	hypothetical protein	0.891366	NA
CNAG_00022	NA	cytochrome c heme-lyase	CNAG_02907	NA	tRNA (guanine-N(1)-)-methyltransferase	0.890036	NA
CNAG_00022	NA	cytochrome c heme-lyase	CNAG_03150	NA	solute carrier family 25 (mitochondrial folate transporter)%2C member 32	0.885829	NA
CNAG_00022	NA	cytochrome c heme-lyase	CNAG_01397	NA	mitochondrial import inner membrane translocase subunit	0.883273	NA
CNAG_00022	NA	cytochrome c heme-lyase	CNAG_04896	NA	tyrosine-tRNA ligase	0.883005	NA
CNAG_00022	NA	cytochrome c heme-lyase	CNAG_02842	NA	hypothetical protein	0.882507	NA
CNAG_00022	NA	cytochrome c heme-lyase	CNAG_00722	NA	large subunit ribosomal protein L27	0.881716	NA
CNAG_00022	NA	cytochrome c heme-lyase	CNAG_02738	NA	hypothetical protein	0.881312	NA
CNAG_00022	NA	cytochrome c heme-lyase	CNAG_00089	NA	exosome complex component RRP4	0.880742	NA
CNAG_00022	NA	cytochrome c heme-lyase	CNAG_04700	NA	hypothetical protein	0.880154	NA
CNAG_00022	NA	cytochrome c heme-lyase	CNAG_02075	NA	hypothetical protein	0.879077	NA
CNAG_00022	NA	cytochrome c heme-lyase	CNAG_07637	NA	large subunit ribosomal protein L3	0.878681	NA
CNAG_00022	NA	cytochrome c heme-lyase	CNAG_01287	NA	NADH-ubiquinone oxidoreductase 51 kDa subunit%2C mitochondrial	0.876424	NA
CNAG_00022	NA	cytochrome c heme-lyase	CNAG_01549	NA	splicing factor 3a subunit 3	0.874447	NA
CNAG_00022	NA	cytochrome c heme-lyase	CNAG_04716	NA	KH domain-containing protein	0.87443	NA
CNAG_00022	NA	cytochrome c heme-lyase	CNAG_04460	NA	RNA polymerase II transcription factor	0.872987	NA
CNAG_00022	NA	cytochrome c heme-lyase	CNAG_00705	NA	RuvB-like helicase 2	0.872611	NA
CNAG_00022	NA	cytochrome c heme-lyase	CNAG_01058	NA	nitric oxide synthase-interacting protein	0.872001	NA
CNAG_00022	NA	cytochrome c heme-lyase	CNAG_00527	NA	translation initiation factor eIF-2B subunit epsilon	0.869209	NA
CNAG_00022	NA	cytochrome c heme-lyase	CNAG_03513	NA	ribosomal RNA-processing protein 7	0.867918	NA
CNAG_00022	NA	cytochrome c heme-lyase	CNAG_05006	NA	hypothetical protein	0.867508	NA
CNAG_00022	NA	cytochrome c heme-lyase	CNAG_01136	NA	hypothetical protein	0.867398	NA
CNAG_00022	NA	cytochrome c heme-lyase	CNAG_03986	NAM9	NAM9 protein	0.866186	NA
CNAG_00022	NA	cytochrome c heme-lyase	CNAG_05366	NA	translation initiation factor 2A	0.865458	NA
CNAG_00022	NA	cytochrome c heme-lyase	CNAG_07382	NA	hypothetical protein	0.864448	NA
CNAG_00022	NA	cytochrome c heme-lyase	CNAG_05121	NA	hypothetical protein	0.864076	NA
CNAG_00022	NA	cytochrome c heme-lyase	CNAG_04613	NA	ATP-binding cassette%2C subfamily F%2C member 3	0.863892	NA
CNAG_00022	NA	cytochrome c heme-lyase	CNAG_05118	NA	hypothetical protein	0.863046	NA
CNAG_00022	NA	cytochrome c heme-lyase	CNAG_05811	NA	hypothetical protein	0.862035	NA
CNAG_00022	NA	cytochrome c heme-lyase	CNAG_03165	NA	hypothetical protein	0.861443	NA
CNAG_00022	NA	cytochrome c heme-lyase	CNAG_02736	NA	T-complex protein 1 subunit theta	0.860926	NA
CNAG_00022	NA	cytochrome c heme-lyase	CNAG_06235	NA	hypothetical protein	0.86045	NA
CNAG_00022	NA	cytochrome c heme-lyase	CNAG_04292	NA	hypothetical protein	0.860367	NA
CNAG_00022	NA	cytochrome c heme-lyase	CNAG_07664	NA	mitochondrial protein	0.859511	NA
CNAG_00022	NA	cytochrome c heme-lyase	CNAG_04182	NA	hypothetical protein	0.859353	NA
CNAG_00022	NA	cytochrome c heme-lyase	CNAG_06656	NA	Diphthine synthase	0.859245	NA
CNAG_00022	NA	cytochrome c heme-lyase	CNAG_02687	NA	hypothetical protein	0.85851	NA
CNAG_00022	NA	cytochrome c heme-lyase	CNAG_04679	NA	histone deacetylase complex subunit	0.858113	NA
CNAG_00022	NA	cytochrome c heme-lyase	CNAG_01943	NA	hypothetical protein	0.857264	NA
CNAG_00022	NA	cytochrome c heme-lyase	CNAG_07889	NA	hypothetical protein	0.857183	NA
CNAG_00022	NA	cytochrome c heme-lyase	CNAG_02495	NA	cytoplasmic protein	0.856711	NA
CNAG_00022	NA	cytochrome c heme-lyase	CNAG_03544	NA	hypothetical protein	0.855099	NA
CNAG_00022	NA	cytochrome c heme-lyase	CNAG_06315	NA	protein CWC15	0.854748	NA
CNAG_00022	NA	cytochrome c heme-lyase	CNAG_03353	NA	hypothetical protein	0.852842	NA
CNAG_00022	NA	cytochrome c heme-lyase	CNAG_04056	NA	hypothetical protein	0.852133	NA
CNAG_00022	NA	cytochrome c heme-lyase	CNAG_03441	NA	small subunit ribosomal protein S21	0.851745	NA
CNAG_00022	NA	cytochrome c heme-lyase	CNAG_03982	NA	hypothetical protein	0.849866	NA
CNAG_00023	NA	hypothetical protein	CNAG_00542	NA	Salicylate hydroxylase	0.813551	NA
CNAG_00023	NA	hypothetical protein	CNAG_06035	NA	Alcohol dehydrogenase	0.769578	NA
CNAG_00023	NA	hypothetical protein	CNAG_00964	NA	hypothetical protein	0.762669	NA
CNAG_00023	NA	hypothetical protein	CNAG_01121	NA	hypothetical protein	0.760937	NA
CNAG_00023	NA	hypothetical protein	CNAG_04945	NA	hypothetical protein	0.75763	NA
CNAG_00023	NA	hypothetical protein	CNAG_02026	NA	hypothetical protein	0.753377	NA
CNAG_00023	NA	hypothetical protein	CNAG_07188	NA	hypothetical protein	0.752118	NA
CNAG_00023	NA	hypothetical protein	CNAG_07402	NA	pantothenate transporter	0.748152	NA
CNAG_00023	NA	hypothetical protein	CNAG_03677	NA	hypothetical protein	0.743755	NA
CNAG_00023	NA	hypothetical protein	CNAG_03392	NA	DNA supercoiling protein	0.743459	NA
CNAG_00023	NA	hypothetical protein	CNAG_06695	NA	hypothetical protein	0.743396	NA
CNAG_00023	NA	hypothetical protein	CNAG_01034	NA	hypothetical protein	0.743108	NA
CNAG_00023	NA	hypothetical protein	CNAG_02681	APH3	Phytase	0.742001	NA
CNAG_00023	NA	hypothetical protein	CNAG_04638	NA	hypothetical protein	0.741325	NA
CNAG_00023	NA	hypothetical protein	CNAG_06055	NA	hypothetical protein	0.741143	NA
CNAG_00023	NA	hypothetical protein	CNAG_00541	NA	dimethylaniline monooxygenase	0.741104	NA
CNAG_00023	NA	hypothetical protein	CNAG_05315	NA	taurine catabolism dioxygenase TauD	0.738722	NA
CNAG_00023	NA	hypothetical protein	CNAG_12060	NA	unspecified product	0.73772	NA
CNAG_00023	NA	hypothetical protein	CNAG_13140	NA	unspecified product	0.737135	NA
CNAG_00023	NA	hypothetical protein	CNAG_12217	NA	unspecified product	0.735998	NA
CNAG_00023	NA	hypothetical protein	CNAG_00263	PTP4	serine/threonine/tyrosine-interacting protein	0.734563	NA
CNAG_00023	NA	hypothetical protein	CNAG_05220	TLK1	phosphatidylinositol 3-kinase	0.734009	NA
CNAG_00023	NA	hypothetical protein	CNAG_03294	NA	hypothetical protein	0.733784	NA
CNAG_00023	NA	hypothetical protein	CNAG_03844	NA	nonselective cation channel protein	0.733772	NA
CNAG_00023	NA	hypothetical protein	CNAG_02392	NA	hypothetical protein	0.732758	NA
CNAG_00023	NA	hypothetical protein	CNAG_03531	NA	3-beta hydroxysteroid dehydrogenase/isomerase	0.732005	NA
CNAG_00023	NA	hypothetical protein	CNAG_06525	NA	nuclear protein	0.731222	NA
CNAG_00023	NA	hypothetical protein	CNAG_01186	NA	hypothetical protein	0.730995	NA
CNAG_00023	NA	hypothetical protein	CNAG_06100	NA	hypothetical protein	0.730602	NA
CNAG_00023	NA	hypothetical protein	CNAG_12515	NA	unspecified product	0.729333	NA
CNAG_00023	NA	hypothetical protein	CNAG_04199	NA	hypothetical protein	0.729298	NA
CNAG_00023	NA	hypothetical protein	CNAG_01095	NA	BEM46 family protein	0.729289	NA
CNAG_00023	NA	hypothetical protein	CNAG_04898	NA	MFS transporter	0.728808	NA
CNAG_00023	NA	hypothetical protein	CNAG_05012	NA	hypothetical protein	0.726945	NA
CNAG_00023	NA	hypothetical protein	CNAG_01506	NA	hypothetical protein	0.725989	NA
CNAG_00023	NA	hypothetical protein	CNAG_07604	FRE5	metalloreductase	0.725612	NA
CNAG_00023	NA	hypothetical protein	CNAG_05912	NA	hypothetical protein	0.724929	NA
CNAG_00023	NA	hypothetical protein	CNAG_05973	NA	serine carboxypeptidase	0.724703	NA
CNAG_00023	NA	hypothetical protein	CNAG_08019	NA	hypothetical protein	0.724561	NA
CNAG_00023	NA	hypothetical protein	CNAG_12105	NA	unspecified product	0.724503	NA
CNAG_00023	NA	hypothetical protein	CNAG_12078	NA	unspecified product	0.723322	NA
CNAG_00023	NA	hypothetical protein	CNAG_05180	NA	hypothetical protein	0.723125	NA
CNAG_00023	NA	hypothetical protein	CNAG_03233	NA	yippee-like%2C putative	0.72273	NA
CNAG_00023	NA	hypothetical protein	CNAG_12048	NA	unspecified product	0.721806	NA
CNAG_00023	NA	hypothetical protein	CNAG_02363	NA	SCR1 protein	0.72179	NA
CNAG_00023	NA	hypothetical protein	CNAG_01960	NA	efflux protein EncT	0.721411	NA
CNAG_00023	NA	hypothetical protein	CNAG_06331	NA	hypothetical protein	0.721168	NA
CNAG_00023	NA	hypothetical protein	CNAG_01652	PNG1	peptide-N4-(N-acetyl-beta- glucosaminyl)asparagine amidase	0.720987	NA
CNAG_00023	NA	hypothetical protein	CNAG_12118	NA	unspecified product	0.720637	NA
CNAG_00023	NA	hypothetical protein	CNAG_04565	NA	hypothetical protein	0.72053	NA
CNAG_00024	NA	hypothetical protein%2C hypothetical protein%2C variant 1%2C hypothetical protein%2C variant 2	CNAG_03606	NA	translation initiation factor aIF-2	0.780208	NA
CNAG_00024	NA	hypothetical protein%2C hypothetical protein%2C variant 1%2C hypothetical protein%2C variant 2	CNAG_04570	LHP1	hypothetical protein	0.779785	NA
CNAG_00024	NA	hypothetical protein%2C hypothetical protein%2C variant 1%2C hypothetical protein%2C variant 2	CNAG_02212	NA	translation initiation factor 3 subunit A	0.778216	NA
CNAG_00024	NA	hypothetical protein%2C hypothetical protein%2C variant 1%2C hypothetical protein%2C variant 2	CNAG_07857	NA	hypothetical protein	0.774044	NA
CNAG_00024	NA	hypothetical protein%2C hypothetical protein%2C variant 1%2C hypothetical protein%2C variant 2	CNAG_06626	NA	pre-mRNA-splicing factor ATP-dependent RNA helicase DHX15/PRP43	0.765754	NA
CNAG_00024	NA	hypothetical protein%2C hypothetical protein%2C variant 1%2C hypothetical protein%2C variant 2	CNAG_04772	NA	hypothetical protein	0.762621	NA
CNAG_00024	NA	hypothetical protein%2C hypothetical protein%2C variant 1%2C hypothetical protein%2C variant 2	CNAG_05826	NA	translation elongation factor Tu	0.75639	NA
CNAG_00024	NA	hypothetical protein%2C hypothetical protein%2C variant 1%2C hypothetical protein%2C variant 2	CNAG_05745	NA	cytoplasmic protein	0.755902	NA
CNAG_00024	NA	hypothetical protein%2C hypothetical protein%2C variant 1%2C hypothetical protein%2C variant 2	CNAG_05105	LIV12	eukaryotic translation initiation factor 3 subunit l	0.755746	NA
CNAG_00024	NA	hypothetical protein%2C hypothetical protein%2C variant 1%2C hypothetical protein%2C variant 2	CNAG_05976	NA	nucleolar protein 58	0.754107	NA
CNAG_00024	NA	hypothetical protein%2C hypothetical protein%2C variant 1%2C hypothetical protein%2C variant 2	CNAG_00084	NA	glutamine-tRNA ligase	0.751155	NA
CNAG_00024	NA	hypothetical protein%2C hypothetical protein%2C variant 1%2C hypothetical protein%2C variant 2	CNAG_00809	NA	ATP-dependent RNA helicase DED1	0.750714	NA
CNAG_00024	NA	hypothetical protein%2C hypothetical protein%2C variant 1%2C hypothetical protein%2C variant 2	CNAG_01158	NA	branchpoint-bridging protein	0.749554	NA
CNAG_00024	NA	hypothetical protein%2C hypothetical protein%2C variant 1%2C hypothetical protein%2C variant 2	CNAG_07373	NA	Carbamoyl-phosphate synthase%2C large subunit	0.747475	NA
CNAG_00024	NA	hypothetical protein%2C hypothetical protein%2C variant 1%2C hypothetical protein%2C variant 2	CNAG_06061	NA	translation initiation factor 3 subunit E	0.746866	NA
CNAG_00024	NA	hypothetical protein%2C hypothetical protein%2C variant 1%2C hypothetical protein%2C variant 2	CNAG_05722	NA	alanine-tRNA ligase	0.745474	NA
CNAG_00024	NA	hypothetical protein%2C hypothetical protein%2C variant 1%2C hypothetical protein%2C variant 2	CNAG_07628	NA	translation initiation factor 3 subunit C	0.744614	NA
CNAG_00024	NA	hypothetical protein%2C hypothetical protein%2C variant 1%2C hypothetical protein%2C variant 2	CNAG_06906	TIF3	Translation initiation factor 4B	0.74438	NA
CNAG_00024	NA	hypothetical protein%2C hypothetical protein%2C variant 1%2C hypothetical protein%2C variant 2	CNAG_00334	NA	hsp75-like protein	0.744369	NA
CNAG_00024	NA	hypothetical protein%2C hypothetical protein%2C variant 1%2C hypothetical protein%2C variant 2	CNAG_06830	NA	Histidinol dehydrogenase	0.743923	NA
CNAG_00024	NA	hypothetical protein%2C hypothetical protein%2C variant 1%2C hypothetical protein%2C variant 2	CNAG_00785	NA	ATP-dependent RNA helicase eIF4A	0.742808	NA
CNAG_00024	NA	hypothetical protein%2C hypothetical protein%2C variant 1%2C hypothetical protein%2C variant 2	CNAG_07382	NA	hypothetical protein	0.741802	NA
CNAG_00024	NA	hypothetical protein%2C hypothetical protein%2C variant 1%2C hypothetical protein%2C variant 2	CNAG_01018	NA	histone-lysine N-methyltransferase Su(var)3-9	0.741689	NA
CNAG_00024	NA	hypothetical protein%2C hypothetical protein%2C variant 1%2C hypothetical protein%2C variant 2	CNAG_02294	ADE2	phosphoribosylaminoimidazole carboxylase	0.739109	NA
CNAG_00024	NA	hypothetical protein%2C hypothetical protein%2C variant 1%2C hypothetical protein%2C variant 2	CNAG_03675	NA	pumilio domain-containing protein	0.738711	NA
CNAG_00024	NA	hypothetical protein%2C hypothetical protein%2C variant 1%2C hypothetical protein%2C variant 2	CNAG_02209	NOP56	nucleolar protein 56	0.73865	NA
CNAG_00024	NA	hypothetical protein%2C hypothetical protein%2C variant 1%2C hypothetical protein%2C variant 2	CNAG_03602	NA	U3 small nucleolar RNA-associated protein 5	0.738156	NA
CNAG_00024	NA	hypothetical protein%2C hypothetical protein%2C variant 1%2C hypothetical protein%2C variant 2	CNAG_03975	NA	ribosome biogenesis protein ERB1	0.737956	NA
CNAG_00024	NA	hypothetical protein%2C hypothetical protein%2C variant 1%2C hypothetical protein%2C variant 2	CNAG_00441	IMD1	inosine-5'-monophosphate dehydrogenase	0.737249	NA
CNAG_00024	NA	hypothetical protein%2C hypothetical protein%2C variant 1%2C hypothetical protein%2C variant 2	CNAG_05884	KAP123	importin beta-4 subunit	0.736937	NA
CNAG_00024	NA	hypothetical protein%2C hypothetical protein%2C variant 1%2C hypothetical protein%2C variant 2	CNAG_05848	NA	splicing factor U2AF 65 kDa subunit	0.734717	NA
CNAG_00024	NA	hypothetical protein%2C hypothetical protein%2C variant 1%2C hypothetical protein%2C variant 2	CNAG_01641	NA	DNA polymerase phi subunit	0.734042	NA
CNAG_00024	NA	hypothetical protein%2C hypothetical protein%2C variant 1%2C hypothetical protein%2C variant 2	CNAG_04192	NA	phosphoribosylformylglycinamidine synthase	0.732725	NA
CNAG_00024	NA	hypothetical protein%2C hypothetical protein%2C variant 1%2C hypothetical protein%2C variant 2	CNAG_00334	NA	hsp75-like protein	0.732712	NA
CNAG_00024	NA	hypothetical protein%2C hypothetical protein%2C variant 1%2C hypothetical protein%2C variant 2	CNAG_06635	NA	CCR4-NOT transcription complex subunit 3	0.731878	NA
CNAG_00024	NA	hypothetical protein%2C hypothetical protein%2C variant 1%2C hypothetical protein%2C variant 2	CNAG_01943	NA	hypothetical protein	0.73179	NA
CNAG_00024	NA	hypothetical protein%2C hypothetical protein%2C variant 1%2C hypothetical protein%2C variant 2	CNAG_00874	NA	multisite-specific tRNA:(cytosine-C5)- methyltransferase	0.730932	NA
CNAG_00024	NA	hypothetical protein%2C hypothetical protein%2C variant 1%2C hypothetical protein%2C variant 2	CNAG_01639	NA	elongation factor G%2C mitochondrial	0.730931	NA
CNAG_00024	NA	hypothetical protein%2C hypothetical protein%2C variant 1%2C hypothetical protein%2C variant 2	CNAG_00785	NA	ATP-dependent RNA helicase eIF4A	0.729787	NA
CNAG_00024	NA	hypothetical protein%2C hypothetical protein%2C variant 1%2C hypothetical protein%2C variant 2	CNAG_07439	NA	U3 small nucleolar RNA-associated protein 21	0.729381	NA
CNAG_00024	NA	hypothetical protein%2C hypothetical protein%2C variant 1%2C hypothetical protein%2C variant 2	CNAG_06125	TEF1	elongation factor 1-alpha	0.729105	NA
CNAG_00024	NA	hypothetical protein%2C hypothetical protein%2C variant 1%2C hypothetical protein%2C variant 2	CNAG_06379	NA	N-acetyltransferase 10	0.728926	NA
CNAG_00024	NA	hypothetical protein%2C hypothetical protein%2C variant 1%2C hypothetical protein%2C variant 2	CNAG_04776	NA	Homoserine dehydrogenase	0.728737	NA
CNAG_00024	NA	hypothetical protein%2C hypothetical protein%2C variant 1%2C hypothetical protein%2C variant 2	CNAG_01189	NA	DNA-directed RNA polymerase I subunit RPA1	0.728654	NA
CNAG_00024	NA	hypothetical protein%2C hypothetical protein%2C variant 1%2C hypothetical protein%2C variant 2	CNAG_00527	NA	translation initiation factor eIF-2B subunit epsilon	0.72855	NA
CNAG_00024	NA	hypothetical protein%2C hypothetical protein%2C variant 1%2C hypothetical protein%2C variant 2	CNAG_05884	KAP123	importin beta-4 subunit	0.727969	NA
CNAG_00024	NA	hypothetical protein%2C hypothetical protein%2C variant 1%2C hypothetical protein%2C variant 2	CNAG_00386	NA	translation initiation factor 4G	0.727916	NA
CNAG_00024	NA	hypothetical protein%2C hypothetical protein%2C variant 1%2C hypothetical protein%2C variant 2	CNAG_06277	NA	ribosomal RNA-processing protein 12	0.727459	NA
CNAG_00024	NA	hypothetical protein%2C hypothetical protein%2C variant 1%2C hypothetical protein%2C variant 2	CNAG_00874	NA	multisite-specific tRNA:(cytosine-C5)- methyltransferase	0.727036	NA
CNAG_00024	NA	hypothetical protein%2C hypothetical protein%2C variant 1%2C hypothetical protein%2C variant 2	CNAG_00666	NA	nucleoporin NSP1	0.726917	NA
CNAG_00024	NA	hypothetical protein%2C hypothetical protein%2C variant 1%2C hypothetical protein%2C variant 2	CNAG_05145	NA	DNA helicase	0.726783	NA
CNAG_00024	NA	hypothetical protein%2C hypothetical protein%2C variant 1%2C hypothetical protein%2C variant 2	CNAG_02982	NA	U3 small nucleolar RNA-associated protein 13	0.726778	NA
CNAG_00024	NA	hypothetical protein%2C hypothetical protein%2C variant 1%2C hypothetical protein%2C variant 2	CNAG_02426	NA	pre-mRNA-splicing factor syf1	0.726747	NA
CNAG_00024	NA	hypothetical protein%2C hypothetical protein%2C variant 1%2C hypothetical protein%2C variant 2	CNAG_01641	NA	DNA polymerase phi subunit	0.726191	NA
CNAG_00024	NA	hypothetical protein%2C hypothetical protein%2C variant 1%2C hypothetical protein%2C variant 2	CNAG_00509	NA	translation initiation factor 3 subunit M	0.725971	NA
CNAG_00024	NA	hypothetical protein%2C hypothetical protein%2C variant 1%2C hypothetical protein%2C variant 2	CNAG_04513	NA	DNA-directed RNA polymerase III subunit RPC2	0.724896	NA
CNAG_00024	NA	hypothetical protein%2C hypothetical protein%2C variant 1%2C hypothetical protein%2C variant 2	CNAG_01182	NA	cytoplasmic protein	0.724668	NA
CNAG_00024	NA	hypothetical protein%2C hypothetical protein%2C variant 1%2C hypothetical protein%2C variant 2	CNAG_00700	NA	phosphoribosylaminoimidazolecarboxamide formyltransferase/IMP cyclohydrolase	0.724601	NA
CNAG_00024	NA	hypothetical protein%2C hypothetical protein%2C variant 1%2C hypothetical protein%2C variant 2	CNAG_06208	NA	heat shock 70kDa protein 4	0.72399	NA
CNAG_00024	NA	hypothetical protein%2C hypothetical protein%2C variant 1%2C hypothetical protein%2C variant 2	CNAG_01715	NA	ribosome biogenesis protein BMS1	0.723964	NA
CNAG_00024	NA	hypothetical protein%2C hypothetical protein%2C variant 1%2C hypothetical protein%2C variant 2	CNAG_06468	NA	nucleolar GTP-binding protein	0.723048	NA
CNAG_00024	NA	hypothetical protein%2C hypothetical protein%2C variant 1%2C hypothetical protein%2C variant 2	CNAG_00930	NA	Argininosuccinate synthase	0.723009	NA
CNAG_00024	NA	hypothetical protein%2C hypothetical protein%2C variant 1%2C hypothetical protein%2C variant 2	CNAG_04192	NA	phosphoribosylformylglycinamidine synthase	0.722504	NA
CNAG_00024	NA	hypothetical protein%2C hypothetical protein%2C variant 1%2C hypothetical protein%2C variant 2	CNAG_00024	NA	hypothetical protein%2C hypothetical protein%2C variant 1%2C hypothetical protein%2C variant 2	0.722334	NA
CNAG_00024	NA	hypothetical protein%2C hypothetical protein%2C variant 1%2C hypothetical protein%2C variant 2	CNAG_00024	NA	hypothetical protein%2C hypothetical protein%2C variant 1%2C hypothetical protein%2C variant 2	0.722334	NA
CNAG_00024	NA	hypothetical protein%2C hypothetical protein%2C variant 1%2C hypothetical protein%2C variant 2	CNAG_02328	NA	pre-rRNA-processing protein TSR1	0.721235	NA
CNAG_00024	NA	hypothetical protein%2C hypothetical protein%2C variant 1%2C hypothetical protein%2C variant 2	CNAG_07878	NA	nucleolar complex protein 2	0.7199	NA
CNAG_00024	NA	hypothetical protein%2C hypothetical protein%2C variant 1%2C hypothetical protein%2C variant 2	CNAG_00449	NA	RNA-binding protein NOB1%2C RNA-binding protein NOB1%2C variant	0.719283	NA
CNAG_00024	NA	hypothetical protein%2C hypothetical protein%2C variant 1%2C hypothetical protein%2C variant 2	CNAG_01189	NA	DNA-directed RNA polymerase I subunit RPA1	0.719193	NA
CNAG_00024	NA	hypothetical protein%2C hypothetical protein%2C variant 1%2C hypothetical protein%2C variant 2	CNAG_01146	NA	U3 small nucleolar RNA-associated protein 22	0.71907	NA
CNAG_00024	NA	hypothetical protein%2C hypothetical protein%2C variant 1%2C hypothetical protein%2C variant 2	CNAG_00764	NA	ATP-dependent RNA helicase DBP4	0.717453	NA
CNAG_00024	NA	hypothetical protein%2C hypothetical protein%2C variant 1%2C hypothetical protein%2C variant 2	CNAG_07413	NOG2	nucleolar GTP-binding protein 2	0.715092	NA
CNAG_00024	NA	hypothetical protein%2C hypothetical protein%2C variant 1%2C hypothetical protein%2C variant 2	CNAG_02720	NA	nuclear GTP-binding protein	0.713764	NA
CNAG_00024	NA	hypothetical protein%2C hypothetical protein%2C variant 1%2C hypothetical protein%2C variant 2	CNAG_05360	NA	ATP-dependent RNA helicase MAK5	0.713653	NA
CNAG_00024	NA	hypothetical protein%2C hypothetical protein%2C variant 1%2C hypothetical protein%2C variant 2	CNAG_02773	RRP6	exosome complex exonuclease Rrp6	0.713478	NA
CNAG_00024	NA	hypothetical protein%2C hypothetical protein%2C variant 1%2C hypothetical protein%2C variant 2	CNAG_04370	NA	U3 small nucleolar RNA-associated protein 10	0.713114	NA
CNAG_00024	NA	hypothetical protein%2C hypothetical protein%2C variant 1%2C hypothetical protein%2C variant 2	CNAG_00386	NA	translation initiation factor 4G	0.712106	NA
CNAG_00024	NA	hypothetical protein%2C hypothetical protein%2C variant 1%2C hypothetical protein%2C variant 2	CNAG_04580	NA	RNA helicase%2C RNA helicase%2C variant	0.71199	NA
CNAG_00024	NA	hypothetical protein%2C hypothetical protein%2C variant 1%2C hypothetical protein%2C variant 2	CNAG_00891	NA	ATP-binding cassette%2C subfamily F%2C member 2	0.711876	NA
CNAG_00024	NA	hypothetical protein%2C hypothetical protein%2C variant 1%2C hypothetical protein%2C variant 2	CNAG_07373	NA	Carbamoyl-phosphate synthase%2C large subunit	0.711138	NA
CNAG_00024	NA	hypothetical protein%2C hypothetical protein%2C variant 1%2C hypothetical protein%2C variant 2	CNAG_03476	NA	Spermidine synthase	0.710485	NA
CNAG_00024	NA	hypothetical protein%2C hypothetical protein%2C variant 1%2C hypothetical protein%2C variant 2	CNAG_06277	NA	ribosomal RNA-processing protein 12	0.710231	NA
CNAG_00024	NA	hypothetical protein%2C hypothetical protein%2C variant 1%2C hypothetical protein%2C variant 2	CNAG_05976	NA	nucleolar protein 58	0.709676	NA
CNAG_00024	NA	hypothetical protein%2C hypothetical protein%2C variant 1%2C hypothetical protein%2C variant 2	CNAG_03645	NA	NET1-associated nuclear protein 1 (U3 small nucleolar RNA-associated protein 17)%2C NET1-associated nuclear protein 1 (U3 small nucleolar RNA-associated protein 17)%2C variant	0.709613	NA
CNAG_00024	NA	hypothetical protein%2C hypothetical protein%2C variant 1%2C hypothetical protein%2C variant 2	CNAG_07362	NA	nucleolin	0.709192	NA
CNAG_00024	NA	hypothetical protein%2C hypothetical protein%2C variant 1%2C hypothetical protein%2C variant 2	CNAG_07657	NA	U3 small nucleolar RNA-associated protein 19	0.709125	NA
CNAG_00024	NA	hypothetical protein%2C hypothetical protein%2C variant 1%2C hypothetical protein%2C variant 2	CNAG_02672	NA	nonsense-mediated mRNA decay protein 3	0.708948	NA
CNAG_00024	NA	hypothetical protein%2C hypothetical protein%2C variant 1%2C hypothetical protein%2C variant 2	CNAG_05485	NA	tRNA (adenine-N(1)-)-methyltransferase catalytic subunit trm61	0.708362	NA
CNAG_00024	NA	hypothetical protein%2C hypothetical protein%2C variant 1%2C hypothetical protein%2C variant 2	CNAG_06840	NA	elongation factor 2%2C elongation factor 2%2C variant	0.708345	NA
CNAG_00024	NA	hypothetical protein%2C hypothetical protein%2C variant 1%2C hypothetical protein%2C variant 2	CNAG_06840	NA	elongation factor 2%2C elongation factor 2%2C variant	0.708344	NA
CNAG_00024	NA	hypothetical protein%2C hypothetical protein%2C variant 1%2C hypothetical protein%2C variant 2	CNAG_00104	NA	elongation factor 3	0.707198	NA
CNAG_00024	NA	hypothetical protein%2C hypothetical protein%2C variant 1%2C hypothetical protein%2C variant 2	CNAG_05145	NA	DNA helicase	0.705077	NA
CNAG_00024	NA	hypothetical protein%2C hypothetical protein%2C variant 1%2C hypothetical protein%2C variant 2	CNAG_00441	IMD1	inosine-5'-monophosphate dehydrogenase	0.704995	NA
CNAG_00024	NA	hypothetical protein%2C hypothetical protein%2C variant 1%2C hypothetical protein%2C variant 2	CNAG_05571	NA	U3 small nucleolar RNA-associated protein 20	0.70474	NA
CNAG_00024	NA	hypothetical protein%2C hypothetical protein%2C variant 1%2C hypothetical protein%2C variant 2	CNAG_06611	NA	DNA-directed RNA polymerase I subunit RPA2	0.703886	NA
CNAG_00024	NA	hypothetical protein%2C hypothetical protein%2C variant 1%2C hypothetical protein%2C variant 2	CNAG_06741	NA	ATP-dependent RNA helicase DBP10	0.703566	NA
CNAG_00024	NA	hypothetical protein%2C hypothetical protein%2C variant 1%2C hypothetical protein%2C variant 2	CNAG_07735	NA	U3 small nucleolar RNA-associated protein 25	0.70328	NA
CNAG_00024	NA	hypothetical protein%2C hypothetical protein%2C variant 1%2C hypothetical protein%2C variant 2	CNAG_07502	NA	CTP synthase	0.703018	NA
CNAG_00024	NA	hypothetical protein%2C hypothetical protein%2C variant 1%2C hypothetical protein%2C variant 2	CNAG_00633	NA	hypothetical protein	0.702717	NA
CNAG_00024	NA	hypothetical protein%2C hypothetical protein%2C variant 1%2C hypothetical protein%2C variant 2	CNAG_02091	NAP1	Nucleosome assembly protein 1	0.701941	NA
CNAG_00024	NA	hypothetical protein%2C hypothetical protein%2C variant 1%2C hypothetical protein%2C variant 2	CNAG_06535	NA	ribosome biogenesis protein UTP30	0.701871	NA
CNAG_00024	NA	hypothetical protein%2C hypothetical protein%2C variant 1%2C hypothetical protein%2C variant 2	CNAG_00775	NA	U3 small nucleolar RNA-associated protein 15	0.701777	NA
CNAG_00024	NA	hypothetical protein%2C hypothetical protein%2C variant 1%2C hypothetical protein%2C variant 2	CNAG_04365	NA	ribosome biogenesis protein MAK21	0.700888	NA
CNAG_00024	NA	hypothetical protein%2C hypothetical protein%2C variant 1%2C hypothetical protein%2C variant 2	CNAG_04298	NOC3	nucleolar complex protein 3	0.699356	NA
CNAG_00024	NA	hypothetical protein%2C hypothetical protein%2C variant 1%2C hypothetical protein%2C variant 2	CNAG_07409	RPO41alpha	DNA-directed RNA polymerase%2C mitochondrial	0.698976	NA
CNAG_00024	NA	hypothetical protein%2C hypothetical protein%2C variant 1%2C hypothetical protein%2C variant 2	CNAG_03289	NA	methionine aminopeptidase%2C type II	0.698761	NA
CNAG_00024	NA	hypothetical protein%2C hypothetical protein%2C variant 1%2C hypothetical protein%2C variant 2	CNAG_00702	NA	hypothetical protein	0.697736	NA
CNAG_00024	NA	hypothetical protein%2C hypothetical protein%2C variant 1%2C hypothetical protein%2C variant 2	CNAG_06246	NA	hypothetical protein	0.697191	NA
CNAG_00024	NA	hypothetical protein%2C hypothetical protein%2C variant 1%2C hypothetical protein%2C variant 2	CNAG_02457	NA	importin beta-2 subunit	0.696086	NA
CNAG_00024	NA	hypothetical protein%2C hypothetical protein%2C variant 1%2C hypothetical protein%2C variant 2	CNAG_01681	FCY2	cytosine permease	0.695232	NA
CNAG_00024	NA	hypothetical protein%2C hypothetical protein%2C variant 1%2C hypothetical protein%2C variant 2	CNAG_05459	NA	pi-transporter A-1	0.693766	NA
CNAG_00024	NA	hypothetical protein%2C hypothetical protein%2C variant 1%2C hypothetical protein%2C variant 2	CNAG_00165	NA	methylthioadenosine phosphorylase	0.691706	NA
CNAG_00024	NA	hypothetical protein%2C hypothetical protein%2C variant 1%2C hypothetical protein%2C variant 2	CNAG_00874	NA	multisite-specific tRNA:(cytosine-C5)- methyltransferase	0.691623	NA
CNAG_00024	NA	hypothetical protein%2C hypothetical protein%2C variant 1%2C hypothetical protein%2C variant 2	CNAG_05140	NA	methylenetetrahydrofolate reductase	0.690051	NA
CNAG_00024	NA	hypothetical protein%2C hypothetical protein%2C variant 1%2C hypothetical protein%2C variant 2	CNAG_07937	CAS1	O-acetyltransferase	0.688068	NA
CNAG_00024	NA	hypothetical protein%2C hypothetical protein%2C variant 1%2C hypothetical protein%2C variant 2	CNAG_02936	NA	CCR4-NOT transcription complex subunit 1	0.686883	NA
CNAG_00024	NA	hypothetical protein%2C hypothetical protein%2C variant 1%2C hypothetical protein%2C variant 2	CNAG_02773	RRP6	exosome complex exonuclease Rrp6	0.686291	NA
CNAG_00024	NA	hypothetical protein%2C hypothetical protein%2C variant 1%2C hypothetical protein%2C variant 2	CNAG_03606	NA	translation initiation factor aIF-2	0.685405	NA
CNAG_00024	NA	hypothetical protein%2C hypothetical protein%2C variant 1%2C hypothetical protein%2C variant 2	CNAG_01641	NA	DNA polymerase phi subunit	0.684515	NA
CNAG_00024	NA	hypothetical protein%2C hypothetical protein%2C variant 1%2C hypothetical protein%2C variant 2	CNAG_01948	FZC36	nuclear protein	0.684418	NA
CNAG_00024	NA	hypothetical protein%2C hypothetical protein%2C variant 1%2C hypothetical protein%2C variant 2	CNAG_02672	NA	nonsense-mediated mRNA decay protein 3	0.684194	NA
CNAG_00024	NA	hypothetical protein%2C hypothetical protein%2C variant 1%2C hypothetical protein%2C variant 2	CNAG_01117	EF3	elongation factor 3	0.684102	NA
CNAG_00024	NA	hypothetical protein%2C hypothetical protein%2C variant 1%2C hypothetical protein%2C variant 2	CNAG_00988	NA	importin subunit beta-1	0.683806	NA
CNAG_00024	NA	hypothetical protein%2C hypothetical protein%2C variant 1%2C hypothetical protein%2C variant 2	CNAG_00104	NA	elongation factor 3	0.683697	NA
CNAG_00024	NA	hypothetical protein%2C hypothetical protein%2C variant 1%2C hypothetical protein%2C variant 2	CNAG_02809	NA	tRNA-specific adenosine deaminase 3	0.68141	NA
CNAG_00024	NA	hypothetical protein%2C hypothetical protein%2C variant 1%2C hypothetical protein%2C variant 2	CNAG_05884	KAP123	importin beta-4 subunit	0.681109	NA
CNAG_00024	NA	hypothetical protein%2C hypothetical protein%2C variant 1%2C hypothetical protein%2C variant 2	CNAG_05485	NA	tRNA (adenine-N(1)-)-methyltransferase catalytic subunit trm61	0.677852	NA
CNAG_00024	NA	hypothetical protein%2C hypothetical protein%2C variant 1%2C hypothetical protein%2C variant 2	CNAG_05716	NA	hypothetical protein	0.677026	NA
CNAG_00024	NA	hypothetical protein%2C hypothetical protein%2C variant 1%2C hypothetical protein%2C variant 2	CNAG_03263	TUF1	translation elongation factor Tu	0.676621	NA
CNAG_00024	NA	hypothetical protein%2C hypothetical protein%2C variant 1%2C hypothetical protein%2C variant 2	CNAG_02086	NA	Acyl-CoA-dependent ceramide synthase	0.676558	NA
CNAG_00024	NA	hypothetical protein%2C hypothetical protein%2C variant 1%2C hypothetical protein%2C variant 2	CNAG_00334	NA	hsp75-like protein	0.676495	NA
CNAG_00024	NA	hypothetical protein%2C hypothetical protein%2C variant 1%2C hypothetical protein%2C variant 2	CNAG_00891	NA	ATP-binding cassette%2C subfamily F%2C member 2	0.674964	NA
CNAG_00024	NA	hypothetical protein%2C hypothetical protein%2C variant 1%2C hypothetical protein%2C variant 2	CNAG_07609	NA	ATP-dependent RNA helicase DDX51/DBP6	0.67447	NA
CNAG_00024	NA	hypothetical protein%2C hypothetical protein%2C variant 1%2C hypothetical protein%2C variant 2	CNAG_00764	NA	ATP-dependent RNA helicase DBP4	0.674152	NA
CNAG_00024	NA	hypothetical protein%2C hypothetical protein%2C variant 1%2C hypothetical protein%2C variant 2	CNAG_07735	NA	U3 small nucleolar RNA-associated protein 25	0.673637	NA
CNAG_00024	NA	hypothetical protein%2C hypothetical protein%2C variant 1%2C hypothetical protein%2C variant 2	CNAG_00762	DPH1	diphthamide biosynthesis protein 1	0.672169	NA
CNAG_00024	NA	hypothetical protein%2C hypothetical protein%2C variant 1%2C hypothetical protein%2C variant 2	CNAG_00721	CAP59	alpha-1%2C3-mannosyltransferase	0.672146	NA
CNAG_00024	NA	hypothetical protein%2C hypothetical protein%2C variant 1%2C hypothetical protein%2C variant 2	CNAG_01361	NA	importin alpha subunit	0.671892	NA
CNAG_00024	NA	hypothetical protein%2C hypothetical protein%2C variant 1%2C hypothetical protein%2C variant 2	CNAG_04604	NA	tryptophan-tRNA ligase	0.671839	NA
CNAG_00024	NA	hypothetical protein%2C hypothetical protein%2C variant 1%2C hypothetical protein%2C variant 2	CNAG_00699	LPI15	transmembrane receptor	0.671323	NA
CNAG_00024	NA	hypothetical protein%2C hypothetical protein%2C variant 1%2C hypothetical protein%2C variant 2	CNAG_07409	RPO41alpha	DNA-directed RNA polymerase%2C mitochondrial	0.670933	NA
CNAG_00024	NA	hypothetical protein%2C hypothetical protein%2C variant 1%2C hypothetical protein%2C variant 2	CNAG_00449	NA	RNA-binding protein NOB1%2C RNA-binding protein NOB1%2C variant	0.67078	NA
CNAG_00024	NA	hypothetical protein%2C hypothetical protein%2C variant 1%2C hypothetical protein%2C variant 2	CNAG_07599	NA	DNA mismatch repair protein PMS2	0.670315	NA
CNAG_00024	NA	hypothetical protein%2C hypothetical protein%2C variant 1%2C hypothetical protein%2C variant 2	CNAG_01814	NA	hypothetical protein	0.670173	NA
CNAG_00024	NA	hypothetical protein%2C hypothetical protein%2C variant 1%2C hypothetical protein%2C variant 2	CNAG_04721	NA	hypothetical protein	0.66989	NA
CNAG_00024	NA	hypothetical protein%2C hypothetical protein%2C variant 1%2C hypothetical protein%2C variant 2	CNAG_03457	NA	arginine-tRNA ligase	0.668939	NA
CNAG_00024	NA	hypothetical protein%2C hypothetical protein%2C variant 1%2C hypothetical protein%2C variant 2	CNAG_04277	NA	hypothetical protein	0.668795	NA
CNAG_00024	NA	hypothetical protein%2C hypothetical protein%2C variant 1%2C hypothetical protein%2C variant 2	CNAG_04635	NA	endopeptidase	0.668617	NA
CNAG_00024	NA	hypothetical protein%2C hypothetical protein%2C variant 1%2C hypothetical protein%2C variant 2	CNAG_01053	NA	nuclear pore complex protein Nup160	0.667721	NA
CNAG_00024	NA	hypothetical protein%2C hypothetical protein%2C variant 1%2C hypothetical protein%2C variant 2	CNAG_07439	NA	U3 small nucleolar RNA-associated protein 21	0.667573	NA
CNAG_00025	VCX1	vacuolar calcium exchanger	CNAG_00599	NA	anion transporter	0.698598	NA
CNAG_00025	VCX1	vacuolar calcium exchanger	CNAG_02008	OVA1	nuclear protein	0.698385	NA
CNAG_00025	VCX1	vacuolar calcium exchanger	CNAG_03413	NA	alginate lyase	0.692376	NA
CNAG_00025	VCX1	vacuolar calcium exchanger	CNAG_06469	APT1	Phospholipid-translocating ATPase APT1	0.689395	NA
CNAG_00025	VCX1	vacuolar calcium exchanger	CNAG_07523	NA	hypothetical protein	0.6891	NA
CNAG_00025	VCX1	vacuolar calcium exchanger	CNAG_05731	NA	glyoxal oxidase	0.688993	NA
CNAG_00025	VCX1	vacuolar calcium exchanger	CNAG_01230	MP98	chitin deacetylase 2	0.686892	NA
CNAG_00025	VCX1	vacuolar calcium exchanger	CNAG_04320	CPS1	polysaccharide synthase Cps1p	0.68419	NA
CNAG_00025	VCX1	vacuolar calcium exchanger	CNAG_04634	NA	hypothetical protein	0.683241	NA
CNAG_00025	VCX1	vacuolar calcium exchanger	CNAG_00572	NA	DNA excision repair protein ERCC-2	0.679033	NA
CNAG_00025	VCX1	vacuolar calcium exchanger	CNAG_03013	OPT1	OPT family small oligopeptide transporter	0.678424	NA
CNAG_00025	VCX1	vacuolar calcium exchanger	CNAG_05148	CXT1	beta-1%2C2-xylosyltransferase 1	0.67716	NA
CNAG_00025	VCX1	vacuolar calcium exchanger	CNAG_06237	NA	YeeE/YedE family protein	0.676582	NA
CNAG_00025	VCX1	vacuolar calcium exchanger	CNAG_00274	NA	hypothetical protein	0.675544	NA
CNAG_00025	VCX1	vacuolar calcium exchanger	CNAG_06166	NA	ATP-dependent DNA helicase MPH1	0.674368	NA
CNAG_00025	VCX1	vacuolar calcium exchanger	CNAG_01174	NA	hypothetical protein	0.673552	NA
CNAG_00025	VCX1	vacuolar calcium exchanger	CNAG_00818	NA	hypothetical protein	0.67115	NA
CNAG_00025	VCX1	vacuolar calcium exchanger	CNAG_07402	NA	pantothenate transporter	0.670928	NA
CNAG_00025	VCX1	vacuolar calcium exchanger	CNAG_04693	SIN1	target of rapamycin complex 2 subunit	0.66898	NA
CNAG_00025	VCX1	vacuolar calcium exchanger	CNAG_03914	FZC14	hypothetical protein%2C hypothetical protein%2C variant	0.667664	NA
CNAG_00025	VCX1	vacuolar calcium exchanger	CNAG_00545	NA	cohesin loading factor subunit SCC2	0.667584	NA
CNAG_00025	VCX1	vacuolar calcium exchanger	CNAG_01258	NA	hypothetical protein	0.667413	NA
CNAG_00025	VCX1	vacuolar calcium exchanger	CNAG_00347	NA	DEAH box polypeptide 36	0.66594	NA
CNAG_00025	VCX1	vacuolar calcium exchanger	CNAG_07566	NA	hypothetical protein	0.664467	NA
CNAG_00025	VCX1	vacuolar calcium exchanger	CNAG_03573	NA	kynurenine 3-monooxygenase	0.664437	NA
CNAG_00025	VCX1	vacuolar calcium exchanger	CNAG_06160	NA	guanyl nucleotide exchange factor Sql2	0.663294	NA
CNAG_00025	VCX1	vacuolar calcium exchanger	CNAG_02114	NA	hypothetical protein	0.662643	NA
CNAG_00025	VCX1	vacuolar calcium exchanger	CNAG_07329	NA	hypothetical protein	0.661997	NA
CNAG_00025	VCX1	vacuolar calcium exchanger	CNAG_05838	RGD1	rho GTPase activating protein (GAP) homolog	0.661492	NA
CNAG_00025	VCX1	vacuolar calcium exchanger	CNAG_00604	NA	hypothetical protein	0.660966	NA
CNAG_00025	VCX1	vacuolar calcium exchanger	CNAG_12876	NA	unspecified product	0.658397	NA
CNAG_00025	VCX1	vacuolar calcium exchanger	CNAG_06681	NA	hypothetical protein	0.658376	NA
CNAG_00025	VCX1	vacuolar calcium exchanger	CNAG_01163	RAD54	DNA repair and recombination protein RAD54-like protein	0.658322	NA
CNAG_00025	VCX1	vacuolar calcium exchanger	CNAG_06614	NA	glycerophosphodiesterase	0.658316	NA
CNAG_00025	VCX1	vacuolar calcium exchanger	CNAG_07542	NA	hypothetical protein	0.658225	NA
CNAG_00025	VCX1	vacuolar calcium exchanger	CNAG_06984	NA	hypothetical protein	0.657781	NA
CNAG_00025	VCX1	vacuolar calcium exchanger	CNAG_04655	NA	rab family protein	0.657421	NA
CNAG_00025	VCX1	vacuolar calcium exchanger	CNAG_06896	NA	cytoplasmic protein	0.656925	NA
CNAG_00025	VCX1	vacuolar calcium exchanger	CNAG_00594	NA	lipid particle protein	0.656901	NA
CNAG_00025	VCX1	vacuolar calcium exchanger	CNAG_02784	NA	Methyltransferase	0.656294	NA
CNAG_00025	VCX1	vacuolar calcium exchanger	CNAG_04752	NA	hypothetical protein	0.655766	NA
CNAG_00025	VCX1	vacuolar calcium exchanger	CNAG_05818	CHS5	Chitin synthase	0.655369	NA
CNAG_00025	VCX1	vacuolar calcium exchanger	CNAG_01174	NA	hypothetical protein	0.655325	NA
CNAG_00025	VCX1	vacuolar calcium exchanger	CNAG_03327	NA	hypothetical protein	0.654999	NA
CNAG_00025	VCX1	vacuolar calcium exchanger	CNAG_05790	NA	OPT family small oligopeptide transporter	0.654948	NA
CNAG_00025	VCX1	vacuolar calcium exchanger	CNAG_04642	TSP2	tetraspanin Tsp2	0.654839	NA
CNAG_00025	VCX1	vacuolar calcium exchanger	CNAG_05142	NA	dolichyl-P-Man:Man(5)GlcNAc(2)-PP-dolichyl mannosyltransferase	0.654803	NA
CNAG_00025	VCX1	vacuolar calcium exchanger	CNAG_05036	NA	hypothetical protein	0.653704	NA
CNAG_00025	VCX1	vacuolar calcium exchanger	CNAG_02774	MAL13	Fungal Zn(2)-Cys(6) binuclear cluster domain protein	0.653597	NA
CNAG_00025	VCX1	vacuolar calcium exchanger	CNAG_00407	NA	glyoxal oxidase	0.65326	NA
CNAG_00025	VCX1	vacuolar calcium exchanger	CNAG_07659	NA	hypothetical protein	0.652989	NA
CNAG_00025	VCX1	vacuolar calcium exchanger	CNAG_04311	NA	charged multivesicular body protein 7	0.652856	NA
CNAG_00025	VCX1	vacuolar calcium exchanger	CNAG_00546	CHS4	Chitin synthase	0.643274	NA
CNAG_00025	VCX1	vacuolar calcium exchanger	CNAG_07706	NA	hypothetical protein	0.635397	NA
CNAG_00025	VCX1	vacuolar calcium exchanger	CNAG_05818	CHS5	Chitin synthase	0.635369	NA
CNAG_00025	VCX1	vacuolar calcium exchanger	CNAG_13146	NA	unspecified product	0.633901	NA
CNAG_00025	VCX1	vacuolar calcium exchanger	CNAG_00776	MP88	immunoreactive mannoprotein MP88	0.62489	NA
CNAG_00025	VCX1	vacuolar calcium exchanger	CNAG_01230	MP98	chitin deacetylase 2	0.619284	NA
CNAG_00025	VCX1	vacuolar calcium exchanger	CNAG_12217	NA	unspecified product	0.617896	NA
CNAG_00025	VCX1	vacuolar calcium exchanger	CNAG_05731	NA	glyoxal oxidase	0.616282	NA
CNAG_00025	VCX1	vacuolar calcium exchanger	CNAG_02774	MAL13	Fungal Zn(2)-Cys(6) binuclear cluster domain protein	0.615657	NA
CNAG_00025	VCX1	vacuolar calcium exchanger	CNAG_00301	NA	hypothetical protein	0.612999	NA
CNAG_00025	VCX1	vacuolar calcium exchanger	CNAG_03233	NA	yippee-like%2C putative	0.611494	NA
CNAG_00025	VCX1	vacuolar calcium exchanger	CNAG_06614	NA	glycerophosphodiesterase	0.610949	NA
CNAG_00025	VCX1	vacuolar calcium exchanger	CNAG_03154	NA	hypothetical protein%2C hypothetical protein%2C variant	0.610867	NA
CNAG_00025	VCX1	vacuolar calcium exchanger	CNAG_06016	CAP6	alpha-1%2C3-mannosyltransferase	0.610843	NA
CNAG_00025	VCX1	vacuolar calcium exchanger	CNAG_06030	NA	hypothetical protein	0.610351	NA
CNAG_00025	VCX1	vacuolar calcium exchanger	CNAG_06703	NA	hypothetical protein	0.609825	NA
CNAG_00025	VCX1	vacuolar calcium exchanger	CNAG_06835	KRE61	glucosidase	0.606511	NA
CNAG_00025	VCX1	vacuolar calcium exchanger	CNAG_06336	NA	glucan 1%2C3-beta-glucosidase	0.606029	NA
CNAG_00025	VCX1	vacuolar calcium exchanger	CNAG_03978	NA	hypothetical protein	0.605872	NA
CNAG_00025	VCX1	vacuolar calcium exchanger	CNAG_01232	PMC1	calcium-translocating P-type ATPase%2C PMCA-type	0.605772	NA
CNAG_00025	VCX1	vacuolar calcium exchanger	CNAG_04741	NA	endosome protein	0.602761	NA
CNAG_00025	VCX1	vacuolar calcium exchanger	CNAG_04320	CPS1	polysaccharide synthase Cps1p	0.602704	NA
CNAG_00025	VCX1	vacuolar calcium exchanger	CNAG_06460	NA	hypothetical protein	0.602193	NA
CNAG_00025	VCX1	vacuolar calcium exchanger	CNAG_07499	CHS8	Chitin synthase	0.600051	NA
CNAG_00025	VCX1	vacuolar calcium exchanger	CNAG_00691	NA	hypothetical protein	0.599212	NA
CNAG_00025	VCX1	vacuolar calcium exchanger	CNAG_02156	NA	hypothetical protein	0.598232	NA
CNAG_00025	VCX1	vacuolar calcium exchanger	CNAG_03834	NA	C4-hydroxylase	0.597715	NA
CNAG_00025	VCX1	vacuolar calcium exchanger	CNAG_01207	NA	hypothetical protein	0.5973	NA
CNAG_00025	VCX1	vacuolar calcium exchanger	CNAG_02510	NA	hypothetical protein%2C hypothetical protein%2C variant 1%2C hypothetical protein%2C variant 2	0.596908	NA
CNAG_00025	VCX1	vacuolar calcium exchanger	CNAG_01611	LIV8	infection related protein of unknown function	0.596539	NA
CNAG_00025	VCX1	vacuolar calcium exchanger	CNAG_00803	NA	solute carrier family 24 (sodium/potassium/calcium exchanger)%2C member 6	0.595438	NA
CNAG_00025	VCX1	vacuolar calcium exchanger	CNAG_00668	NA	hypothetical protein	0.59539	NA
CNAG_00025	VCX1	vacuolar calcium exchanger	CNAG_05036	NA	hypothetical protein	0.594551	NA
CNAG_00025	VCX1	vacuolar calcium exchanger	CNAG_02351	CHI4	endochitinase	0.594132	NA
CNAG_00025	VCX1	vacuolar calcium exchanger	CNAG_05707	NA	cytoplasmic protein	0.59298	NA
CNAG_00025	VCX1	vacuolar calcium exchanger	CNAG_06780	NA	hypothetical protein	0.592969	NA
CNAG_00025	VCX1	vacuolar calcium exchanger	CNAG_12183	NA	unspecified product	0.591906	NA
CNAG_00025	VCX1	vacuolar calcium exchanger	CNAG_06299	NA	hypothetical protein	0.591496	NA
CNAG_00025	VCX1	vacuolar calcium exchanger	CNAG_02189	NA	Alpha-amylase	0.591324	NA
CNAG_00025	VCX1	vacuolar calcium exchanger	CNAG_00858	NA	hypothetical protein	0.59099	NA
CNAG_00025	VCX1	vacuolar calcium exchanger	CNAG_00398	NA	hypothetical protein	0.590965	NA
CNAG_00025	VCX1	vacuolar calcium exchanger	CNAG_12841	NA	unspecified product	0.59062	NA
CNAG_00025	VCX1	vacuolar calcium exchanger	CNAG_00860	NA	hypothetical protein	0.589798	NA
CNAG_00025	VCX1	vacuolar calcium exchanger	CNAG_03191	NA	hypothetical protein	0.589329	NA
CNAG_00025	VCX1	vacuolar calcium exchanger	CNAG_05803	NA	exo-beta-1%2C3-glucanase	0.589057	NA
CNAG_00025	VCX1	vacuolar calcium exchanger	CNAG_00652	NA	hypothetical protein%2C hypothetical protein%2C variant 1%2C hypothetical protein%2C variant 2	0.588967	NA
CNAG_00025	VCX1	vacuolar calcium exchanger	CNAG_04874	NA	hypothetical protein	0.588398	NA
CNAG_00025	VCX1	vacuolar calcium exchanger	CNAG_06473	NA	hypothetical protein	0.588285	NA
CNAG_00026	NA	kynurenine aminotransferase%2C kynurenine aminotransferase%2C variant	CNAG_01544	NA	histidyl-tRNA synthetase	0.933581	NA
CNAG_00026	NA	kynurenine aminotransferase%2C kynurenine aminotransferase%2C variant	CNAG_04800	NA	phenylalanine-tRNA ligase%2C alpha subunit	0.922976	NA
CNAG_00026	NA	kynurenine aminotransferase%2C kynurenine aminotransferase%2C variant	CNAG_04360	NA	tRNA (guanine37-N1)-methyltransferase	0.91452	NA
CNAG_00026	NA	kynurenine aminotransferase%2C kynurenine aminotransferase%2C variant	CNAG_00512	NA	mitochondrial carrier protein	0.91367	NA
CNAG_00026	NA	kynurenine aminotransferase%2C kynurenine aminotransferase%2C variant	CNAG_05900	NA	glycine-tRNA ligase	0.909729	NA
CNAG_00026	NA	kynurenine aminotransferase%2C kynurenine aminotransferase%2C variant	CNAG_01111	NA	translation initiation factor 3 subunit K	0.908836	NA
CNAG_00026	NA	kynurenine aminotransferase%2C kynurenine aminotransferase%2C variant	CNAG_06755	NA	threonine-tRNA ligase	0.906783	NA
CNAG_00026	NA	kynurenine aminotransferase%2C kynurenine aminotransferase%2C variant	CNAG_02825	NA	Argininosuccinate lyase	0.906222	NA
CNAG_00026	NA	kynurenine aminotransferase%2C kynurenine aminotransferase%2C variant	CNAG_00238	NA	isoleucine-tRNA ligase	0.905046	NA
CNAG_00026	NA	kynurenine aminotransferase%2C kynurenine aminotransferase%2C variant	CNAG_03106	NA	hypothetical protein	0.90318	NA
CNAG_00026	NA	kynurenine aminotransferase%2C kynurenine aminotransferase%2C variant	CNAG_05584	NA	methylthioribulose-1-phosphate dehydratase	0.903045	NA
CNAG_00026	NA	kynurenine aminotransferase%2C kynurenine aminotransferase%2C variant	CNAG_01197	NA	ran GTPase-activating protein 1	0.902215	NA
CNAG_00026	NA	kynurenine aminotransferase%2C kynurenine aminotransferase%2C variant	CNAG_06679	NA	anthranilate synthase component I	0.900341	NA
CNAG_00026	NA	kynurenine aminotransferase%2C kynurenine aminotransferase%2C variant	CNAG_04613	NA	ATP-binding cassette%2C subfamily F%2C member 3	0.900302	NA
CNAG_00026	NA	kynurenine aminotransferase%2C kynurenine aminotransferase%2C variant	CNAG_02880	NA	GTP-binding protein YchF	0.900272	NA
CNAG_00026	NA	kynurenine aminotransferase%2C kynurenine aminotransferase%2C variant	CNAG_00774	NA	phosphoglycerate dehydrogenase	0.899919	NA
CNAG_00026	NA	kynurenine aminotransferase%2C kynurenine aminotransferase%2C variant	CNAG_01018	NA	histone-lysine N-methyltransferase Su(var)3-9	0.899857	NA
CNAG_00026	NA	kynurenine aminotransferase%2C kynurenine aminotransferase%2C variant	CNAG_05425	NA	asparagine synthase (glutamine-hydrolyzing)	0.899591	NA
CNAG_00026	NA	kynurenine aminotransferase%2C kynurenine aminotransferase%2C variant	CNAG_01305	NA	methionine-tRNA ligase	0.898846	NA
CNAG_00026	NA	kynurenine aminotransferase%2C kynurenine aminotransferase%2C variant	CNAG_00743	NA	imidazoleglycerol phosphate synthase%2C cyclase subunit	0.897136	NA
CNAG_00026	NA	kynurenine aminotransferase%2C kynurenine aminotransferase%2C variant	CNAG_01435	NA	serine-tRNA ligase	0.895112	NA
CNAG_00026	NA	kynurenine aminotransferase%2C kynurenine aminotransferase%2C variant	CNAG_07778	NA	translation initiation factor 2 subunit 1	0.894547	NA
CNAG_00026	NA	kynurenine aminotransferase%2C kynurenine aminotransferase%2C variant	CNAG_03926	MAP1	methionine aminopeptidase%2C type I	0.893768	NA
CNAG_00026	NA	kynurenine aminotransferase%2C kynurenine aminotransferase%2C variant	CNAG_02763	NA	phenylalanine-tRNA ligase%2C beta subunit	0.893154	NA
CNAG_00026	NA	kynurenine aminotransferase%2C kynurenine aminotransferase%2C variant	CNAG_04356	NA	TPR repeat-containing protein	0.891942	NA
CNAG_00026	NA	kynurenine aminotransferase%2C kynurenine aminotransferase%2C variant	CNAG_01021	NA	ATP phosphoribosyltransferase	0.89044	NA
CNAG_00026	NA	kynurenine aminotransferase%2C kynurenine aminotransferase%2C variant	CNAG_03957	NA	4-nitrophenyl phosphatase	0.890409	NA
CNAG_00026	NA	kynurenine aminotransferase%2C kynurenine aminotransferase%2C variant	CNAG_07664	NA	mitochondrial protein	0.888408	NA
CNAG_00026	NA	kynurenine aminotransferase%2C kynurenine aminotransferase%2C variant	CNAG_01320	NA	large subunit ribosomal protein L17	0.887018	NA
CNAG_00026	NA	kynurenine aminotransferase%2C kynurenine aminotransferase%2C variant	CNAG_05110	NA	small subunit ribosomal protein S13	0.885981	NA
CNAG_00026	NA	kynurenine aminotransferase%2C kynurenine aminotransferase%2C variant	CNAG_01364	NA	Guanylate kinase	0.885933	NA
CNAG_00026	NA	kynurenine aminotransferase%2C kynurenine aminotransferase%2C variant	CNAG_04180	NA	large subunit ribosomal protein L15	0.884922	NA
CNAG_00026	NA	kynurenine aminotransferase%2C kynurenine aminotransferase%2C variant	CNAG_05366	NA	translation initiation factor 2A	0.884803	NA
CNAG_00026	NA	kynurenine aminotransferase%2C kynurenine aminotransferase%2C variant	CNAG_00509	NA	translation initiation factor 3 subunit M	0.884387	NA
CNAG_00026	NA	kynurenine aminotransferase%2C kynurenine aminotransferase%2C variant	CNAG_06713	NA	cysteine-tRNA ligase	0.884268	NA
CNAG_00026	NA	kynurenine aminotransferase%2C kynurenine aminotransferase%2C variant	CNAG_00086	NA	N2%2CN2-dimethylguanosine tRNA methyltransferase	0.882899	NA
CNAG_00026	NA	kynurenine aminotransferase%2C kynurenine aminotransferase%2C variant	CNAG_00608	NA	hypothetical protein	0.882772	NA
CNAG_00026	NA	kynurenine aminotransferase%2C kynurenine aminotransferase%2C variant	CNAG_00822	NA	ribosome assembly protein SQT1	0.88254	NA
CNAG_00026	NA	kynurenine aminotransferase%2C kynurenine aminotransferase%2C variant	CNAG_01400	NA	3-deoxy-7-phosphoheptulonate synthase	0.882262	NA
CNAG_00026	NA	kynurenine aminotransferase%2C kynurenine aminotransferase%2C variant	CNAG_06645	MTD1	methylenetetrahydrofolate dehydrogenase (NAD)	0.882177	NA
CNAG_00026	NA	kynurenine aminotransferase%2C kynurenine aminotransferase%2C variant	CNAG_01092	NA	hypothetical protein	0.882083	NA
CNAG_00026	NA	kynurenine aminotransferase%2C kynurenine aminotransferase%2C variant	CNAG_00590	NA	para-aminobenzoate synthetase	0.881969	NA
CNAG_00026	NA	kynurenine aminotransferase%2C kynurenine aminotransferase%2C variant	CNAG_02202	NA	Adenylylsulfate kinase	0.881761	NA
CNAG_00026	NA	kynurenine aminotransferase%2C kynurenine aminotransferase%2C variant	CNAG_01688	NA	ATP-dependent metalloprotease	0.881376	NA
CNAG_00026	NA	kynurenine aminotransferase%2C kynurenine aminotransferase%2C variant	CNAG_01819	NA	large subunit ribosomal protein L1	0.881186	NA
CNAG_00026	NA	kynurenine aminotransferase%2C kynurenine aminotransferase%2C variant	CNAG_03457	NA	arginine-tRNA ligase	0.880978	NA
CNAG_00026	NA	kynurenine aminotransferase%2C kynurenine aminotransferase%2C variant	CNAG_01639	NA	elongation factor G%2C mitochondrial	0.879566	NA
CNAG_00026	NA	kynurenine aminotransferase%2C kynurenine aminotransferase%2C variant	CNAG_05811	NA	hypothetical protein	0.879009	NA
CNAG_00026	NA	kynurenine aminotransferase%2C kynurenine aminotransferase%2C variant	CNAG_07979	NA	hypothetical protein	0.878575	NA
CNAG_00026	NA	kynurenine aminotransferase%2C kynurenine aminotransferase%2C variant	CNAG_00754	NA	ATP-binding cassette%2C sub-family E%2C member 1	0.878454	NA
CNAG_00026	NA	kynurenine aminotransferase%2C kynurenine aminotransferase%2C variant	CNAG_05273	NA	1%2C2-dihydroxy-3-keto-5-methylthiopentene dioxygenase%2C 1%2C2-dihydroxy-3-keto-5-methylthiopentene dioxygenase%2C variant	0.495615	NA
CNAG_00026	NA	kynurenine aminotransferase%2C kynurenine aminotransferase%2C variant	CNAG_00357	NA	ribonuclease HI%2C ribonuclease HI%2C variant	0.487871	NA
CNAG_00026	NA	kynurenine aminotransferase%2C kynurenine aminotransferase%2C variant	CNAG_07729	NA	hypothetical protein	0.487019	NA
CNAG_00026	NA	kynurenine aminotransferase%2C kynurenine aminotransferase%2C variant	CNAG_10115	NA	unspecified product	0.48619	NA
CNAG_00026	NA	kynurenine aminotransferase%2C kynurenine aminotransferase%2C variant	CNAG_12640	NA	unspecified product	0.483826	NA
CNAG_00026	NA	kynurenine aminotransferase%2C kynurenine aminotransferase%2C variant	CNAG_10041	NA	unspecified product	0.482131	NA
CNAG_00026	NA	kynurenine aminotransferase%2C kynurenine aminotransferase%2C variant	CNAG_01246	NA	hypothetical protein%2C hypothetical protein%2C variant 1%2C hypothetical protein%2C variant 2	0.481649	NA
CNAG_00026	NA	kynurenine aminotransferase%2C kynurenine aminotransferase%2C variant	CNAG_12021	NA	unspecified product	0.479856	NA
CNAG_00026	NA	kynurenine aminotransferase%2C kynurenine aminotransferase%2C variant	CNAG_12449	NA	unspecified product	0.479168	NA
CNAG_00026	NA	kynurenine aminotransferase%2C kynurenine aminotransferase%2C variant	CNAG_00295	NA	hypothetical protein	0.478733	NA
CNAG_00026	NA	kynurenine aminotransferase%2C kynurenine aminotransferase%2C variant	CNAG_10103	NA	unspecified product	0.474083	NA
CNAG_00026	NA	kynurenine aminotransferase%2C kynurenine aminotransferase%2C variant	CNAG_04912	NA	hypothetical protein	0.473478	NA
CNAG_00026	NA	kynurenine aminotransferase%2C kynurenine aminotransferase%2C variant	CNAG_09004	NA	cytochrome c oxidase subunit III	0.470076	NA
CNAG_00026	NA	kynurenine aminotransferase%2C kynurenine aminotransferase%2C variant	CNAG_13196	NA	unspecified product	0.468448	NA
CNAG_00026	NA	kynurenine aminotransferase%2C kynurenine aminotransferase%2C variant	CNAG_10102	NA	unspecified product	0.468415	NA
CNAG_00026	NA	kynurenine aminotransferase%2C kynurenine aminotransferase%2C variant	CNAG_06562	NA	hypothetical protein	0.465349	NA
CNAG_00026	NA	kynurenine aminotransferase%2C kynurenine aminotransferase%2C variant	CNAG_12672	NA	unspecified product	0.463009	NA
CNAG_00026	NA	kynurenine aminotransferase%2C kynurenine aminotransferase%2C variant	CNAG_10050	NA	unspecified product	0.461541	NA
CNAG_00026	NA	kynurenine aminotransferase%2C kynurenine aminotransferase%2C variant	CNAG_00657	NA	hypothetical protein	0.457957	NA
CNAG_00026	NA	kynurenine aminotransferase%2C kynurenine aminotransferase%2C variant	CNAG_10077	NA	unspecified product	0.457941	NA
CNAG_00026	NA	kynurenine aminotransferase%2C kynurenine aminotransferase%2C variant	CNAG_09012	NA	cytochrome c oxidase subunit II	0.457756	NA
CNAG_00026	NA	kynurenine aminotransferase%2C kynurenine aminotransferase%2C variant	CNAG_10069	NA	unspecified product	0.457655	NA
CNAG_00026	NA	kynurenine aminotransferase%2C kynurenine aminotransferase%2C variant	CNAG_10087	NA	unspecified product	0.457165	NA
CNAG_00026	NA	kynurenine aminotransferase%2C kynurenine aminotransferase%2C variant	CNAG_07928	NA	hypothetical protein	0.456831	NA
CNAG_00026	NA	kynurenine aminotransferase%2C kynurenine aminotransferase%2C variant	CNAG_09011	NA	NADH dehydrogenase subunit 3	0.456794	NA
CNAG_00026	NA	kynurenine aminotransferase%2C kynurenine aminotransferase%2C variant	CNAG_03839	NA	CCR4-NOT transcription complex subunit 4%2C CCR4-NOT transcription complex subunit 4%2C variant 1%2C CCR4-NOT transcription complex subunit 4%2C variant 2	0.455293	NA
CNAG_00026	NA	kynurenine aminotransferase%2C kynurenine aminotransferase%2C variant	CNAG_09006	ND5	NADH:ubiquinone oxidoreductase subunit 5	0.455292	NA
CNAG_00026	NA	kynurenine aminotransferase%2C kynurenine aminotransferase%2C variant	CNAG_10078	NA	unspecified product	0.455075	NA
CNAG_00026	NA	kynurenine aminotransferase%2C kynurenine aminotransferase%2C variant	CNAG_11012	NA	unspecified product	0.454535	NA
CNAG_00026	NA	kynurenine aminotransferase%2C kynurenine aminotransferase%2C variant	CNAG_12022	NA	unspecified product	0.45453	NA
CNAG_00026	NA	kynurenine aminotransferase%2C kynurenine aminotransferase%2C variant	CNAG_12260	NA	unspecified product	0.454269	NA
CNAG_00026	NA	kynurenine aminotransferase%2C kynurenine aminotransferase%2C variant	CNAG_12255	NA	unspecified product	0.454203	NA
CNAG_00026	NA	kynurenine aminotransferase%2C kynurenine aminotransferase%2C variant	CNAG_10028	NA	unspecified product	0.453811	NA
CNAG_00026	NA	kynurenine aminotransferase%2C kynurenine aminotransferase%2C variant	CNAG_10091	NA	unspecified product	0.45379	NA
CNAG_00026	NA	kynurenine aminotransferase%2C kynurenine aminotransferase%2C variant	CNAG_03221	NA	large subunit ribosomal protein L29	0.452975	NA
CNAG_00026	NA	kynurenine aminotransferase%2C kynurenine aminotransferase%2C variant	CNAG_10134	NA	unspecified product	0.452806	NA
CNAG_00026	NA	kynurenine aminotransferase%2C kynurenine aminotransferase%2C variant	CNAG_10096	NA	unspecified product	0.452529	NA
CNAG_00026	NA	kynurenine aminotransferase%2C kynurenine aminotransferase%2C variant	CNAG_06588	NA	hypothetical protein%2C hypothetical protein%2C variant	0.452508	NA
CNAG_00026	NA	kynurenine aminotransferase%2C kynurenine aminotransferase%2C variant	CNAG_11013	NA	unspecified product	0.452373	NA
CNAG_00026	NA	kynurenine aminotransferase%2C kynurenine aminotransferase%2C variant	CNAG_10094	NA	unspecified product	0.452093	NA
CNAG_00026	NA	kynurenine aminotransferase%2C kynurenine aminotransferase%2C variant	CNAG_10136	NA	unspecified product	0.452087	NA
CNAG_00026	NA	kynurenine aminotransferase%2C kynurenine aminotransferase%2C variant	CNAG_12987	NA	unspecified product	0.451627	NA
CNAG_00026	NA	kynurenine aminotransferase%2C kynurenine aminotransferase%2C variant	CNAG_10065	NA	unspecified product	0.451193	NA
CNAG_00026	NA	kynurenine aminotransferase%2C kynurenine aminotransferase%2C variant	CNAG_12894	NA	unspecified product	0.450815	NA
CNAG_00026	NA	kynurenine aminotransferase%2C kynurenine aminotransferase%2C variant	CNAG_10000	NA	unspecified product	0.45041	NA
CNAG_00026	NA	kynurenine aminotransferase%2C kynurenine aminotransferase%2C variant	CNAG_10503	NA	unspecified product	0.450288	NA
CNAG_00026	NA	kynurenine aminotransferase%2C kynurenine aminotransferase%2C variant	CNAG_07662	NA	hypothetical protein	0.449828	NA
CNAG_00026	NA	kynurenine aminotransferase%2C kynurenine aminotransferase%2C variant	CNAG_03510	NA	large subunit ribosomal protein L36e	0.449713	NA
CNAG_00026	NA	kynurenine aminotransferase%2C kynurenine aminotransferase%2C variant	CNAG_10032	NA	unspecified product	0.449431	NA
CNAG_00026	NA	kynurenine aminotransferase%2C kynurenine aminotransferase%2C variant	CNAG_10143	NA	unspecified product	0.449356	NA
CNAG_00027	NA	transcriptional activator	CNAG_07328	NA	hypothetical protein	0.888316	NA
CNAG_00027	NA	transcriptional activator	CNAG_02696	NA	exocyst protein	0.879792	NA
CNAG_00027	NA	transcriptional activator	CNAG_05518	NA	exocyst complex component 4	0.87548	NA
CNAG_00027	NA	transcriptional activator	CNAG_02219	NA	hypothetical protein	0.872957	NA
CNAG_00027	NA	transcriptional activator	CNAG_01186	NA	hypothetical protein	0.870331	NA
CNAG_00027	NA	transcriptional activator	CNAG_06165	NA	sterility protein Ste20	0.870122	NA
CNAG_00027	NA	transcriptional activator	CNAG_05930	NA	hypothetical protein	0.868392	NA
CNAG_00027	NA	transcriptional activator	CNAG_03138	CUL3	ubiquitin-protein ligase	0.868143	NA
CNAG_00027	NA	transcriptional activator	CNAG_07903	ROM20	Predicted Rho guanine nucleotide exchange factor (Rho GEF)	0.867752	NA
CNAG_00027	NA	transcriptional activator	CNAG_01338	NA	xeroderma pigmentosum group C-complementing protein	0.866932	NA
CNAG_00027	NA	transcriptional activator	CNAG_01037	NA	DNA mismatch repair protein MLH3	0.86581	NA
CNAG_00027	NA	transcriptional activator	CNAG_00682	NA	kinesin	0.864871	NA
CNAG_00027	NA	transcriptional activator	CNAG_01424	NA	hypothetical protein	0.864811	NA
CNAG_00027	NA	transcriptional activator	CNAG_00625	NA	ARF guanyl-nucleotide exchange factor	0.863039	NA
CNAG_00027	NA	transcriptional activator	CNAG_02402	NA	hypothetical protein	0.861935	NA
CNAG_00027	NA	transcriptional activator	CNAG_05622	RPH1	specific transcriptional repressor	0.861681	NA
CNAG_00027	NA	transcriptional activator	CNAG_01142	NA	endoplasmic reticulum protein	0.861498	NA
CNAG_00027	NA	transcriptional activator	CNAG_05195	NA	ubiquitin-conjugation factor E4 B	0.861165	NA
CNAG_00027	NA	transcriptional activator	CNAG_07108	NA	tip120-family protein	0.860395	NA
CNAG_00027	NA	transcriptional activator	CNAG_03392	NA	DNA supercoiling protein	0.860339	NA
CNAG_00027	NA	transcriptional activator	CNAG_02116	NA	arf/Sar family protein	0.860209	NA
CNAG_00027	NA	transcriptional activator	CNAG_01039	NA	superkiller protein 3	0.8586	NA
CNAG_00027	NA	transcriptional activator	CNAG_05613	NA	hypothetical protein	0.857902	NA
CNAG_00027	NA	transcriptional activator	CNAG_07375	NA	guanyl-nucleotide exchange factor	0.857567	NA
CNAG_00027	NA	transcriptional activator	CNAG_04724	NA	ubiquitin-protein ligase E3 C	0.856799	NA
CNAG_00027	NA	transcriptional activator	CNAG_00528	NA	WD-repeat protein 23	0.856598	NA
CNAG_00027	NA	transcriptional activator	CNAG_02940	NA	calcium/proton exchanger	0.856534	NA
CNAG_00027	NA	transcriptional activator	CNAG_04220	NA	ATP-dependent DNA helicase II subunit 1	0.855918	NA
CNAG_00027	NA	transcriptional activator	CNAG_07320	NA	hypothetical protein	0.855659	NA
CNAG_00027	NA	transcriptional activator	CNAG_01087	NA	hypothetical protein	0.854231	NA
CNAG_00027	NA	transcriptional activator	CNAG_00167	NA	hypothetical protein	0.853441	NA
CNAG_00027	NA	transcriptional activator	CNAG_05517	NA	solute carrier family 45%2C member 1/2/4	0.853365	NA
CNAG_00027	NA	transcriptional activator	CNAG_06983	NA	hypothetical protein	0.852762	NA
CNAG_00027	NA	transcriptional activator	CNAG_02680	VPS15	VPS15 protein kinase	0.851506	NA
CNAG_00027	NA	transcriptional activator	CNAG_00174	NA	hypothetical protein	0.851493	NA
CNAG_00027	NA	transcriptional activator	CNAG_00263	PTP4	serine/threonine/tyrosine-interacting protein	0.850106	NA
CNAG_00027	NA	transcriptional activator	CNAG_07414	PAN6	pantoate-beta-alanine ligase	0.849031	NA
CNAG_00027	NA	transcriptional activator	CNAG_02179	NA	Hemolysin	0.848632	NA
CNAG_00027	NA	transcriptional activator	CNAG_03806	NA	acyltransferase%2C acyltransferase%2C variant	0.847952	NA
CNAG_00027	NA	transcriptional activator	CNAG_02223	NA	signal sequence binding protein	0.847218	NA
CNAG_00027	NA	transcriptional activator	CNAG_00554	ISC1	inositol phosphorylsphingolipid-phospholipase C	0.846865	NA
CNAG_00027	NA	transcriptional activator	CNAG_01251	UFD4	E3 ubiquitin-protein ligase TRIP12	0.846451	NA
CNAG_00027	NA	transcriptional activator	CNAG_05912	NA	hypothetical protein	0.846156	NA
CNAG_00027	NA	transcriptional activator	CNAG_04740	NA	hypothetical protein	0.845069	NA
CNAG_00027	NA	transcriptional activator	CNAG_00757	DOA4	ubiquitin carboxyl-terminal hydrolase 8	0.844894	NA
CNAG_00027	NA	transcriptional activator	CNAG_00185	NA	hypothetical protein	0.844582	NA
CNAG_00027	NA	transcriptional activator	CNAG_03821	NA	phosphatidylinositol 3-kinase	0.844302	NA
CNAG_00027	NA	transcriptional activator	CNAG_03828	NA	aromatic amino acid aminotransferase I	0.842717	NA
CNAG_00027	NA	transcriptional activator	CNAG_02594	NA	hypothetical protein	0.842414	NA
CNAG_00027	NA	transcriptional activator	CNAG_03431	FZC48	nuclear protein	0.842315	NA
CNAG_00028	NA	high-affinity nicotinic acid transporter%2C high-affinity nicotinic acid transporter%2C variant	CNAG_06495	NA	RNA exonuclease 1	0.819914	NA
CNAG_00028	NA	high-affinity nicotinic acid transporter%2C high-affinity nicotinic acid transporter%2C variant	CNAG_06660	NA	hypothetical protein	0.789376	NA
CNAG_00028	NA	high-affinity nicotinic acid transporter%2C high-affinity nicotinic acid transporter%2C variant	CNAG_00823	NA	cadmium ion transporter	0.789256	NA
CNAG_00028	NA	high-affinity nicotinic acid transporter%2C high-affinity nicotinic acid transporter%2C variant	CNAG_03776	NA	hypothetical protein	0.788558	NA
CNAG_00028	NA	high-affinity nicotinic acid transporter%2C high-affinity nicotinic acid transporter%2C variant	CNAG_04641	NA	general transcription factor 3C polypeptide 3 (transcription factor C subunit 4)	0.788069	NA
CNAG_00028	NA	high-affinity nicotinic acid transporter%2C high-affinity nicotinic acid transporter%2C variant	CNAG_05692	LCB3	sphingosine-1-phosphate phosphatase	0.784334	NA
CNAG_00028	NA	high-affinity nicotinic acid transporter%2C high-affinity nicotinic acid transporter%2C variant	CNAG_01454	STE12alpha	transcription factor STE12	0.780584	NA
CNAG_00028	NA	high-affinity nicotinic acid transporter%2C high-affinity nicotinic acid transporter%2C variant	CNAG_04650	NA	actin-like protein arp6	0.776009	NA
CNAG_00028	NA	high-affinity nicotinic acid transporter%2C high-affinity nicotinic acid transporter%2C variant	CNAG_03811	IRK5	AGC/YANK protein kinase	0.771908	NA
CNAG_00028	NA	high-affinity nicotinic acid transporter%2C high-affinity nicotinic acid transporter%2C variant	CNAG_02127	NA	cyclin-dependent protein kinase regulator	0.769342	NA
CNAG_00028	NA	high-affinity nicotinic acid transporter%2C high-affinity nicotinic acid transporter%2C variant	CNAG_04925	NA	nuclear protein	0.766998	NA
CNAG_00028	NA	high-affinity nicotinic acid transporter%2C high-affinity nicotinic acid transporter%2C variant	CNAG_01658	NA	hypothetical protein	0.765211	NA
CNAG_00028	NA	high-affinity nicotinic acid transporter%2C high-affinity nicotinic acid transporter%2C variant	CNAG_05612	NA	hypothetical protein	0.765193	NA
CNAG_00028	NA	high-affinity nicotinic acid transporter%2C high-affinity nicotinic acid transporter%2C variant	CNAG_07553	EZH2	polycomb protein e(z)	0.764321	NA
CNAG_00028	NA	high-affinity nicotinic acid transporter%2C high-affinity nicotinic acid transporter%2C variant	CNAG_06280	NA	nuclear protein	0.763738	NA
CNAG_00028	NA	high-affinity nicotinic acid transporter%2C high-affinity nicotinic acid transporter%2C variant	CNAG_06393	NA	transcription initiation factor TFIIH subunit 4	0.763153	NA
CNAG_00028	NA	high-affinity nicotinic acid transporter%2C high-affinity nicotinic acid transporter%2C variant	CNAG_01248	NA	vacuole morphology and inheritance protein 14	0.762293	NA
CNAG_00028	NA	high-affinity nicotinic acid transporter%2C high-affinity nicotinic acid transporter%2C variant	CNAG_00310	NA	origin recognition complex subunit 5	0.76122	NA
CNAG_00028	NA	high-affinity nicotinic acid transporter%2C high-affinity nicotinic acid transporter%2C variant	CNAG_06506	NA	hypothetical protein	0.75842	NA
CNAG_00028	NA	high-affinity nicotinic acid transporter%2C high-affinity nicotinic acid transporter%2C variant	CNAG_05795	NA	mitogen-activated protein kinase organizer 1	0.757186	NA
CNAG_00028	NA	high-affinity nicotinic acid transporter%2C high-affinity nicotinic acid transporter%2C variant	CNAG_12876	NA	unspecified product	0.75245	NA
CNAG_00028	NA	high-affinity nicotinic acid transporter%2C high-affinity nicotinic acid transporter%2C variant	CNAG_03478	NA	hypothetical protein	0.751315	NA
CNAG_00028	NA	high-affinity nicotinic acid transporter%2C high-affinity nicotinic acid transporter%2C variant	CNAG_02772	PMU101	hypothetical protein	0.751178	NA
CNAG_00028	NA	high-affinity nicotinic acid transporter%2C high-affinity nicotinic acid transporter%2C variant	CNAG_02258	NA	hypothetical protein%2C hypothetical protein%2C variant	0.749676	NA
CNAG_00028	NA	high-affinity nicotinic acid transporter%2C high-affinity nicotinic acid transporter%2C variant	CNAG_02375	FIG4	polyphosphoinositide phosphatase	0.749044	NA
CNAG_00028	NA	high-affinity nicotinic acid transporter%2C high-affinity nicotinic acid transporter%2C variant	CNAG_05034	NA	ubiquitin-conjugating enzyme family protein	0.74899	NA
CNAG_00028	NA	high-affinity nicotinic acid transporter%2C high-affinity nicotinic acid transporter%2C variant	CNAG_06317	NA	hypothetical protein	0.748751	NA
CNAG_00028	NA	high-affinity nicotinic acid transporter%2C high-affinity nicotinic acid transporter%2C variant	CNAG_03262	INM101	myo-inositol-1(or 4)-monophosphatase	0.748668	NA
CNAG_00028	NA	high-affinity nicotinic acid transporter%2C high-affinity nicotinic acid transporter%2C variant	CNAG_03126	NA	hypothetical protein	0.747167	NA
CNAG_00028	NA	high-affinity nicotinic acid transporter%2C high-affinity nicotinic acid transporter%2C variant	CNAG_06086	CDK8	CMGC/CDK/CDK8 protein kinase	0.746532	NA
CNAG_00028	NA	high-affinity nicotinic acid transporter%2C high-affinity nicotinic acid transporter%2C variant	CNAG_01406	NA	hypothetical protein	0.745647	NA
CNAG_00028	NA	high-affinity nicotinic acid transporter%2C high-affinity nicotinic acid transporter%2C variant	CNAG_00439	NA	hypothetical protein	0.74518	NA
CNAG_00028	NA	high-affinity nicotinic acid transporter%2C high-affinity nicotinic acid transporter%2C variant	CNAG_06394	NA	hypothetical protein	0.744459	NA
CNAG_00028	NA	high-affinity nicotinic acid transporter%2C high-affinity nicotinic acid transporter%2C variant	CNAG_02922	NA	hypothetical protein	0.744097	NA
CNAG_00028	NA	high-affinity nicotinic acid transporter%2C high-affinity nicotinic acid transporter%2C variant	CNAG_05043	NA	hypothetical protein	0.742843	NA
CNAG_00028	NA	high-affinity nicotinic acid transporter%2C high-affinity nicotinic acid transporter%2C variant	CNAG_01461	NA	sodium/bile acid cotransporter 7-B/bile acid cotransporter 7-B	0.742345	NA
CNAG_00028	NA	high-affinity nicotinic acid transporter%2C high-affinity nicotinic acid transporter%2C variant	CNAG_05282	APT4	Aminophospholipid translocase%2C putative	0.74223	NA
CNAG_00028	NA	high-affinity nicotinic acid transporter%2C high-affinity nicotinic acid transporter%2C variant	CNAG_07739	NA	hypothetical protein	0.742075	NA
CNAG_00028	NA	high-affinity nicotinic acid transporter%2C high-affinity nicotinic acid transporter%2C variant	CNAG_01642	NA	DNA mismatch repair protein MSH3%2C DNA mismatch repair protein MSH3%2C variant	0.74182	NA
CNAG_00028	NA	high-affinity nicotinic acid transporter%2C high-affinity nicotinic acid transporter%2C variant	CNAG_01342	NA	hypothetical protein	0.741585	NA
CNAG_00028	NA	high-affinity nicotinic acid transporter%2C high-affinity nicotinic acid transporter%2C variant	CNAG_00395	NA	structure-specific endonuclease subunit SLX1	0.741205	NA
CNAG_00028	NA	high-affinity nicotinic acid transporter%2C high-affinity nicotinic acid transporter%2C variant	CNAG_01371	CRG2	Putative regulator of G-protein signaling protein	0.740906	NA
CNAG_00028	NA	high-affinity nicotinic acid transporter%2C high-affinity nicotinic acid transporter%2C variant	CNAG_03809	NA	hypothetical protein	0.739406	NA
CNAG_00028	NA	high-affinity nicotinic acid transporter%2C high-affinity nicotinic acid transporter%2C variant	CNAG_00571	NA	hypothetical protein	0.738093	NA
CNAG_00028	NA	high-affinity nicotinic acid transporter%2C high-affinity nicotinic acid transporter%2C variant	CNAG_06380	NA	transcription initiation factor TFIIA large subunit	0.737743	NA
CNAG_00028	NA	high-affinity nicotinic acid transporter%2C high-affinity nicotinic acid transporter%2C variant	CNAG_06326	NA	solute carrier family 40 (iron-regulated transporter)%2C member 1	0.737623	NA
CNAG_00028	NA	high-affinity nicotinic acid transporter%2C high-affinity nicotinic acid transporter%2C variant	CNAG_03296	SIW14	tyrosine specific protein phosphatase	0.737588	NA
CNAG_00028	NA	high-affinity nicotinic acid transporter%2C high-affinity nicotinic acid transporter%2C variant	CNAG_00416	NA	f-box/wd-repeat protein lin-23	0.737021	NA
CNAG_00028	NA	high-affinity nicotinic acid transporter%2C high-affinity nicotinic acid transporter%2C variant	CNAG_02555	SIP402	Putative Zn2-Cys6 zinc-finger transcription factor	0.736972	NA
CNAG_00028	NA	high-affinity nicotinic acid transporter%2C high-affinity nicotinic acid transporter%2C variant	CNAG_04146	NA	hypothetical protein	0.736788	NA
CNAG_00028	NA	high-affinity nicotinic acid transporter%2C high-affinity nicotinic acid transporter%2C variant	CNAG_07732	NA	amidohydrolase 2	0.64738	NA
CNAG_00028	NA	high-affinity nicotinic acid transporter%2C high-affinity nicotinic acid transporter%2C variant	CNAG_04254	NA	hypothetical protein	0.629579	NA
CNAG_00028	NA	high-affinity nicotinic acid transporter%2C high-affinity nicotinic acid transporter%2C variant	CNAG_06986	LPI8	Sugar transporter	0.620249	NA
CNAG_00028	NA	high-affinity nicotinic acid transporter%2C high-affinity nicotinic acid transporter%2C variant	CNAG_01318	NA	sodium/hydrogen exchanger 3	0.617273	NA
CNAG_00028	NA	high-affinity nicotinic acid transporter%2C high-affinity nicotinic acid transporter%2C variant	CNAG_01314	PPP1	vacuolar protein%2C vacuolar protein%2C variant	0.615729	NA
CNAG_00028	NA	high-affinity nicotinic acid transporter%2C high-affinity nicotinic acid transporter%2C variant	CNAG_00097	ITR1	myo-inositol transporter%2C putative	0.610918	NA
CNAG_00028	NA	high-affinity nicotinic acid transporter%2C high-affinity nicotinic acid transporter%2C variant	CNAG_01694	NA	hypothetical protein	0.609744	NA
CNAG_00028	NA	high-affinity nicotinic acid transporter%2C high-affinity nicotinic acid transporter%2C variant	CNAG_04415	NA	oxidoreductase	0.607343	NA
CNAG_00028	NA	high-affinity nicotinic acid transporter%2C high-affinity nicotinic acid transporter%2C variant	CNAG_12808	NA	unspecified product	0.604358	NA
CNAG_00028	NA	high-affinity nicotinic acid transporter%2C high-affinity nicotinic acid transporter%2C variant	CNAG_02797	CPL1	putative secreted protein	0.602928	NA
CNAG_00028	NA	high-affinity nicotinic acid transporter%2C high-affinity nicotinic acid transporter%2C variant	CNAG_12940	NA	unspecified product	0.601416	NA
CNAG_00028	NA	high-affinity nicotinic acid transporter%2C high-affinity nicotinic acid transporter%2C variant	CNAG_01071	NA	hypothetical protein	0.601228	NA
CNAG_00028	NA	high-affinity nicotinic acid transporter%2C high-affinity nicotinic acid transporter%2C variant	CNAG_05861	FKH101	Fork head protein homolog 1%2C putative	0.600267	NA
CNAG_00028	NA	high-affinity nicotinic acid transporter%2C high-affinity nicotinic acid transporter%2C variant	CNAG_07364	NA	WD-repeat protein 21A	0.599629	NA
CNAG_00028	NA	high-affinity nicotinic acid transporter%2C high-affinity nicotinic acid transporter%2C variant	CNAG_05771	TEL1	serine/threonine-protein kinase TEL1%2C serine/threonine-protein kinase TEL1%2C variant	0.599184	NA
CNAG_00028	NA	high-affinity nicotinic acid transporter%2C high-affinity nicotinic acid transporter%2C variant	CNAG_02176	NA	hypothetical protein	0.598385	NA
CNAG_00028	NA	high-affinity nicotinic acid transporter%2C high-affinity nicotinic acid transporter%2C variant	CNAG_00645	NA	2%2C5-diamino-6-(ribosylamino)-4(3H)-pyrimidinone 5'-phosphate reductase	0.596918	NA
CNAG_00028	NA	high-affinity nicotinic acid transporter%2C high-affinity nicotinic acid transporter%2C variant	CNAG_03103	NA	Cullin 3	0.596199	NA
CNAG_00028	NA	high-affinity nicotinic acid transporter%2C high-affinity nicotinic acid transporter%2C variant	CNAG_06416	DAP2	dipeptidyl aminopeptidase	0.5956	NA
CNAG_00028	NA	high-affinity nicotinic acid transporter%2C high-affinity nicotinic acid transporter%2C variant	CNAG_13067	NA	unspecified product	0.595333	NA
CNAG_00028	NA	high-affinity nicotinic acid transporter%2C high-affinity nicotinic acid transporter%2C variant	CNAG_00698	NA	hypothetical protein	0.595329	NA
CNAG_00028	NA	high-affinity nicotinic acid transporter%2C high-affinity nicotinic acid transporter%2C variant	CNAG_07760	NA	hypothetical protein	0.595015	NA
CNAG_00028	NA	high-affinity nicotinic acid transporter%2C high-affinity nicotinic acid transporter%2C variant	CNAG_12412	NA	unspecified product	0.594566	NA
CNAG_00028	NA	high-affinity nicotinic acid transporter%2C high-affinity nicotinic acid transporter%2C variant	CNAG_04834	NA	MFS transporter	0.594269	NA
CNAG_00028	NA	high-affinity nicotinic acid transporter%2C high-affinity nicotinic acid transporter%2C variant	CNAG_05503	NA	LIM domain-containing protein	0.593941	NA
CNAG_00028	NA	high-affinity nicotinic acid transporter%2C high-affinity nicotinic acid transporter%2C variant	CNAG_06681	NA	hypothetical protein	0.59342	NA
CNAG_00028	NA	high-affinity nicotinic acid transporter%2C high-affinity nicotinic acid transporter%2C variant	CNAG_06942	NA	nicotinamide mononucleotide permease	0.592503	NA
CNAG_00028	NA	high-affinity nicotinic acid transporter%2C high-affinity nicotinic acid transporter%2C variant	CNAG_02367	NA	GTP-binding protein ypt3	0.591836	NA
CNAG_00028	NA	high-affinity nicotinic acid transporter%2C high-affinity nicotinic acid transporter%2C variant	CNAG_13111	NA	unspecified product	0.59075	NA
CNAG_00028	NA	high-affinity nicotinic acid transporter%2C high-affinity nicotinic acid transporter%2C variant	CNAG_03852	NA	hypothetical protein	0.589541	NA
CNAG_00028	NA	high-affinity nicotinic acid transporter%2C high-affinity nicotinic acid transporter%2C variant	CNAG_07815	NA	hypothetical protein	0.588857	NA
CNAG_00028	NA	high-affinity nicotinic acid transporter%2C high-affinity nicotinic acid transporter%2C variant	CNAG_05829	UPF2	Nonsense-mediated mRNA decay protein 2%2C putative	0.58816	NA
CNAG_00028	NA	high-affinity nicotinic acid transporter%2C high-affinity nicotinic acid transporter%2C variant	CNAG_06326	NA	solute carrier family 40 (iron-regulated transporter)%2C member 1	0.587791	NA
CNAG_00028	NA	high-affinity nicotinic acid transporter%2C high-affinity nicotinic acid transporter%2C variant	CNAG_00152	NA	hypothetical protein	0.587743	NA
CNAG_00028	NA	high-affinity nicotinic acid transporter%2C high-affinity nicotinic acid transporter%2C variant	CNAG_05775	NA	phosphatidylinositol glycan%2C class S	0.587246	NA
CNAG_00028	NA	high-affinity nicotinic acid transporter%2C high-affinity nicotinic acid transporter%2C variant	CNAG_03996	GDA1	guanosine-diphosphatase	0.586884	NA
CNAG_00028	NA	high-affinity nicotinic acid transporter%2C high-affinity nicotinic acid transporter%2C variant	CNAG_07458	NA	hypothetical protein%2C hypothetical protein%2C variant	0.586501	NA
CNAG_00028	NA	high-affinity nicotinic acid transporter%2C high-affinity nicotinic acid transporter%2C variant	CNAG_05182	NA	hypothetical protein	0.586466	NA
CNAG_00028	NA	high-affinity nicotinic acid transporter%2C high-affinity nicotinic acid transporter%2C variant	CNAG_02477	NA	hypothetical protein	0.58621	NA
CNAG_00028	NA	high-affinity nicotinic acid transporter%2C high-affinity nicotinic acid transporter%2C variant	CNAG_07579	NA	cytoplasmic protein	0.584952	NA
CNAG_00028	NA	high-affinity nicotinic acid transporter%2C high-affinity nicotinic acid transporter%2C variant	CNAG_07532	PHO23	hypothetical protein	0.584745	NA
CNAG_00028	NA	high-affinity nicotinic acid transporter%2C high-affinity nicotinic acid transporter%2C variant	CNAG_03330	NA	RecQ-mediated genome instability protein 1	0.583873	NA
CNAG_00028	NA	high-affinity nicotinic acid transporter%2C high-affinity nicotinic acid transporter%2C variant	CNAG_01703	NA	hypothetical protein	0.583499	NA
CNAG_00028	NA	high-affinity nicotinic acid transporter%2C high-affinity nicotinic acid transporter%2C variant	CNAG_06320	NA	hypothetical protein	0.582826	NA
CNAG_00028	NA	high-affinity nicotinic acid transporter%2C high-affinity nicotinic acid transporter%2C variant	CNAG_06346	BLP1	Barwin-like protein 1	0.582676	NA
CNAG_00028	NA	high-affinity nicotinic acid transporter%2C high-affinity nicotinic acid transporter%2C variant	CNAG_05989	NA	hypothetical protein	0.58255	NA
CNAG_00028	NA	high-affinity nicotinic acid transporter%2C high-affinity nicotinic acid transporter%2C variant	CNAG_03478	NA	hypothetical protein	0.581846	NA
CNAG_00028	NA	high-affinity nicotinic acid transporter%2C high-affinity nicotinic acid transporter%2C variant	CNAG_03884	NA	hypothetical protein	0.581545	NA
CNAG_00028	NA	high-affinity nicotinic acid transporter%2C high-affinity nicotinic acid transporter%2C variant	CNAG_04874	NA	hypothetical protein	0.581259	NA
CNAG_00028	NA	high-affinity nicotinic acid transporter%2C high-affinity nicotinic acid transporter%2C variant	CNAG_07749	NA	3-ketodihydrosphingosine reductase tsc10	0.580834	NA
CNAG_00029	NA	D-3-phosphoglycerate dehydrogenase	CNAG_04029	NA	Cytochrome P450	0.816222	NA
CNAG_00029	NA	D-3-phosphoglycerate dehydrogenase	CNAG_02127	NA	cyclin-dependent protein kinase regulator	0.795891	NA
CNAG_00029	NA	D-3-phosphoglycerate dehydrogenase	CNAG_06326	NA	solute carrier family 40 (iron-regulated transporter)%2C member 1	0.793753	NA
CNAG_00029	NA	D-3-phosphoglycerate dehydrogenase	CNAG_07814	NA	hypothetical protein	0.791681	NA
CNAG_00029	NA	D-3-phosphoglycerate dehydrogenase	CNAG_04801	NA	hypothetical protein	0.78761	NA
CNAG_00029	NA	D-3-phosphoglycerate dehydrogenase	CNAG_05868	NA	glutamate-1-semialdehyde 2%2C1-aminomutase	0.780201	NA
CNAG_00029	NA	D-3-phosphoglycerate dehydrogenase	CNAG_05157	NA	hypothetical protein	0.766747	NA
CNAG_00029	NA	D-3-phosphoglycerate dehydrogenase	CNAG_04295	NA	hypothetical protein	0.764361	NA
CNAG_00029	NA	D-3-phosphoglycerate dehydrogenase	CNAG_08027	NA	hypothetical protein	0.763224	NA
CNAG_00029	NA	D-3-phosphoglycerate dehydrogenase	CNAG_03717	NA	hypothetical protein	0.761381	NA
CNAG_00029	NA	D-3-phosphoglycerate dehydrogenase	CNAG_03126	NA	hypothetical protein	0.760103	NA
CNAG_00029	NA	D-3-phosphoglycerate dehydrogenase	CNAG_06317	NA	hypothetical protein	0.759798	NA
CNAG_00029	NA	D-3-phosphoglycerate dehydrogenase	CNAG_05451	NA	hypothetical protein	0.759237	NA
CNAG_00029	NA	D-3-phosphoglycerate dehydrogenase	CNAG_07668	NA	hypothetical protein	0.758286	NA
CNAG_00029	NA	D-3-phosphoglycerate dehydrogenase	CNAG_00097	ITR1	myo-inositol transporter%2C putative	0.758098	NA
CNAG_00029	NA	D-3-phosphoglycerate dehydrogenase	CNAG_05817	GMT1	GDP-mannose transporter 1	0.757864	NA
CNAG_00029	NA	D-3-phosphoglycerate dehydrogenase	CNAG_05925	CDC3	septin ring protein	0.757751	NA
CNAG_00029	NA	D-3-phosphoglycerate dehydrogenase	CNAG_01080	NA	Glycolate oxidase	0.757677	NA
CNAG_00029	NA	D-3-phosphoglycerate dehydrogenase	CNAG_01436	SIT4	serine/threonine-protein phosphatase 6 catalytic subunit	0.757325	NA
CNAG_00029	NA	D-3-phosphoglycerate dehydrogenase	CNAG_03330	NA	RecQ-mediated genome instability protein 1	0.755527	NA
CNAG_00029	NA	D-3-phosphoglycerate dehydrogenase	CNAG_04866	NA	NAD-dependent histone deacetylase SIR2	0.754933	NA
CNAG_00029	NA	D-3-phosphoglycerate dehydrogenase	CNAG_03605	NA	hypothetical protein	0.754587	NA
CNAG_00029	NA	D-3-phosphoglycerate dehydrogenase	CNAG_04581	NA	hypothetical protein	0.754311	NA
CNAG_00029	NA	D-3-phosphoglycerate dehydrogenase	CNAG_00416	NA	f-box/wd-repeat protein lin-23	0.753177	NA
CNAG_00029	NA	D-3-phosphoglycerate dehydrogenase	CNAG_00571	NA	hypothetical protein	0.753113	NA
CNAG_00029	NA	D-3-phosphoglycerate dehydrogenase	CNAG_12018	NA	unspecified product	0.752955	NA
CNAG_00029	NA	D-3-phosphoglycerate dehydrogenase	CNAG_00032	NA	2%2C4-dihydroxyhept-2-ene-1%2C7-dioic acid aldolase	0.752809	NA
CNAG_00029	NA	D-3-phosphoglycerate dehydrogenase	CNAG_05577	NA	hypothetical protein	0.752377	NA
CNAG_00029	NA	D-3-phosphoglycerate dehydrogenase	CNAG_04449	NA	alpha-1%2C6-mannosyltransferase	0.75234	NA
CNAG_00029	NA	D-3-phosphoglycerate dehydrogenase	CNAG_12876	NA	unspecified product	0.751824	NA
CNAG_00029	NA	D-3-phosphoglycerate dehydrogenase	CNAG_02509	NA	hypothetical protein	0.750786	NA
CNAG_00029	NA	D-3-phosphoglycerate dehydrogenase	CNAG_04836	FZC10	nuclear protein	0.748876	NA
CNAG_00029	NA	D-3-phosphoglycerate dehydrogenase	CNAG_02932	NA	hypothetical protein	0.748576	NA
CNAG_00029	NA	D-3-phosphoglycerate dehydrogenase	CNAG_02478	NA	Glycerol dehydrogenase	0.74815	NA
CNAG_00029	NA	D-3-phosphoglycerate dehydrogenase	CNAG_04834	NA	MFS transporter	0.747411	NA
CNAG_00029	NA	D-3-phosphoglycerate dehydrogenase	CNAG_00191	NA	etoposide-induced protein	0.747352	NA
CNAG_00029	NA	D-3-phosphoglycerate dehydrogenase	CNAG_07358	NA	hypothetical protein	0.747211	NA
CNAG_00029	NA	D-3-phosphoglycerate dehydrogenase	CNAG_03855	NA	phosphatidylinositol glycan%2C class M	0.747133	NA
CNAG_00029	NA	D-3-phosphoglycerate dehydrogenase	CNAG_02959	CFT2	high-affinity iron transporter	0.746974	NA
CNAG_00029	NA	D-3-phosphoglycerate dehydrogenase	CNAG_02383	NA	trimethylguanosine synthase	0.745821	NA
CNAG_00029	NA	D-3-phosphoglycerate dehydrogenase	CNAG_04487	NA	transcription regulator	0.745634	NA
CNAG_00029	NA	D-3-phosphoglycerate dehydrogenase	CNAG_00118	NA	hypothetical protein	0.745444	NA
CNAG_00029	NA	D-3-phosphoglycerate dehydrogenase	CNAG_03312	NA	hypothetical protein	0.745419	NA
CNAG_00029	NA	D-3-phosphoglycerate dehydrogenase	CNAG_00721	CAP59	alpha-1%2C3-mannosyltransferase	0.745397	NA
CNAG_00029	NA	D-3-phosphoglycerate dehydrogenase	CNAG_06405	NA	hypothetical protein	0.744888	NA
CNAG_00029	NA	D-3-phosphoglycerate dehydrogenase	CNAG_05025	NA	Amine oxidase	0.744669	NA
CNAG_00029	NA	D-3-phosphoglycerate dehydrogenase	CNAG_00049	NA	hypothetical protein	0.744126	NA
CNAG_00029	NA	D-3-phosphoglycerate dehydrogenase	CNAG_03175	NA	hypothetical protein	0.744093	NA
CNAG_00029	NA	D-3-phosphoglycerate dehydrogenase	CNAG_03625	NA	RNA polymerase I-specific transcription initiation factor RRN7	0.743511	NA
CNAG_00029	NA	D-3-phosphoglycerate dehydrogenase	CNAG_05024	NA	L-xylulose reductase	0.74346	NA
CNAG_00030	NA	D-3-phosphoglycerate dehydrogenase%2C D-3-phosphoglycerate dehydrogenase%2C variant	CNAG_06654	NA	hypothetical protein	0.681408	NA
CNAG_00030	NA	D-3-phosphoglycerate dehydrogenase%2C D-3-phosphoglycerate dehydrogenase%2C variant	CNAG_06465	CDC50	Lipid flippase subunit CDC50	0.677761	NA
CNAG_00030	NA	D-3-phosphoglycerate dehydrogenase%2C D-3-phosphoglycerate dehydrogenase%2C variant	CNAG_03781	SAD1	SUN domain-containing protein	0.676076	NA
CNAG_00030	NA	D-3-phosphoglycerate dehydrogenase%2C D-3-phosphoglycerate dehydrogenase%2C variant	CNAG_07814	NA	hypothetical protein	0.676018	NA
CNAG_00030	NA	D-3-phosphoglycerate dehydrogenase%2C D-3-phosphoglycerate dehydrogenase%2C variant	CNAG_02376	ISP2	Identified spore protein 2	0.675284	NA
CNAG_00030	NA	D-3-phosphoglycerate dehydrogenase%2C D-3-phosphoglycerate dehydrogenase%2C variant	CNAG_02134	RSC8	rsc chromatin remodeling complex subunit	0.670286	NA
CNAG_00030	NA	D-3-phosphoglycerate dehydrogenase%2C D-3-phosphoglycerate dehydrogenase%2C variant	CNAG_01531	NA	DNA helicase II/ATP-dependent DNA helicase PcrA	0.667344	NA
CNAG_00030	NA	D-3-phosphoglycerate dehydrogenase%2C D-3-phosphoglycerate dehydrogenase%2C variant	CNAG_07635	NA	kinetochore protein NDC80	0.666076	NA
CNAG_00030	NA	D-3-phosphoglycerate dehydrogenase%2C D-3-phosphoglycerate dehydrogenase%2C variant	CNAG_02780	BNA5	Kynureninase	0.665935	NA
CNAG_00030	NA	D-3-phosphoglycerate dehydrogenase%2C D-3-phosphoglycerate dehydrogenase%2C variant	CNAG_01740	CDC12	septin	0.665284	NA
CNAG_00030	NA	D-3-phosphoglycerate dehydrogenase%2C D-3-phosphoglycerate dehydrogenase%2C variant	CNAG_01941	NA	glucan synthesis regulatory protein	0.663128	NA
CNAG_00030	NA	D-3-phosphoglycerate dehydrogenase%2C D-3-phosphoglycerate dehydrogenase%2C variant	CNAG_02829	NA	protein arginine N-methyltransferase 5	0.662782	NA
CNAG_00030	NA	D-3-phosphoglycerate dehydrogenase%2C D-3-phosphoglycerate dehydrogenase%2C variant	CNAG_04528	NA	hypothetical protein	0.662672	NA
CNAG_00030	NA	D-3-phosphoglycerate dehydrogenase%2C D-3-phosphoglycerate dehydrogenase%2C variant	CNAG_03033	NA	hypothetical protein	0.661847	NA
CNAG_00030	NA	D-3-phosphoglycerate dehydrogenase%2C D-3-phosphoglycerate dehydrogenase%2C variant	CNAG_01316	RPA32	replication factor A2	0.66112	NA
CNAG_00030	NA	D-3-phosphoglycerate dehydrogenase%2C D-3-phosphoglycerate dehydrogenase%2C variant	CNAG_00320	NA	anaphase-promoting complex subunit 3	0.661068	NA
CNAG_00030	NA	D-3-phosphoglycerate dehydrogenase%2C D-3-phosphoglycerate dehydrogenase%2C variant	CNAG_01624	NA	hypothetical protein	0.659586	NA
CNAG_00030	NA	D-3-phosphoglycerate dehydrogenase%2C D-3-phosphoglycerate dehydrogenase%2C variant	CNAG_04790	EZA1	hypothetical protein	0.659424	NA
CNAG_00030	NA	D-3-phosphoglycerate dehydrogenase%2C D-3-phosphoglycerate dehydrogenase%2C variant	CNAG_03745	NA	hypothetical protein	0.658995	NA
CNAG_00030	NA	D-3-phosphoglycerate dehydrogenase%2C D-3-phosphoglycerate dehydrogenase%2C variant	CNAG_04031	NA	ribosomal RNA large subunit methyltransferase J	0.658673	NA
CNAG_00030	NA	D-3-phosphoglycerate dehydrogenase%2C D-3-phosphoglycerate dehydrogenase%2C variant	CNAG_03776	NA	hypothetical protein	0.658186	NA
CNAG_00030	NA	D-3-phosphoglycerate dehydrogenase%2C D-3-phosphoglycerate dehydrogenase%2C variant	CNAG_01731	NA	hypothetical protein	0.657595	NA
CNAG_00030	NA	D-3-phosphoglycerate dehydrogenase%2C D-3-phosphoglycerate dehydrogenase%2C variant	CNAG_00525	NA	dynein light intermediate chain 1%2C cytosolic	0.657329	NA
CNAG_00030	NA	D-3-phosphoglycerate dehydrogenase%2C D-3-phosphoglycerate dehydrogenase%2C variant	CNAG_01559	NA	hypothetical protein	0.656523	NA
CNAG_00030	NA	D-3-phosphoglycerate dehydrogenase%2C D-3-phosphoglycerate dehydrogenase%2C variant	CNAG_03711	NA	oligosaccharidyl-lipid flippase	0.655932	NA
CNAG_00030	NA	D-3-phosphoglycerate dehydrogenase%2C D-3-phosphoglycerate dehydrogenase%2C variant	CNAG_02739	NA	hypothetical protein	0.655917	NA
CNAG_00030	NA	D-3-phosphoglycerate dehydrogenase%2C D-3-phosphoglycerate dehydrogenase%2C variant	CNAG_04449	NA	alpha-1%2C6-mannosyltransferase	0.655852	NA
CNAG_00030	NA	D-3-phosphoglycerate dehydrogenase%2C D-3-phosphoglycerate dehydrogenase%2C variant	CNAG_01248	NA	vacuole morphology and inheritance protein 14	0.655373	NA
CNAG_00030	NA	D-3-phosphoglycerate dehydrogenase%2C D-3-phosphoglycerate dehydrogenase%2C variant	CNAG_07818	NA	hypothetical protein	0.654302	NA
CNAG_00030	NA	D-3-phosphoglycerate dehydrogenase%2C D-3-phosphoglycerate dehydrogenase%2C variant	CNAG_06908	NA	pyridoxal biosynthesis lyase pdxS	0.65415	NA
CNAG_00030	NA	D-3-phosphoglycerate dehydrogenase%2C D-3-phosphoglycerate dehydrogenase%2C variant	CNAG_04048	NA	53 kda brg1-associated factor b	0.653685	NA
CNAG_00030	NA	D-3-phosphoglycerate dehydrogenase%2C D-3-phosphoglycerate dehydrogenase%2C variant	CNAG_03567	CBK1	AGC/NDR/NDR protein kinase	0.653027	NA
CNAG_00030	NA	D-3-phosphoglycerate dehydrogenase%2C D-3-phosphoglycerate dehydrogenase%2C variant	CNAG_01997	NA	prephenate dehydrogenase (NADP)	0.652768	NA
CNAG_00030	NA	D-3-phosphoglycerate dehydrogenase%2C D-3-phosphoglycerate dehydrogenase%2C variant	CNAG_07510	NA	farnesyl-diphosphate farnesyltransferase	0.65213	NA
CNAG_00030	NA	D-3-phosphoglycerate dehydrogenase%2C D-3-phosphoglycerate dehydrogenase%2C variant	CNAG_06183	NA	origin recognition complex subunit 4	0.650719	NA
CNAG_00030	NA	D-3-phosphoglycerate dehydrogenase%2C D-3-phosphoglycerate dehydrogenase%2C variant	CNAG_00661	NA	hypothetical protein	0.650618	NA
CNAG_00030	NA	D-3-phosphoglycerate dehydrogenase%2C D-3-phosphoglycerate dehydrogenase%2C variant	CNAG_04496	NA	rab GTPase activator	0.650563	NA
CNAG_00030	NA	D-3-phosphoglycerate dehydrogenase%2C D-3-phosphoglycerate dehydrogenase%2C variant	CNAG_04936	NA	condensin complex subunit 2	0.649282	NA
CNAG_00030	NA	D-3-phosphoglycerate dehydrogenase%2C D-3-phosphoglycerate dehydrogenase%2C variant	CNAG_01107	NA	phosphatidylinositol glycan%2C class A	0.649008	NA
CNAG_00030	NA	D-3-phosphoglycerate dehydrogenase%2C D-3-phosphoglycerate dehydrogenase%2C variant	CNAG_06004	NA	transcription initiation factor TFIIH subunit 3	0.648841	NA
CNAG_00030	NA	D-3-phosphoglycerate dehydrogenase%2C D-3-phosphoglycerate dehydrogenase%2C variant	CNAG_06118	NA	hypothetical protein	0.64883	NA
CNAG_00030	NA	D-3-phosphoglycerate dehydrogenase%2C D-3-phosphoglycerate dehydrogenase%2C variant	CNAG_05477	NA	protein disulfide-isomerase	0.64883	NA
CNAG_00030	NA	D-3-phosphoglycerate dehydrogenase%2C D-3-phosphoglycerate dehydrogenase%2C variant	CNAG_07429	NA	asparagine-tRNA ligase	0.648743	NA
CNAG_00030	NA	D-3-phosphoglycerate dehydrogenase%2C D-3-phosphoglycerate dehydrogenase%2C variant	CNAG_01975	NA	helicase	0.648477	NA
CNAG_00030	NA	D-3-phosphoglycerate dehydrogenase%2C D-3-phosphoglycerate dehydrogenase%2C variant	CNAG_00428	NA	hypothetical protein	0.648288	NA
CNAG_00030	NA	D-3-phosphoglycerate dehydrogenase%2C D-3-phosphoglycerate dehydrogenase%2C variant	CNAG_07554	CAP10	capsular associated protein	0.647826	NA
CNAG_00030	NA	D-3-phosphoglycerate dehydrogenase%2C D-3-phosphoglycerate dehydrogenase%2C variant	CNAG_03023	NA	hypothetical protein	0.647814	NA
CNAG_00030	NA	D-3-phosphoglycerate dehydrogenase%2C D-3-phosphoglycerate dehydrogenase%2C variant	CNAG_00831	NA	nucleoside-diphosphate-sugar epimerase	0.647725	NA
CNAG_00030	NA	D-3-phosphoglycerate dehydrogenase%2C D-3-phosphoglycerate dehydrogenase%2C variant	CNAG_06352	CGP1	CAP-Gly protein 1	0.647322	NA
CNAG_00030	NA	D-3-phosphoglycerate dehydrogenase%2C D-3-phosphoglycerate dehydrogenase%2C variant	CNAG_02963	NA	anaphase-promoting complex subunit 8	0.647257	NA
CNAG_00030	NA	D-3-phosphoglycerate dehydrogenase%2C D-3-phosphoglycerate dehydrogenase%2C variant	CNAG_00811	NA	anthranilate phosphoribosyltransferase	0.569066	NA
CNAG_00030	NA	D-3-phosphoglycerate dehydrogenase%2C D-3-phosphoglycerate dehydrogenase%2C variant	CNAG_06597	SPT8	transcriptional activator SPT8	0.568092	NA
CNAG_00030	NA	D-3-phosphoglycerate dehydrogenase%2C D-3-phosphoglycerate dehydrogenase%2C variant	CNAG_06419	NA	hypothetical protein	0.561227	NA
CNAG_00030	NA	D-3-phosphoglycerate dehydrogenase%2C D-3-phosphoglycerate dehydrogenase%2C variant	CNAG_04528	NA	hypothetical protein	0.556202	NA
CNAG_00030	NA	D-3-phosphoglycerate dehydrogenase%2C D-3-phosphoglycerate dehydrogenase%2C variant	CNAG_06604	NA	hypothetical protein	0.556032	NA
CNAG_00030	NA	D-3-phosphoglycerate dehydrogenase%2C D-3-phosphoglycerate dehydrogenase%2C variant	CNAG_06308	NA	wd-repeat protein	0.553687	NA
CNAG_00030	NA	D-3-phosphoglycerate dehydrogenase%2C D-3-phosphoglycerate dehydrogenase%2C variant	CNAG_06279	NA	transportin-3	0.553261	NA
CNAG_00030	NA	D-3-phosphoglycerate dehydrogenase%2C D-3-phosphoglycerate dehydrogenase%2C variant	CNAG_04674	ADA3	transcriptional adapter 3	0.552826	NA
CNAG_00030	NA	D-3-phosphoglycerate dehydrogenase%2C D-3-phosphoglycerate dehydrogenase%2C variant	CNAG_02154	NA	anaphase-promoting complex subunit 6	0.552215	NA
CNAG_00030	NA	D-3-phosphoglycerate dehydrogenase%2C D-3-phosphoglycerate dehydrogenase%2C variant	CNAG_07453	NA	hypothetical protein	0.552154	NA
CNAG_00030	NA	D-3-phosphoglycerate dehydrogenase%2C D-3-phosphoglycerate dehydrogenase%2C variant	CNAG_05605	NA	DEAD box family helicase	0.552106	NA
CNAG_00030	NA	D-3-phosphoglycerate dehydrogenase%2C D-3-phosphoglycerate dehydrogenase%2C variant	CNAG_07956	NA	WD repeat and SOF domain-containing protein 1	0.551856	NA
CNAG_00030	NA	D-3-phosphoglycerate dehydrogenase%2C D-3-phosphoglycerate dehydrogenase%2C variant	CNAG_00660	NA	histone deacetylase HOS3	0.551289	NA
CNAG_00030	NA	D-3-phosphoglycerate dehydrogenase%2C D-3-phosphoglycerate dehydrogenase%2C variant	CNAG_04875	NA	hypothetical protein	0.551131	NA
CNAG_00030	NA	D-3-phosphoglycerate dehydrogenase%2C D-3-phosphoglycerate dehydrogenase%2C variant	CNAG_01430	NA	hypothetical protein	0.551109	NA
CNAG_00030	NA	D-3-phosphoglycerate dehydrogenase%2C D-3-phosphoglycerate dehydrogenase%2C variant	CNAG_07627	NA	hypothetical protein	0.550044	NA
CNAG_00030	NA	D-3-phosphoglycerate dehydrogenase%2C D-3-phosphoglycerate dehydrogenase%2C variant	CNAG_01609	NA	Cystathionine gamma-synthase	0.549459	NA
CNAG_00030	NA	D-3-phosphoglycerate dehydrogenase%2C D-3-phosphoglycerate dehydrogenase%2C variant	CNAG_03930	NA	hypothetical protein	0.549416	NA
CNAG_00030	NA	D-3-phosphoglycerate dehydrogenase%2C D-3-phosphoglycerate dehydrogenase%2C variant	CNAG_04451	NA	ribonuclease P/MRP protein subunit POP1	0.549266	NA
CNAG_00030	NA	D-3-phosphoglycerate dehydrogenase%2C D-3-phosphoglycerate dehydrogenase%2C variant	CNAG_06744	RSC9	chromatin structure-remodeling complex subunit RSC9	0.548741	NA
CNAG_00030	NA	D-3-phosphoglycerate dehydrogenase%2C D-3-phosphoglycerate dehydrogenase%2C variant	CNAG_02755	NA	hypothetical protein	0.548703	NA
CNAG_00030	NA	D-3-phosphoglycerate dehydrogenase%2C D-3-phosphoglycerate dehydrogenase%2C variant	CNAG_04191	CEX1	SCYL protein kinase	0.548513	NA
CNAG_00030	NA	D-3-phosphoglycerate dehydrogenase%2C D-3-phosphoglycerate dehydrogenase%2C variant	CNAG_07605	NA	hypothetical protein	0.547804	NA
CNAG_00030	NA	D-3-phosphoglycerate dehydrogenase%2C D-3-phosphoglycerate dehydrogenase%2C variant	CNAG_06947	NA	hypothetical protein	0.547039	NA
CNAG_00030	NA	D-3-phosphoglycerate dehydrogenase%2C D-3-phosphoglycerate dehydrogenase%2C variant	CNAG_00525	NA	dynein light intermediate chain 1%2C cytosolic	0.546925	NA
CNAG_00030	NA	D-3-phosphoglycerate dehydrogenase%2C D-3-phosphoglycerate dehydrogenase%2C variant	CNAG_03590	CKB1	casein kinase II subunit beta	0.54675	NA
CNAG_00030	NA	D-3-phosphoglycerate dehydrogenase%2C D-3-phosphoglycerate dehydrogenase%2C variant	CNAG_04699	NA	microfibrillar-associated protein 1	0.546102	NA
CNAG_00030	NA	D-3-phosphoglycerate dehydrogenase%2C D-3-phosphoglycerate dehydrogenase%2C variant	CNAG_01107	NA	phosphatidylinositol glycan%2C class A	0.544505	NA
CNAG_00030	NA	D-3-phosphoglycerate dehydrogenase%2C D-3-phosphoglycerate dehydrogenase%2C variant	CNAG_03235	NA	THO complex subunit 1	0.543937	NA
CNAG_00030	NA	D-3-phosphoglycerate dehydrogenase%2C D-3-phosphoglycerate dehydrogenase%2C variant	CNAG_02419	NA	hypothetical protein	0.543507	NA
CNAG_00030	NA	D-3-phosphoglycerate dehydrogenase%2C D-3-phosphoglycerate dehydrogenase%2C variant	CNAG_00622	ARG8	Acetylornithine aminotransferase	0.542954	NA
CNAG_00030	NA	D-3-phosphoglycerate dehydrogenase%2C D-3-phosphoglycerate dehydrogenase%2C variant	CNAG_04708	NA	hypothetical protein	0.542203	NA
CNAG_00030	NA	D-3-phosphoglycerate dehydrogenase%2C D-3-phosphoglycerate dehydrogenase%2C variant	CNAG_00343	NA	hypothetical protein	0.541418	NA
CNAG_00030	NA	D-3-phosphoglycerate dehydrogenase%2C D-3-phosphoglycerate dehydrogenase%2C variant	CNAG_06763	NA	serine-tRNA ligase	0.54008	NA
CNAG_00030	NA	D-3-phosphoglycerate dehydrogenase%2C D-3-phosphoglycerate dehydrogenase%2C variant	CNAG_05311	NA	arsenite-resistant protein ASR2%2C arsenite-resistant protein ASR2%2C variant	0.539964	NA
CNAG_00030	NA	D-3-phosphoglycerate dehydrogenase%2C D-3-phosphoglycerate dehydrogenase%2C variant	CNAG_04501	TRP1	anthranilate synthase/indole-3-glycerol phosphate synthase/phosphoribosylanthranilate isomerase	0.539839	NA
CNAG_00030	NA	D-3-phosphoglycerate dehydrogenase%2C D-3-phosphoglycerate dehydrogenase%2C variant	CNAG_04434	NA	hypothetical protein	0.539792	NA
CNAG_00030	NA	D-3-phosphoglycerate dehydrogenase%2C D-3-phosphoglycerate dehydrogenase%2C variant	CNAG_03448	NA	translation initiation factor eIF-2B subunit delta	0.538902	NA
CNAG_00030	NA	D-3-phosphoglycerate dehydrogenase%2C D-3-phosphoglycerate dehydrogenase%2C variant	CNAG_03296	SIW14	tyrosine specific protein phosphatase	0.538891	NA
CNAG_00030	NA	D-3-phosphoglycerate dehydrogenase%2C D-3-phosphoglycerate dehydrogenase%2C variant	CNAG_06370	BAT2	Branched-chain amino acid aminotransferase	0.538232	NA
CNAG_00030	NA	D-3-phosphoglycerate dehydrogenase%2C D-3-phosphoglycerate dehydrogenase%2C variant	CNAG_05642	FZC37	nuclear protein	0.538129	NA
CNAG_00030	NA	D-3-phosphoglycerate dehydrogenase%2C D-3-phosphoglycerate dehydrogenase%2C variant	CNAG_05039	NA	hypothetical protein	0.537998	NA
CNAG_00030	NA	D-3-phosphoglycerate dehydrogenase%2C D-3-phosphoglycerate dehydrogenase%2C variant	CNAG_06643	NA	ribonuclease III	0.537761	NA
CNAG_00030	NA	D-3-phosphoglycerate dehydrogenase%2C D-3-phosphoglycerate dehydrogenase%2C variant	CNAG_06713	NA	cysteine-tRNA ligase	0.537551	NA
CNAG_00030	NA	D-3-phosphoglycerate dehydrogenase%2C D-3-phosphoglycerate dehydrogenase%2C variant	CNAG_00428	NA	hypothetical protein	0.537253	NA
CNAG_00030	NA	D-3-phosphoglycerate dehydrogenase%2C D-3-phosphoglycerate dehydrogenase%2C variant	CNAG_04697	NA	zinc finger protein	0.537077	NA
CNAG_00030	NA	D-3-phosphoglycerate dehydrogenase%2C D-3-phosphoglycerate dehydrogenase%2C variant	CNAG_02578	NA	thyroid hormone receptor interactor 13	0.536445	NA
CNAG_00030	NA	D-3-phosphoglycerate dehydrogenase%2C D-3-phosphoglycerate dehydrogenase%2C variant	CNAG_00049	NA	hypothetical protein	0.536247	NA
CNAG_00030	NA	D-3-phosphoglycerate dehydrogenase%2C D-3-phosphoglycerate dehydrogenase%2C variant	CNAG_04936	NA	condensin complex subunit 2	0.535925	NA
CNAG_00030	NA	D-3-phosphoglycerate dehydrogenase%2C D-3-phosphoglycerate dehydrogenase%2C variant	CNAG_05398	NA	Phosphoserine transaminase	0.535868	NA
CNAG_00031	MLR1	hypothetical protein%2C hypothetical protein%2C variant	CNAG_03092	NA	hypothetical protein	0.751685	NA
CNAG_00031	MLR1	hypothetical protein%2C hypothetical protein%2C variant	CNAG_06603	NA	di- and tripeptidase	0.744264	NA
CNAG_00031	MLR1	hypothetical protein%2C hypothetical protein%2C variant	CNAG_02755	NA	hypothetical protein	0.73819	NA
CNAG_00031	MLR1	hypothetical protein%2C hypothetical protein%2C variant	CNAG_05039	NA	hypothetical protein	0.730121	NA
CNAG_00031	MLR1	hypothetical protein%2C hypothetical protein%2C variant	CNAG_06871	FZC41	hypothetical protein	0.729785	NA
CNAG_00031	MLR1	hypothetical protein%2C hypothetical protein%2C variant	CNAG_01248	NA	vacuole morphology and inheritance protein 14	0.728979	NA
CNAG_00031	MLR1	hypothetical protein%2C hypothetical protein%2C variant	CNAG_02375	FIG4	polyphosphoinositide phosphatase	0.728425	NA
CNAG_00031	MLR1	hypothetical protein%2C hypothetical protein%2C variant	CNAG_05989	NA	hypothetical protein	0.726069	NA
CNAG_00031	MLR1	hypothetical protein%2C hypothetical protein%2C variant	CNAG_02092	NA	protein EFR3	0.725906	NA
CNAG_00031	MLR1	hypothetical protein%2C hypothetical protein%2C variant	CNAG_04836	FZC10	nuclear protein	0.725835	NA
CNAG_00031	MLR1	hypothetical protein%2C hypothetical protein%2C variant	CNAG_04710	NA	hypothetical protein	0.725243	NA
CNAG_00031	MLR1	hypothetical protein%2C hypothetical protein%2C variant	CNAG_07636	CSR2	protoplast regeneration and killer toxin resistance protein	0.724156	NA
CNAG_00031	MLR1	hypothetical protein%2C hypothetical protein%2C variant	CNAG_05282	APT4	Aminophospholipid translocase%2C putative	0.723682	NA
CNAG_00031	MLR1	hypothetical protein%2C hypothetical protein%2C variant	CNAG_04449	NA	alpha-1%2C6-mannosyltransferase	0.721801	NA
CNAG_00031	MLR1	hypothetical protein%2C hypothetical protein%2C variant	CNAG_02153	TUP1	glucose repression regulatory protein TUP1	0.720828	NA
CNAG_00031	MLR1	hypothetical protein%2C hypothetical protein%2C variant	CNAG_05327	NA	hypothetical protein	0.720462	NA
CNAG_00031	MLR1	hypothetical protein%2C hypothetical protein%2C variant	CNAG_03590	CKB1	casein kinase II subunit beta	0.718607	NA
CNAG_00031	MLR1	hypothetical protein%2C hypothetical protein%2C variant	CNAG_05380	FZC44	hypothetical protein	0.717511	NA
CNAG_00031	MLR1	hypothetical protein%2C hypothetical protein%2C variant	CNAG_00514	NA	hypothetical protein	0.717257	NA
CNAG_00031	MLR1	hypothetical protein%2C hypothetical protein%2C variant	CNAG_07389	NA	Flavin-containing monooxygenase	0.717051	NA
CNAG_00031	MLR1	hypothetical protein%2C hypothetical protein%2C variant	CNAG_02374	NA	hypothetical protein	0.716959	NA
CNAG_00031	MLR1	hypothetical protein%2C hypothetical protein%2C variant	CNAG_05043	NA	hypothetical protein	0.716639	NA
CNAG_00031	MLR1	hypothetical protein%2C hypothetical protein%2C variant	CNAG_03989	NA	hypothetical protein	0.716136	NA
CNAG_00031	MLR1	hypothetical protein%2C hypothetical protein%2C variant	CNAG_06325	BYR4	GTPase activator	0.716102	NA
CNAG_00031	MLR1	hypothetical protein%2C hypothetical protein%2C variant	CNAG_02742	DCR1	dicer-like protein 1	0.715453	NA
CNAG_00031	MLR1	hypothetical protein%2C hypothetical protein%2C variant	CNAG_04149	NA	nuclear pore complex protein Nup107	0.715171	NA
CNAG_00031	MLR1	hypothetical protein%2C hypothetical protein%2C variant	CNAG_00415	CDC2801	CMGC/CDK protein kinase	0.714377	NA
CNAG_00031	MLR1	hypothetical protein%2C hypothetical protein%2C variant	CNAG_07510	NA	farnesyl-diphosphate farnesyltransferase	0.714287	NA
CNAG_00031	MLR1	hypothetical protein%2C hypothetical protein%2C variant	CNAG_06661	NA	hypothetical protein	0.713838	NA
CNAG_00031	MLR1	hypothetical protein%2C hypothetical protein%2C variant	CNAG_02161	ASP1	cortical actin cytoskeleton protein asp1	0.712858	NA
CNAG_00031	MLR1	hypothetical protein%2C hypothetical protein%2C variant	CNAG_00831	NA	nucleoside-diphosphate-sugar epimerase	0.712383	NA
CNAG_00031	MLR1	hypothetical protein%2C hypothetical protein%2C variant	CNAG_06942	NA	nicotinamide mononucleotide permease	0.712135	NA
CNAG_00031	MLR1	hypothetical protein%2C hypothetical protein%2C variant	CNAG_06483	FZC25	hypothetical protein	0.712072	NA
CNAG_00031	MLR1	hypothetical protein%2C hypothetical protein%2C variant	CNAG_00571	NA	hypothetical protein	0.711821	NA
CNAG_00031	MLR1	hypothetical protein%2C hypothetical protein%2C variant	CNAG_07994	NA	hypothetical protein	0.710012	NA
CNAG_00031	MLR1	hypothetical protein%2C hypothetical protein%2C variant	CNAG_02171	NA	DNA polymerase eta subunit	0.709501	NA
CNAG_00031	MLR1	hypothetical protein%2C hypothetical protein%2C variant	CNAG_03582	RIM20	pH-response regulator protein palA/RIM20	0.709497	NA
CNAG_00031	MLR1	hypothetical protein%2C hypothetical protein%2C variant	CNAG_03121	NA	hypothetical protein	0.707992	NA
CNAG_00031	MLR1	hypothetical protein%2C hypothetical protein%2C variant	CNAG_03411	NA	hypothetical protein	0.70757	NA
CNAG_00031	MLR1	hypothetical protein%2C hypothetical protein%2C variant	CNAG_07879	NA	TRIAD3%2C E3 ubiquitin-protein ligase RNF216	0.707516	NA
CNAG_00031	MLR1	hypothetical protein%2C hypothetical protein%2C variant	CNAG_01461	NA	sodium/bile acid cotransporter 7-B/bile acid cotransporter 7-B	0.707389	NA
CNAG_00031	MLR1	hypothetical protein%2C hypothetical protein%2C variant	CNAG_00695	NA	hypothetical protein	0.707127	NA
CNAG_00031	MLR1	hypothetical protein%2C hypothetical protein%2C variant	CNAG_00428	NA	hypothetical protein	0.707078	NA
CNAG_00031	MLR1	hypothetical protein%2C hypothetical protein%2C variant	CNAG_03528	NA	AP-2 complex subunit alpha	0.706688	NA
CNAG_00031	MLR1	hypothetical protein%2C hypothetical protein%2C variant	CNAG_01377	UBP13	PAB-dependent poly(A)-specific ribonuclease subunit PAN2	0.706652	NA
CNAG_00031	MLR1	hypothetical protein%2C hypothetical protein%2C variant	CNAG_07924	MCM1	Pheromone receptor transcription factor%2C putative	0.706285	NA
CNAG_00031	MLR1	hypothetical protein%2C hypothetical protein%2C variant	CNAG_00660	NA	histone deacetylase HOS3	0.706266	NA
CNAG_00031	MLR1	hypothetical protein%2C hypothetical protein%2C variant	CNAG_05445	SHE4	smooth muscle cell associated protein-1 isoform 2	0.706173	NA
CNAG_00031	MLR1	hypothetical protein%2C hypothetical protein%2C variant	CNAG_05642	FZC37	nuclear protein	0.705984	NA
CNAG_00031	MLR1	hypothetical protein%2C hypothetical protein%2C variant	CNAG_01330	NA	hypothetical protein	0.703971	NA
CNAG_00031	MLR1	hypothetical protein%2C hypothetical protein%2C variant	CNAG_02747	NA	chaperone protein DNAJ	0.554978	NA
CNAG_00031	MLR1	hypothetical protein%2C hypothetical protein%2C variant	CNAG_01979	NA	transcription initiation factor TFIID subunit 10	0.535975	NA
CNAG_00031	MLR1	hypothetical protein%2C hypothetical protein%2C variant	CNAG_03540	NA	aspartyl/glutamyl-tRNA(Asn/Gln) amidotransferase%2C B subunit	0.532932	NA
CNAG_00031	MLR1	hypothetical protein%2C hypothetical protein%2C variant	CNAG_06174	NA	PEK/GCN2 protein kinase	0.532458	NA
CNAG_00031	MLR1	hypothetical protein%2C hypothetical protein%2C variant	CNAG_00032	NA	2%2C4-dihydroxyhept-2-ene-1%2C7-dioic acid aldolase	0.531251	NA
CNAG_00031	MLR1	hypothetical protein%2C hypothetical protein%2C variant	CNAG_06338	NA	ABC transporter PMR5	0.529184	NA
CNAG_00031	MLR1	hypothetical protein%2C hypothetical protein%2C variant	CNAG_02062	NA	glycoside hydrolase family 2	0.525216	NA
CNAG_00031	MLR1	hypothetical protein%2C hypothetical protein%2C variant	CNAG_06896	NA	cytoplasmic protein	0.524446	NA
CNAG_00031	MLR1	hypothetical protein%2C hypothetical protein%2C variant	CNAG_05282	APT4	Aminophospholipid translocase%2C putative	0.523525	NA
CNAG_00031	MLR1	hypothetical protein%2C hypothetical protein%2C variant	CNAG_06709	NA	hypothetical protein	0.523373	NA
CNAG_00031	MLR1	hypothetical protein%2C hypothetical protein%2C variant	CNAG_02377	NA	Aldehyde dehydrogenase	0.52284	NA
CNAG_00031	MLR1	hypothetical protein%2C hypothetical protein%2C variant	CNAG_00742	NA	Serine palmitoyltransferase	0.522221	NA
CNAG_00031	MLR1	hypothetical protein%2C hypothetical protein%2C variant	CNAG_06295	NA	cytoplasmic protein%2C cytoplasmic protein%2C variant	0.521207	NA
CNAG_00031	MLR1	hypothetical protein%2C hypothetical protein%2C variant	CNAG_01063	NA	WD-repeat protein mip1	0.521008	NA
CNAG_00031	MLR1	hypothetical protein%2C hypothetical protein%2C variant	CNAG_06000	NA	glycoprotein	0.520908	NA
CNAG_00031	MLR1	hypothetical protein%2C hypothetical protein%2C variant	CNAG_01707	CRG3	Putative regulator of G-protein signaling protein	0.52081	NA
CNAG_00031	MLR1	hypothetical protein%2C hypothetical protein%2C variant	CNAG_04529	NA	cytochrome c oxidase-assembly factor COX16	0.520534	NA
CNAG_00031	MLR1	hypothetical protein%2C hypothetical protein%2C variant	CNAG_03673	PPZ1	serine/threonine-protein phosphatase PP-Z1	0.520101	NA
CNAG_00031	MLR1	hypothetical protein%2C hypothetical protein%2C variant	CNAG_02498	NA	hypothetical protein	0.520044	NA
CNAG_00031	MLR1	hypothetical protein%2C hypothetical protein%2C variant	CNAG_01415	NA	cytoplasmic protein	0.519638	NA
CNAG_00031	MLR1	hypothetical protein%2C hypothetical protein%2C variant	CNAG_03139	CHO2	Phosphatidylethanolamine N-methyltransferase	0.519522	NA
CNAG_00031	MLR1	hypothetical protein%2C hypothetical protein%2C variant	CNAG_03664	NIC1	high-affinity nickel-transporter	0.519428	NA
CNAG_00031	MLR1	hypothetical protein%2C hypothetical protein%2C variant	CNAG_01754	NA	hypothetical protein	0.519137	NA
CNAG_00031	MLR1	hypothetical protein%2C hypothetical protein%2C variant	CNAG_01882	NA	histone-lysine N-methyltransferase%2C H3 lysine-79 specific	0.518866	NA
CNAG_00031	MLR1	hypothetical protein%2C hypothetical protein%2C variant	CNAG_01649	NA	hypothetical protein	0.518498	NA
CNAG_00031	MLR1	hypothetical protein%2C hypothetical protein%2C variant	CNAG_04335	NA	phosphatidylinositol 4-kinase	0.518442	NA
CNAG_00031	MLR1	hypothetical protein%2C hypothetical protein%2C variant	CNAG_03528	NA	AP-2 complex subunit alpha	0.518242	NA
CNAG_00031	MLR1	hypothetical protein%2C hypothetical protein%2C variant	CNAG_00792	NA	ATP-binding cassette transporter	0.518242	NA
CNAG_00031	MLR1	hypothetical protein%2C hypothetical protein%2C variant	CNAG_02947	SCY1	SCYL protein kinase	0.516981	NA
CNAG_00031	MLR1	hypothetical protein%2C hypothetical protein%2C variant	CNAG_06260	NA	Alpha-glucosidase	0.51676	NA
CNAG_00031	MLR1	hypothetical protein%2C hypothetical protein%2C variant	CNAG_06967	APH2	Phytase	0.516503	NA
CNAG_00031	MLR1	hypothetical protein%2C hypothetical protein%2C variant	CNAG_05136	NA	cation-transporting ATPase 13A1	0.516467	NA
CNAG_00031	MLR1	hypothetical protein%2C hypothetical protein%2C variant	CNAG_01579	NA	vacuolar membrane-associated protein IML1	0.516196	NA
CNAG_00031	MLR1	hypothetical protein%2C hypothetical protein%2C variant	CNAG_05231	NA	nuclear protein	0.515963	NA
CNAG_00031	MLR1	hypothetical protein%2C hypothetical protein%2C variant	CNAG_01318	NA	sodium/hydrogen exchanger 3	0.515834	NA
CNAG_00031	MLR1	hypothetical protein%2C hypothetical protein%2C variant	CNAG_00008	NA	hypothetical protein	0.514811	NA
CNAG_00031	MLR1	hypothetical protein%2C hypothetical protein%2C variant	CNAG_01522	NA	phenylalanine-tRNA ligase	0.514757	NA
CNAG_00031	MLR1	hypothetical protein%2C hypothetical protein%2C variant	CNAG_00146	PBY101	5'/3'-nucleotidase SurE	0.514575	NA
CNAG_00031	MLR1	hypothetical protein%2C hypothetical protein%2C variant	CNAG_06564	NA	clathrin-coated vesicle protein	0.514507	NA
CNAG_00031	MLR1	hypothetical protein%2C hypothetical protein%2C variant	CNAG_07469	NA	nuclear pore complex protein Nup98-Nup96	0.514337	NA
CNAG_00031	MLR1	hypothetical protein%2C hypothetical protein%2C variant	CNAG_05242	NA	hypothetical protein	0.514114	NA
CNAG_00031	MLR1	hypothetical protein%2C hypothetical protein%2C variant	CNAG_00397	NA	2-oxoisovalerate dehydrogenase E1 component%2C beta subunit	0.514102	NA
CNAG_00031	MLR1	hypothetical protein%2C hypothetical protein%2C variant	CNAG_01948	FZC36	nuclear protein	0.513991	8.41e-06
CNAG_00031	MLR1	hypothetical protein%2C hypothetical protein%2C variant	CNAG_01948	FZC36	nuclear protein	0.513991	3.21e-05
CNAG_00031	MLR1	hypothetical protein%2C hypothetical protein%2C variant	CNAG_05558	KIN4	CAMK/CAMKL/KIN4 protein kinase	0.513908	NA
CNAG_00031	MLR1	hypothetical protein%2C hypothetical protein%2C variant	CNAG_00571	NA	hypothetical protein	0.513821	NA
CNAG_00031	MLR1	hypothetical protein%2C hypothetical protein%2C variant	CNAG_04488	NA	3-ketoacyl-CoA reductase	0.51373	NA
CNAG_00031	MLR1	hypothetical protein%2C hypothetical protein%2C variant	CNAG_02341	NA	cyclin binding protein	0.51354	NA
CNAG_00031	MLR1	hypothetical protein%2C hypothetical protein%2C variant	CNAG_00533	TIM50	mitochondrial import inner membrane translocase subunit tim50	0.513381	NA
[truncated: 458,220+ more rows]
