# Supplementary material for: CryptoCEN: A Co-Expression Network for Cryptococcus neoformans reveals novel proteins involved in DNA damage repair
Source: PLoS Genet. 2024 Feb 15;20(2):e1011158. doi: 10.1371/journal.pgen.1011158 (PMC10901339; doi:10.1371/journal.pgen.1011158)
Supplement: S3 Table — (XLSX) [file pgen.1011158.s008.xlsx]

## Sheet: UMAP_genes_cluster_labels_20210
cnag_id_tx	cnag_id	cluster_label	gene_product	location	length	sequence_SO	SO	is_pseudo	variant	UMAP_1	UMAP_2
CNAG_00001-t26_1	CNAG_00001	1	hypothetical protein	CP003820.1:11060-11501(-)	568	chromosome	protein_coding	FALSE	t26_1	7.29898	-1.47199
CNAG_00043-t26_2	CNAG_00043	1	hypothetical protein, hypothetical protein, variant	CP003820.1:130356-132334(-)	3344	chromosome	protein_coding	FALSE	t26_2	6.85451	-1.02084
CNAG_00123-t26_1	CNAG_00123	1	hypothetical protein	CP003820.1:329030-330136(-)	1247	chromosome	protein_coding	FALSE	t26_1	7.12838	-0.906533
CNAG_00144-t26_2	CNAG_00144	1	hypothetical protein, hypothetical protein, variant	CP003820.1:389309-390317(-)	965	chromosome	protein_coding	FALSE	t26_2	7.03635	-1.12165
CNAG_00177-t26_1	CNAG_00177	1	hypothetical protein	CP003820.1:478898-480910(+)	1838	chromosome	protein_coding	FALSE	t26_1	7.27201	-1.34483
CNAG_00182-t26_1	CNAG_00182	1	retrograde transporter, retrograde transporter, variant	CP003820.1:494040-494963(+)	1283	chromosome	protein_coding	FALSE	t26_1	7.12122	-0.722043
CNAG_00229-t26_1	CNAG_00229	1	hypothetical protein	CP003820.1:607986-608622(+)	3478	chromosome	protein_coding	FALSE	t26_1	7.1276	-0.858379
CNAG_00302-t26_1	CNAG_00302	1	hypothetical protein	CP003820.1:778009-778781(+)	1904	chromosome	protein_coding	FALSE	t26_1	7.06836	-1.13692
CNAG_00323-t26_1	CNAG_00323	1	hypothetical protein	CP003820.1:828031-828873(-)	513	chromosome	protein_coding	FALSE	t26_1	7.68825	-1.4736
CNAG_00376-t26_1	CNAG_00376	1	hypothetical protein	CP003820.1:958473-960091(+)	1068	chromosome	protein_coding	FALSE	t26_1	7.28095	-1.44602
CNAG_00378-t26_1	CNAG_00378	1	hypothetical protein	CP003820.1:969322-969715(+)	2140	chromosome	protein_coding	FALSE	t26_1	8.01033	-0.750018
CNAG_00412-t26_1	CNAG_00412	1	hypothetical protein	CP003820.1:1083594-1084152(-)	510	chromosome	protein_coding	FALSE	t26_1	7.16497	-1.4857
CNAG_00474-t26_1	CNAG_00474	1	hypothetical protein	CP003820.1:1220031-1221105(+)	1265	chromosome	protein_coding	FALSE	t26_1	6.94157	-1.28863
CNAG_00501-t26_1	CNAG_00501	1	hypothetical protein	CP003820.1:1282737-1284159(-)	1968	chromosome	protein_coding	FALSE	t26_1	7.35311	-1.2658
CNAG_00549-t26_2	CNAG_00549	1	hypothetical protein, hypothetical protein, variant	CP003820.1:1410851-1411858(-)	1402	chromosome	protein_coding	FALSE	t26_2	7.69912	-1.34021
CNAG_00568-t26_1	CNAG_00568	1	hypothetical protein	CP003820.1:1465108-1466214(-)	1591	chromosome	protein_coding	FALSE	t26_1	7.85229	-0.921543
CNAG_00627-t26_1	CNAG_00627	1	specific transcriptional repressor	CP003820.1:1609523-1611827(+)	2418	chromosome	protein_coding	FALSE	t26_1	7.03751	-1.35676
CNAG_00653-t26_3	CNAG_00653	1	hypothetical protein, hypothetical protein, variant 1, hypothetical protein, variant 2	CP003820.1:1701095-1704056(+)	3913	chromosome	protein_coding	FALSE	t26_3	7.21254	-0.928216
CNAG_00738-t26_1	CNAG_00738	1	hypothetical protein	CP003820.1:1930978-1931996(-)	762	chromosome	protein_coding	FALSE	t26_1	7.31093	-1.30093
CNAG_00751-t26_1	CNAG_00751	1	hypothetical protein	CP003820.1:1971685-1972394(+)	726	chromosome	protein_coding	FALSE	t26_1	7.33639	-1.33066
CNAG_00759-t26_1	CNAG_00759	1	hypothetical protein, hypothetical protein, variant	CP003820.1:1995540-1997246(-)	1660	chromosome	protein_coding	FALSE	t26_1	7.62387	-1.41023
CNAG_00798-t26_1	CNAG_00798	1	hypothetical protein	CP003820.1:2111539-2112916(-)	2257	chromosome	protein_coding	FALSE	t26_1	7.35088	-1.08952
CNAG_00801-t26_1	CNAG_00801	1	hypothetical protein	CP003820.1:2120132-2121477(-)	1065	chromosome	protein_coding	FALSE	t26_1	7.10727	-0.922746
CNAG_00833-t26_1	CNAG_00833	1	hypothetical protein	CP003820.1:2210289-2211403(-)	1010	chromosome	protein_coding	FALSE	t26_1	6.91245	-1.12461
CNAG_00859-t26_1	CNAG_00859	1	hypothetical protein	CP003820.1:2279601-2282091(+)	3505	chromosome	protein_coding	FALSE	t26_1	7.16283	-1.11458
CNAG_00863-t26_1	CNAG_00863	1	Flavin-containing monooxygenase	CP003824.1:1800597-1802800(+)	1971	chromosome	protein_coding	FALSE	t26_1	6.90656	-1.17306
CNAG_00870-t26_2	CNAG_00870	1	hypothetical protein, hypothetical protein, variant 1, hypothetical protein, variant 2	CP003824.1:1771379-1772152(-)	2005	chromosome	protein_coding	FALSE	t26_2	7.63223	-1.45698
CNAG_00871-t26_2	CNAG_00871	1	hypothetical protein, hypothetical protein, variant	CP003824.1:1767017-1768854(+)	3115	chromosome	protein_coding	FALSE	t26_2	7.04342	-1.13737
CNAG_00903-t26_2	CNAG_00903	1	hypothetical protein, hypothetical protein, variant 1, hypothetical protein, variant 2	CP003824.1:1676877-1677636(+)	2636	chromosome	protein_coding	FALSE	t26_2	7.3869	-1.52068
CNAG_00903-t26_3	CNAG_00903	1	hypothetical protein, hypothetical protein, variant 1, hypothetical protein, variant 2	CP003824.1:1676877-1677636(+)	2630	chromosome	protein_coding	FALSE	t26_3	7.06838	-0.967987
CNAG_00907-t26_1	CNAG_00907	1	hypothetical protein, hypothetical protein, variant	CP003824.1:1662180-1662575(-)	1048	chromosome	protein_coding	FALSE	t26_1	6.91497	-1.13246
CNAG_00908-t26_1	CNAG_00908	1	hypothetical protein	CP003824.1:1660563-1661540(-)	897	chromosome	protein_coding	FALSE	t26_1	7.31476	-1.47181
CNAG_00915-t26_2	CNAG_00915	1	hypothetical protein, hypothetical protein, variant	CP003824.1:1639675-1640862(-)	2517	chromosome	protein_coding	FALSE	t26_2	7.03209	-1.1689
CNAG_00964-t26_1	CNAG_00964	1	hypothetical protein	CP003824.1:1550144-1551875(-)	1535	chromosome	protein_coding	FALSE	t26_1	7.0929	-0.998817
CNAG_00979-t26_1	CNAG_00979	1	Copper uptake transporter	CP003824.1:1517917-1518715(+)	2246	chromosome	protein_coding	FALSE	t26_1	7.69166	-1.46906
CNAG_00979-t26_3	CNAG_00979	1	Copper uptake transporter	CP003824.1:1517917-1518715(+)	2240	chromosome	protein_coding	FALSE	t26_3	7.71511	-1.47317
CNAG_01001-t26_1	CNAG_01001	1	hypothetical protein	CP003824.1:1464356-1466496(+)	3056	chromosome	protein_coding	FALSE	t26_1	7.80347	-0.871774
CNAG_01034-t26_1	CNAG_01034	1	hypothetical protein	CP003824.1:1385208-1385989(+)	1307	chromosome	protein_coding	FALSE	t26_1	7.2664	-0.935076
CNAG_01042-t26_1	CNAG_01042	1	hypothetical protein	CP003824.1:1362638-1364096(+)	963	chromosome	protein_coding	FALSE	t26_1	7.1693	-1.01826
CNAG_01048-t26_1	CNAG_01048	1	hypothetical protein, hypothetical protein, variant	CP003824.1:1347262-1351728(+)	5241	chromosome	protein_coding	FALSE	t26_1	7.04212	-1.35718
CNAG_01121-t26_1	CNAG_01121	1	hypothetical protein	CP003824.1:1150000-1150562(-)	1105	chromosome	protein_coding	FALSE	t26_1	7.41538	-1.10871
CNAG_01139-t26_1	CNAG_01139	1	hypothetical protein	CP003824.1:1099381-1100386(+)	888	chromosome	protein_coding	FALSE	t26_1	8.02379	-0.830702
CNAG_01191-t26_1	CNAG_01191	1	long-chain fatty acid transporter, long-chain fatty acid transporter, variant 1, long-chain fatty acid transporter, variant 2	CP003824.1:963401-965109(+)	1539	chromosome	protein_coding	FALSE	t26_1	6.85052	-1.16975
CNAG_01210-t26_1	CNAG_01210	1	hypothetical protein	CP003824.1:910073-910667(-)	949	chromosome	protein_coding	FALSE	t26_1	7.95751	-1.08861
CNAG_01272-t26_1	CNAG_01272	1	hypothetical protein	CP003824.1:735054-736243(+)	1357	chromosome	protein_coding	FALSE	t26_1	7.8259	-1.48879
CNAG_01295-t26_1	CNAG_01295	1	acyl carrier protein, acyl carrier protein, variant	CP003824.1:662255-663062(+)	854	chromosome	protein_coding	FALSE	t26_1	7.1103	-0.740442
CNAG_01358-t26_1	CNAG_01358	1	hypothetical protein	CP003824.1:507376-508453(-)	989	chromosome	protein_coding	FALSE	t26_1	7.57118	-1.23645
CNAG_01401-t26_1	CNAG_01401	1	hypothetical protein	CP003824.1:400560-401317(+)	1343	chromosome	protein_coding	FALSE	t26_1	7.34454	-1.23984
CNAG_01473-t26_1	CNAG_01473	1	hypothetical protein	CP003830.1:47870-50614(-)	3176	chromosome	protein_coding	FALSE	t26_1	6.87237	-1.12853
CNAG_01489-t26_1	CNAG_01489	1	maltose O-acetyltransferase	CP003830.1:95209-95983(+)	908	chromosome	protein_coding	FALSE	t26_1	7.40953	-0.768564
CNAG_01494-t26_2	CNAG_01494	1	hypothetical protein, hypothetical protein, variant	CP003830.1:106393-107292(+)	1861	chromosome	protein_coding	FALSE	t26_2	6.92275	-1.1406
CNAG_01527-t26_1	CNAG_01527	1	hypothetical protein	CP003830.1:187326-188766(-)	1181	chromosome	protein_coding	FALSE	t26_1	7.61535	-1.4406
CNAG_01560-t26_1	CNAG_01560	1	hypothetical protein	CP003830.1:279438-281018(-)	2189	chromosome	protein_coding	FALSE	t26_1	7.96009	-0.954936
CNAG_01612-t26_1	CNAG_01612	1	CAMK/CAMKL protein kinase, CAMK/CAMKL protein kinase, variant	CP003830.1:417866-419706(+)	2835	chromosome	protein_coding	FALSE	t26_1	7.57164	-0.928691
CNAG_01645-t26_1	CNAG_01645	1	hypothetical protein	CP003830.1:509572-510783(+)	1869	chromosome	protein_coding	FALSE	t26_1	7.91157	-0.987767
CNAG_01710-t26_1	CNAG_01710	1	hypothetical protein	CP003830.1:678096-679850(+)	2024	chromosome	protein_coding	FALSE	t26_1	7.30944	-1.24705
CNAG_01714-t26_1	CNAG_01714	1	sulfonate dioxygenase	CP003830.1:687362-689013(-)	1341	chromosome	protein_coding	FALSE	t26_1	7.62521	-1.42794
CNAG_01751-t26_1	CNAG_01751	1	hypothetical protein, hypothetical protein, variant	CP003830.1:792405-792882(+)	859	chromosome	protein_coding	FALSE	t26_1	8.10744	-0.973005
CNAG_01781-t26_1	CNAG_01781	1	hypothetical protein, hypothetical protein, variant 1, hypothetical protein, variant 2, hypothetical protein, variant 3	CP003830.1:871014-871784(-)	1919	chromosome	protein_coding	FALSE	t26_1	7.07643	-0.95292
CNAG_01781-t26_3	CNAG_01781	1	hypothetical protein, hypothetical protein, variant 1, hypothetical protein, variant 2, hypothetical protein, variant 3	CP003830.1:871014-871784(-)	1907	chromosome	protein_coding	FALSE	t26_3	7.57942	-1.43962
CNAG_01796-t26_1	CNAG_01796	1	hypothetical protein, hypothetical protein, variant 1, hypothetical protein, variant 2, hypothetical protein, variant 3	CP003830.1:953590-955607(+)	1797	chromosome	protein_coding	FALSE	t26_1	8.00849	-1.20819
CNAG_01801-t26_1	CNAG_01801	1	hypothetical protein	CP003830.1:961958-962805(+)	950	chromosome	protein_coding	FALSE	t26_1	7.30739	-1.2922
CNAG_01849-t26_1	CNAG_01849	1	hypothetical protein	CP003830.1:1083198-1084159(-)	1337	chromosome	protein_coding	FALSE	t26_1	7.0789	-0.877126
CNAG_01857-t26_1	CNAG_01857	1	hypothetical protein	CP003830.1:1104571-1105157(-)	718	chromosome	protein_coding	FALSE	t26_1	7.69372	-1.4611
CNAG_01883-t26_1	CNAG_01883	1	hypothetical protein	CP003830.1:1171247-1173092(-)	969	chromosome	protein_coding	FALSE	t26_1	8.1848	-1.255
CNAG_01934-t26_1	CNAG_01934	1	hypothetical protein	CP003830.1:1303727-1305031(+)	1381	chromosome	protein_coding	FALSE	t26_1	7.36347	-1.29668
CNAG_01950-t26_2	CNAG_01950	1	hypothetical protein, hypothetical protein, variant	CP003830.1:1347504-1348975(-)	1527	chromosome	protein_coding	FALSE	t26_2	7.27009	-0.977627
CNAG_01977-t26_1	CNAG_01977	1	hypothetical protein	CP003830.1:1423242-1424726(-)	1391	chromosome	protein_coding	FALSE	t26_1	7.34645	-1.25853
CNAG_01989-t26_1	CNAG_01989	1	hypothetical protein	CP003830.1:1468325-1470490(+)	3290	chromosome	protein_coding	FALSE	t26_1	7.3401	-0.905237
CNAG_01992-t26_1	CNAG_01992	1	hypothetical protein	CP003830.1:1475351-1478171(-)	3725	chromosome	protein_coding	FALSE	t26_1	8.04001	-1.19061
CNAG_02031-t26_1	CNAG_02031	1	hypothetical protein	CP003825.1:1379008-1380210(+)	1275	chromosome	protein_coding	FALSE	t26_1	7.60874	-1.46119
CNAG_02040-t26_1	CNAG_02040	1	hypothetical protein	CP003825.1:1357885-1359066(+)	3393	chromosome	protein_coding	FALSE	t26_1	7.78486	-0.900897
CNAG_02053-t26_1	CNAG_02053	1	hypothetical protein	CP003825.1:1322542-1324133(+)	1542	chromosome	protein_coding	FALSE	t26_1	7.73472	-1.26513
CNAG_02058-t26_1	CNAG_02058	1	hypothetical protein	CP003825.1:1312666-1314929(+)	1152	chromosome	protein_coding	FALSE	t26_1	7.16945	-0.891427
CNAG_02066-t26_1	CNAG_02066	1	hypothetical protein	CP003825.1:1286435-1288041(-)	2287	chromosome	protein_coding	FALSE	t26_1	7.31118	-1.24978
CNAG_02155-t26_1	CNAG_02155	1	hypothetical protein	CP003825.1:1061163-1062733(-)	1494	chromosome	protein_coding	FALSE	t26_1	8.17431	-0.633891
CNAG_02169-t26_1	CNAG_02169	1	hypothetical protein	CP003825.1:1013219-1014715(+)	1882	chromosome	protein_coding	FALSE	t26_1	7.3609	-1.12454
CNAG_02170-t26_1	CNAG_02170	1	hypothetical protein	CP003825.1:1010601-1012633(-)	2203	chromosome	protein_coding	FALSE	t26_1	8.12565	-1.17831
CNAG_02176-t26_1	CNAG_02176	1	hypothetical protein	CP003825.1:988497-990861(-)	3617	chromosome	protein_coding	FALSE	t26_1	6.91062	-1.15454
CNAG_02215-t26_2	CNAG_02215	1	transcriptional activator, transcriptional activator, variant	CP003825.1:899600-900373(-)	771	chromosome	protein_coding	FALSE	t26_2	7.38738	-0.710397
CNAG_02293-t26_2	CNAG_02293	1	hypothetical protein, hypothetical protein, variant	CP003825.1:681304-683934(-)	3032	chromosome	protein_coding	FALSE	t26_2	7.2723	-1.40542
CNAG_02339-t26_1	CNAG_02339	1	hypothetical protein	CP003825.1:570155-571309(-)	936	chromosome	protein_coding	FALSE	t26_1	7.24117	-1.49838
CNAG_02353-t26_1	CNAG_02353	1	betaine lipid synthase, betaine lipid synthase, variant	CP003825.1:533349-536893(+)	3146	chromosome	protein_coding	FALSE	t26_1	7.98545	-0.736894
CNAG_02392-t26_1	CNAG_02392	1	hypothetical protein	CP003825.1:449250-450070(+)	3672	chromosome	protein_coding	FALSE	t26_1	7.31128	-0.927753
CNAG_02429-t26_1	CNAG_02429	1	hypothetical protein	CP003825.1:350522-351051(+)	613	chromosome	protein_coding	FALSE	t26_1	7.26287	-1.48437
CNAG_02448-t26_1	CNAG_02448	1	hypothetical protein	CP003825.1:305121-305768(-)	593	chromosome	protein_coding	FALSE	t26_1	7.25393	-1.45919
CNAG_02483-t26_1	CNAG_02483	1	hypothetical protein	CP003825.1:196925-198402(-)	1323	chromosome	protein_coding	FALSE	t26_1	6.93482	-1.12811
CNAG_02509-t26_1	CNAG_02509	1	hypothetical protein	CP003825.1:133790-135331(+)	1544	chromosome	protein_coding	FALSE	t26_1	7.78772	-0.867649
CNAG_02510-t26_3	CNAG_02510	1	hypothetical protein, hypothetical protein, variant 1, hypothetical protein, variant 2	CP003825.1:131056-132984(+)	2064	chromosome	protein_coding	FALSE	t26_3	7.63544	-1.57571
CNAG_02517-t26_1	CNAG_02517	1	hypothetical protein	CP003825.1:110446-111528(-)	1568	chromosome	protein_coding	FALSE	t26_1	7.22926	-1.26318
CNAG_02525-t26_1	CNAG_02525	1	hypothetical protein	CP003825.1:87188-90889(+)	4063	chromosome	protein_coding	FALSE	t26_1	7.8417	-1.12932
CNAG_02572-t26_1	CNAG_02572	1	hypothetical protein	CP003822.1:1335789-1336219(+)	840	chromosome	protein_coding	FALSE	t26_1	7.35363	-0.900319
CNAG_02595-t26_1	CNAG_02595	1	hypothetical protein, hypothetical protein, variant	CP003822.1:1269576-1271694(+)	2665	chromosome	protein_coding	FALSE	t26_1	6.8507	-1.15481
CNAG_02665-t26_2	CNAG_02665	1	hypothetical protein, hypothetical protein, variant	CP003822.1:1078573-1081138(+)	2766	chromosome	protein_coding	FALSE	t26_2	7.63286	-1.55968
CNAG_02694-t26_2	CNAG_02694	1	hypothetical protein, hypothetical protein, variant	CP003822.1:999645-1001493(-)	3441	chromosome	protein_coding	FALSE	t26_2	7.41813	-1.30399
CNAG_02719-t26_1	CNAG_02719	1	hypothetical protein	CP003822.1:919194-920123(+)	4532	chromosome	protein_coding	FALSE	t26_1	7.10775	-1.155
CNAG_02735-t26_1	CNAG_02735	1	hypothetical protein	CP003822.1:878294-879223(+)	1374	chromosome	protein_coding	FALSE	t26_1	7.93702	-0.958473
CNAG_02750-t26_3	CNAG_02750	1	hypothetical protein, hypothetical protein, variant 1, hypothetical protein, variant 2	CP003822.1:847134-847512(-)	746	chromosome	protein_coding	FALSE	t26_3	7.74234	-0.957822
CNAG_02776-t26_1	CNAG_02776	1	hypothetical protein	CP003822.1:790914-791341(-)	563	chromosome	protein_coding	FALSE	t26_1	7.00391	-1.00503
CNAG_02828-t26_1	CNAG_02828	1	hypothetical protein	CP003822.1:670025-673916(-)	4119	chromosome	protein_coding	FALSE	t26_1	7.29788	-1.2061
CNAG_02934-t26_1	CNAG_02934	1	hypothetical protein, hypothetical protein, variant	CP003822.1:410545-412622(-)	2682	chromosome	protein_coding	FALSE	t26_1	7.72022	-1.39813
CNAG_02996-t26_3	CNAG_02996	1	flavoprotein oxygenase, flavoprotein oxygenase, variant 1, flavoprotein oxygenase, variant 2	CP003822.1:250219-251362(-)	1548	chromosome	protein_coding	FALSE	t26_3	7.63233	-1.50192
CNAG_03016-t26_1	CNAG_03016	1	chaperone regulator, chaperone regulator, variant	CP003822.1:201565-202822(+)	1390	chromosome	protein_coding	FALSE	t26_1	7.27723	-1.27426
CNAG_03021-t26_1	CNAG_03021	1	hypothetical protein	CP003822.1:186079-187177(-)	1747	chromosome	protein_coding	FALSE	t26_1	7.32868	-1.26625
CNAG_03041-t26_1	CNAG_03041	1	hypothetical protein	CP003822.1:135179-135583(+)	1358	chromosome	protein_coding	FALSE	t26_1	8.10247	-0.808237
CNAG_03076-t26_1	CNAG_03076	1	hypothetical protein	CP003822.1:49771-51530(-)	2286	chromosome	protein_coding	FALSE	t26_1	7.26766	-1.28696
CNAG_03090-t26_1	CNAG_03090	1	hypothetical protein	CP003827.1:24519-26505(-)	2124	chromosome	protein_coding	FALSE	t26_1	8.16605	-0.628151
CNAG_03105-t26_1	CNAG_03105	1	hypothetical protein	CP003827.1:63836-64348(-)	743	chromosome	protein_coding	FALSE	t26_1	7.31529	-1.25323
CNAG_03132-t26_1	CNAG_03132	1	hypothetical protein	CP003827.1:142819-144006(+)	2303	chromosome	protein_coding	FALSE	t26_1	8.15006	-0.82484
CNAG_03137-t26_1	CNAG_03137	1	CMGC/CDK protein kinase	CP003827.1:158997-160652(-)	1720	chromosome	protein_coding	FALSE	t26_1	7.86025	-0.869885
CNAG_03195-t26_1	CNAG_03195	1	hypothetical protein	CP003827.1:313625-314775(-)	2097	chromosome	protein_coding	FALSE	t26_1	7.30577	-0.994199
CNAG_03211-t26_1	CNAG_03211	1	hypothetical protein	CP003827.1:354567-356070(-)	1723	chromosome	protein_coding	FALSE	t26_1	7.95718	-0.964922
CNAG_03224-t26_1	CNAG_03224	1	hypothetical protein	CP003827.1:385984-386833(-)	650	chromosome	protein_coding	FALSE	t26_1	7.2979	-1.14018
CNAG_03238-t26_1	CNAG_03238	1	dioxygenase subfamily protein	CP003827.1:415069-416267(-)	1153	chromosome	protein_coding	FALSE	t26_1	7.08363	-1.14008
CNAG_03294-t26_1	CNAG_03294	1	hypothetical protein	CP003827.1:586623-587502(+)	1593	chromosome	protein_coding	FALSE	t26_1	7.03987	-1.14655
CNAG_03327-t26_1	CNAG_03327	1	hypothetical protein	CP003827.1:659488-660291(+)	1378	chromosome	protein_coding	FALSE	t26_1	8.06819	-0.821854
CNAG_03384-t26_1	CNAG_03384	1	hypothetical protein	CP003827.1:811017-811907(-)	1173	chromosome	protein_coding	FALSE	t26_1	7.99873	-0.822915
CNAG_03387-t26_1	CNAG_03387	1	hypothetical protein	CP003827.1:818233-818897(-)	2243	chromosome	protein_coding	FALSE	t26_1	7.32915	-0.72953
CNAG_03407-t26_1	CNAG_03407	1	hypothetical protein	CP003827.1:873820-874328(+)	1099	chromosome	protein_coding	FALSE	t26_1	7.30957	-1.23884
CNAG_03421-t26_1	CNAG_03421	1	hypothetical protein	CP003827.1:908592-910252(-)	2213	chromosome	protein_coding	FALSE	t26_1	7.2339	-1.08389
CNAG_03461-t26_1	CNAG_03461	1	hypothetical protein, hypothetical protein, variant	CP003827.1:1007047-1008383(-)	1515	chromosome	protein_coding	FALSE	t26_1	7.48092	-1.20417
CNAG_03474-t26_1	CNAG_03474	1	efflux protein EncT	CP003827.1:1049445-1051172(-)	2133	chromosome	protein_coding	FALSE	t26_1	8.16985	-0.634682
CNAG_03478-t26_1	CNAG_03478	1	hypothetical protein	CP003827.1:1061706-1065793(+)	3074	chromosome	protein_coding	FALSE	t26_1	7.19159	-0.993539
CNAG_03491-t26_1	CNAG_03491	1	cleavage and polyadenylation specificity factor subunit 5	CP003827.1:1096968-1098202(+)	714	chromosome	protein_coding	FALSE	t26_1	8.17355	-0.810842
CNAG_03548-t26_1	CNAG_03548	1	hypothetical protein	CP003827.1:1251151-1253667(-)	1719	chromosome	protein_coding	FALSE	t26_1	7.57636	-1.43886
CNAG_03570-t26_1	CNAG_03570	1	hypothetical protein	CP003827.1:1300953-1301552(+)	1265	chromosome	protein_coding	FALSE	t26_1	7.66093	-1.42034
CNAG_03614-t26_1	CNAG_03614	1	hypothetical protein	CP003821.1:342478-343728(+)	705	chromosome	protein_coding	FALSE	t26_1	8.15867	-1.26683
CNAG_03635-t26_1	CNAG_03635	1	hypothetical protein	CP003821.1:398261-399645(-)	1914	chromosome	protein_coding	FALSE	t26_1	8.06346	-0.812145
CNAG_03656-t26_1	CNAG_03656	1	hypothetical protein	CP003821.1:459204-459542(-)	813	chromosome	protein_coding	FALSE	t26_1	7.22954	-0.923716
CNAG_03696-t26_1	CNAG_03696	1	hypothetical protein	CP003821.1:554483-557251(+)	2658	chromosome	protein_coding	FALSE	t26_1	8.18752	-1.19553
CNAG_03740-t26_1	CNAG_03740	1	hypothetical protein	CP003821.1:670144-671151(-)	1530	chromosome	protein_coding	FALSE	t26_1	7.34755	-1.23897
CNAG_03783-t26_1	CNAG_03783	1	hypothetical protein	CP003821.1:805195-806630(+)	3363	chromosome	protein_coding	FALSE	t26_1	7.72381	-1.47821
CNAG_03807-t26_1	CNAG_03807	1	E3 ubiquitin-protein ligase CCNP1IP1, E3 ubiquitin-protein ligase CCNP1IP1, variant	CP003821.1:897660-899303(-)	957	chromosome	protein_coding	FALSE	t26_1	7.62028	-1.47194
CNAG_03807-t26_2	CNAG_03807	1	E3 ubiquitin-protein ligase CCNP1IP1, E3 ubiquitin-protein ligase CCNP1IP1, variant	CP003821.1:897660-899303(-)	1020	chromosome	protein_coding	FALSE	t26_2	7.25349	-0.92404
CNAG_03883-t26_1	CNAG_03883	1	hypothetical protein, hypothetical protein, variant	CP003821.1:1088975-1089547(+)	1102	chromosome	protein_coding	FALSE	t26_1	7.34208	-0.868966
CNAG_03883-t26_2	CNAG_03883	1	hypothetical protein, hypothetical protein, variant	CP003821.1:1088820-1089547(+)	1112	chromosome	protein_coding	FALSE	t26_2	7.56803	-0.851608
CNAG_03913-t26_2	CNAG_03913	1	hypothetical protein, hypothetical protein, variant	CP003821.1:1170726-1171779(-)	1307	chromosome	protein_coding	FALSE	t26_2	7.28395	-1.2851
CNAG_03990-t26_1	CNAG_03990	1	hypothetical protein	CP003821.1:1346350-1346775(+)	1007	chromosome	protein_coding	FALSE	t26_1	7.04469	-1.07067
CNAG_03992-t26_1	CNAG_03992	1	GTP-binding protein 1, GTP-binding protein 1, variant	CP003821.1:1349553-1351313(+)	2342	chromosome	protein_coding	FALSE	t26_1	7.57932	-1.45041
CNAG_04015-t26_1	CNAG_04015	1	amino acid transporter	CP003821.1:1404127-1404911(-)	1640	chromosome	protein_coding	FALSE	t26_1	7.12563	-0.945622
CNAG_04016-t26_1	CNAG_04016	1	Identified spore protein 5	CP003821.1:1406896-1407932(+)	1906	chromosome	protein_coding	FALSE	t26_1	7.56868	-1.26791
CNAG_04060-t26_1	CNAG_04060	1	hypothetical protein	CP003821.1:1524759-1525830(+)	1563	chromosome	protein_coding	FALSE	t26_1	7.26299	-1.24746
CNAG_04077-t26_1	CNAG_04077	1	hypothetical protein	CP003821.1:1566587-1566931(-)	896	chromosome	protein_coding	FALSE	t26_1	7.07208	-1.14472
CNAG_04091-t26_1	CNAG_04091	1	hypothetical protein	CP003821.1:1596769-1597439(+)	1210	chromosome	protein_coding	FALSE	t26_1	7.4012	-0.735627
CNAG_04102-t26_1	CNAG_04102	1	hypothetical protein	CP003828.1:8836-9328(+)	1561	chromosome	protein_coding	FALSE	t26_1	7.08841	-0.883704
CNAG_04129-t26_1	CNAG_04129	1	hypothetical protein	CP003828.1:80530-81405(+)	1284	chromosome	protein_coding	FALSE	t26_1	7.08722	-1.09433
CNAG_04201-t26_1	CNAG_04201	1	hypothetical protein	CP003828.1:279354-281574(+)	3050	chromosome	protein_coding	FALSE	t26_1	7.61085	-1.2963
CNAG_04246-t26_1	CNAG_04246	1	hypothetical protein	CP003828.1:397311-398390(-)	1478	chromosome	protein_coding	FALSE	t26_1	7.30301	-1.23545
CNAG_04333-t26_1	CNAG_04333	1	hypothetical protein	CP003828.1:591905-594210(+)	2895	chromosome	protein_coding	FALSE	t26_1	7.29174	-1.27858
CNAG_04337-t26_1	CNAG_04337	1	cation diffusion facilitator	CP003828.1:605058-606773(-)	1223	chromosome	protein_coding	FALSE	t26_1	7.34557	-1.28812
CNAG_04380-t26_1	CNAG_04380	1	peptidase, peptidase, variant	CP003828.1:720420-722166(+)	2818	chromosome	protein_coding	FALSE	t26_1	7.44297	-1.36857
CNAG_04446-t26_1	CNAG_04446	1	hypothetical protein	CP003828.1:887452-888610(+)	1030	chromosome	protein_coding	FALSE	t26_1	8.16548	-0.630557
CNAG_04457-t26_1	CNAG_04457	1	hypothetical protein	CP003828.1:914368-915684(+)	2675	chromosome	protein_coding	FALSE	t26_1	7.7397	-1.23549
CNAG_04495-t26_1	CNAG_04495	1	hypothetical protein	CP003828.1:1009095-1009868(+)	1569	chromosome	protein_coding	FALSE	t26_1	7.22217	-1.1353
CNAG_04509-t26_1	CNAG_04509	1	hypothetical protein	CP003828.1:1048030-1049278(-)	1392	chromosome	protein_coding	FALSE	t26_1	7.57676	-1.42418
CNAG_04553-t26_1	CNAG_04553	1	hypothetical protein	CP003829.1:1046465-1047590(+)	1929	chromosome	protein_coding	FALSE	t26_1	6.90532	-1.16614
CNAG_04562-t26_1	CNAG_04562	1	hypothetical protein	CP003829.1:1028685-1029608(+)	1281	chromosome	protein_coding	FALSE	t26_1	6.90462	-1.1534
CNAG_04590-t26_1	CNAG_04590	1	hypothetical protein	CP003829.1:944344-945273(-)	1891	chromosome	protein_coding	FALSE	t26_1	7.38314	-0.76657
CNAG_04623-t26_1	CNAG_04623	1	hypothetical protein	CP003829.1:851056-851958(+)	1485	chromosome	protein_coding	FALSE	t26_1	7.27916	-1.29397
CNAG_04695-t26_1	CNAG_04695	1	hypothetical protein	CP003829.1:675999-676306(-)	1212	chromosome	protein_coding	FALSE	t26_1	7.29472	-1.12505
CNAG_04717-t26_1	CNAG_04717	1	hypothetical protein	CP003829.1:601030-602980(-)	2093	chromosome	protein_coding	FALSE	t26_1	7.74466	-1.25524
CNAG_04766-t26_1	CNAG_04766	1	hypothetical protein	CP003829.1:462521-463033(-)	771	chromosome	protein_coding	FALSE	t26_1	7.19313	-1.49413
CNAG_04773-t26_1	CNAG_04773	1	hypothetical protein	CP003829.1:443623-445518(-)	2673	chromosome	protein_coding	FALSE	t26_1	7.43079	-0.993373
CNAG_04781-t26_2	CNAG_04781	1	hypothetical protein, hypothetical protein, variant 1, hypothetical protein, variant 2	CP003829.1:421704-423119(+)	2995	chromosome	protein_coding	FALSE	t26_2	7.99714	-0.968868
CNAG_04793-t26_1	CNAG_04793	1	hypothetical protein	CP003829.1:385271-385775(+)	997	chromosome	protein_coding	FALSE	t26_1	8.15906	-0.819122
CNAG_04818-t26_1	CNAG_04818	1	hypothetical protein	CP003829.1:315881-317622(+)	1469	chromosome	protein_coding	FALSE	t26_1	6.93357	-1.27117
CNAG_04831-t26_1	CNAG_04831	1	hypothetical protein	CP003829.1:292802-294597(-)	3108	chromosome	protein_coding	FALSE	t26_1	7.2373	-0.985135
CNAG_04870-t26_1	CNAG_04870	1	hypothetical protein	CP003829.1:150964-153778(+)	2997	chromosome	protein_coding	FALSE	t26_1	7.29829	-1.47302
CNAG_04873-t26_1	CNAG_04873	1	hypothetical protein, hypothetical protein, variant	CP003829.1:145289-146998(+)	3141	chromosome	protein_coding	FALSE	t26_1	7.22157	-1.20258
CNAG_04894-t26_1	CNAG_04894	1	hypothetical protein	CP003829.1:93831-94256(-)	1463	chromosome	protein_coding	FALSE	t26_1	7.9016	-0.83019
CNAG_04907-t26_1	CNAG_04907	1	hypothetical protein, hypothetical protein, variant	CP003829.1:57169-59307(+)	2544	chromosome	protein_coding	FALSE	t26_1	7.34969	-1.23949
CNAG_04922-t26_1	CNAG_04922	1	hypothetical protein	CP003829.1:17709-18146(-)	2362	chromosome	protein_coding	FALSE	t26_1	8.01038	-0.841822
CNAG_04933-t26_3	CNAG_04933	1	hypothetical protein, hypothetical protein, variant 1, hypothetical protein, variant 2	CP003823.1:13551-14865(-)	2097	chromosome	protein_coding	FALSE	t26_3	7.64772	-1.40594
CNAG_04960-t26_1	CNAG_04960	1	hypothetical protein	CP003823.1:81670-84590(+)	2916	chromosome	protein_coding	FALSE	t26_1	7.31007	-1.25612
CNAG_05046-t26_1	CNAG_05046	1	hypothetical protein	CP003823.1:295976-297690(-)	2510	chromosome	protein_coding	FALSE	t26_1	8.17185	-0.82312
CNAG_05057-t26_1	CNAG_05057	1	hypothetical protein, hypothetical protein, variant	CP003823.1:318929-319989(-)	1755	chromosome	protein_coding	FALSE	t26_1	7.08735	-1.00896
CNAG_05057-t26_2	CNAG_05057	1	hypothetical protein, hypothetical protein, variant	CP003823.1:318929-319989(-)	1814	chromosome	protein_coding	FALSE	t26_2	7.26168	-1.30295
CNAG_05061-t26_1	CNAG_05061	1	hypothetical protein, hypothetical protein, variant	CP003823.1:327418-329481(+)	2284	chromosome	protein_coding	FALSE	t26_1	7.25819	-1.45129
CNAG_05066-t26_1	CNAG_05066	1	hypothetical protein	CP003823.1:342075-342968(-)	1672	chromosome	protein_coding	FALSE	t26_1	7.00402	-1.15898
CNAG_05104-t26_1	CNAG_05104	1	CAMK protein kinase, CAMK protein kinase, variant	CP003823.1:442908-443950(-)	2139	chromosome	protein_coding	FALSE	t26_1	7.51141	-0.859113
CNAG_05161-t26_1	CNAG_05161	1	hypothetical protein, hypothetical protein, variant	CP003823.1:592638-593901(+)	1408	chromosome	protein_coding	FALSE	t26_1	7.0917	-1.11926
CNAG_05188-t26_1	CNAG_05188	1	hypothetical protein, hypothetical protein, variant	CP003823.1:672675-673750(-)	1525	chromosome	protein_coding	FALSE	t26_1	7.50711	-0.770309
CNAG_05192-t26_1	CNAG_05192	1	hypothetical protein	CP003823.1:683091-683787(+)	661	chromosome	protein_coding	FALSE	t26_1	7.27602	-1.02338
CNAG_05244-t26_1	CNAG_05244	1	hypothetical protein	CP003823.1:823296-825448(-)	2274	chromosome	protein_coding	FALSE	t26_1	7.31047	-1.25336
CNAG_05263-t26_1	CNAG_05263	1	hypothetical protein	CP003823.1:878204-878587(-)	1713	chromosome	protein_coding	FALSE	t26_1	7.36628	-1.30358
CNAG_05266-t26_2	CNAG_05266	1	membrane protein, membrane protein, variant	CP003823.1:885608-886746(-)	2053	chromosome	protein_coding	FALSE	t26_2	7.58604	-1.23271
CNAG_05272-t26_2	CNAG_05272	1	hypothetical protein, hypothetical protein, variant	CP003823.1:896589-898631(-)	2269	chromosome	protein_coding	FALSE	t26_2	7.25831	-1.47788
CNAG_05286-t26_2	CNAG_05286	1	hypothetical protein, hypothetical protein, variant	CP003823.1:936737-937406(-)	705	chromosome	protein_coding	FALSE	t26_2	7.27418	-1.47701
CNAG_05289-t26_1	CNAG_05289	1	hypothetical protein	CP003823.1:941247-943106(-)	2768	chromosome	protein_coding	FALSE	t26_1	8.00012	-0.83904
CNAG_05315-t26_1	CNAG_05315	1	taurine catabolism dioxygenase TauD	CP003823.1:1030558-1032411(-)	2419	chromosome	protein_coding	FALSE	t26_1	7.79051	-1.11143
CNAG_05325-t26_1	CNAG_05325	1	hypothetical protein	CP003823.1:1059075-1060049(-)	1873	chromosome	protein_coding	FALSE	t26_1	6.92739	-1.27588
CNAG_05364-t26_1	CNAG_05364	1	hypothetical protein, hypothetical protein, variant	CP003833.2:98644-99714(+)	1141	chromosome	protein_coding	FALSE	t26_1	7.18245	-0.905851
CNAG_05397-t26_1	CNAG_05397	1	hypothetical protein, hypothetical protein, variant	CP003833.2:204799-206418(-)	1948	chromosome	protein_coding	FALSE	t26_1	7.28174	-1.45907
CNAG_05403-t26_2	CNAG_05403	1	ribonuclease P protein subunit RPR2, ribonuclease P protein subunit RPR2, variant	CP003833.2:217694-218569(-)	1498	chromosome	protein_coding	FALSE	t26_2	7.77219	-0.85171
CNAG_05412-t26_1	CNAG_05412	1	hypothetical protein	CP003833.2:242862-243290(+)	1613	chromosome	protein_coding	FALSE	t26_1	7.76526	-1.1141
CNAG_05426-t26_1	CNAG_05426	1	hypothetical protein	CP003833.2:283364-284276(+)	1148	chromosome	protein_coding	FALSE	t26_1	7.25675	-0.992071
CNAG_05427-t26_1	CNAG_05427	1	guanine nucleotide-binding protein subunit gamma	CP003833.2:286201-287028(+)	883	chromosome	protein_coding	FALSE	t26_1	7.3767	-1.47812
CNAG_05436-t26_1	CNAG_05436	1	hypothetical protein	CP003833.2:307532-308923(+)	1625	chromosome	protein_coding	FALSE	t26_1	7.29019	-1.29227
CNAG_05453-t26_1	CNAG_05453	1	hypothetical protein, hypothetical protein, variant	CP003833.2:350156-350473(+)	918	chromosome	protein_coding	FALSE	t26_1	7.23337	-1.14512
CNAG_05458-t26_1	CNAG_05458	1	endo-1,3(4)-beta-glucanase	CP003833.2:363830-365248(-)	1620	chromosome	protein_coding	FALSE	t26_1	7.8061	-1.47695
CNAG_05514-t26_1	CNAG_05514	1	hypothetical protein	CP003833.2:517116-518639(+)	1397	chromosome	protein_coding	FALSE	t26_1	7.3667	-1.26582
CNAG_05528-t26_1	CNAG_05528	1	hypothetical protein	CP003833.2:564071-567103(-)	3255	chromosome	protein_coding	FALSE	t26_1	7.74509	-1.28556
CNAG_05543-t26_2	CNAG_05543	1	hypothetical protein, hypothetical protein, variant	CP003833.2:605232-606566(-)	1594	chromosome	protein_coding	FALSE	t26_2	7.54568	-1.27786
CNAG_05582-t26_1	CNAG_05582	1	hypothetical protein	CP003833.2:694408-695478(-)	1315	chromosome	protein_coding	FALSE	t26_1	7.30192	-1.1242
CNAG_05656-t26_1	CNAG_05656	1	hypothetical protein	CP003833.2:890083-892563(+)	2590	chromosome	protein_coding	FALSE	t26_1	7.36138	-1.27323
CNAG_05736-t26_1	CNAG_05736	1	hypothetical protein	CP003826.1:731399-732374(-)	1458	chromosome	protein_coding	FALSE	t26_1	7.06454	-1.14112
CNAG_05760-t26_1	CNAG_05760	1	endoplasmic reticulum protein	CP003826.1:797490-798920(-)	1131	chromosome	protein_coding	FALSE	t26_1	7.96232	-0.72178
CNAG_05778-t26_2	CNAG_05778	1	WSC domain-containing protein, WSC domain-containing protein, variant	CP003826.1:847554-849551(-)	2588	chromosome	protein_coding	FALSE	t26_2	6.8816	-1.15826
CNAG_05786-t26_2	CNAG_05786	1	hypothetical protein, hypothetical protein, variant	CP003826.1:867959-869358(-)	1894	chromosome	protein_coding	FALSE	t26_2	7.09512	-1.00468
CNAG_05910-t26_1	CNAG_05910	1	hypothetical protein	CP003826.1:1189418-1193699(-)	2707	chromosome	protein_coding	FALSE	t26_1	7.2171	-0.994153
CNAG_05938-t26_1	CNAG_05938	1	hypothetical protein	CP003826.1:1264910-1265557(+)	1625	chromosome	protein_coding	FALSE	t26_1	7.10813	-1.26572
CNAG_05971-t26_1	CNAG_05971	1	hypothetical protein	CP003826.1:1362513-1362719(-)	390	chromosome	protein_coding	FALSE	t26_1	7.06236	-1.00588
CNAG_06003-t26_1	CNAG_06003	1	hypothetical protein	CP003831.1:54177-55088(+)	1460	chromosome	protein_coding	FALSE	t26_1	8.1516	-0.633259
CNAG_06011-t26_1	CNAG_06011	1	hypothetical protein	CP003831.1:74762-77023(+)	2623	chromosome	protein_coding	FALSE	t26_1	7.20927	-1.48354
CNAG_06014-t26_1	CNAG_06014	1	hypothetical protein	CP003831.1:81022-81912(-)	891	chromosome	protein_coding	FALSE	t26_1	7.29087	-1.28135
CNAG_06015-t26_1	CNAG_06015	1	hypothetical protein	CP003831.1:81943-82593(-)	1298	chromosome	protein_coding	FALSE	t26_1	7.30553	-1.25548
CNAG_06017-t26_1	CNAG_06017	1	hypothetical protein	CP003831.1:88392-89192(+)	1452	chromosome	protein_coding	FALSE	t26_1	7.18347	-0.911297
CNAG_06023-t26_1	CNAG_06023	1	hypothetical protein	CP003831.1:107717-108394(+)	896	chromosome	protein_coding	FALSE	t26_1	7.4304	-0.754191
CNAG_06035-t26_1	CNAG_06035	1	Alcohol dehydrogenase	CP003831.1:134325-135845(-)	2018	chromosome	protein_coding	FALSE	t26_1	7.17728	-0.915811
CNAG_06099-t26_1	CNAG_06099	1	hypothetical protein	CP003831.1:304172-304840(+)	1432	chromosome	protein_coding	FALSE	t26_1	7.31373	-1.24069
CNAG_06105-t26_1	CNAG_06105	1	hypothetical protein	CP003831.1:322858-326030(-)	3830	chromosome	protein_coding	FALSE	t26_1	7.30416	-1.28605
CNAG_06124-t26_2	CNAG_06124	1	hypothetical protein, hypothetical protein, variant	CP003831.1:375223-375462(+)	1136	chromosome	protein_coding	FALSE	t26_2	7.52417	-1.33215
CNAG_06137-t26_1	CNAG_06137	1	hypothetical protein	CP003831.1:404626-405192(-)	717	chromosome	protein_coding	FALSE	t26_1	7.30451	-1.44712
CNAG_06185-t26_2	CNAG_06185	1	hypothetical protein, hypothetical protein, variant	CP003831.1:552437-553358(-)	1266	chromosome	protein_coding	FALSE	t26_2	7.38218	-1.43759
CNAG_06189-t26_1	CNAG_06189	1	hypothetical protein	CP003831.1:564810-565394(+)	658	chromosome	protein_coding	FALSE	t26_1	7.61032	-1.35213
CNAG_06202-t26_1	CNAG_06202	1	hypothetical protein	CP003831.1:605702-607346(-)	1875	chromosome	protein_coding	FALSE	t26_1	7.84568	-0.836721
CNAG_06209-t26_1	CNAG_06209	1	hypothetical protein	CP003831.1:634288-636211(+)	1025	chromosome	protein_coding	FALSE	t26_1	7.96096	-1.21206
CNAG_06234-t26_1	CNAG_06234	1	hypothetical protein	CP003831.1:697249-697698(+)	411	chromosome	protein_coding	FALSE	t26_1	8.15506	-1.25302
CNAG_06295-t26_1	CNAG_06295	1	cytoplasmic protein, cytoplasmic protein, variant	CP003832.1:119618-121021(+)	2082	chromosome	protein_coding	FALSE	t26_1	7.19432	-1.00745
CNAG_06307-t26_1	CNAG_06307	1	hypothetical protein	CP003832.1:145351-146476(-)	934	chromosome	protein_coding	FALSE	t26_1	7.24636	-0.940276
CNAG_06309-t26_1	CNAG_06309	1	hypothetical protein	CP003832.1:148701-149742(-)	1663	chromosome	protein_coding	FALSE	t26_1	7.29495	-1.16747
CNAG_06310-t26_2	CNAG_06310	1	CAMK/CAMKL protein kinase, CAMK/CAMKL protein kinase, variant 1, CAMK/CAMKL protein kinase, variant 2	CP003832.1:151594-156200(+)	5850	chromosome	protein_coding	FALSE	t26_2	7.59662	-0.964362
CNAG_06311-t26_2	CNAG_06311	1	cytoplasmic protein, cytoplasmic protein, variant	CP003832.1:156740-159297(-)	3303	chromosome	protein_coding	FALSE	t26_2	7.29965	-1.0991
CNAG_06319-t26_1	CNAG_06319	1	hypothetical protein	CP003832.1:179499-179799(-)	1116	chromosome	protein_coding	FALSE	t26_1	7.31816	-0.804679
CNAG_06349-t26_1	CNAG_06349	1	hypothetical protein	CP003832.1:267898-269044(+)	1889	chromosome	protein_coding	FALSE	t26_1	7.62938	-1.17213
CNAG_06375-t26_1	CNAG_06375	1	hypothetical protein	CP003832.1:326782-327372(-)	1607	chromosome	protein_coding	FALSE	t26_1	7.24566	-0.903221
CNAG_06385-t26_1	CNAG_06385	1	GAF domain-containing protein, GAF domain-containing protein, variant	CP003832.1:354340-355024(-)	1521	chromosome	protein_coding	FALSE	t26_1	8.1646	-0.637159
CNAG_06391-t26_1	CNAG_06391	1	hypothetical protein	CP003832.1:366611-367074(-)	1117	chromosome	protein_coding	FALSE	t26_1	7.94113	-0.809517
CNAG_06401-t26_1	CNAG_06401	1	RIC8 guanine nucleotide exchange factor	CP003832.1:396324-398720(+)	2959	chromosome	protein_coding	FALSE	t26_1	7.768	-1.46798
CNAG_06507-t26_1	CNAG_06507	1	hypothetical protein	CP003832.1:698322-699167(-)	1453	chromosome	protein_coding	FALSE	t26_1	7.7467	-1.14905
CNAG_06509-t26_1	CNAG_06509	1	hypothetical protein	CP003832.1:707125-708866(-)	1863	chromosome	protein_coding	FALSE	t26_1	7.26424	-1.34962
CNAG_06609-t26_1	CNAG_06609	1	hypothetical protein	CP003826.1:267055-268678(-)	1272	chromosome	protein_coding	FALSE	t26_1	7.28897	-1.45572
CNAG_06622-t26_1	CNAG_06622	1	hypothetical protein, hypothetical protein, variant	CP003826.1:303802-304514(+)	1009	chromosome	protein_coding	FALSE	t26_1	7.17292	-0.910354
CNAG_06650-t26_2	CNAG_06650	1	hypothetical protein, hypothetical protein, variant	CP003826.1:386801-387709(-)	1027	chromosome	protein_coding	FALSE	t26_2	7.86637	-0.671447
CNAG_06652-t26_1	CNAG_06652	1	allantoate permease	CP003826.1:390974-392935(-)	2172	chromosome	protein_coding	FALSE	t26_1	7.8157	-0.885193
CNAG_06653-t26_1	CNAG_06653	1	hypothetical protein, hypothetical protein, variant	CP003826.1:393793-394439(+)	836	chromosome	protein_coding	FALSE	t26_1	6.92268	-1.13372
CNAG_06667-t26_1	CNAG_06667	1	hypothetical protein	CP003826.1:425706-427378(-)	2107	chromosome	protein_coding	FALSE	t26_1	7.32611	-0.732701
CNAG_06695-t26_1	CNAG_06695	1	hypothetical protein	CP003826.1:509046-510157(-)	1411	chromosome	protein_coding	FALSE	t26_1	7.14599	-0.910665
CNAG_06705-t26_1	CNAG_06705	1	hypothetical protein	CP003821.1:264264-265010(-)	834	chromosome	protein_coding	FALSE	t26_1	7.11824	-0.880753
CNAG_06706-t26_1	CNAG_06706	1	proline-, glutamic acid- and leucine-rich protein 1	CP003821.1:262148-263310(-)	1745	chromosome	protein_coding	FALSE	t26_1	7.77908	-0.809899
CNAG_06783-t26_1	CNAG_06783	1	enoyl reductase	CP003821.1:49581-51039(+)	760	chromosome	protein_coding	FALSE	t26_1	7.53236	-1.4507
CNAG_06784-t26_2	CNAG_06784	1	hypothetical protein, hypothetical protein, variant	CP003821.1:47143-49263(+)	2299	chromosome	protein_coding	FALSE	t26_2	7.58115	-1.43478
CNAG_06787-t26_1	CNAG_06787	1	metacaspase	CP003821.1:40204-42505(-)	2530	chromosome	protein_coding	FALSE	t26_1	7.16623	-1.49068
CNAG_06807-t26_1	CNAG_06807	1	hypothetical protein	CP003824.1:210557-211580(-)	747	chromosome	protein_coding	FALSE	t26_1	7.26314	-1.45037
CNAG_06810-t26_1	CNAG_06810	1	hypothetical protein	CP003824.1:202817-203924(+)	1166	chromosome	protein_coding	FALSE	t26_1	7.28412	-1.28881
CNAG_06843-t26_1	CNAG_06843	1	hypothetical protein	CP003824.1:92773-94111(+)	936	chromosome	protein_coding	FALSE	t26_1	7.42645	-1.40429
CNAG_06853-t26_1	CNAG_06853	1	hypothetical protein, hypothetical protein, variant 1, hypothetical protein, variant 2	CP003824.1:69630-70956(+)	3295	chromosome	protein_coding	FALSE	t26_1	7.73817	-1.44281
CNAG_06862-t26_2	CNAG_06862	1	vacuolar protein, vacuolar protein, variant 1, vacuolar protein, variant 2	CP003824.1:43409-45797(+)	2291	chromosome	protein_coding	FALSE	t26_2	6.85472	-1.17363
CNAG_06870-t26_1	CNAG_06870	1	hypothetical protein	CP003824.1:24811-25964(-)	1384	chromosome	protein_coding	FALSE	t26_1	6.90547	-1.12501
CNAG_06872-t26_1	CNAG_06872	1	5-oxoprolinase	CP003824.1:16982-19485(+)	2466	chromosome	protein_coding	FALSE	t26_1	6.91537	-1.1328
CNAG_06873-t26_1	CNAG_06873	1	5-oxoprolinase	CP003824.1:14554-16504(-)	3789	chromosome	protein_coding	FALSE	t26_1	6.91252	-1.15653
CNAG_06904-t26_1	CNAG_06904	1	hypothetical protein	CP003822.1:1476080-1479982(-)	4475	chromosome	protein_coding	FALSE	t26_1	7.44816	-1.30428
CNAG_06915-t26_1	CNAG_06915	1	hypothetical protein	CP003822.1:1503465-1504466(+)	2412	chromosome	protein_coding	FALSE	t26_1	7.48253	-1.25635
CNAG_06944-t26_1	CNAG_06944	1	hypothetical protein	CP003827.1:3855-6312(-)	3841	chromosome	protein_coding	FALSE	t26_1	7.58175	-1.22241
CNAG_06956-t26_1	CNAG_06956	1	hypothetical protein	CP003830.1:1552328-1552840(+)	1348	chromosome	protein_coding	FALSE	t26_1	7.16149	-1.29519
CNAG_06973-t26_1	CNAG_06973	1	hypothetical protein	CP003822.1:21138-22348(+)	1878	chromosome	protein_coding	FALSE	t26_1	7.44205	-1.21525
CNAG_06978-t26_2	CNAG_06978	1	cytoplasmic protein, cytoplasmic protein, variant	CP003827.1:1368713-1369626(+)	519	chromosome	protein_coding	FALSE	t26_2	8.14724	-1.26595
CNAG_07002-t26_2	CNAG_07002	1	hypothetical protein, hypothetical protein, variant	CP003828.1:1163090-1165532(+)	3376	chromosome	protein_coding	FALSE	t26_2	7.06766	-1.13829
CNAG_07026-t26_1	CNAG_07026	1	hypothetical protein	CP003831.1:7475-8188(-)	1089	chromosome	protein_coding	FALSE	t26_1	7.70075	-1.34608
CNAG_07043-t26_1	CNAG_07043	1	hypothetical protein	CP003832.1:753300-754322(+)	1158	chromosome	protein_coding	FALSE	t26_1	6.91386	-1.09513
CNAG_07076-t26_1	CNAG_07076	1	hypothetical protein	CP003821.1:792186-793010(+)	1797	chromosome	protein_coding	FALSE	t26_1	7.12913	-1.16293
CNAG_07203-t26_1	CNAG_07203	1	hypothetical protein	CP003821.1:724739-725133(+)	1516	chromosome	protein_coding	FALSE	t26_1	7.06144	-1.37325
CNAG_07305-t26_1	CNAG_07305	1	hypothetical protein	CP003820.1:11838-12393(-)	551	chromosome	protein_coding	FALSE	t26_1	7.23947	-1.29409
CNAG_07358-t26_1	CNAG_07358	1	hypothetical protein	CP003820.1:1004400-1005094(-)	3728	chromosome	protein_coding	FALSE	t26_1	7.86251	-0.868319
CNAG_07369-t26_1	CNAG_07369	1	hypothetical protein	CP003820.1:1490766-1491948(+)	1050	chromosome	protein_coding	FALSE	t26_1	7.34467	-1.29528
CNAG_07370-t26_1	CNAG_07370	1	hypothetical protein	CP003820.1:1567196-1568317(-)	1720	chromosome	protein_coding	FALSE	t26_1	8.02087	-0.810337
CNAG_07390-t26_1	CNAG_07390	1	hypothetical protein	CP003820.1:2271823-2272343(-)	632	chromosome	protein_coding	FALSE	t26_1	7.34107	-1.48429
CNAG_07391-t26_1	CNAG_07391	1	hypothetical protein	CP003820.1:2272661-2273323(-)	468	chromosome	protein_coding	FALSE	t26_1	7.58498	-1.15352
CNAG_07392-t26_1	CNAG_07392	1	hypothetical protein	CP003820.1:2274477-2274801(+)	463	chromosome	protein_coding	FALSE	t26_1	7.92805	-0.782675
CNAG_07401-t26_1	CNAG_07401	1	hypothetical protein	CP003824.1:82390-82872(+)	2181	chromosome	protein_coding	FALSE	t26_1	7.08093	-0.867235
CNAG_07404-t26_1	CNAG_07404	1	hypothetical protein	CP003824.1:171445-171767(+)	859	chromosome	protein_coding	FALSE	t26_1	7.30034	-1.09155
CNAG_07405-t26_1	CNAG_07405	1	hypothetical protein, hypothetical protein, variant	CP003824.1:172245-174967(-)	2505	chromosome	protein_coding	FALSE	t26_1	6.9235	-1.14733
CNAG_07406-t26_1	CNAG_07406	1	pheromone alpha	CP003824.1:222328-222515(-)	358	chromosome	protein_coding	FALSE	t26_1	7.42146	-1.08076
CNAG_07407-t26_1	CNAG_07407	1	fungal mating-type pheromone	CP003824.1:222931-223047(+)	530	chromosome	protein_coding	FALSE	t26_1	7.44283	-1.08375
CNAG_07412-t26_1	CNAG_07412	1	hypothetical protein	CP003824.1:277218-277511(-)	294	chromosome	protein_coding	FALSE	t26_1	7.29413	-1.43879
CNAG_07434-t26_2	CNAG_07434	1	HAD hydrolase, family IIID, HAD hydrolase, family IIID, variant	CP003824.1:930842-932917(-)	1681	chromosome	protein_coding	FALSE	t26_2	7.262	-1.47217
CNAG_07436-t26_1	CNAG_07436	1	hypothetical protein	CP003824.1:985957-986696(-)	564	chromosome	protein_coding	FALSE	t26_1	7.34263	-1.48319
CNAG_07444-t26_1	CNAG_07444	1	hypothetical protein	CP003824.1:1321787-1323925(-)	1425	chromosome	protein_coding	FALSE	t26_1	7.93634	-0.971232
CNAG_07456-t26_2	CNAG_07456	1	hypothetical protein, hypothetical protein, variant	CP003824.1:1792390-1793091(+)	2015	chromosome	protein_coding	FALSE	t26_2	7.45191	-1.45138
CNAG_07457-t26_1	CNAG_07457	1	hypothetical protein	CP003824.1:1796289-1796860(+)	569	chromosome	protein_coding	FALSE	t26_1	6.93161	-1.04949
CNAG_07458-t26_2	CNAG_07458	1	hypothetical protein, hypothetical protein, variant	CP003824.1:1798155-1798487(-)	1423	chromosome	protein_coding	FALSE	t26_2	6.96397	-1.15953
CNAG_07459-t26_1	CNAG_07459	1	hypothetical protein	CP003821.1:1207-1574(-)	1591	chromosome	protein_coding	FALSE	t26_1	6.95996	-1.0589
CNAG_07462-t26_1	CNAG_07462	1	hypothetical protein	CP003821.1:73193-73835(+)	426	chromosome	protein_coding	FALSE	t26_1	8.00556	-0.756576
CNAG_07471-t26_1	CNAG_07471	1	hypothetical protein	CP003821.1:411501-412076(-)	1329	chromosome	protein_coding	FALSE	t26_1	7.92831	-0.974532
CNAG_07475-t26_1	CNAG_07475	1	hypothetical protein	CP003821.1:603345-603971(-)	1211	chromosome	protein_coding	FALSE	t26_1	7.81486	-1.13255
CNAG_07476-t26_1	CNAG_07476	1	hypothetical protein	CP003821.1:662791-666379(-)	3987	chromosome	protein_coding	FALSE	t26_1	7.07922	-1.28417
CNAG_07480-t26_1	CNAG_07480	1	cytochrome b5 reductase	CP003821.1:723951-724484(-)	1736	chromosome	protein_coding	FALSE	t26_1	7.22605	-1.39334
CNAG_07516-t26_1	CNAG_07516	1	hypothetical protein	CP003822.1:623062-623384(+)	380	chromosome	protein_coding	FALSE	t26_1	7.60437	-1.4153
CNAG_07578-t26_1	CNAG_07578	1	hypothetical protein	CP003822.1:1415829-1416559(+)	937	chromosome	protein_coding	FALSE	t26_1	7.81947	-0.867006
CNAG_07587-t26_1	CNAG_07587	1	hypothetical protein	CP003830.1:93845-94863(-)	366	chromosome	protein_coding	FALSE	t26_1	7.29559	-1.47979
CNAG_07592-t26_1	CNAG_07592	1	hypothetical protein	CP003830.1:405208-405517(+)	571	chromosome	protein_coding	FALSE	t26_1	8.08159	-0.81862
CNAG_07596-t26_1	CNAG_07596	1	hypothetical protein	CP003830.1:600436-601298(+)	495	chromosome	protein_coding	FALSE	t26_1	7.16956	-1.12564
CNAG_07621-t26_1	CNAG_07621	1	hypothetical protein	CP003825.1:290-1493(-)	948	chromosome	protein_coding	FALSE	t26_1	7.57341	-1.45571
CNAG_07633-t26_1	CNAG_07633	1	hypothetical protein	CP003825.1:500330-500797(+)	285	chromosome	protein_coding	FALSE	t26_1	7.76938	-1.05361
CNAG_07642-t26_1	CNAG_07642	1	hypothetical protein	CP003825.1:730825-732501(-)	1745	chromosome	protein_coding	FALSE	t26_1	7.42031	-1.24733
CNAG_07650-t26_1	CNAG_07650	1	hypothetical protein	CP003825.1:1371941-1372556(+)	369	chromosome	protein_coding	FALSE	t26_1	8.12212	-0.805083
CNAG_07687-t26_1	CNAG_07687	1	hypothetical protein	CP003826.1:1292191-1295289(+)	2972	chromosome	protein_coding	FALSE	t26_1	6.91934	-1.146
CNAG_07698-t26_1	CNAG_07698	1	hypothetical protein	CP003826.1:1328101-1328434(-)	972	chromosome	protein_coding	FALSE	t26_1	7.69574	-1.30482
CNAG_07704-t26_1	CNAG_07704	1	hypothetical protein	CP003826.1:1398786-1399438(+)	607	chromosome	protein_coding	FALSE	t26_1	7.16116	-1.2795
CNAG_07707-t26_1	CNAG_07707	1	glycoside hydrolase family 3 domain-containing protein	CP003827.1:21436-23958(+)	2699	chromosome	protein_coding	FALSE	t26_1	6.91143	-1.16294
CNAG_07708-t26_1	CNAG_07708	1	hypothetical protein	CP003827.1:34189-36211(+)	1848	chromosome	protein_coding	FALSE	t26_1	7.08644	-1.28315
CNAG_07723-t26_1	CNAG_07723	1	hypothetical protein	CP003827.1:704260-705004(+)	447	chromosome	protein_coding	FALSE	t26_1	7.70387	-1.28956
CNAG_07728-t26_1	CNAG_07728	1	solute carrier family 39 (zinc transporter), member 1/2/3	CP003827.1:847574-847915(+)	548	chromosome	protein_coding	FALSE	t26_1	7.53511	-1.13026
CNAG_07743-t26_1	CNAG_07743	1	hypothetical protein	CP003827.1:1167164-1167639(-)	321	chromosome	protein_coding	FALSE	t26_1	7.29524	-1.46575
CNAG_07755-t26_2	CNAG_07755	1	hypothetical protein, hypothetical protein, variant 1, hypothetical protein, variant 2	CP003828.1:18752-19013(+)	2043	chromosome	protein_coding	FALSE	t26_2	7.71207	-1.46724
CNAG_07767-t26_1	CNAG_07767	1	hypothetical protein	CP003828.1:798415-798726(+)	1600	chromosome	protein_coding	FALSE	t26_1	6.91416	-1.13572
CNAG_07788-t26_1	CNAG_07788	1	hypothetical protein	CP003828.1:1169905-1170616(+)	534	chromosome	protein_coding	FALSE	t26_1	7.50311	-1.30097
CNAG_07809-t26_1	CNAG_07809	1	hypothetical protein	CP003823.1:390947-391346(+)	330	chromosome	protein_coding	FALSE	t26_1	7.29919	-1.29
CNAG_07823-t26_1	CNAG_07823	1	solute carrier family 35 (UDP-galactose transporter), member B1	CP003823.1:865292-866319(+)	1432	chromosome	protein_coding	FALSE	t26_1	7.31078	-1.27004
CNAG_07831-t26_1	CNAG_07831	1	hypothetical protein	CP003823.1:1058339-1058869(-)	467	chromosome	protein_coding	FALSE	t26_1	6.92641	-1.28648
CNAG_07837-t26_1	CNAG_07837	1	hypothetical protein, hypothetical protein, variant	CP003829.1:13687-14405(+)	2549	chromosome	protein_coding	FALSE	t26_1	7.44791	-1.1395
CNAG_07840-t26_1	CNAG_07840	1	hypothetical protein	CP003829.1:48150-48428(+)	1684	chromosome	protein_coding	FALSE	t26_1	7.55114	-1.39524
CNAG_07841-t26_1	CNAG_07841	1	hypothetical protein	CP003829.1:48733-49185(+)	744	chromosome	protein_coding	FALSE	t26_1	7.73251	-1.45407
CNAG_07847-t26_1	CNAG_07847	1	hypothetical protein	CP003829.1:333491-334293(-)	1222	chromosome	protein_coding	FALSE	t26_1	7.65795	-0.804867
CNAG_07849-t26_1	CNAG_07849	1	hypothetical protein	CP003829.1:426793-428215(-)	839	chromosome	protein_coding	FALSE	t26_1	7.15552	-1.13241
CNAG_07853-t26_1	CNAG_07853	1	hypothetical protein	CP003829.1:506082-506358(+)	501	chromosome	protein_coding	FALSE	t26_1	8.11144	-0.82574
CNAG_07854-t26_1	CNAG_07854	1	hypothetical protein	CP003829.1:506641-507365(+)	516	chromosome	protein_coding	FALSE	t26_1	8.14079	-1.27023
CNAG_07858-t26_1	CNAG_07858	1	hypothetical protein	CP003829.1:890055-890275(+)	153	chromosome	protein_coding	FALSE	t26_1	7.73163	-1.44277
CNAG_07866-t26_1	CNAG_07866	1	transcription initiation factor TFIIA small subunit, transcription initiation factor TFIIA small subunit, variant 1, transcription initiation factor TFIIA small subunit, variant 2	CP003829.1:1021092-1021486(-)	817	chromosome	protein_coding	FALSE	t26_1	7.50592	-0.764036
CNAG_07868-t26_1	CNAG_07868	1	hypothetical protein	CP003829.1:1052738-1053523(+)	1486	chromosome	protein_coding	FALSE	t26_1	7.43738	-1.13731
CNAG_07872-t26_1	CNAG_07872	1	hypothetical protein	CP003833.2:106582-107107(-)	702	chromosome	protein_coding	FALSE	t26_1	7.30653	-1.47322
CNAG_07892-t26_1	CNAG_07892	1	hypothetical protein	CP003833.2:934410-935006(+)	684	chromosome	protein_coding	FALSE	t26_1	7.40551	-0.879547
CNAG_07893-t26_1	CNAG_07893	1	hypothetical protein	CP003833.2:937626-939354(+)	3422	chromosome	protein_coding	FALSE	t26_1	7.23787	-1.15006
CNAG_07896-t26_1	CNAG_07896	1	hypothetical protein	CP003831.1:83434-84135(-)	814	chromosome	protein_coding	FALSE	t26_1	7.29816	-1.29365
CNAG_07923-t26_1	CNAG_07923	1	hypothetical protein	CP003832.1:36945-37564(-)	180	chromosome	protein_coding	FALSE	t26_1	7.10551	-1.05226
CNAG_07947-t26_1	CNAG_07947	1	hypothetical protein	CP003820.1:212669-213106(-)	505	chromosome	protein_coding	FALSE	t26_1	7.40767	-1.11387
CNAG_07958-t26_1	CNAG_07958	1	hypothetical protein	CP003820.1:1663050-1663381(+)	710	chromosome	protein_coding	FALSE	t26_1	7.62764	-0.774905
CNAG_07958-t26_2	CNAG_07958	1	hypothetical protein	CP003820.1:1663050-1663495(+)	689	chromosome	protein_coding	FALSE	t26_2	7.50364	-0.773392
CNAG_07962-t26_1	CNAG_07962	1	hypothetical protein	CP003821.1:96611-97133(-)	399	chromosome	protein_coding	FALSE	t26_1	7.29374	-1.47484
CNAG_07972-t26_1	CNAG_07972	1	hypothetical protein	CP003822.1:1373905-1374861(+)	6023	chromosome	protein_coding	FALSE	t26_1	7.30792	-1.0098
CNAG_07973-t26_2	CNAG_07973	1	hypothetical protein	CP003823.1:421169-421597(-)	2128	chromosome	protein_coding	FALSE	t26_2	7.22982	-1.15079
CNAG_07980-t26_1	CNAG_07980	1	hypothetical protein	CP003824.1:593519-593892(-)	1136	chromosome	protein_coding	FALSE	t26_1	7.27093	-0.942266
CNAG_07983-t26_1	CNAG_07983	1	hypothetical protein	CP003824.1:1739305-1739677(+)	1277	chromosome	protein_coding	FALSE	t26_1	7.14933	-1.05015
CNAG_07992-t26_1	CNAG_07992	1	hypothetical protein	CP003826.1:1317033-1317281(+)	505	chromosome	protein_coding	FALSE	t26_1	7.72498	-0.784303
CNAG_07993-t26_1	CNAG_07993	1	hypothetical protein	CP003827.1:27205-27576(+)	817	chromosome	protein_coding	FALSE	t26_1	7.84826	-0.949903
CNAG_07997-t26_1	CNAG_07997	1	hypothetical protein	CP003828.1:230537-230992(+)	1343	chromosome	protein_coding	FALSE	t26_1	7.90053	-0.962052
CNAG_08000-t26_1	CNAG_08000	1	hypothetical protein	CP003829.1:744906-753038(+)	8062	chromosome	protein_coding	FALSE	t26_1	8.18852	-1.19832
CNAG_08007-t26_1	CNAG_08007	1	hypothetical protein	CP003830.1:805646-806023(+)	317	chromosome	protein_coding	FALSE	t26_1	7.98865	-0.747765
CNAG_08009-t26_1	CNAG_08009	1	hypothetical protein	CP003830.1:957388-958173(+)	1132	chromosome	protein_coding	FALSE	t26_1	7.30714	-1.20009
CNAG_08010-t26_1	CNAG_08010	1	hypothetical protein	CP003830.1:1305359-1307224(+)	1924	chromosome	protein_coding	FALSE	t26_1	7.44543	-1.18577
CNAG_08014-t26_1	CNAG_08014	1	hypothetical protein	CP003831.1:37409-37969(-)	663	chromosome	protein_coding	FALSE	t26_1	7.84042	-0.843797
CNAG_12001-t26_1	CNAG_12001	1	unspecified product	CP003820.1:-(+)	1422	chromosome	non_protein_coding	FALSE	t26_1	7.7287	-1.23403
CNAG_12002-t26_1	CNAG_12002	1	unspecified product	CP003820.1:-(+)	1119	chromosome	non_protein_coding	FALSE	t26_1	7.67882	-1.28612
CNAG_12003-t26_1	CNAG_12003	1	unspecified product	CP003820.1:-(-)	2092	chromosome	non_protein_coding	FALSE	t26_1	7.26792	-1.4498
CNAG_12005-t26_1	CNAG_12005	1	unspecified product	CP003820.1:-(-)	972	chromosome	non_protein_coding	FALSE	t26_1	7.84079	-1.09554
CNAG_12008-t26_1	CNAG_12008	1	unspecified product	CP003820.1:-(-)	986	chromosome	non_protein_coding	FALSE	t26_1	7.77877	-1.10366
CNAG_12009-t26_1	CNAG_12009	1	unspecified product	CP003820.1:-(-)	677	chromosome	non_protein_coding	FALSE	t26_1	7.48779	-1.40224
CNAG_12016-t26_1	CNAG_12016	1	unspecified product	CP003820.1:-(+)	394	chromosome	non_protein_coding	FALSE	t26_1	7.96765	-0.770196
CNAG_12019-t26_1	CNAG_12019	1	unspecified product	CP003820.1:-(-)	3426	chromosome	non_protein_coding	FALSE	t26_1	8.18643	-1.20235
CNAG_12034-t26_1	CNAG_12034	1	unspecified product	CP003820.1:-(-)	594	chromosome	non_protein_coding	FALSE	t26_1	7.82454	-1.10716
CNAG_12037-t26_1	CNAG_12037	1	unspecified product	CP003820.1:-(+)	2656	chromosome	non_protein_coding	FALSE	t26_1	8.19095	-0.819558
CNAG_12040-t26_1	CNAG_12040	1	unspecified product	CP003820.1:-(-)	776	chromosome	non_protein_coding	FALSE	t26_1	7.62854	-0.768787
CNAG_12045-t26_1	CNAG_12045	1	unspecified product	CP003820.1:-(+)	207	chromosome	non_protein_coding	FALSE	t26_1	7.71842	-1.03841
CNAG_12046-t26_1	CNAG_12046	1	unspecified product	CP003820.1:-(-)	1926	chromosome	non_protein_coding	FALSE	t26_1	7.90727	-0.831277
CNAG_12048-t26_1	CNAG_12048	1	unspecified product	CP003820.1:-(+)	1128	chromosome	non_protein_coding	FALSE	t26_1	6.99364	-1.05139
CNAG_12051-t26_1	CNAG_12051	1	unspecified product	CP003820.1:-(+)	2569	chromosome	non_protein_coding	FALSE	t26_1	7.69485	-1.45574
CNAG_12057-t26_1	CNAG_12057	1	unspecified product	CP003820.1:-(+)	1320	chromosome	non_protein_coding	FALSE	t26_1	7.78204	-0.945991
CNAG_12058-t26_1	CNAG_12058	1	unspecified product	CP003820.1:-(-)	1245	chromosome	non_protein_coding	FALSE	t26_1	7.58014	-1.22051
CNAG_12059-t26_1	CNAG_12059	1	unspecified product	CP003820.1:-(-)	934	chromosome	non_protein_coding	FALSE	t26_1	8.16431	-0.81806
CNAG_12060-t26_1	CNAG_12060	1	unspecified product	CP003820.1:-(-)	1716	chromosome	non_protein_coding	FALSE	t26_1	7.18769	-1.07689
CNAG_12063-t26_1	CNAG_12063	1	unspecified product	CP003820.1:-(-)	1881	chromosome	non_protein_coding	FALSE	t26_1	7.38341	-1.43489
CNAG_12064-t26_1	CNAG_12064	1	unspecified product	CP003820.1:-(+)	598	chromosome	non_protein_coding	FALSE	t26_1	8.01703	-0.816979
CNAG_12065-t26_1	CNAG_12065	1	unspecified product	CP003820.1:-(+)	847	chromosome	non_protein_coding	FALSE	t26_1	8.1048	-0.815544
CNAG_12066-t26_1	CNAG_12066	1	unspecified product	CP003820.1:-(-)	424	chromosome	non_protein_coding	FALSE	t26_1	7.76351	-1.07259
CNAG_12067-t26_1	CNAG_12067	1	unspecified product	CP003820.1:-(+)	759	chromosome	non_protein_coding	FALSE	t26_1	7.70286	-0.905867
CNAG_12069-t26_1	CNAG_12069	1	unspecified product	CP003820.1:-(+)	903	chromosome	non_protein_coding	FALSE	t26_1	7.30836	-1.24962
CNAG_12072-t26_1	CNAG_12072	1	unspecified product	CP003820.1:-(-)	1516	chromosome	non_protein_coding	FALSE	t26_1	7.14037	-0.806581
CNAG_12074-t26_1	CNAG_12074	1	unspecified product	CP003820.1:-(-)	847	chromosome	non_protein_coding	FALSE	t26_1	8.11613	-0.921906
CNAG_12075-t26_1	CNAG_12075	1	unspecified product	CP003820.1:-(-)	1735	chromosome	non_protein_coding	FALSE	t26_1	7.35591	-1.26061
CNAG_12078-t26_1	CNAG_12078	1	unspecified product	CP003820.1:-(+)	2131	chromosome	non_protein_coding	FALSE	t26_1	7.73405	-1.22727
CNAG_12079-t26_1	CNAG_12079	1	unspecified product	CP003820.1:-(+)	1417	chromosome	non_protein_coding	FALSE	t26_1	7.7825	-0.841497
CNAG_12080-t26_1	CNAG_12080	1	unspecified product	CP003820.1:-(-)	466	chromosome	non_protein_coding	FALSE	t26_1	7.61904	-1.43495
CNAG_12086-t26_1	CNAG_12086	1	unspecified product	CP003820.1:-(-)	542	chromosome	non_protein_coding	FALSE	t26_1	7.38242	-1.20643
CNAG_12092-t26_1	CNAG_12092	1	unspecified product	CP003820.1:-(-)	774	chromosome	non_protein_coding	FALSE	t26_1	7.83466	-0.792024
CNAG_12098-t26_1	CNAG_12098	1	unspecified product	CP003820.1:-(-)	687	chromosome	non_protein_coding	FALSE	t26_1	7.59603	-1.43911
CNAG_12099-t26_1	CNAG_12099	1	unspecified product	CP003820.1:-(+)	1447	chromosome	non_protein_coding	FALSE	t26_1	7.57483	-1.41776
CNAG_12100-t26_1	CNAG_12100	1	unspecified product	CP003820.1:-(-)	1635	chromosome	non_protein_coding	FALSE	t26_1	8.03188	-0.807343
CNAG_12102-t26_1	CNAG_12102	1	unspecified product	CP003820.1:-(-)	1423	chromosome	non_protein_coding	FALSE	t26_1	7.81486	-1.07777
CNAG_12103-t26_1	CNAG_12103	1	unspecified product	CP003820.1:-(+)	1125	chromosome	non_protein_coding	FALSE	t26_1	8.10487	-0.838263
CNAG_12107-t26_1	CNAG_12107	1	unspecified product	CP003820.1:-(-)	2364	chromosome	non_protein_coding	FALSE	t26_1	7.2887	-1.15422
CNAG_12108-t26_1	CNAG_12108	1	unspecified product	CP003820.1:-(+)	792	chromosome	non_protein_coding	FALSE	t26_1	7.33871	-1.31769
CNAG_12110-t26_1	CNAG_12110	1	unspecified product	CP003820.1:-(+)	1203	chromosome	non_protein_coding	FALSE	t26_1	7.48469	-1.22297
CNAG_12111-t26_1	CNAG_12111	1	unspecified product	CP003820.1:-(+)	825	chromosome	non_protein_coding	FALSE	t26_1	7.56866	-1.43463
CNAG_12116-t26_1	CNAG_12116	1	unspecified product	CP003820.1:-(+)	1607	chromosome	non_protein_coding	FALSE	t26_1	7.30172	-1.45216
CNAG_12117-t26_1	CNAG_12117	1	unspecified product	CP003820.1:-(+)	2729	chromosome	non_protein_coding	FALSE	t26_1	7.2631	-1.25466
CNAG_12118-t26_1	CNAG_12118	1	unspecified product	CP003820.1:-(-)	1275	chromosome	non_protein_coding	FALSE	t26_1	7.25559	-0.926108
CNAG_12119-t26_1	CNAG_12119	1	unspecified product	CP003820.1:-(+)	1759	chromosome	non_protein_coding	FALSE	t26_1	7.30267	-1.06129
CNAG_12120-t26_1	CNAG_12120	1	unspecified product	CP003820.1:-(+)	835	chromosome	non_protein_coding	FALSE	t26_1	7.70395	-1.40636
CNAG_12122-t26_1	CNAG_12122	1	unspecified product	CP003820.1:-(+)	1319	chromosome	non_protein_coding	FALSE	t26_1	7.75061	-0.90072
CNAG_12128-t26_1	CNAG_12128	1	unspecified product	CP003821.1:-(-)	996	chromosome	non_protein_coding	FALSE	t26_1	7.53523	-1.43629
CNAG_12129-t26_1	CNAG_12129	1	unspecified product	CP003821.1:-(-)	1299	chromosome	non_protein_coding	FALSE	t26_1	6.96751	-1.04256
CNAG_12134-t26_1	CNAG_12134	1	unspecified product	CP003821.1:-(+)	645	chromosome	non_protein_coding	FALSE	t26_1	7.4063	-0.741913
CNAG_12135-t26_1	CNAG_12135	1	unspecified product	CP003821.1:-(-)	1113	chromosome	non_protein_coding	FALSE	t26_1	7.30228	-1.01422
CNAG_12137-t26_1	CNAG_12137	1	unspecified product	CP003821.1:-(+)	288	chromosome	non_protein_coding	FALSE	t26_1	7.84048	-0.789695
CNAG_12141-t26_1	CNAG_12141	1	unspecified product	CP003821.1:-(-)	528	chromosome	non_protein_coding	FALSE	t26_1	7.30956	-0.803571
CNAG_12142-t26_1	CNAG_12142	1	unspecified product	CP003821.1:-(-)	1858	chromosome	non_protein_coding	FALSE	t26_1	7.2886	-1.3796
CNAG_12159-t26_1	CNAG_12159	1	unspecified product	CP003821.1:-(+)	750	chromosome	non_protein_coding	FALSE	t26_1	7.63537	-1.35938
CNAG_12160-t26_1	CNAG_12160	1	unspecified product	CP003821.1:-(+)	1453	chromosome	non_protein_coding	FALSE	t26_1	7.79081	-1.19301
CNAG_12161-t26_1	CNAG_12161	1	unspecified product	CP003821.1:-(+)	464	chromosome	non_protein_coding	FALSE	t26_1	7.56935	-0.842908
CNAG_12163-t26_1	CNAG_12163	1	unspecified product	CP003821.1:-(+)	1561	chromosome	non_protein_coding	FALSE	t26_1	7.21407	-1.45718
CNAG_12168-t26_1	CNAG_12168	1	unspecified product	CP003821.1:-(+)	1311	chromosome	non_protein_coding	FALSE	t26_1	7.37851	-0.774524
CNAG_12171-t26_1	CNAG_12171	1	unspecified product	CP003821.1:-(+)	388	chromosome	non_protein_coding	FALSE	t26_1	7.75518	-1.05824
CNAG_12174-t26_1	CNAG_12174	1	unspecified product	CP003821.1:-(+)	1595	chromosome	non_protein_coding	FALSE	t26_1	8.16381	-0.804876
CNAG_12176-t26_1	CNAG_12176	1	unspecified product	CP003821.1:-(+)	873	chromosome	non_protein_coding	FALSE	t26_1	7.81523	-1.12362
CNAG_12178-t26_1	CNAG_12178	1	unspecified product	CP003821.1:-(-)	482	chromosome	non_protein_coding	FALSE	t26_1	7.59839	-1.40869
CNAG_12180-t26_1	CNAG_12180	1	unspecified product	CP003821.1:-(-)	978	chromosome	non_protein_coding	FALSE	t26_1	7.95295	-0.769546
CNAG_12181-t26_1	CNAG_12181	1	unspecified product	CP003821.1:-(+)	894	chromosome	non_protein_coding	FALSE	t26_1	7.6468	-1.07753
CNAG_12182-t26_1	CNAG_12182	1	unspecified product	CP003821.1:-(-)	1116	chromosome	non_protein_coding	FALSE	t26_1	7.69324	-1.46108
CNAG_12183-t26_1	CNAG_12183	1	unspecified product	CP003821.1:-(+)	1481	chromosome	non_protein_coding	FALSE	t26_1	7.67321	-1.45865
CNAG_12195-t26_1	CNAG_12195	1	unspecified product	CP003821.1:-(+)	1198	chromosome	non_protein_coding	FALSE	t26_1	8.08876	-0.819318
CNAG_12197-t26_1	CNAG_12197	1	unspecified product	CP003821.1:-(-)	2844	chromosome	non_protein_coding	FALSE	t26_1	7.43506	-1.18228
CNAG_12198-t26_1	CNAG_12198	1	unspecified product	CP003821.1:-(+)	1637	chromosome	non_protein_coding	FALSE	t26_1	7.35137	-1.27414
CNAG_12201-t26_1	CNAG_12201	1	unspecified product	CP003821.1:-(-)	1789	chromosome	non_protein_coding	FALSE	t26_1	7.56494	-1.21269
CNAG_12209-t26_1	CNAG_12209	1	unspecified product	CP003821.1:-(-)	1445	chromosome	non_protein_coding	FALSE	t26_1	7.12281	-1.10393
CNAG_12210-t26_1	CNAG_12210	1	unspecified product	CP003821.1:-(+)	1597	chromosome	non_protein_coding	FALSE	t26_1	6.97406	-1.11673
CNAG_12217-t26_1	CNAG_12217	1	unspecified product	CP003822.1:-(+)	2545	chromosome	non_protein_coding	FALSE	t26_1	7.24354	-0.940082
CNAG_12218-t26_1	CNAG_12218	1	unspecified product	CP003822.1:-(+)	1165	chromosome	non_protein_coding	FALSE	t26_1	7.78064	-0.829777
CNAG_12219-t26_1	CNAG_12219	1	unspecified product	CP003822.1:-(+)	977	chromosome	non_protein_coding	FALSE	t26_1	7.6054	-1.17086
CNAG_12227-t26_1	CNAG_12227	1	unspecified product	CP003822.1:-(+)	547	chromosome	non_protein_coding	FALSE	t26_1	7.35695	-0.907454
CNAG_12229-t26_1	CNAG_12229	1	unspecified product	CP003822.1:-(+)	908	chromosome	non_protein_coding	FALSE	t26_1	8.10764	-0.82626
CNAG_12230-t26_1	CNAG_12230	1	unspecified product	CP003822.1:-(+)	1293	chromosome	non_protein_coding	FALSE	t26_1	7.45465	-0.837175
CNAG_12234-t26_1	CNAG_12234	1	unspecified product	CP003822.1:-(-)	486	chromosome	non_protein_coding	FALSE	t26_1	7.27907	-1.37815
CNAG_12236-t26_1	CNAG_12236	1	unspecified product	CP003822.1:-(-)	514	chromosome	non_protein_coding	FALSE	t26_1	7.62523	-0.773477
CNAG_12238-t26_1	CNAG_12238	1	unspecified product	CP003822.1:-(-)	657	chromosome	non_protein_coding	FALSE	t26_1	7.30076	-0.79317
CNAG_12239-t26_1	CNAG_12239	1	unspecified product	CP003822.1:-(-)	408	chromosome	non_protein_coding	FALSE	t26_1	7.57291	-1.21321
CNAG_12242-t26_1	CNAG_12242	1	unspecified product	CP003822.1:-(-)	888	chromosome	non_protein_coding	FALSE	t26_1	7.80888	-1.11853
CNAG_12243-t26_1	CNAG_12243	1	unspecified product	CP003822.1:-(+)	1113	chromosome	non_protein_coding	FALSE	t26_1	7.98074	-1.17514
CNAG_12244-t26_1	CNAG_12244	1	unspecified product	CP003822.1:-(+)	582	chromosome	non_protein_coding	FALSE	t26_1	7.71945	-1.20656
CNAG_12245-t26_1	CNAG_12245	1	unspecified product	CP003822.1:-(-)	780	chromosome	non_protein_coding	FALSE	t26_1	8.15451	-0.813274
CNAG_12246-t26_1	CNAG_12246	1	unspecified product	CP003822.1:-(+)	313	chromosome	non_protein_coding	FALSE	t26_1	8.14828	-0.812479
CNAG_12248-t26_1	CNAG_12248	1	unspecified product	CP003822.1:-(-)	1299	chromosome	non_protein_coding	FALSE	t26_1	7.29975	-1.46488
CNAG_12249-t26_1	CNAG_12249	1	unspecified product	CP003822.1:-(-)	982	chromosome	non_protein_coding	FALSE	t26_1	7.29865	-1.00664
CNAG_12261-t26_1	CNAG_12261	1	unspecified product	CP003822.1:-(-)	1082	chromosome	non_protein_coding	FALSE	t26_1	7.55424	-1.40827
CNAG_12263-t26_1	CNAG_12263	1	unspecified product	CP003822.1:-(-)	726	chromosome	non_protein_coding	FALSE	t26_1	7.84844	-1.12803
CNAG_12269-t26_1	CNAG_12269	1	unspecified product	CP003822.1:-(+)	881	chromosome	non_protein_coding	FALSE	t26_1	7.85959	-0.818049
CNAG_12272-t26_1	CNAG_12272	1	unspecified product	CP003822.1:-(+)	1444	chromosome	non_protein_coding	FALSE	t26_1	7.4591	-1.28183
CNAG_12280-t26_1	CNAG_12280	1	unspecified product	CP003822.1:-(-)	1176	chromosome	non_protein_coding	FALSE	t26_1	7.89839	-0.825822
CNAG_12282-t26_1	CNAG_12282	1	unspecified product	CP003822.1:-(+)	327	chromosome	non_protein_coding	FALSE	t26_1	7.71606	-1.1207
CNAG_12285-t26_1	CNAG_12285	1	unspecified product	CP003822.1:-(+)	724	chromosome	non_protein_coding	FALSE	t26_1	7.14115	-0.909882
CNAG_12286-t26_1	CNAG_12286	1	unspecified product	CP003822.1:-(+)	2939	chromosome	non_protein_coding	FALSE	t26_1	7.16405	-1.27579
CNAG_12288-t26_1	CNAG_12288	1	unspecified product	CP003822.1:-(+)	446	chromosome	non_protein_coding	FALSE	t26_1	7.77955	-1.08786
CNAG_12289-t26_1	CNAG_12289	1	unspecified product	CP003822.1:-(-)	847	chromosome	non_protein_coding	FALSE	t26_1	7.87722	-1.12877
CNAG_12290-t26_1	CNAG_12290	1	unspecified product	CP003822.1:-(+)	630	chromosome	non_protein_coding	FALSE	t26_1	7.78365	-0.944579
CNAG_12291-t26_1	CNAG_12291	1	unspecified product	CP003822.1:-(+)	1641	chromosome	non_protein_coding	FALSE	t26_1	7.27941	-1.34584
CNAG_12293-t26_1	CNAG_12293	1	unspecified product	CP003822.1:-(-)	2080	chromosome	non_protein_coding	FALSE	t26_1	7.28434	-1.01747
CNAG_12294-t26_1	CNAG_12294	1	unspecified product	CP003822.1:-(+)	1651	chromosome	non_protein_coding	FALSE	t26_1	7.27164	-1.11043
CNAG_12295-t26_1	CNAG_12295	1	unspecified product	CP003822.1:-(-)	467	chromosome	non_protein_coding	FALSE	t26_1	7.79029	-0.773209
CNAG_12296-t26_1	CNAG_12296	1	unspecified product	CP003822.1:-(+)	497	chromosome	non_protein_coding	FALSE	t26_1	7.69378	-1.38332
CNAG_12297-t26_1	CNAG_12297	1	unspecified product	CP003822.1:-(+)	611	chromosome	non_protein_coding	FALSE	t26_1	7.94314	-0.966846
CNAG_12298-t26_1	CNAG_12298	1	unspecified product	CP003822.1:-(-)	1221	chromosome	non_protein_coding	FALSE	t26_1	8.03461	-0.815114
CNAG_12301-t26_1	CNAG_12301	1	unspecified product	CP003822.1:-(-)	356	chromosome	non_protein_coding	FALSE	t26_1	7.38198	-0.733579
CNAG_12303-t26_1	CNAG_12303	1	unspecified product	CP003822.1:-(-)	601	chromosome	non_protein_coding	FALSE	t26_1	7.47542	-1.27681
CNAG_12304-t26_1	CNAG_12304	1	unspecified product	CP003822.1:-(+)	1598	chromosome	non_protein_coding	FALSE	t26_1	7.26425	-1.35842
CNAG_12305-t26_1	CNAG_12305	1	unspecified product	CP003822.1:-(-)	552	chromosome	non_protein_coding	FALSE	t26_1	7.79686	-0.951975
CNAG_12306-t26_1	CNAG_12306	1	unspecified product	CP003822.1:-(+)	1598	chromosome	non_protein_coding	FALSE	t26_1	7.70049	-1.3701
CNAG_12307-t26_1	CNAG_12307	1	unspecified product	CP003822.1:-(+)	1237	chromosome	non_protein_coding	FALSE	t26_1	7.4619	-1.23316
CNAG_12310-t26_1	CNAG_12310	1	unspecified product	CP003822.1:-(-)	792	chromosome	non_protein_coding	FALSE	t26_1	7.06828	-0.988055
CNAG_12311-t26_1	CNAG_12311	1	unspecified product	CP003822.1:-(-)	591	chromosome	non_protein_coding	FALSE	t26_1	7.73569	-1.24
CNAG_12317-t26_1	CNAG_12317	1	unspecified product	CP003822.1:-(+)	503	chromosome	non_protein_coding	FALSE	t26_1	7.78935	-1.26863
CNAG_12321-t26_1	CNAG_12321	1	unspecified product	CP003822.1:-(-)	896	chromosome	non_protein_coding	FALSE	t26_1	7.7293	-1.13499
CNAG_12322-t26_1	CNAG_12322	1	unspecified product	CP003822.1:-(+)	933	chromosome	non_protein_coding	FALSE	t26_1	7.79341	-1.19634
CNAG_12323-t26_1	CNAG_12323	1	unspecified product	CP003822.1:-(-)	1164	chromosome	non_protein_coding	FALSE	t26_1	7.83387	-1.19211
CNAG_12324-t26_1	CNAG_12324	1	unspecified product	CP003822.1:-(+)	563	chromosome	non_protein_coding	FALSE	t26_1	7.58464	-1.34264
CNAG_12327-t26_1	CNAG_12327	1	unspecified product	CP003822.1:-(+)	1388	chromosome	non_protein_coding	FALSE	t26_1	7.25773	-1.46091
CNAG_12328-t26_1	CNAG_12328	1	unspecified product	CP003822.1:-(+)	1357	chromosome	non_protein_coding	FALSE	t26_1	7.15279	-1.05891
CNAG_12331-t26_1	CNAG_12331	1	unspecified product	CP003822.1:-(-)	1421	chromosome	non_protein_coding	FALSE	t26_1	7.64016	-1.07928
CNAG_12332-t26_1	CNAG_12332	1	unspecified product	CP003822.1:-(-)	1288	chromosome	non_protein_coding	FALSE	t26_1	7.50254	-1.2678
CNAG_12333-t26_1	CNAG_12333	1	unspecified product	CP003822.1:-(+)	1253	chromosome	non_protein_coding	FALSE	t26_1	7.08151	-0.99526
CNAG_12334-t26_1	CNAG_12334	1	unspecified product	CP003823.1:-(-)	1574	chromosome	non_protein_coding	FALSE	t26_1	7.9819	-0.756732
CNAG_12335-t26_1	CNAG_12335	1	unspecified product	CP003823.1:-(-)	2058	chromosome	non_protein_coding	FALSE	t26_1	7.16135	-1.47436
CNAG_12336-t26_1	CNAG_12336	1	unspecified product	CP003823.1:-(-)	454	chromosome	non_protein_coding	FALSE	t26_1	7.993	-0.767571
CNAG_12339-t26_1	CNAG_12339	1	unspecified product	CP003823.1:-(-)	1068	chromosome	non_protein_coding	FALSE	t26_1	7.41131	-1.19408
CNAG_12340-t26_1	CNAG_12340	1	unspecified product	CP003823.1:-(-)	1745	chromosome	non_protein_coding	FALSE	t26_1	7.22417	-1.28358
CNAG_12341-t26_1	CNAG_12341	1	unspecified product	CP003823.1:-(+)	1755	chromosome	non_protein_coding	FALSE	t26_1	7.31969	-1.4759
CNAG_12342-t26_1	CNAG_12342	1	unspecified product	CP003823.1:-(+)	683	chromosome	non_protein_coding	FALSE	t26_1	7.12061	-1.10746
CNAG_12344-t26_1	CNAG_12344	1	unspecified product	CP003823.1:-(-)	1362	chromosome	non_protein_coding	FALSE	t26_1	7.24541	-1.2406
CNAG_12345-t26_1	CNAG_12345	1	unspecified product	CP003823.1:-(+)	1061	chromosome	non_protein_coding	FALSE	t26_1	7.24144	-1.44708
CNAG_12346-t26_1	CNAG_12346	1	unspecified product	CP003823.1:-(-)	406	chromosome	non_protein_coding	FALSE	t26_1	7.35513	-0.863418
CNAG_12349-t26_1	CNAG_12349	1	unspecified product	CP003823.1:-(+)	3628	chromosome	non_protein_coding	FALSE	t26_1	7.99405	-1.20003
CNAG_12350-t26_1	CNAG_12350	1	unspecified product	CP003823.1:-(-)	1049	chromosome	non_protein_coding	FALSE	t26_1	7.41029	-0.813771
CNAG_12351-t26_1	CNAG_12351	1	unspecified product	CP003823.1:-(+)	466	chromosome	non_protein_coding	FALSE	t26_1	7.4634	-1.31881
CNAG_12353-t26_1	CNAG_12353	1	unspecified product	CP003823.1:-(-)	425	chromosome	non_protein_coding	FALSE	t26_1	7.59909	-1.42021
CNAG_12354-t26_1	CNAG_12354	1	unspecified product	CP003823.1:-(-)	3879	chromosome	non_protein_coding	FALSE	t26_1	7.87915	-1.25406
CNAG_12355-t26_1	CNAG_12355	1	unspecified product	CP003823.1:-(-)	544	chromosome	non_protein_coding	FALSE	t26_1	7.14428	-1.08313
CNAG_12357-t26_1	CNAG_12357	1	unspecified product	CP003823.1:-(-)	2253	chromosome	non_protein_coding	FALSE	t26_1	7.69133	-1.34889
CNAG_12359-t26_1	CNAG_12359	1	unspecified product	CP003823.1:-(+)	1111	chromosome	non_protein_coding	FALSE	t26_1	6.93636	-0.93685
CNAG_12361-t26_1	CNAG_12361	1	unspecified product	CP003823.1:-(-)	1809	chromosome	non_protein_coding	FALSE	t26_1	7.48148	-0.826922
CNAG_12364-t26_1	CNAG_12364	1	unspecified product	CP003823.1:-(-)	708	chromosome	non_protein_coding	FALSE	t26_1	7.18668	-0.931247
CNAG_12370-t26_1	CNAG_12370	1	unspecified product	CP003823.1:-(+)	623	chromosome	non_protein_coding	FALSE	t26_1	7.74787	-1.26929
CNAG_12371-t26_1	CNAG_12371	1	unspecified product	CP003823.1:-(+)	599	chromosome	non_protein_coding	FALSE	t26_1	7.57737	-1.21324
CNAG_12374-t26_1	CNAG_12374	1	unspecified product	CP003823.1:-(+)	715	chromosome	non_protein_coding	FALSE	t26_1	7.65642	-1.19049
CNAG_12375-t26_1	CNAG_12375	1	unspecified product	CP003823.1:-(+)	1707	chromosome	non_protein_coding	FALSE	t26_1	7.49455	-1.23456
CNAG_12377-t26_1	CNAG_12377	1	unspecified product	CP003823.1:-(+)	363	chromosome	non_protein_coding	FALSE	t26_1	7.58331	-0.855623
CNAG_12379-t26_1	CNAG_12379	1	unspecified product	CP003823.1:-(-)	421	chromosome	non_protein_coding	FALSE	t26_1	7.78645	-1.10509
CNAG_12383-t26_1	CNAG_12383	1	unspecified product	CP003823.1:-(+)	362	chromosome	non_protein_coding	FALSE	t26_1	7.72793	-1.26747
CNAG_12389-t26_1	CNAG_12389	1	unspecified product	CP003823.1:-(+)	1131	chromosome	non_protein_coding	FALSE	t26_1	7.72171	-1.27059
CNAG_12393-t26_1	CNAG_12393	1	unspecified product	CP003823.1:-(+)	565	chromosome	non_protein_coding	FALSE	t26_1	7.75034	-0.766307
CNAG_12397-t26_1	CNAG_12397	1	unspecified product	CP003823.1:-(+)	1239	chromosome	non_protein_coding	FALSE	t26_1	7.27017	-1.21089
CNAG_12398-t26_1	CNAG_12398	1	unspecified product	CP003823.1:-(+)	427	chromosome	non_protein_coding	FALSE	t26_1	7.85463	-0.754064
CNAG_12399-t26_1	CNAG_12399	1	unspecified product	CP003823.1:-(+)	531	chromosome	non_protein_coding	FALSE	t26_1	7.79988	-1.11754
CNAG_12402-t26_1	CNAG_12402	1	unspecified product	CP003823.1:-(+)	537	chromosome	non_protein_coding	FALSE	t26_1	7.95834	-1.17475
CNAG_12403-t26_1	CNAG_12403	1	unspecified product	CP003823.1:-(-)	1634	chromosome	non_protein_coding	FALSE	t26_1	7.22339	-1.48924
CNAG_12405-t26_1	CNAG_12405	1	unspecified product	CP003823.1:-(+)	925	chromosome	non_protein_coding	FALSE	t26_1	7.11359	-1.1195
CNAG_12406-t26_1	CNAG_12406	1	unspecified product	CP003823.1:-(-)	551	chromosome	non_protein_coding	FALSE	t26_1	7.52928	-1.09541
CNAG_12407-t26_1	CNAG_12407	1	unspecified product	CP003823.1:-(-)	462	chromosome	non_protein_coding	FALSE	t26_1	7.40907	-0.746333
CNAG_12409-t26_1	CNAG_12409	1	unspecified product	CP003824.1:-(-)	552	chromosome	non_protein_coding	FALSE	t26_1	7.47058	-1.2826
CNAG_12412-t26_1	CNAG_12412	1	unspecified product	CP003824.1:-(-)	2096	chromosome	non_protein_coding	FALSE	t26_1	7.26551	-0.966322
CNAG_12414-t26_1	CNAG_12414	1	unspecified product	CP003824.1:-(-)	357	chromosome	non_protein_coding	FALSE	t26_1	7.38444	-0.728835
CNAG_12416-t26_1	CNAG_12416	1	unspecified product	CP003824.1:-(-)	510	chromosome	non_protein_coding	FALSE	t26_1	7.37625	-1.42658
CNAG_12417-t26_1	CNAG_12417	1	unspecified product	CP003824.1:-(-)	751	chromosome	non_protein_coding	FALSE	t26_1	7.60042	-1.39052
CNAG_12425-t26_1	CNAG_12425	1	unspecified product	CP003824.1:-(+)	682	chromosome	non_protein_coding	FALSE	t26_1	7.28595	-1.14854
CNAG_12426-t26_1	CNAG_12426	1	unspecified product	CP003824.1:-(-)	532	chromosome	non_protein_coding	FALSE	t26_1	7.43048	-1.10367
CNAG_12428-t26_1	CNAG_12428	1	unspecified product	CP003824.1:-(-)	946	chromosome	non_protein_coding	FALSE	t26_1	7.29596	-1.15591
CNAG_12429-t26_1	CNAG_12429	1	unspecified product	CP003824.1:-(+)	761	chromosome	non_protein_coding	FALSE	t26_1	7.29169	-1.16392
CNAG_12432-t26_1	CNAG_12432	1	unspecified product	CP003824.1:-(+)	1011	chromosome	non_protein_coding	FALSE	t26_1	8.01464	-0.817688
CNAG_12441-t26_1	CNAG_12441	1	unspecified product	CP003824.1:-(+)	320	chromosome	non_protein_coding	FALSE	t26_1	7.57352	-0.858794
CNAG_12446-t26_1	CNAG_12446	1	unspecified product	CP003824.1:-(-)	1390	chromosome	non_protein_coding	FALSE	t26_1	7.81942	-0.962517
CNAG_12447-t26_1	CNAG_12447	1	unspecified product	CP003824.1:-(+)	398	chromosome	non_protein_coding	FALSE	t26_1	7.82849	-0.753846
CNAG_12448-t26_1	CNAG_12448	1	unspecified product	CP003824.1:-(+)	1132	chromosome	non_protein_coding	FALSE	t26_1	8.10448	-0.814017
CNAG_12450-t26_1	CNAG_12450	1	unspecified product	CP003824.1:-(+)	444	chromosome	non_protein_coding	FALSE	t26_1	8.16188	-0.811695
CNAG_12457-t26_1	CNAG_12457	1	unspecified product	CP003824.1:-(+)	1882	chromosome	non_protein_coding	FALSE	t26_1	7.13094	-1.24317
CNAG_12461-t26_1	CNAG_12461	1	unspecified product	CP003824.1:-(-)	1542	chromosome	non_protein_coding	FALSE	t26_1	7.52622	-1.22582
CNAG_12463-t26_1	CNAG_12463	1	unspecified product	CP003824.1:-(+)	902	chromosome	non_protein_coding	FALSE	t26_1	7.71188	-1.08083
CNAG_12466-t26_1	CNAG_12466	1	unspecified product	CP003824.1:-(+)	344	chromosome	non_protein_coding	FALSE	t26_1	7.9254	-0.917169
CNAG_12470-t26_1	CNAG_12470	1	unspecified product	CP003824.1:-(+)	818	chromosome	non_protein_coding	FALSE	t26_1	7.98775	-0.82041
CNAG_12471-t26_1	CNAG_12471	1	unspecified product	CP003824.1:-(-)	659	chromosome	non_protein_coding	FALSE	t26_1	7.53236	-1.28548
CNAG_12472-t26_1	CNAG_12472	1	unspecified product	CP003824.1:-(+)	2287	chromosome	non_protein_coding	FALSE	t26_1	7.29468	-1.47095
CNAG_12481-t26_1	CNAG_12481	1	unspecified product	CP003824.1:-(+)	508	chromosome	non_protein_coding	FALSE	t26_1	7.79264	-0.767518
CNAG_12482-t26_1	CNAG_12482	1	unspecified product	CP003824.1:-(-)	2174	chromosome	non_protein_coding	FALSE	t26_1	7.10215	-1.01491
CNAG_12485-t26_1	CNAG_12485	1	unspecified product	CP003824.1:-(+)	545	chromosome	non_protein_coding	FALSE	t26_1	7.74701	-0.960547
CNAG_12487-t26_1	CNAG_12487	1	unspecified product	CP003824.1:-(-)	1573	chromosome	non_protein_coding	FALSE	t26_1	7.59455	-1.47277
CNAG_12488-t26_1	CNAG_12488	1	unspecified product	CP003824.1:-(+)	1160	chromosome	non_protein_coding	FALSE	t26_1	7.4367	-1.37391
CNAG_12490-t26_1	CNAG_12490	1	unspecified product	CP003824.1:-(-)	674	chromosome	non_protein_coding	FALSE	t26_1	7.71926	-1.36562
CNAG_12492-t26_1	CNAG_12492	1	unspecified product	CP003824.1:-(-)	612	chromosome	non_protein_coding	FALSE	t26_1	6.93943	-0.985146
CNAG_12494-t26_1	CNAG_12494	1	unspecified product	CP003824.1:-(+)	989	chromosome	non_protein_coding	FALSE	t26_1	7.2258	-1.49418
CNAG_12497-t26_1	CNAG_12497	1	unspecified product	CP003824.1:-(+)	1471	chromosome	non_protein_coding	FALSE	t26_1	7.31794	-1.26036
CNAG_12498-t26_1	CNAG_12498	1	unspecified product	CP003824.1:-(+)	2443	chromosome	non_protein_coding	FALSE	t26_1	6.91685	-1.12522
CNAG_12500-t26_1	CNAG_12500	1	unspecified product	CP003824.1:-(-)	1226	chromosome	non_protein_coding	FALSE	t26_1	7.22466	-1.50064
CNAG_12506-t26_1	CNAG_12506	1	unspecified product	CP003824.1:-(-)	359	chromosome	non_protein_coding	FALSE	t26_1	7.91491	-0.797828
CNAG_12508-t26_1	CNAG_12508	1	unspecified product	CP003824.1:-(-)	1374	chromosome	non_protein_coding	FALSE	t26_1	7.78293	-0.915798
CNAG_12517-t26_1	CNAG_12517	1	unspecified product	CP003825.1:-(+)	511	chromosome	non_protein_coding	FALSE	t26_1	7.13483	-0.934657
CNAG_12519-t26_1	CNAG_12519	1	unspecified product	CP003825.1:-(-)	1573	chromosome	non_protein_coding	FALSE	t26_1	7.3814	-0.770087
CNAG_12520-t26_1	CNAG_12520	1	unspecified product	CP003825.1:-(+)	2057	chromosome	non_protein_coding	FALSE	t26_1	8.15413	-0.81649
CNAG_12521-t26_1	CNAG_12521	1	unspecified product	CP003825.1:-(-)	345	chromosome	non_protein_coding	FALSE	t26_1	7.81388	-0.905571
CNAG_12522-t26_1	CNAG_12522	1	unspecified product	CP003825.1:-(+)	1706	chromosome	non_protein_coding	FALSE	t26_1	7.96922	-1.16959
CNAG_12525-t26_1	CNAG_12525	1	unspecified product	CP003825.1:-(-)	977	chromosome	non_protein_coding	FALSE	t26_1	7.96283	-0.951873
CNAG_12526-t26_1	CNAG_12526	1	unspecified product	CP003825.1:-(+)	1667	chromosome	non_protein_coding	FALSE	t26_1	7.69358	-1.33568
CNAG_12527-t26_1	CNAG_12527	1	unspecified product	CP003825.1:-(-)	1222	chromosome	non_protein_coding	FALSE	t26_1	7.62823	-1.29389
CNAG_12528-t26_1	CNAG_12528	1	unspecified product	CP003825.1:-(-)	849	chromosome	non_protein_coding	FALSE	t26_1	7.69375	-1.08056
CNAG_12529-t26_1	CNAG_12529	1	unspecified product	CP003825.1:-(+)	780	chromosome	non_protein_coding	FALSE	t26_1	7.89163	-0.772813
CNAG_12530-t26_1	CNAG_12530	1	unspecified product	CP003825.1:-(-)	796	chromosome	non_protein_coding	FALSE	t26_1	7.8794	-0.853598
CNAG_12531-t26_1	CNAG_12531	1	unspecified product	CP003825.1:-(-)	908	chromosome	non_protein_coding	FALSE	t26_1	7.93999	-0.954689
CNAG_12534-t26_1	CNAG_12534	1	unspecified product	CP003825.1:-(-)	1534	chromosome	non_protein_coding	FALSE	t26_1	7.73278	-1.22141
CNAG_12537-t26_1	CNAG_12537	1	unspecified product	CP003825.1:-(+)	1139	chromosome	non_protein_coding	FALSE	t26_1	7.83877	-0.919487
CNAG_12538-t26_1	CNAG_12538	1	unspecified product	CP003825.1:-(-)	1484	chromosome	non_protein_coding	FALSE	t26_1	7.69928	-1.33918
CNAG_12541-t26_1	CNAG_12541	1	unspecified product	CP003825.1:-(-)	3001	chromosome	non_protein_coding	FALSE	t26_1	7.26961	-1.35544
CNAG_12544-t26_1	CNAG_12544	1	unspecified product	CP003825.1:-(-)	1202	chromosome	non_protein_coding	FALSE	t26_1	7.79478	-1.18951
CNAG_12545-t26_1	CNAG_12545	1	unspecified product	CP003825.1:-(+)	453	chromosome	non_protein_coding	FALSE	t26_1	7.95789	-0.954407
CNAG_12548-t26_1	CNAG_12548	1	unspecified product	CP003825.1:-(-)	1735	chromosome	non_protein_coding	FALSE	t26_1	7.25352	-1.35935
CNAG_12549-t26_1	CNAG_12549	1	unspecified product	CP003825.1:-(-)	1120	chromosome	non_protein_coding	FALSE	t26_1	7.2903	-1.16144
CNAG_12552-t26_1	CNAG_12552	1	unspecified product	CP003825.1:-(+)	2841	chromosome	non_protein_coding	FALSE	t26_1	7.28145	-1.00295
CNAG_12554-t26_1	CNAG_12554	1	unspecified product	CP003825.1:-(-)	729	chromosome	non_protein_coding	FALSE	t26_1	7.13977	-0.876554
CNAG_12557-t26_1	CNAG_12557	1	unspecified product	CP003825.1:-(-)	475	chromosome	non_protein_coding	FALSE	t26_1	7.59121	-1.45671
CNAG_12558-t26_1	CNAG_12558	1	unspecified product	CP003825.1:-(+)	939	chromosome	non_protein_coding	FALSE	t26_1	7.39549	-0.9058
CNAG_12559-t26_1	CNAG_12559	1	unspecified product	CP003825.1:-(-)	588	chromosome	non_protein_coding	FALSE	t26_1	7.81138	-1.08755
CNAG_12562-t26_1	CNAG_12562	1	unspecified product	CP003825.1:-(+)	1653	chromosome	non_protein_coding	FALSE	t26_1	7.26669	-1.36579
CNAG_12568-t26_1	CNAG_12568	1	unspecified product	CP003825.1:-(-)	1436	chromosome	non_protein_coding	FALSE	t26_1	7.22691	-1.05609
CNAG_12579-t26_1	CNAG_12579	1	unspecified product	CP003825.1:-(-)	1048	chromosome	non_protein_coding	FALSE	t26_1	7.65731	-1.37272
CNAG_12580-t26_1	CNAG_12580	1	unspecified product	CP003825.1:-(+)	4312	chromosome	non_protein_coding	FALSE	t26_1	7.30025	-1.47271
CNAG_12585-t26_1	CNAG_12585	1	unspecified product	CP003825.1:-(+)	1921	chromosome	non_protein_coding	FALSE	t26_1	8.16221	-0.641734
CNAG_12593-t26_1	CNAG_12593	1	unspecified product	CP003825.1:-(+)	440	chromosome	non_protein_coding	FALSE	t26_1	7.35922	-0.883677
CNAG_12598-t26_1	CNAG_12598	1	unspecified product	CP003825.1:-(+)	1152	chromosome	non_protein_coding	FALSE	t26_1	8.07721	-0.820812
CNAG_12600-t26_1	CNAG_12600	1	unspecified product	CP003825.1:-(-)	2395	chromosome	non_protein_coding	FALSE	t26_1	7.15891	-0.882074
CNAG_12602-t26_1	CNAG_12602	1	unspecified product	CP003825.1:-(-)	811	chromosome	non_protein_coding	FALSE	t26_1	7.13125	-1.06923
CNAG_12603-t26_1	CNAG_12603	1	unspecified product	CP003825.1:-(+)	1598	chromosome	non_protein_coding	FALSE	t26_1	8.06739	-1.06996
CNAG_12604-t26_1	CNAG_12604	1	unspecified product	CP003825.1:-(-)	246	chromosome	non_protein_coding	FALSE	t26_1	7.61402	-1.40581
CNAG_12605-t26_1	CNAG_12605	1	unspecified product	CP003825.1:-(-)	1861	chromosome	non_protein_coding	FALSE	t26_1	7.35987	-1.18117
CNAG_12608-t26_1	CNAG_12608	1	unspecified product	CP003826.1:-(-)	1391	chromosome	non_protein_coding	FALSE	t26_1	7.79856	-0.867576
CNAG_12611-t26_1	CNAG_12611	1	unspecified product	CP003826.1:-(+)	397	chromosome	non_protein_coding	FALSE	t26_1	7.39337	-1.3976
CNAG_12615-t26_1	CNAG_12615	1	unspecified product	CP003826.1:-(+)	531	chromosome	non_protein_coding	FALSE	t26_1	8.02791	-0.825816
CNAG_12616-t26_1	CNAG_12616	1	unspecified product	CP003826.1:-(+)	1379	chromosome	non_protein_coding	FALSE	t26_1	8.01974	-0.819006
CNAG_12617-t26_1	CNAG_12617	1	unspecified product	CP003826.1:-(-)	831	chromosome	non_protein_coding	FALSE	t26_1	7.38845	-1.43378
CNAG_12618-t26_1	CNAG_12618	1	unspecified product	CP003826.1:-(+)	1785	chromosome	non_protein_coding	FALSE	t26_1	7.16988	-1.18613
CNAG_12619-t26_1	CNAG_12619	1	unspecified product	CP003826.1:-(-)	572	chromosome	non_protein_coding	FALSE	t26_1	7.10285	-1.02261
CNAG_12620-t26_1	CNAG_12620	1	unspecified product	CP003826.1:-(-)	990	chromosome	non_protein_coding	FALSE	t26_1	7.98657	-0.959253
CNAG_12621-t26_1	CNAG_12621	1	unspecified product	CP003826.1:-(-)	1338	chromosome	non_protein_coding	FALSE	t26_1	7.72743	-0.944015
CNAG_12626-t26_1	CNAG_12626	1	unspecified product	CP003826.1:-(+)	637	chromosome	non_protein_coding	FALSE	t26_1	8.15639	-0.811576
CNAG_12627-t26_1	CNAG_12627	1	unspecified product	CP003826.1:-(-)	1073	chromosome	non_protein_coding	FALSE	t26_1	7.90034	-0.822774
CNAG_12628-t26_1	CNAG_12628	1	unspecified product	CP003826.1:-(-)	2382	chromosome	non_protein_coding	FALSE	t26_1	7.29587	-1.05283
CNAG_12629-t26_1	CNAG_12629	1	unspecified product	CP003826.1:-(+)	2024	chromosome	non_protein_coding	FALSE	t26_1	7.81548	-0.899453
CNAG_12632-t26_1	CNAG_12632	1	unspecified product	CP003826.1:-(-)	979	chromosome	non_protein_coding	FALSE	t26_1	7.79542	-0.892121
CNAG_12639-t26_1	CNAG_12639	1	unspecified product	CP003826.1:-(+)	401	chromosome	non_protein_coding	FALSE	t26_1	7.68691	-1.10148
CNAG_12647-t26_1	CNAG_12647	1	unspecified product	CP003826.1:-(-)	3323	chromosome	non_protein_coding	FALSE	t26_1	7.29908	-0.968412
CNAG_12654-t26_1	CNAG_12654	1	unspecified product	CP003826.1:-(+)	402	chromosome	non_protein_coding	FALSE	t26_1	8.10741	-0.959006
CNAG_12656-t26_1	CNAG_12656	1	unspecified product	CP003826.1:-(-)	276	chromosome	non_protein_coding	FALSE	t26_1	7.89637	-0.784519
CNAG_12658-t26_1	CNAG_12658	1	unspecified product	CP003826.1:-(+)	579	chromosome	non_protein_coding	FALSE	t26_1	7.8851	-1.13726
CNAG_12670-t26_1	CNAG_12670	1	unspecified product	CP003826.1:-(-)	1216	chromosome	non_protein_coding	FALSE	t26_1	7.06388	-1.01473
CNAG_12673-t26_1	CNAG_12673	1	unspecified product	CP003826.1:-(-)	1281	chromosome	non_protein_coding	FALSE	t26_1	7.35009	-1.48979
CNAG_12675-t26_1	CNAG_12675	1	unspecified product	CP003826.1:-(+)	1977	chromosome	non_protein_coding	FALSE	t26_1	7.72698	-0.857649
CNAG_12676-t26_1	CNAG_12676	1	unspecified product	CP003826.1:-(-)	1874	chromosome	non_protein_coding	FALSE	t26_1	7.76493	-0.897328
CNAG_12680-t26_1	CNAG_12680	1	unspecified product	CP003826.1:-(+)	3627	chromosome	non_protein_coding	FALSE	t26_1	7.89902	-0.825353
CNAG_12682-t26_1	CNAG_12682	1	unspecified product	CP003826.1:-(+)	1780	chromosome	non_protein_coding	FALSE	t26_1	7.27413	-1.43921
CNAG_12686-t26_1	CNAG_12686	1	unspecified product	CP003826.1:-(+)	307	chromosome	non_protein_coding	FALSE	t26_1	8.17096	-0.822058
CNAG_12695-t26_1	CNAG_12695	1	unspecified product	CP003826.1:-(+)	522	chromosome	non_protein_coding	FALSE	t26_1	7.41358	-0.744705
CNAG_12702-t26_1	CNAG_12702	1	unspecified product	CP003826.1:-(+)	1041	chromosome	non_protein_coding	FALSE	t26_1	7.6172	-1.18636
CNAG_12703-t26_1	CNAG_12703	1	unspecified product	CP003826.1:-(-)	1408	chromosome	non_protein_coding	FALSE	t26_1	7.9037	-0.815831
CNAG_12704-t26_1	CNAG_12704	1	unspecified product	CP003826.1:-(-)	1053	chromosome	non_protein_coding	FALSE	t26_1	6.93977	-0.934947
CNAG_12710-t26_1	CNAG_12710	1	unspecified product	CP003826.1:-(+)	961	chromosome	non_protein_coding	FALSE	t26_1	7.9083	-0.96571
CNAG_12712-t26_1	CNAG_12712	1	unspecified product	CP003826.1:-(-)	2839	chromosome	non_protein_coding	FALSE	t26_1	7.14171	-0.905599
CNAG_12713-t26_1	CNAG_12713	1	unspecified product	CP003826.1:-(+)	619	chromosome	non_protein_coding	FALSE	t26_1	7.81372	-1.14926
CNAG_12715-t26_1	CNAG_12715	1	unspecified product	CP003827.1:-(+)	820	chromosome	non_protein_coding	FALSE	t26_1	7.73737	-0.963462
CNAG_12720-t26_1	CNAG_12720	1	unspecified product	CP003827.1:-(-)	2137	chromosome	non_protein_coding	FALSE	t26_1	8.01983	-0.818611
CNAG_12721-t26_1	CNAG_12721	1	unspecified product	CP003827.1:-(-)	609	chromosome	non_protein_coding	FALSE	t26_1	7.41616	-0.743963
CNAG_12722-t26_1	CNAG_12722	1	unspecified product	CP003827.1:-(+)	1410	chromosome	non_protein_coding	FALSE	t26_1	7.99676	-0.819619
CNAG_12724-t26_1	CNAG_12724	1	unspecified product	CP003827.1:-(+)	494	chromosome	non_protein_coding	FALSE	t26_1	8.0145	-0.772673
CNAG_12730-t26_1	CNAG_12730	1	unspecified product	CP003827.1:-(+)	1475	chromosome	non_protein_coding	FALSE	t26_1	7.29724	-1.46019
CNAG_12731-t26_1	CNAG_12731	1	unspecified product	CP003827.1:-(+)	478	chromosome	non_protein_coding	FALSE	t26_1	7.96458	-0.85761
CNAG_12732-t26_1	CNAG_12732	1	unspecified product	CP003827.1:-(+)	3250	chromosome	non_protein_coding	FALSE	t26_1	7.27749	-1.34074
CNAG_12733-t26_1	CNAG_12733	1	unspecified product	CP003827.1:-(-)	1270	chromosome	non_protein_coding	FALSE	t26_1	7.23411	-1.22257
CNAG_12739-t26_1	CNAG_12739	1	unspecified product	CP003827.1:-(+)	921	chromosome	non_protein_coding	FALSE	t26_1	7.29831	-0.974499
CNAG_12741-t26_1	CNAG_12741	1	unspecified product	CP003827.1:-(+)	1172	chromosome	non_protein_coding	FALSE	t26_1	7.30058	-1.0823
CNAG_12742-t26_1	CNAG_12742	1	unspecified product	CP003827.1:-(-)	758	chromosome	non_protein_coding	FALSE	t26_1	7.62237	-1.17392
CNAG_12748-t26_1	CNAG_12748	1	unspecified product	CP003827.1:-(-)	1087	chromosome	non_protein_coding	FALSE	t26_1	7.15909	-1.06746
CNAG_12750-t26_1	CNAG_12750	1	unspecified product	CP003827.1:-(-)	1198	chromosome	non_protein_coding	FALSE	t26_1	7.38871	-1.26058
CNAG_12752-t26_1	CNAG_12752	1	unspecified product	CP003827.1:-(-)	733	chromosome	non_protein_coding	FALSE	t26_1	8.01306	-0.882735
CNAG_12753-t26_1	CNAG_12753	1	unspecified product	CP003827.1:-(+)	2339	chromosome	non_protein_coding	FALSE	t26_1	7.37574	-1.25506
CNAG_12757-t26_1	CNAG_12757	1	unspecified product	CP003827.1:-(-)	293	chromosome	non_protein_coding	FALSE	t26_1	7.76044	-1.11249
CNAG_12761-t26_1	CNAG_12761	1	unspecified product	CP003827.1:-(-)	867	chromosome	non_protein_coding	FALSE	t26_1	7.91585	-0.852611
CNAG_12762-t26_1	CNAG_12762	1	unspecified product	CP003827.1:-(+)	2688	chromosome	non_protein_coding	FALSE	t26_1	7.61215	-1.2876
CNAG_12765-t26_1	CNAG_12765	1	unspecified product	CP003827.1:-(-)	1037	chromosome	non_protein_coding	FALSE	t26_1	7.98202	-0.799602
CNAG_12766-t26_1	CNAG_12766	1	unspecified product	CP003827.1:-(+)	1352	chromosome	non_protein_coding	FALSE	t26_1	7.4377	-1.41946
CNAG_12771-t26_1	CNAG_12771	1	unspecified product	CP003827.1:-(-)	929	chromosome	non_protein_coding	FALSE	t26_1	7.50098	-1.42969
CNAG_12778-t26_1	CNAG_12778	1	unspecified product	CP003827.1:-(+)	1377	chromosome	non_protein_coding	FALSE	t26_1	7.20777	-1.1799
CNAG_12781-t26_1	CNAG_12781	1	unspecified product	CP003827.1:-(+)	1167	chromosome	non_protein_coding	FALSE	t26_1	7.28459	-1.26257
CNAG_12784-t26_1	CNAG_12784	1	unspecified product	CP003827.1:-(-)	1540	chromosome	non_protein_coding	FALSE	t26_1	7.57603	-0.845064
CNAG_12788-t26_1	CNAG_12788	1	unspecified product	CP003827.1:-(+)	1621	chromosome	non_protein_coding	FALSE	t26_1	7.2556	-1.45439
CNAG_12792-t26_1	CNAG_12792	1	unspecified product	CP003827.1:-(+)	229	chromosome	non_protein_coding	FALSE	t26_1	7.77196	-1.08964
CNAG_12798-t26_1	CNAG_12798	1	unspecified product	CP003827.1:-(+)	2508	chromosome	non_protein_coding	FALSE	t26_1	6.92802	-1.08677
CNAG_12800-t26_1	CNAG_12800	1	unspecified product	CP003827.1:-(-)	1343	chromosome	non_protein_coding	FALSE	t26_1	7.69435	-0.853898
CNAG_12801-t26_1	CNAG_12801	1	unspecified product	CP003827.1:-(+)	1766	chromosome	non_protein_coding	FALSE	t26_1	7.69243	-1.4547
CNAG_12803-t26_1	CNAG_12803	1	unspecified product	CP003827.1:-(-)	422	chromosome	non_protein_coding	FALSE	t26_1	7.52487	-0.856785
CNAG_12804-t26_1	CNAG_12804	1	unspecified product	CP003827.1:-(-)	1150	chromosome	non_protein_coding	FALSE	t26_1	7.68631	-1.45724
CNAG_12809-t26_1	CNAG_12809	1	unspecified product	CP003827.1:-(+)	459	chromosome	non_protein_coding	FALSE	t26_1	7.71048	-1.0413
CNAG_12811-t26_1	CNAG_12811	1	unspecified product	CP003828.1:-(+)	1443	chromosome	non_protein_coding	FALSE	t26_1	7.89681	-0.907756
CNAG_12814-t26_1	CNAG_12814	1	unspecified product	CP003828.1:-(+)	902	chromosome	non_protein_coding	FALSE	t26_1	7.803	-1.05729
CNAG_12822-t26_1	CNAG_12822	1	unspecified product	CP003828.1:-(-)	1121	chromosome	non_protein_coding	FALSE	t26_1	7.72113	-1.27921
CNAG_12825-t26_1	CNAG_12825	1	unspecified product	CP003828.1:-(-)	1408	chromosome	non_protein_coding	FALSE	t26_1	7.93176	-0.916556
CNAG_12829-t26_1	CNAG_12829	1	unspecified product	CP003828.1:-(-)	677	chromosome	non_protein_coding	FALSE	t26_1	7.57687	-0.876594
CNAG_12830-t26_1	CNAG_12830	1	unspecified product	CP003828.1:-(+)	886	chromosome	non_protein_coding	FALSE	t26_1	7.13893	-1.08812
CNAG_12832-t26_1	CNAG_12832	1	unspecified product	CP003828.1:-(-)	1321	chromosome	non_protein_coding	FALSE	t26_1	8.10263	-0.831415
CNAG_12834-t26_1	CNAG_12834	1	unspecified product	CP003828.1:-(-)	1697	chromosome	non_protein_coding	FALSE	t26_1	7.80077	-1.05008
CNAG_12835-t26_1	CNAG_12835	1	unspecified product	CP003828.1:-(+)	503	chromosome	non_protein_coding	FALSE	t26_1	7.78195	-1.0841
CNAG_12840-t26_1	CNAG_12840	1	unspecified product	CP003828.1:-(+)	1140	chromosome	non_protein_coding	FALSE	t26_1	7.30668	-1.02724
CNAG_12841-t26_1	CNAG_12841	1	unspecified product	CP003828.1:-(-)	1637	chromosome	non_protein_coding	FALSE	t26_1	7.69716	-1.43015
CNAG_12842-t26_1	CNAG_12842	1	unspecified product	CP003828.1:-(-)	376	chromosome	non_protein_coding	FALSE	t26_1	7.74182	-0.918611
CNAG_12849-t26_1	CNAG_12849	1	unspecified product	CP003828.1:-(+)	628	chromosome	non_protein_coding	FALSE	t26_1	7.60083	-1.40828
CNAG_12851-t26_1	CNAG_12851	1	unspecified product	CP003828.1:-(-)	1031	chromosome	non_protein_coding	FALSE	t26_1	7.37978	-1.38217
CNAG_12853-t26_1	CNAG_12853	1	unspecified product	CP003828.1:-(+)	1696	chromosome	non_protein_coding	FALSE	t26_1	7.77855	-0.848219
CNAG_12856-t26_1	CNAG_12856	1	unspecified product	CP003828.1:-(-)	1293	chromosome	non_protein_coding	FALSE	t26_1	7.16942	-1.23746
CNAG_12862-t26_1	CNAG_12862	1	unspecified product	CP003828.1:-(-)	709	chromosome	non_protein_coding	FALSE	t26_1	7.90382	-0.827116
CNAG_12866-t26_1	CNAG_12866	1	unspecified product	CP003828.1:-(+)	1091	chromosome	non_protein_coding	FALSE	t26_1	8.14937	-0.805032
CNAG_12867-t26_1	CNAG_12867	1	unspecified product	CP003828.1:-(+)	1656	chromosome	non_protein_coding	FALSE	t26_1	7.72792	-1.22561
CNAG_12869-t26_1	CNAG_12869	1	unspecified product	CP003828.1:-(+)	619	chromosome	non_protein_coding	FALSE	t26_1	7.41743	-0.743204
CNAG_12870-t26_1	CNAG_12870	1	unspecified product	CP003828.1:-(-)	371	chromosome	non_protein_coding	FALSE	t26_1	7.73764	-0.930178
CNAG_12873-t26_1	CNAG_12873	1	unspecified product	CP003828.1:-(+)	2419	chromosome	non_protein_coding	FALSE	t26_1	7.16506	-1.33267
CNAG_12877-t26_1	CNAG_12877	1	unspecified product	CP003828.1:-(-)	1863	chromosome	non_protein_coding	FALSE	t26_1	7.78171	-0.845865
CNAG_12880-t26_1	CNAG_12880	1	unspecified product	CP003829.1:-(+)	716	chromosome	non_protein_coding	FALSE	t26_1	7.69001	-0.962575
CNAG_12883-t26_1	CNAG_12883	1	unspecified product	CP003829.1:-(+)	1451	chromosome	non_protein_coding	FALSE	t26_1	7.55945	-1.42424
CNAG_12884-t26_1	CNAG_12884	1	unspecified product	CP003829.1:-(-)	535	chromosome	non_protein_coding	FALSE	t26_1	7.75158	-0.96592
CNAG_12885-t26_1	CNAG_12885	1	unspecified product	CP003829.1:-(+)	1505	chromosome	non_protein_coding	FALSE	t26_1	7.95999	-0.839424
CNAG_12886-t26_1	CNAG_12886	1	unspecified product	CP003829.1:-(-)	1670	chromosome	non_protein_coding	FALSE	t26_1	7.14272	-1.2275
CNAG_12891-t26_1	CNAG_12891	1	unspecified product	CP003829.1:-(+)	644	chromosome	non_protein_coding	FALSE	t26_1	7.27452	-1.10891
CNAG_12901-t26_1	CNAG_12901	1	unspecified product	CP003829.1:-(-)	934	chromosome	non_protein_coding	FALSE	t26_1	7.24379	-1.22136
CNAG_12902-t26_1	CNAG_12902	1	unspecified product	CP003829.1:-(-)	949	chromosome	non_protein_coding	FALSE	t26_1	7.45028	-1.23776
CNAG_12904-t26_1	CNAG_12904	1	unspecified product	CP003829.1:-(+)	573	chromosome	non_protein_coding	FALSE	t26_1	7.61628	-1.03994
CNAG_12905-t26_1	CNAG_12905	1	unspecified product	CP003829.1:-(+)	480	chromosome	non_protein_coding	FALSE	t26_1	7.84822	-0.70979
CNAG_12906-t26_1	CNAG_12906	1	unspecified product	CP003829.1:-(+)	2500	chromosome	non_protein_coding	FALSE	t26_1	7.42657	-0.989043
CNAG_12910-t26_1	CNAG_12910	1	unspecified product	CP003829.1:-(-)	2093	chromosome	non_protein_coding	FALSE	t26_1	7.30182	-1.46342
CNAG_12912-t26_1	CNAG_12912	1	unspecified product	CP003829.1:-(-)	625	chromosome	non_protein_coding	FALSE	t26_1	8.00733	-0.826132
CNAG_12913-t26_1	CNAG_12913	1	unspecified product	CP003829.1:-(-)	1602	chromosome	non_protein_coding	FALSE	t26_1	7.62632	-1.44027
CNAG_12914-t26_1	CNAG_12914	1	unspecified product	CP003829.1:-(+)	2085	chromosome	non_protein_coding	FALSE	t26_1	7.63854	-1.43699
CNAG_12916-t26_1	CNAG_12916	1	unspecified product	CP003829.1:-(-)	1350	chromosome	non_protein_coding	FALSE	t26_1	7.90039	-0.873316
CNAG_12917-t26_1	CNAG_12917	1	unspecified product	CP003829.1:-(+)	1139	chromosome	non_protein_coding	FALSE	t26_1	7.34785	-0.893054
CNAG_12918-t26_1	CNAG_12918	1	unspecified product	CP003829.1:-(-)	486	chromosome	non_protein_coding	FALSE	t26_1	7.98539	-0.79855
CNAG_12919-t26_1	CNAG_12919	1	unspecified product	CP003829.1:-(-)	623	chromosome	non_protein_coding	FALSE	t26_1	7.82049	-0.947247
CNAG_12920-t26_1	CNAG_12920	1	unspecified product	CP003829.1:-(-)	1125	chromosome	non_protein_coding	FALSE	t26_1	7.8082	-0.946118
CNAG_12921-t26_1	CNAG_12921	1	unspecified product	CP003829.1:-(+)	1298	chromosome	non_protein_coding	FALSE	t26_1	7.77222	-0.843729
CNAG_12932-t26_1	CNAG_12932	1	unspecified product	CP003829.1:-(-)	4618	chromosome	non_protein_coding	FALSE	t26_1	7.11596	-1.24292
CNAG_12935-t26_1	CNAG_12935	1	unspecified product	CP003829.1:-(+)	750	chromosome	non_protein_coding	FALSE	t26_1	7.26674	-0.939505
CNAG_12936-t26_1	CNAG_12936	1	unspecified product	CP003829.1:-(-)	883	chromosome	non_protein_coding	FALSE	t26_1	7.99952	-0.765789
CNAG_12942-t26_1	CNAG_12942	1	unspecified product	CP003829.1:-(-)	2179	chromosome	non_protein_coding	FALSE	t26_1	7.1577	-1.14451
CNAG_12946-t26_1	CNAG_12946	1	unspecified product	CP003829.1:-(-)	1266	chromosome	non_protein_coding	FALSE	t26_1	7.80487	-0.879278
CNAG_12951-t26_1	CNAG_12951	1	unspecified product	CP003830.1:-(-)	1815	chromosome	non_protein_coding	FALSE	t26_1	7.08484	-1.16332
CNAG_12954-t26_1	CNAG_12954	1	unspecified product	CP003830.1:-(-)	1137	chromosome	non_protein_coding	FALSE	t26_1	7.38247	-0.736261
CNAG_12960-t26_1	CNAG_12960	1	unspecified product	CP003830.1:-(-)	1146	chromosome	non_protein_coding	FALSE	t26_1	6.96775	-1.05323
CNAG_12961-t26_1	CNAG_12961	1	unspecified product	CP003830.1:-(-)	1199	chromosome	non_protein_coding	FALSE	t26_1	7.63079	-0.775287
CNAG_12962-t26_1	CNAG_12962	1	unspecified product	CP003830.1:-(+)	442	chromosome	non_protein_coding	FALSE	t26_1	7.84376	-0.747152
CNAG_12963-t26_1	CNAG_12963	1	unspecified product	CP003830.1:-(+)	1411	chromosome	non_protein_coding	FALSE	t26_1	7.179	-1.01992
CNAG_12968-t26_1	CNAG_12968	1	unspecified product	CP003830.1:-(+)	2568	chromosome	non_protein_coding	FALSE	t26_1	7.10681	-1.03887
CNAG_12970-t26_1	CNAG_12970	1	unspecified product	CP003830.1:-(+)	490	chromosome	non_protein_coding	FALSE	t26_1	7.64409	-1.18389
CNAG_12978-t26_1	CNAG_12978	1	unspecified product	CP003830.1:-(-)	1590	chromosome	non_protein_coding	FALSE	t26_1	8.09596	-0.841883
CNAG_12985-t26_1	CNAG_12985	1	unspecified product	CP003830.1:-(-)	844	chromosome	non_protein_coding	FALSE	t26_1	7.13475	-0.934631
CNAG_12986-t26_1	CNAG_12986	1	unspecified product	CP003830.1:-(-)	530	chromosome	non_protein_coding	FALSE	t26_1	7.58254	-1.21827
CNAG_12989-t26_1	CNAG_12989	1	unspecified product	CP003830.1:-(-)	652	chromosome	non_protein_coding	FALSE	t26_1	7.50862	-1.22485
CNAG_12991-t26_1	CNAG_12991	1	unspecified product	CP003830.1:-(+)	825	chromosome	non_protein_coding	FALSE	t26_1	7.15741	-0.91529
CNAG_12992-t26_1	CNAG_12992	1	unspecified product	CP003830.1:-(+)	1449	chromosome	non_protein_coding	FALSE	t26_1	7.55078	-1.40612
CNAG_12995-t26_1	CNAG_12995	1	unspecified product	CP003830.1:-(+)	1502	chromosome	non_protein_coding	FALSE	t26_1	7.63939	-1.44174
CNAG_12998-t26_1	CNAG_12998	1	unspecified product	CP003830.1:-(+)	356	chromosome	non_protein_coding	FALSE	t26_1	7.73743	-0.771712
CNAG_13001-t26_1	CNAG_13001	1	unspecified product	CP003830.1:-(-)	876	chromosome	non_protein_coding	FALSE	t26_1	7.99056	-0.799869
CNAG_13007-t26_1	CNAG_13007	1	unspecified product	CP003830.1:-(-)	4564	chromosome	non_protein_coding	FALSE	t26_1	7.09169	-1.1608
CNAG_13009-t26_1	CNAG_13009	1	unspecified product	CP003830.1:-(+)	975	chromosome	non_protein_coding	FALSE	t26_1	7.20819	-0.955462
CNAG_13015-t26_1	CNAG_13015	1	unspecified product	CP003830.1:-(+)	2076	chromosome	non_protein_coding	FALSE	t26_1	7.2254	-1.41843
CNAG_13018-t26_1	CNAG_13018	1	unspecified product	CP003830.1:-(-)	418	chromosome	non_protein_coding	FALSE	t26_1	7.21802	-0.958873
CNAG_13026-t26_1	CNAG_13026	1	unspecified product	CP003830.1:-(+)	1399	chromosome	non_protein_coding	FALSE	t26_1	7.88881	-0.851133
CNAG_13029-t26_1	CNAG_13029	1	unspecified product	CP003830.1:-(+)	671	chromosome	non_protein_coding	FALSE	t26_1	7.65384	-0.923869
CNAG_13032-t26_1	CNAG_13032	1	unspecified product	CP003830.1:-(-)	352	chromosome	non_protein_coding	FALSE	t26_1	7.61352	-1.16852
CNAG_13033-t26_1	CNAG_13033	1	unspecified product	CP003830.1:-(+)	536	chromosome	non_protein_coding	FALSE	t26_1	7.8506	-0.723121
CNAG_13034-t26_1	CNAG_13034	1	unspecified product	CP003830.1:-(-)	820	chromosome	non_protein_coding	FALSE	t26_1	7.71923	-1.40157
CNAG_13037-t26_1	CNAG_13037	1	unspecified product	CP003830.1:-(-)	524	chromosome	non_protein_coding	FALSE	t26_1	7.57133	-0.843357
CNAG_13038-t26_1	CNAG_13038	1	unspecified product	CP003830.1:-(+)	1393	chromosome	non_protein_coding	FALSE	t26_1	7.30708	-1.20165
CNAG_13040-t26_1	CNAG_13040	1	unspecified product	CP003830.1:-(+)	1552	chromosome	non_protein_coding	FALSE	t26_1	7.72129	-1.27835
CNAG_13042-t26_1	CNAG_13042	1	unspecified product	CP003830.1:-(+)	618	chromosome	non_protein_coding	FALSE	t26_1	8.11377	-0.977472
CNAG_13043-t26_1	CNAG_13043	1	unspecified product	CP003830.1:-(+)	1709	chromosome	non_protein_coding	FALSE	t26_1	7.76561	-0.89789
CNAG_13045-t26_1	CNAG_13045	1	unspecified product	CP003831.1:-(-)	899	chromosome	non_protein_coding	FALSE	t26_1	7.14385	-1.22147
CNAG_13047-t26_1	CNAG_13047	1	unspecified product	CP003831.1:-(+)	1825	chromosome	non_protein_coding	FALSE	t26_1	7.58177	-1.28674
CNAG_13049-t26_1	CNAG_13049	1	unspecified product	CP003831.1:-(+)	1658	chromosome	non_protein_coding	FALSE	t26_1	7.76598	-1.46527
CNAG_13050-t26_1	CNAG_13050	1	unspecified product	CP003831.1:-(+)	812	chromosome	non_protein_coding	FALSE	t26_1	7.59125	-1.40536
CNAG_13054-t26_1	CNAG_13054	1	unspecified product	CP003831.1:-(-)	345	chromosome	non_protein_coding	FALSE	t26_1	7.64553	-1.13057
CNAG_13059-t26_1	CNAG_13059	1	unspecified product	CP003831.1:-(+)	384	chromosome	non_protein_coding	FALSE	t26_1	7.5979	-1.40823
CNAG_13062-t26_1	CNAG_13062	1	unspecified product	CP003831.1:-(-)	1322	chromosome	non_protein_coding	FALSE	t26_1	7.22489	-1.49644
CNAG_13067-t26_1	CNAG_13067	1	unspecified product	CP003831.1:-(+)	1543	chromosome	non_protein_coding	FALSE	t26_1	7.29638	-1.24807
CNAG_13075-t26_1	CNAG_13075	1	unspecified product	CP003831.1:-(+)	1780	chromosome	non_protein_coding	FALSE	t26_1	7.48344	-1.19695
CNAG_13077-t26_1	CNAG_13077	1	unspecified product	CP003831.1:-(-)	1325	chromosome	non_protein_coding	FALSE	t26_1	7.73444	-1.28081
CNAG_13078-t26_1	CNAG_13078	1	unspecified product	CP003831.1:-(+)	544	chromosome	non_protein_coding	FALSE	t26_1	7.78579	-1.20057
CNAG_13080-t26_1	CNAG_13080	1	unspecified product	CP003831.1:-(-)	451	chromosome	non_protein_coding	FALSE	t26_1	7.56841	-0.893796
CNAG_13083-t26_1	CNAG_13083	1	unspecified product	CP003831.1:-(-)	1604	chromosome	non_protein_coding	FALSE	t26_1	7.63581	-1.43863
CNAG_13084-t26_1	CNAG_13084	1	unspecified product	CP003831.1:-(-)	1344	chromosome	non_protein_coding	FALSE	t26_1	7.94054	-0.956698
CNAG_13085-t26_1	CNAG_13085	1	unspecified product	CP003831.1:-(+)	1605	chromosome	non_protein_coding	FALSE	t26_1	7.88085	-0.935246
CNAG_13091-t26_1	CNAG_13091	1	unspecified product	CP003831.1:-(+)	949	chromosome	non_protein_coding	FALSE	t26_1	7.98459	-0.78464
CNAG_13092-t26_1	CNAG_13092	1	unspecified product	CP003831.1:-(+)	1210	chromosome	non_protein_coding	FALSE	t26_1	7.894	-0.844446
CNAG_13094-t26_1	CNAG_13094	1	unspecified product	CP003831.1:-(+)	1133	chromosome	non_protein_coding	FALSE	t26_1	7.65772	-0.810475
CNAG_13095-t26_1	CNAG_13095	1	unspecified product	CP003832.1:-(-)	851	chromosome	non_protein_coding	FALSE	t26_1	7.06976	-1.02168
CNAG_13096-t26_1	CNAG_13096	1	unspecified product	CP003832.1:-(-)	624	chromosome	non_protein_coding	FALSE	t26_1	7.58457	-1.20288
CNAG_13097-t26_1	CNAG_13097	1	unspecified product	CP003832.1:-(-)	591	chromosome	non_protein_coding	FALSE	t26_1	7.41129	-0.753487
CNAG_13099-t26_1	CNAG_13099	1	unspecified product	CP003832.1:-(+)	825	chromosome	non_protein_coding	FALSE	t26_1	7.10169	-1.04193
CNAG_13100-t26_1	CNAG_13100	1	unspecified product	CP003832.1:-(-)	830	chromosome	non_protein_coding	FALSE	t26_1	7.77877	-0.862914
CNAG_13105-t26_1	CNAG_13105	1	unspecified product	CP003832.1:-(-)	250	chromosome	non_protein_coding	FALSE	t26_1	7.84029	-0.762788
CNAG_13106-t26_1	CNAG_13106	1	unspecified product	CP003832.1:-(-)	1486	chromosome	non_protein_coding	FALSE	t26_1	8.14663	-0.818764
CNAG_13107-t26_1	CNAG_13107	1	unspecified product	CP003832.1:-(+)	1251	chromosome	non_protein_coding	FALSE	t26_1	7.55018	-1.26001
CNAG_13111-t26_1	CNAG_13111	1	unspecified product	CP003832.1:-(-)	2407	chromosome	non_protein_coding	FALSE	t26_1	7.30699	-1.26782
CNAG_13118-t26_1	CNAG_13118	1	unspecified product	CP003832.1:-(+)	1399	chromosome	non_protein_coding	FALSE	t26_1	7.80354	-1.1174
CNAG_13122-t26_1	CNAG_13122	1	unspecified product	CP003832.1:-(+)	669	chromosome	non_protein_coding	FALSE	t26_1	7.56161	-1.39428
CNAG_13125-t26_1	CNAG_13125	1	unspecified product	CP003832.1:-(-)	1394	chromosome	non_protein_coding	FALSE	t26_1	8.11027	-0.970536
CNAG_13126-t26_1	CNAG_13126	1	unspecified product	CP003832.1:-(+)	429	chromosome	non_protein_coding	FALSE	t26_1	8.10703	-0.929305
CNAG_13129-t26_1	CNAG_13129	1	unspecified product	CP003832.1:-(+)	626	chromosome	non_protein_coding	FALSE	t26_1	8.10659	-0.839838
CNAG_13131-t26_1	CNAG_13131	1	unspecified product	CP003832.1:-(-)	1941	chromosome	non_protein_coding	FALSE	t26_1	7.62959	-1.29249
CNAG_13132-t26_1	CNAG_13132	1	unspecified product	CP003832.1:-(+)	697	chromosome	non_protein_coding	FALSE	t26_1	7.78597	-0.887949
CNAG_13134-t26_1	CNAG_13134	1	unspecified product	CP003832.1:-(+)	1040	chromosome	non_protein_coding	FALSE	t26_1	7.16959	-0.920337
CNAG_13138-t26_1	CNAG_13138	1	unspecified product	CP003832.1:-(+)	865	chromosome	non_protein_coding	FALSE	t26_1	7.37827	-0.764834
CNAG_13139-t26_1	CNAG_13139	1	unspecified product	CP003832.1:-(-)	295	chromosome	non_protein_coding	FALSE	t26_1	7.61088	-0.920704
CNAG_13140-t26_1	CNAG_13140	1	unspecified product	CP003832.1:-(-)	783	chromosome	non_protein_coding	FALSE	t26_1	7.17567	-0.932185
CNAG_13141-t26_1	CNAG_13141	1	unspecified product	CP003832.1:-(-)	1000	chromosome	non_protein_coding	FALSE	t26_1	7.89454	-0.870837
CNAG_13142-t26_1	CNAG_13142	1	unspecified product	CP003832.1:-(+)	486	chromosome	non_protein_coding	FALSE	t26_1	7.457	-0.829581
CNAG_13145-t26_1	CNAG_13145	1	unspecified product	CP003833.2:-(+)	2588	chromosome	non_protein_coding	FALSE	t26_1	7.41336	-1.24216
CNAG_13146-t26_1	CNAG_13146	1	unspecified product	CP003833.2:-(+)	555	chromosome	non_protein_coding	FALSE	t26_1	7.38258	-1.03514
CNAG_13151-t26_1	CNAG_13151	1	unspecified product	CP003833.2:-(-)	2585	chromosome	non_protein_coding	FALSE	t26_1	7.80485	-1.06075
CNAG_13152-t26_1	CNAG_13152	1	unspecified product	CP003833.2:-(-)	242	chromosome	non_protein_coding	FALSE	t26_1	7.74722	-1.03902
CNAG_13161-t26_1	CNAG_13161	1	unspecified product	CP003833.2:-(+)	1003	chromosome	non_protein_coding	FALSE	t26_1	7.78023	-0.954998
CNAG_13162-t26_1	CNAG_13162	1	unspecified product	CP003833.2:-(+)	660	chromosome	non_protein_coding	FALSE	t26_1	7.88275	-1.07072
CNAG_13168-t26_1	CNAG_13168	1	unspecified product	CP003833.2:-(+)	832	chromosome	non_protein_coding	FALSE	t26_1	7.41298	-0.836947
CNAG_13170-t26_1	CNAG_13170	1	unspecified product	CP003833.2:-(-)	577	chromosome	non_protein_coding	FALSE	t26_1	7.68322	-1.28256
CNAG_13173-t26_1	CNAG_13173	1	unspecified product	CP003833.2:-(+)	506	chromosome	non_protein_coding	FALSE	t26_1	7.97826	-0.774137
CNAG_13175-t26_1	CNAG_13175	1	unspecified product	CP003833.2:-(+)	721	chromosome	non_protein_coding	FALSE	t26_1	7.64362	-1.1184
CNAG_13181-t26_1	CNAG_13181	1	unspecified product	CP003833.2:-(+)	516	chromosome	non_protein_coding	FALSE	t26_1	7.57606	-0.852689
CNAG_13186-t26_1	CNAG_13186	1	unspecified product	CP003833.2:-(-)	1453	chromosome	non_protein_coding	FALSE	t26_1	7.26619	-0.990639
CNAG_13188-t26_1	CNAG_13188	1	unspecified product	CP003833.2:-(+)	1689	chromosome	non_protein_coding	FALSE	t26_1	7.26132	-0.94893
CNAG_13191-t26_1	CNAG_13191	1	unspecified product	CP003833.2:-(+)	635	chromosome	non_protein_coding	FALSE	t26_1	7.57325	-1.21227
CNAG_13200-t26_1	CNAG_13200	1	unspecified product	CP003833.2:-(+)	896	chromosome	non_protein_coding	FALSE	t26_1	7.68593	-1.38655
CNAG_13202-t26_1	CNAG_13202	1	unspecified product	CP003833.2:-(-)	422	chromosome	non_protein_coding	FALSE	t26_1	7.80359	-1.11287
CNAG_00012-t26_1	CNAG_00012	2	hypothetical protein	CP003820.1:43365-44818(+)	1367	chromosome	protein_coding	FALSE	t26_1	-4.74013	-0.416739
CNAG_00015-t26_1	CNAG_00015	2	hypothetical protein	CP003820.1:50476-51193(+)	1273	chromosome	protein_coding	FALSE	t26_1	-3.11234	-0.119347
CNAG_00035-t26_1	CNAG_00035	2	hypothetical protein	CP003820.1:106378-108225(+)	3383	chromosome	protein_coding	FALSE	t26_1	-3.05834	-0.295943
CNAG_00045-t26_1	CNAG_00045	2	hypothetical protein	CP003820.1:136430-137824(-)	1443	chromosome	protein_coding	FALSE	t26_1	-4.18368	-0.184134
CNAG_00049-t26_1	CNAG_00049	2	hypothetical protein	CP003820.1:145392-146712(+)	1928	chromosome	protein_coding	FALSE	t26_1	-4.28942	-0.618083
CNAG_00055-t26_1	CNAG_00055	2	hypothetical protein	CP003820.1:157520-158796(+)	1384	chromosome	protein_coding	FALSE	t26_1	-4.70433	-0.0939015
CNAG_00068-t26_1	CNAG_00068	2	specific RNA polymerase II transcription factor	CP003820.1:189541-192076(+)	3129	chromosome	protein_coding	FALSE	t26_1	-3.29424	-0.118804
CNAG_00097-t26_1	CNAG_00097	2	myo-inositol transporter, putative	CP003820.1:268906-271370(-)	2130	chromosome	protein_coding	FALSE	t26_1	-3.46728	-0.157645
CNAG_00118-t26_1	CNAG_00118	2	hypothetical protein	CP003820.1:319109-319753(-)	1041	chromosome	protein_coding	FALSE	t26_1	-5.0479	-0.772579
CNAG_00121-t26_1	CNAG_00121	2	glycerol-3-phosphate dehydrogenase (NAD())	CP003820.1:322145-323820(-)	1540	chromosome	protein_coding	FALSE	t26_1	-4.65703	-0.776205
CNAG_00137-t26_1	CNAG_00137	2	hypothetical protein	CP003820.1:372877-374191(-)	1582	chromosome	protein_coding	FALSE	t26_1	-2.91461	-0.495149
CNAG_00141-t26_1	CNAG_00141	2	monooxygenase	CP003820.1:381091-382597(+)	1484	chromosome	protein_coding	FALSE	t26_1	-3.10519	-0.296455
CNAG_00152-t26_1	CNAG_00152	2	hypothetical protein	CP003820.1:418482-420087(-)	1963	chromosome	protein_coding	FALSE	t26_1	-5.06539	-0.479918
CNAG_00154-t26_1	CNAG_00154	2	oxidoreductase	CP003820.1:422287-424170(-)	1654	chromosome	protein_coding	FALSE	t26_1	-4.65978	-0.736031
CNAG_00157-t26_1	CNAG_00157	2	hypothetical protein	CP003820.1:432456-432911(+)	2433	chromosome	protein_coding	FALSE	t26_1	-5.09865	-0.617196
CNAG_00163-t26_1	CNAG_00163	2	general transcription factor 3C polypeptide 4, general transcription factor 3C polypeptide 4, variant	CP003820.1:442897-446300(-)	3003	chromosome	protein_coding	FALSE	t26_1	-3.94777	-0.430725
CNAG_00167-t26_1	CNAG_00167	2	hypothetical protein	CP003820.1:454912-457078(+)	2231	chromosome	protein_coding	FALSE	t26_1	-4.7558	-0.0161296
CNAG_00173-t26_1	CNAG_00173	2	hypothetical protein	CP003820.1:468928-470217(+)	1347	chromosome	protein_coding	FALSE	t26_1	-4.62381	-0.499582
CNAG_00174-t26_1	CNAG_00174	2	hypothetical protein	CP003820.1:470392-474300(-)	3878	chromosome	protein_coding	FALSE	t26_1	-4.77271	-0.190654
CNAG_00178-t26_1	CNAG_00178	2	DNA repair protein REV1	CP003820.1:481142-485162(-)	4452	chromosome	protein_coding	FALSE	t26_1	-4.55834	0.0272683
CNAG_00181-t26_1	CNAG_00181	2	macrophage erythroblast attacher isoform 1	CP003820.1:491751-493761(-)	1774	chromosome	protein_coding	FALSE	t26_1	-3.98983	-0.225193
CNAG_00182-t26_2	CNAG_00182	2	retrograde transporter, retrograde transporter, variant	CP003820.1:494040-494963(+)	1149	chromosome	protein_coding	FALSE	t26_2	-4.87917	-0.806273
CNAG_00190-t26_1	CNAG_00190	2	hypothetical protein	CP003820.1:512338-514159(+)	2135	chromosome	protein_coding	FALSE	t26_1	-4.19163	-0.20162
CNAG_00192-t26_1	CNAG_00192	2	hypothetical protein	CP003820.1:517793-521395(+)	3855	chromosome	protein_coding	FALSE	t26_1	-2.94816	-0.507252
CNAG_00246-t26_1	CNAG_00246	2	hypothetical protein	CP003820.1:646592-648720(-)	2257	chromosome	protein_coding	FALSE	t26_1	-4.7533	-0.294697
CNAG_00263-t26_1	CNAG_00263	2	serine/threonine/tyrosine-interacting protein	CP003820.1:689599-690700(-)	1447	chromosome	protein_coding	FALSE	t26_1	-3.8159	-0.208336
CNAG_00274-t26_1	CNAG_00274	2	hypothetical protein	CP003820.1:713824-716143(+)	2747	chromosome	protein_coding	FALSE	t26_1	-4.65284	0.0958888
CNAG_00276-t26_1	CNAG_00276	2	hypothetical protein	CP003820.1:717809-718990(+)	1395	chromosome	protein_coding	FALSE	t26_1	-3.90603	-0.237905
CNAG_00318-t26_1	CNAG_00318	2	arp2/3 complex 16 kda subunit	CP003820.1:816203-816936(+)	675	chromosome	protein_coding	FALSE	t26_1	-5.12511	-0.83408
CNAG_00332-t26_1	CNAG_00332	2	hypothetical protein	CP003820.1:848559-852220(-)	3778	chromosome	protein_coding	FALSE	t26_1	-3.23468	-0.165759
CNAG_00346-t26_1	CNAG_00346	2	hypothetical protein	CP003820.1:885341-886009(+)	764	chromosome	protein_coding	FALSE	t26_1	-4.84124	-0.635416
CNAG_00348-t26_1	CNAG_00348	2	hypothetical protein	CP003820.1:891659-893403(+)	1738	chromosome	protein_coding	FALSE	t26_1	-2.68889	-0.556601
CNAG_00354-t26_1	CNAG_00354	2	vacuolar protein 8	CP003820.1:901962-904316(-)	2284	chromosome	protein_coding	FALSE	t26_1	-4.66811	-0.124206
CNAG_00372-t26_1	CNAG_00372	2	chromatin structure-remodeling complex protein RSC7	CP003820.1:944753-947187(-)	5379	chromosome	protein_coding	FALSE	t26_1	-4.95482	-0.394508
CNAG_00374-t26_1	CNAG_00374	2	hypothetical protein	CP003820.1:951148-953086(+)	2019	chromosome	protein_coding	FALSE	t26_1	-3.02277	-0.310844
CNAG_00396-t26_1	CNAG_00396	2	AGC/PKA protein kinase	CP003820.1:1040370-1042329(-)	2521	chromosome	protein_coding	FALSE	t26_1	-4.48948	-0.477582
CNAG_00398-t26_1	CNAG_00398	2	hypothetical protein	CP003820.1:1045238-1046318(-)	1286	chromosome	protein_coding	FALSE	t26_1	-4.27809	-0.0505913
CNAG_00404-t26_1	CNAG_00404	2	RING zinc finger protein	CP003820.1:1061805-1063875(-)	2447	chromosome	protein_coding	FALSE	t26_1	-3.08788	-0.215538
CNAG_00405-t26_1	CNAG_00405	2	ste/ste20/ysk protein kinase	CP003820.1:1064036-1067169(+)	2928	chromosome	protein_coding	FALSE	t26_1	-4.72068	-0.212014
CNAG_00456-t26_1	CNAG_00456	2	Identified spore protein 6	CP003820.1:1181486-1183402(+)	2219	chromosome	protein_coding	FALSE	t26_1	-3.20656	-0.186803
CNAG_00460-t26_1	CNAG_00460	2	virulence related protein of unknown function	CP003820.1:1191561-1192927(-)	1721	chromosome	protein_coding	FALSE	t26_1	-4.716	-0.109192
CNAG_00468-t26_1	CNAG_00468	2	hypothetical protein	CP003820.1:1211486-1213560(+)	2102	chromosome	protein_coding	FALSE	t26_1	-4.70916	-0.591287
CNAG_00469-t26_1	CNAG_00469	2	endoplasmic reticulum protein	CP003820.1:1213725-1214931(-)	1303	chromosome	protein_coding	FALSE	t26_1	-4.72383	0.116723
CNAG_00486-t26_1	CNAG_00486	2	succinate dehydrogenase assembly factor 2, mitochondrial	CP003820.1:1249277-1249921(+)	566	chromosome	protein_coding	FALSE	t26_1	-4.891	-0.641839
CNAG_00495-t26_1	CNAG_00495	2	hypothetical protein	CP003820.1:1268486-1269064(+)	708	chromosome	protein_coding	FALSE	t26_1	-4.79963	-0.404778
CNAG_00496-t26_1	CNAG_00496	2	hypothetical protein	CP003820.1:1269442-1271287(+)	1729	chromosome	protein_coding	FALSE	t26_1	-4.89254	-0.426097
CNAG_00528-t26_1	CNAG_00528	2	WD-repeat protein 23	CP003820.1:1348501-1351029(+)	2416	chromosome	protein_coding	FALSE	t26_1	-4.12994	-0.26053
CNAG_00531-t26_1	CNAG_00531	2	potassium/sodium efflux P-type ATPase, fungal- type	CP003820.1:1354814-1358610(-)	3472	chromosome	protein_coding	FALSE	t26_1	-2.91474	-0.561591
CNAG_00541-t26_1	CNAG_00541	2	dimethylaniline monooxygenase	CP003820.1:1380548-1382373(-)	2406	chromosome	protein_coding	FALSE	t26_1	-3.6347	-0.517273
CNAG_00542-t26_1	CNAG_00542	2	Salicylate hydroxylase	CP003820.1:1383091-1384908(+)	1789	chromosome	protein_coding	FALSE	t26_1	-3.25319	-0.160656
CNAG_00564-t26_1	CNAG_00564	2	hypothetical protein	CP003820.1:1453599-1455614(+)	2453	chromosome	protein_coding	FALSE	t26_1	-4.39176	-0.347883
CNAG_00570-t26_1	CNAG_00570	2	cAMP-dependent protein kinase regulator	CP003820.1:1468943-1470619(-)	1924	chromosome	protein_coding	FALSE	t26_1	-4.77993	-0.781961
CNAG_00581-t26_1	CNAG_00581	2	saccharopepsin	CP003820.1:1496108-1497713(+)	1862	chromosome	protein_coding	FALSE	t26_1	-3.06677	-0.126074
CNAG_00582-t26_1	CNAG_00582	2	vacuolar transporter chaperone 1	CP003820.1:1498614-1499574(-)	921	chromosome	protein_coding	FALSE	t26_1	-4.3281	-0.439863
CNAG_00584-t26_1	CNAG_00584	2	Profilin	CP003820.1:1504904-1505907(+)	1468	chromosome	protein_coding	FALSE	t26_1	-5.0883	-0.783249
CNAG_00601-t26_1	CNAG_00601	2	glycosyl hydrolase	CP003820.1:1546728-1548198(-)	1556	chromosome	protein_coding	FALSE	t26_1	-2.92228	-0.561375
CNAG_00615-t26_1	CNAG_00615	2	hypothetical protein	CP003820.1:1579606-1580264(-)	2208	chromosome	protein_coding	FALSE	t26_1	-4.76661	-0.383618
CNAG_00625-t26_1	CNAG_00625	2	ARF guanyl-nucleotide exchange factor	CP003820.1:1600864-1606646(-)	5793	chromosome	protein_coding	FALSE	t26_1	-4.73127	-0.169064
CNAG_00637-t26_1	CNAG_00637	2	Cystathionine beta-synthase	CP003820.1:1650153-1651771(+)	1603	chromosome	protein_coding	FALSE	t26_1	-3.07995	-0.196462
CNAG_00644-t26_1	CNAG_00644	2	sphingolipid delta-4 desaturase	CP003820.1:1679062-1680485(-)	2136	chromosome	protein_coding	FALSE	t26_1	-4.60766	-0.188608
CNAG_00645-t26_1	CNAG_00645	2	2,5-diamino-6-(ribosylamino)-4(3H)-pyrimidinone 5'-phosphate reductase	CP003820.1:1680614-1682174(+)	1392	chromosome	protein_coding	FALSE	t26_1	-4.7139	-0.33214
CNAG_00652-t26_1	CNAG_00652	2	hypothetical protein, hypothetical protein, variant 1, hypothetical protein, variant 2	CP003820.1:1698240-1699198(-)	1510	chromosome	protein_coding	FALSE	t26_1	-3.96153	-0.436984
CNAG_00667-t26_1	CNAG_00667	2	hypothetical protein	CP003820.1:1734797-1736980(-)	2012	chromosome	protein_coding	FALSE	t26_1	-4.8305	-0.441482
CNAG_00668-t26_1	CNAG_00668	2	hypothetical protein	CP003820.1:1737474-1739404(-)	1939	chromosome	protein_coding	FALSE	t26_1	-2.75138	-0.525626
CNAG_00674-t26_1	CNAG_00674	2	hypothetical protein	CP003820.1:1750408-1752237(-)	2429	chromosome	protein_coding	FALSE	t26_1	-3.27036	-0.154639
CNAG_00684-t26_1	CNAG_00684	2	Ribulose-phosphate 3-epimerase	CP003820.1:1782649-1783652(-)	1084	chromosome	protein_coding	FALSE	t26_1	-4.78168	-0.783606
CNAG_00688-t26_1	CNAG_00688	2	hypothetical protein	CP003820.1:1792919-1793738(-)	892	chromosome	protein_coding	FALSE	t26_1	-5.07019	-0.83487
CNAG_00691-t26_1	CNAG_00691	2	hypothetical protein	CP003820.1:1797832-1799620(-)	1484	chromosome	protein_coding	FALSE	t26_1	-2.85898	-0.567456
CNAG_00692-t26_1	CNAG_00692	2	FAD dependent oxidoreductase	CP003820.1:1800091-1801706(+)	1920	chromosome	protein_coding	FALSE	t26_1	-4.40446	-0.42371
CNAG_00696-t26_1	CNAG_00696	2	alpha-mannosidase	CP003820.1:1811919-1816687(+)	3791	chromosome	protein_coding	FALSE	t26_1	-3.08599	-0.222007
CNAG_00698-t26_1	CNAG_00698	2	hypothetical protein	CP003820.1:1819918-1822366(+)	2443	chromosome	protein_coding	FALSE	t26_1	-4.71676	-0.185131
CNAG_00755-t26_1	CNAG_00755	2	hypothetical protein	CP003820.1:1980250-1982698(+)	2402	chromosome	protein_coding	FALSE	t26_1	-4.9301	-0.445554
CNAG_00768-t26_1	CNAG_00768	2	hypothetical protein	CP003820.1:2016264-2017451(-)	2857	chromosome	protein_coding	FALSE	t26_1	-4.69531	-0.230547
CNAG_00773-t26_1	CNAG_00773	2	hypothetical protein	CP003820.1:2029987-2031024(+)	1535	chromosome	protein_coding	FALSE	t26_1	-4.90759	-0.633607
CNAG_00782-t26_1	CNAG_00782	2	STE/STE20/Fray protein kinase	CP003820.1:2056818-2059656(-)	2829	chromosome	protein_coding	FALSE	t26_1	-4.57739	-0.532475
CNAG_00790-t26_1	CNAG_00790	2	PAP2 domain-containing protein	CP003820.1:2079385-2080895(+)	1564	chromosome	protein_coding	FALSE	t26_1	-4.5369	-0.389056
CNAG_00794-t26_1	CNAG_00794	2	hypothetical protein	CP003820.1:2096468-2097406(-)	1281	chromosome	protein_coding	FALSE	t26_1	-5.08377	-0.495712
CNAG_00802-t26_1	CNAG_00802	2	calcineurin-binding protein	CP003820.1:2122273-2123078(+)	1021	chromosome	protein_coding	FALSE	t26_1	-4.19783	-0.229256
CNAG_00806-t26_1	CNAG_00806	2	hypothetical protein	CP003820.1:2131721-2132489(+)	537	chromosome	protein_coding	FALSE	t26_1	-5.10365	-0.74166
CNAG_00818-t26_1	CNAG_00818	2	hypothetical protein	CP003820.1:2168074-2169422(-)	1646	chromosome	protein_coding	FALSE	t26_1	-4.50567	-0.157676
CNAG_00831-t26_1	CNAG_00831	2	nucleoside-diphosphate-sugar epimerase	CP003820.1:2206155-2207432(+)	1738	chromosome	protein_coding	FALSE	t26_1	-4.90644	-0.313956
CNAG_00832-t26_1	CNAG_00832	2	D-lactate dehydrogenase	CP003820.1:2208123-2209169(-)	1651	chromosome	protein_coding	FALSE	t26_1	-3.9281	-0.236518
CNAG_00855-t26_1	CNAG_00855	2	ligase	CP003820.1:2260511-2263902(+)	2844	chromosome	protein_coding	FALSE	t26_1	-4.77989	-0.159288
CNAG_00877-t26_1	CNAG_00877	2	Adenylate kinase, adenylate kinase, variant	CP003824.1:1748071-1749865(+)	1745	chromosome	protein_coding	FALSE	t26_1	-4.77078	-0.460452
CNAG_00879-t26_1	CNAG_00879	2	Glutamate dehydrogenase	CP003824.1:1742159-1746207(+)	3634	chromosome	protein_coding	FALSE	t26_1	-4.64266	-0.778039
CNAG_00883-t26_1	CNAG_00883	2	Putative Zn2-Cys6 zinc-finger transcription factor	CP003824.1:1733863-1736530(+)	2752	chromosome	protein_coding	FALSE	t26_1	-2.93858	-0.502724
CNAG_00892-t26_1	CNAG_00892	2	hypothetical protein	CP003824.1:1707812-1708695(-)	957	chromosome	protein_coding	FALSE	t26_1	-4.91078	-0.667842
CNAG_00893-t26_1	CNAG_00893	2	hypothetical protein, hypothetical protein, variant	CP003824.1:1706387-1707351(+)	1320	chromosome	protein_coding	FALSE	t26_1	-4.5797	0.0688259
CNAG_00896-t26_1	CNAG_00896	2	transcription factor	CP003824.1:1695713-1698361(-)	2581	chromosome	protein_coding	FALSE	t26_1	-3.27606	-0.155885
CNAG_00897-t26_1	CNAG_00897	2	putative glucosidase	CP003824.1:1692233-1694502(-)	2640	chromosome	protein_coding	FALSE	t26_1	-2.9281	-0.5648
CNAG_00909-t26_1	CNAG_00909	2	phosphopantothenoylcysteine decarboxylase	CP003824.1:1658811-1660309(+)	1405	chromosome	protein_coding	FALSE	t26_1	-5.21954	-0.87371
CNAG_00917-t26_1	CNAG_00917	2	alkylbase DNA N-glycosylase	CP003824.1:1634277-1636601(+)	2459	chromosome	protein_coding	FALSE	t26_1	-4.8398	-0.387499
CNAG_00938-t26_1	CNAG_00938	2	hypothetical protein	CP003824.1:1587848-1588748(-)	2876	chromosome	protein_coding	FALSE	t26_1	-2.62942	-0.565715
CNAG_00967-t26_1	CNAG_00967	2	hypothetical protein	CP003824.1:1541867-1542634(+)	1885	chromosome	protein_coding	FALSE	t26_1	-4.30367	-0.446463
CNAG_00969-t26_1	CNAG_00969	2	hypothetical protein	CP003824.1:1539446-1540378(+)	1750	chromosome	protein_coding	FALSE	t26_1	-4.78207	-0.397257
CNAG_00985-t26_1	CNAG_00985	2	hypothetical protein, hypothetical protein, variant	CP003824.1:1504529-1505349(-)	806	chromosome	protein_coding	FALSE	t26_1	-5.13857	-0.80507
CNAG_01010-t26_1	CNAG_01010	2	hypothetical protein	CP003824.1:1441763-1442643(-)	977	chromosome	protein_coding	FALSE	t26_1	-4.76533	-0.782683
CNAG_01015-t26_1	CNAG_01015	2	cytoplasmic protein	CP003824.1:1431813-1433158(+)	1477	chromosome	protein_coding	FALSE	t26_1	-4.65101	-0.280875
CNAG_01037-t26_1	CNAG_01037	2	DNA mismatch repair protein MLH3	CP003824.1:1378488-1381283(-)	3507	chromosome	protein_coding	FALSE	t26_1	-4.30863	-0.445037
CNAG_01059-t26_2	CNAG_01059	2	vacuolar membrane protein, vacuolar membrane protein, variant	CP003824.1:1314602-1316331(+)	1556	chromosome	protein_coding	FALSE	t26_2	-3.09995	-0.155491
CNAG_01076-t26_1	CNAG_01076	2	4-aminobutyrate aminotransferase	CP003824.1:1264869-1266766(-)	1720	chromosome	protein_coding	FALSE	t26_1	-3.45469	-0.144791
CNAG_01079-t26_1	CNAG_01079	2	2,4-dihydroxyhept-2-ene-1,7-dioic acid aldolase	CP003824.1:1259591-1260650(+)	1139	chromosome	protein_coding	FALSE	t26_1	-4.34183	-0.606965
CNAG_01081-t26_1	CNAG_01081	2	hypothetical protein	CP003824.1:1255581-1256850(-)	1302	chromosome	protein_coding	FALSE	t26_1	-2.86836	-0.56324
CNAG_01100-t26_1	CNAG_01100	2	hypothetical protein	CP003824.1:1210332-1215213(-)	5062	chromosome	protein_coding	FALSE	t26_1	-4.4274	0.0686497
CNAG_01138-t26_1	CNAG_01138	2	cytochrome c peroxidase, mitochondrial	CP003824.1:1102017-1103592(+)	1314	chromosome	protein_coding	FALSE	t26_1	-4.272	-0.716916
CNAG_01150-t26_1	CNAG_01150	2	omega-6 fatty acid desaturase (delta-12 desaturase)	CP003824.1:1069146-1070825(+)	2333	chromosome	protein_coding	FALSE	t26_1	-2.7638	-0.538471
CNAG_01161-t26_1	CNAG_01161	2	hypothetical protein	CP003824.1:1041906-1042837(+)	1551	chromosome	protein_coding	FALSE	t26_1	-4.79097	-0.699378
CNAG_01166-t26_1	CNAG_01166	2	urease accessory protein	CP003824.1:1026273-1027256(-)	1198	chromosome	protein_coding	FALSE	t26_1	-5.21771	-0.863455
CNAG_01174-t26_1	CNAG_01174	2	hypothetical protein	CP003824.1:1004265-1008079(+)	4329	chromosome	protein_coding	FALSE	t26_1	-2.87662	-0.530287
CNAG_01180-t26_1	CNAG_01180	2	hypothetical protein	CP003824.1:989589-991909(-)	1990	chromosome	protein_coding	FALSE	t26_1	-3.33278	-0.160269
CNAG_01186-t26_1	CNAG_01186	2	hypothetical protein	CP003824.1:975590-978242(+)	2764	chromosome	protein_coding	FALSE	t26_1	-4.41478	-0.442603
CNAG_01192-t26_1	CNAG_01192	2	hypothetical protein	CP003824.1:962073-962942(-)	1115	chromosome	protein_coding	FALSE	t26_1	-5.05307	-0.709276
CNAG_01207-t26_1	CNAG_01207	2	hypothetical protein	CP003824.1:927963-930606(-)	2662	chromosome	protein_coding	FALSE	t26_1	-3.0771	-0.223979
CNAG_01216-t26_1	CNAG_01216	2	6-phosphogluconolactonase	CP003824.1:899399-900503(-)	1167	chromosome	protein_coding	FALSE	t26_1	-4.66434	-0.307074
CNAG_01222-t26_1	CNAG_01222	2	hypothetical protein	CP003824.1:887799-889050(-)	1723	chromosome	protein_coding	FALSE	t26_1	-4.78732	-0.777684
CNAG_01232-t26_1	CNAG_01232	2	calcium-translocating P-type ATPase, PMCA-type	CP003824.1:864935-869589(+)	4897	chromosome	protein_coding	FALSE	t26_1	-2.90313	-0.557879
CNAG_01257-t26_1	CNAG_01257	2	aldo-keto reductase	CP003824.1:784605-785787(-)	1325	chromosome	protein_coding	FALSE	t26_1	-4.65741	-0.783689
CNAG_01262-t26_1	CNAG_01262	2	guanine nucleotide-binding protein subunit beta	CP003824.1:757895-759144(-)	1293	chromosome	protein_coding	FALSE	t26_1	-4.64251	-0.482314
CNAG_01263-t26_1	CNAG_01263	2	vacuolar transporter chaperone 4	CP003824.1:754551-757599(-)	2738	chromosome	protein_coding	FALSE	t26_1	-5.01339	-0.520791
CNAG_01265-t26_1	CNAG_01265	2	charged multivesicular body protein 6	CP003824.1:751462-752527(-)	980	chromosome	protein_coding	FALSE	t26_1	-5.17035	-0.887633
CNAG_01289-t26_1	CNAG_01289	2	hypothetical protein	CP003824.1:680197-680676(+)	747	chromosome	protein_coding	FALSE	t26_1	-4.98667	-0.488965
CNAG_01291-t26_1	CNAG_01291	2	hypothetical protein	CP003824.1:678658-679254(+)	1136	chromosome	protein_coding	FALSE	t26_1	-4.72594	-0.529781
CNAG_01313-t26_1	CNAG_01313	2	hypothetical protein	CP003824.1:616802-617571(+)	708	chromosome	protein_coding	FALSE	t26_1	-4.4008	-0.453203
CNAG_01314-t26_1	CNAG_01314	2	vacuolar protein, vacuolar protein, variant	CP003824.1:613753-616586(-)	2001	chromosome	protein_coding	FALSE	t26_1	-3.96095	-0.431542
CNAG_01336-t26_2	CNAG_01336	2	hypothetical protein, hypothetical protein, variant	CP003824.1:568036-569683(+)	1193	chromosome	protein_coding	FALSE	t26_2	-3.95556	-0.442475
CNAG_01347-t26_1	CNAG_01347	2	co-chaperone	CP003824.1:536730-538737(+)	2181	chromosome	protein_coding	FALSE	t26_1	-4.39944	-0.444002
CNAG_01350-t26_1	CNAG_01350	2	putative ubiquitin ligase	CP003824.1:529929-531337(-)	1631	chromosome	protein_coding	FALSE	t26_1	-4.04078	-0.244403
CNAG_01382-t26_1	CNAG_01382	2	aspartyl-tRNA(Asn)/glutamyl-tRNA (Gln) amidotransferase subunit A	CP003824.1:442617-444423(+)	1768	chromosome	protein_coding	FALSE	t26_1	-4.7836	0.0650693
CNAG_01420-t26_1	CNAG_01420	2	hypothetical protein	CP003824.1:355327-356768(-)	1471	chromosome	protein_coding	FALSE	t26_1	-4.40565	-0.4135
CNAG_01424-t26_1	CNAG_01424	2	hypothetical protein	CP003824.1:336941-341665(+)	4418	chromosome	protein_coding	FALSE	t26_1	-3.08803	-0.24166
CNAG_01431-t26_1	CNAG_01431	2	hypothetical protein	CP003824.1:325749-327626(+)	1910	chromosome	protein_coding	FALSE	t26_1	-4.94536	-0.436397
CNAG_01440-t26_1	CNAG_01440	2	hypothetical protein	CP003824.1:304337-306257(-)	2258	chromosome	protein_coding	FALSE	t26_1	-4.74658	-0.168606
CNAG_01463-t26_1	CNAG_01463	2	hypothetical protein	CP003830.1:18430-19130(-)	781	chromosome	protein_coding	FALSE	t26_1	-5.04222	-0.906302
CNAG_01465-t26_1	CNAG_01465	2	5' flap endonuclease	CP003830.1:24643-26831(-)	2552	chromosome	protein_coding	FALSE	t26_1	-4.92409	-0.454452
CNAG_01481-t26_1	CNAG_01481	2	hypothetical protein	CP003830.1:74752-75866(+)	1933	chromosome	protein_coding	FALSE	t26_1	-3.08564	-0.198054
CNAG_01495-t26_1	CNAG_01495	2	myo-inositol 2-dehydrogenase	CP003830.1:108697-110055(+)	1632	chromosome	protein_coding	FALSE	t26_1	-4.64436	-0.722684
CNAG_01497-t26_1	CNAG_01497	2	Integral membrane protein	CP003830.1:113096-115332(-)	2021	chromosome	protein_coding	FALSE	t26_1	-3.62052	-0.517037
CNAG_01519-t26_1	CNAG_01519	2	endonuclease/exonuclease/phosphatase	CP003830.1:169147-170495(-)	1235	chromosome	protein_coding	FALSE	t26_1	-2.85905	-0.566699
CNAG_01576-t26_1	CNAG_01576	2	hypothetical protein	CP003830.1:336744-337895(+)	1562	chromosome	protein_coding	FALSE	t26_1	-4.58861	-0.32945
CNAG_01601-t26_1	CNAG_01601	2	lipase	CP003830.1:388128-389977(-)	1784	chromosome	protein_coding	FALSE	t26_1	-3.07392	-0.216378
CNAG_01627-t26_1	CNAG_01627	2	amino oxidase	CP003830.1:458695-460163(+)	1571	chromosome	protein_coding	FALSE	t26_1	-4.26281	-0.706998
CNAG_01670-t26_1	CNAG_01670	2	hypothetical protein	CP003830.1:564948-565866(+)	1089	chromosome	protein_coding	FALSE	t26_1	-4.21066	-0.170532
CNAG_01692-t26_1	CNAG_01692	2	rub1/nedd8 activating enzyme	CP003830.1:626011-627789(-)	1468	chromosome	protein_coding	FALSE	t26_1	-4.83453	-0.699561
CNAG_01699-t26_1	CNAG_01699	2	histone deacetylase 1/2	CP003830.1:645331-647951(-)	2177	chromosome	protein_coding	FALSE	t26_1	-4.48812	-0.533973
CNAG_01713-t26_1	CNAG_01713	2	hypothetical protein	CP003830.1:686160-686681(-)	817	chromosome	protein_coding	FALSE	t26_1	-2.8333	-0.569036
CNAG_01718-t26_1	CNAG_01718	2	hypothetical protein	CP003830.1:699124-701492(+)	1857	chromosome	protein_coding	FALSE	t26_1	-4.40324	-0.474257
CNAG_01720-t26_1	CNAG_01720	2	ESCRT-I complex subunit TSG101	CP003830.1:703789-705638(-)	1916	chromosome	protein_coding	FALSE	t26_1	-4.71419	-0.551171
CNAG_01739-t26_2	CNAG_01739	2	hypothetical protein, hypothetical protein, variant	CP003830.1:760708-763560(+)	2478	chromosome	protein_coding	FALSE	t26_2	-4.19688	-0.176274
CNAG_01763-t26_1	CNAG_01763	2	cytoplasmic protein	CP003830.1:823158-825470(-)	2046	chromosome	protein_coding	FALSE	t26_1	-4.11355	-0.458162
CNAG_01764-t26_1	CNAG_01764	2	cytoplasmic protein	CP003830.1:825780-828809(+)	2517	chromosome	protein_coding	FALSE	t26_1	-4.03402	-0.238862
CNAG_01771-t26_1	CNAG_01771	2	hypothetical protein	CP003830.1:847016-847758(+)	692	chromosome	protein_coding	FALSE	t26_1	-4.68949	-0.36407
CNAG_01773-t26_1	CNAG_01773	2	beclin 1	CP003830.1:851270-853068(+)	1752	chromosome	protein_coding	FALSE	t26_1	-4.16838	-0.230524
CNAG_01778-t26_1	CNAG_01778	2	hypothetical protein	CP003830.1:863142-864363(+)	1408	chromosome	protein_coding	FALSE	t26_1	-4.38447	-0.307969
CNAG_01795-t26_1	CNAG_01795	2	hypothetical protein	CP003830.1:949788-952914(-)	3585	chromosome	protein_coding	FALSE	t26_1	-3.1342	-0.190686
CNAG_01824-t26_2	CNAG_01824	2	Transmembrane protein, transmembrane protein, variant	CP003830.1:1010956-1016713(+)	5099	chromosome	protein_coding	FALSE	t26_2	-3.39773	-0.959385
CNAG_01832-t26_1	CNAG_01832	2	hypothetical protein	CP003830.1:1033574-1034459(-)	975	chromosome	protein_coding	FALSE	t26_1	-4.28909	-0.448574
CNAG_01835-t26_1	CNAG_01835	2	hypothetical protein	CP003830.1:1038497-1041463(-)	2288	chromosome	protein_coding	FALSE	t26_1	-4.20325	-0.0929862
CNAG_01836-t26_1	CNAG_01836	2	long-chain acyl-CoA synthetase	CP003830.1:1042367-1044262(+)	1566	chromosome	protein_coding	FALSE	t26_1	-4.29779	-0.614478
CNAG_01839-t26_1	CNAG_01839	2	peptidyl-prolyl cis-trans isomerase NIMA- interacting 1	CP003830.1:1048699-1049352(-)	947	chromosome	protein_coding	FALSE	t26_1	-5.0804	-0.827975
CNAG_01856-t26_1	CNAG_01856	2	hypothetical protein	CP003830.1:1101738-1104079(+)	2481	chromosome	protein_coding	FALSE	t26_1	-3.2028	-0.21874
CNAG_01879-t26_1	CNAG_01879	2	cathepsin A (carboxypeptidase C)	CP003830.1:1161847-1163975(-)	1747	chromosome	protein_coding	FALSE	t26_1	-4.38165	-0.321407
CNAG_01886-t26_1	CNAG_01886	2	hypothetical protein	CP003830.1:1179252-1180307(+)	1316	chromosome	protein_coding	FALSE	t26_1	-4.48125	-0.227255
CNAG_01891-t26_1	CNAG_01891	2	RAD57 protein	CP003830.1:1188624-1190465(+)	2037	chromosome	protein_coding	FALSE	t26_1	-4.96291	-0.454367
CNAG_01913-t26_1	CNAG_01913	2	hypothetical protein	CP003830.1:1250726-1252805(+)	2292	chromosome	protein_coding	FALSE	t26_1	-2.91757	-0.337577
CNAG_01919-t26_1	CNAG_01919	2	hypothetical protein	CP003830.1:1267451-1268477(-)	2314	chromosome	protein_coding	FALSE	t26_1	-2.64471	-0.571835
CNAG_01927-t26_1	CNAG_01927	2	hypothetical protein	CP003830.1:1285703-1286625(-)	968	chromosome	protein_coding	FALSE	t26_1	-5.07362	-0.742138
CNAG_01939-t26_1	CNAG_01939	2	hypothetical protein	CP003830.1:1320732-1323273(+)	3261	chromosome	protein_coding	FALSE	t26_1	-2.77044	-0.527477
CNAG_01962-t26_1	CNAG_01962	2	ubiquinone biosynthesis protein COQ4, mitochondrial	CP003830.1:1375833-1376685(-)	937	chromosome	protein_coding	FALSE	t26_1	-4.89125	-0.708948
CNAG_01982-t26_1	CNAG_01982	2	hypothetical protein	CP003830.1:1433046-1435425(+)	2491	chromosome	protein_coding	FALSE	t26_1	-3.09381	-0.202375
CNAG_01983-t26_1	CNAG_01983	2	Protein required for cytokinesis and virulence 1	CP003830.1:1445483-1447512(+)	3227	chromosome	protein_coding	FALSE	t26_1	-3.30612	-0.130884
CNAG_01984-t26_1	CNAG_01984	2	transaldolase	CP003830.1:1448465-1449904(-)	1532	chromosome	protein_coding	FALSE	t26_1	-4.77157	-0.76898
CNAG_01999-t26_1	CNAG_01999	2	hypothetical protein	CP003830.1:1495221-1495929(+)	1236	chromosome	protein_coding	FALSE	t26_1	-4.83836	-0.440552
CNAG_02026-t26_1	CNAG_02026	2	hypothetical protein	CP003825.1:1398846-1401885(+)	2725	chromosome	protein_coding	FALSE	t26_1	-4.22151	-0.720126
CNAG_02035-t26_1	CNAG_02035	2	triose-phosphate isomerase	CP003825.1:1368392-1369347(-)	2648	chromosome	protein_coding	FALSE	t26_1	-4.7797	-0.789103
CNAG_02062-t26_1	CNAG_02062	2	glycoside hydrolase family 2	CP003825.1:1302181-1305630(-)	3735	chromosome	protein_coding	FALSE	t26_1	-3.50867	-0.150005
CNAG_02078-t26_1	CNAG_02078	2	hydrolase	CP003825.1:1259240-1260650(-)	1613	chromosome	protein_coding	FALSE	t26_1	-4.86013	-0.342821
CNAG_02085-t26_1	CNAG_02085	2	histone deacetylase	CP003825.1:1237703-1239261(+)	1807	chromosome	protein_coding	FALSE	t26_1	-4.4914	-0.176023
CNAG_02087-t26_1	CNAG_02087	2	Acyl-CoA-dependent ceramide synthase	CP003825.1:1232584-1234447(-)	1766	chromosome	protein_coding	FALSE	t26_1	-3.55997	-0.182883
CNAG_02089-t26_1	CNAG_02089	2	hypothetical protein	CP003825.1:1227443-1229691(-)	2654	chromosome	protein_coding	FALSE	t26_1	-3.09742	-0.212083
CNAG_02107-t26_1	CNAG_02107	2	hypothetical protein	CP003825.1:1170686-1172834(+)	1839	chromosome	protein_coding	FALSE	t26_1	-2.99416	-0.36018
CNAG_02108-t26_1	CNAG_02108	2	GTPase activating protein	CP003825.1:1167621-1170002(+)	2438	chromosome	protein_coding	FALSE	t26_1	-4.86474	-0.405027
CNAG_02116-t26_1	CNAG_02116	2	arf/Sar family protein	CP003825.1:1148216-1149178(-)	1168	chromosome	protein_coding	FALSE	t26_1	-3.81712	-0.207102
CNAG_02135-t26_1	CNAG_02135	2	protein transporter SEC20	CP003825.1:1106791-1108127(+)	1293	chromosome	protein_coding	FALSE	t26_1	-4.83764	-0.458843
CNAG_02149-t26_1	CNAG_02149	2	hypothetical protein	CP003825.1:1077403-1077824(+)	946	chromosome	protein_coding	FALSE	t26_1	-5.13454	-0.826142
CNAG_02150-t26_1	CNAG_02150	2	mRNA methyltransferase	CP003825.1:1075494-1077201(-)	1965	chromosome	protein_coding	FALSE	t26_1	-4.38852	-0.577396
CNAG_02164-t26_1	CNAG_02164	2	hypothetical protein	CP003825.1:1034846-1038644(+)	3670	chromosome	protein_coding	FALSE	t26_1	-3.09926	-0.200014
CNAG_02165-t26_1	CNAG_02165	2	cytoplasmic protein	CP003825.1:1031181-1034260(-)	3304	chromosome	protein_coding	FALSE	t26_1	-3.0953	-0.193717
CNAG_02179-t26_1	CNAG_02179	2	Hemolysin	CP003825.1:978241-981303(-)	2355	chromosome	protein_coding	FALSE	t26_1	-3.99034	-0.219145
CNAG_02188-t26_1	CNAG_02188	2	hypothetical protein	CP003825.1:955708-956577(+)	1563	chromosome	protein_coding	FALSE	t26_1	-2.62783	-0.563413
CNAG_02205-t26_1	CNAG_02205	2	pH-response regulator protein palC, pH-response regulator protein palC, variant	CP003825.1:921395-923065(-)	2059	chromosome	protein_coding	FALSE	t26_1	-2.84932	-0.613197
CNAG_02221-t26_1	CNAG_02221	2	solute carrier family 39 (zinc transporter), member 9	CP003825.1:874673-876000(+)	1311	chromosome	protein_coding	FALSE	t26_1	-4.6988	-0.593539
CNAG_02222-t26_1	CNAG_02222	2	phosphopantothenate-cysteine ligase	CP003825.1:873070-874365(-)	1285	chromosome	protein_coding	FALSE	t26_1	-4.80227	-0.770842
CNAG_02228-t26_2	CNAG_02228	2	hypothetical protein, hypothetical protein, variant	CP003825.1:857468-858291(+)	1442	chromosome	protein_coding	FALSE	t26_2	-3.95878	-0.434692
CNAG_02255-t26_1	CNAG_02255	2	BNR/Asp-box repeat family protein	CP003825.1:775676-776970(-)	2110	chromosome	protein_coding	FALSE	t26_1	-3.17234	-0.179653
CNAG_02289-t26_1	CNAG_02289	2	rab family protein	CP003825.1:689563-690709(+)	1037	chromosome	protein_coding	FALSE	t26_1	-4.48938	-0.490821
CNAG_02297-t26_1	CNAG_02297	2	hypothetical protein	CP003825.1:674926-675516(+)	822	chromosome	protein_coding	FALSE	t26_1	-3.10068	-0.210905
CNAG_02307-t26_1	CNAG_02307	2	L-serine ammonia-lyase	CP003825.1:647079-648183(-)	1256	chromosome	protein_coding	FALSE	t26_1	-5.0662	-0.825655
CNAG_02363-t26_1	CNAG_02363	2	SCR1 protein	CP003825.1:512630-514606(+)	1958	chromosome	protein_coding	FALSE	t26_1	-2.90331	-0.329374
CNAG_02386-t26_1	CNAG_02386	2	hypothetical protein	CP003825.1:463714-464733(-)	1122	chromosome	protein_coding	FALSE	t26_1	-5.04018	-0.519951
CNAG_02405-t26_1	CNAG_02405	2	hypothetical protein	CP003825.1:407232-408616(-)	1879	chromosome	protein_coding	FALSE	t26_1	-3.3211	-0.162685
CNAG_02409-t26_1	CNAG_02409	2	hypothetical protein	CP003825.1:396438-397913(-)	1458	chromosome	protein_coding	FALSE	t26_1	-4.20383	-0.224407
CNAG_02430-t26_1	CNAG_02430	2	ABC transporter ABCC.6	CP003825.1:344225-349995(+)	5621	chromosome	protein_coding	FALSE	t26_1	-3.44689	-0.154921
CNAG_02433-t26_1	CNAG_02433	2	thiol oxidase	CP003825.1:336764-337917(-)	1473	chromosome	protein_coding	FALSE	t26_1	-4.29084	-0.307523
CNAG_02446-t26_1	CNAG_02446	2	response regulator receiver protein	CP003825.1:307664-308554(+)	879	chromosome	protein_coding	FALSE	t26_1	-4.42301	-0.510085
CNAG_02447-t26_1	CNAG_02447	2	hypothetical protein	CP003825.1:306416-307281(-)	1029	chromosome	protein_coding	FALSE	t26_1	-5.0596	-0.753313
CNAG_02459-t26_1	CNAG_02459	2	Atypical/ABC1/ABC1-A protein kinase	CP003825.1:267893-269990(+)	2144	chromosome	protein_coding	FALSE	t26_1	-4.71337	-0.536743
CNAG_02464-t26_1	CNAG_02464	2	5-oxoprolinase (ATP-hydrolysing)	CP003825.1:252409-257109(+)	4430	chromosome	protein_coding	FALSE	t26_1	-3.46533	-0.15129
CNAG_02473-t26_1	CNAG_02473	2	endoplasmic reticulum protein	CP003825.1:225328-226164(+)	1565	chromosome	protein_coding	FALSE	t26_1	-3.12919	-0.169554
CNAG_02475-t26_1	CNAG_02475	2	Flavin-containing monooxygenase	CP003825.1:218037-220112(-)	2298	chromosome	protein_coding	FALSE	t26_1	-3.45489	-0.140508
CNAG_02477-t26_1	CNAG_02477	2	hypothetical protein	CP003825.1:211750-213126(+)	1637	chromosome	protein_coding	FALSE	t26_1	-4.49316	-0.513359
CNAG_02478-t26_1	CNAG_02478	2	Glycerol dehydrogenase	CP003825.1:210248-211408(+)	1549	chromosome	protein_coding	FALSE	t26_1	-4.2735	-0.692366
CNAG_02505-t26_1	CNAG_02505	2	cardiolipin-specific phospholipase	CP003825.1:140236-142235(+)	2140	chromosome	protein_coding	FALSE	t26_1	-2.63649	-0.567942
CNAG_02514-t26_1	CNAG_02514	2	hypothetical protein	CP003825.1:117425-118746(+)	1378	chromosome	protein_coding	FALSE	t26_1	-4.28724	-0.286658
CNAG_02515-t26_1	CNAG_02515	2	hypothetical protein	CP003825.1:115934-117176(+)	1209	chromosome	protein_coding	FALSE	t26_1	-4.20908	-0.234517
CNAG_02524-t26_1	CNAG_02524	2	hypothetical protein	CP003825.1:91617-94886(-)	3075	chromosome	protein_coding	FALSE	t26_1	-3.08418	-0.225358
CNAG_02576-t26_1	CNAG_02576	2	hypothetical protein	CP003822.1:1325542-1327210(-)	2034	chromosome	protein_coding	FALSE	t26_1	-4.80894	-0.386413
CNAG_02577-t26_1	CNAG_02577	2	oxidoreductase	CP003822.1:1322997-1324325(-)	1866	chromosome	protein_coding	FALSE	t26_1	-2.76906	-0.531517
CNAG_02594-t26_1	CNAG_02594	2	hypothetical protein	CP003822.1:1272594-1274900(-)	2683	chromosome	protein_coding	FALSE	t26_1	-4.39217	-0.521356
CNAG_02598-t26_1	CNAG_02598	2	Chitinase	CP003822.1:1262794-1264647(-)	1829	chromosome	protein_coding	FALSE	t26_1	-4.30253	-0.60469
CNAG_02602-t26_1	CNAG_02602	2	flavonol synthase	CP003822.1:1255149-1256659(-)	1762	chromosome	protein_coding	FALSE	t26_1	-2.90108	-0.352384
CNAG_02606-t26_1	CNAG_02606	2	hypothetical protein	CP003822.1:1242802-1244953(-)	2505	chromosome	protein_coding	FALSE	t26_1	-4.83611	-0.3178
CNAG_02661-t26_1	CNAG_02661	2	Identified spore protein 4	CP003822.1:1091888-1093184(+)	1510	chromosome	protein_coding	FALSE	t26_1	-2.92218	-0.520719
CNAG_02678-t26_1	CNAG_02678	2	hypothetical protein	CP003822.1:1046719-1048071(-)	1313	chromosome	protein_coding	FALSE	t26_1	-5.03961	-0.910142
CNAG_02681-t26_1	CNAG_02681	2	Phytase	CP003822.1:1035760-1037872(-)	2008	chromosome	protein_coding	FALSE	t26_1	-2.90457	-0.533206
CNAG_02684-t26_1	CNAG_02684	2	hypothetical protein	CP003822.1:1026018-1028194(+)	4704	chromosome	protein_coding	FALSE	t26_1	-2.73967	-0.531142
CNAG_02689-t26_1	CNAG_02689	2	hypothetical protein	CP003822.1:1009780-1010312(+)	883	chromosome	protein_coding	FALSE	t26_1	-4.78223	-0.520939
CNAG_02697-t26_1	CNAG_02697	2	hypothetical protein	CP003822.1:987642-989423(-)	1947	chromosome	protein_coding	FALSE	t26_1	-2.82537	-0.609544
CNAG_02708-t26_1	CNAG_02708	2	prenylcysteine oxidase/farnesylcysteine lyase	CP003822.1:947499-949483(-)	1848	chromosome	protein_coding	FALSE	t26_1	-4.40933	-0.349585
CNAG_02718-t26_1	CNAG_02718	2	NAD binding dehydrogenase	CP003822.1:921931-924053(+)	1887	chromosome	protein_coding	FALSE	t26_1	-4.02589	-0.217929
CNAG_02727-t26_1	CNAG_02727	2	similar to Avo2, Tor2 kinase component	CP003822.1:894187-895624(+)	1806	chromosome	protein_coding	FALSE	t26_1	-4.59515	-0.329804
CNAG_02728-t26_1	CNAG_02728	2	peroxin-13	CP003822.1:892727-893970(-)	1373	chromosome	protein_coding	FALSE	t26_1	-4.17027	-0.238652
CNAG_02730-t26_1	CNAG_02730	2	sorting nexin-41	CP003822.1:887541-889697(+)	2055	chromosome	protein_coding	FALSE	t26_1	-4.60785	-0.157648
CNAG_02757-t26_1	CNAG_02757	2	hypothetical protein	CP003822.1:833570-835620(+)	2105	chromosome	protein_coding	FALSE	t26_1	-2.67546	-0.554295
CNAG_02775-t26_1	CNAG_02775	2	BCS-inducible membrane protein	CP003822.1:793124-793950(-)	1107	chromosome	protein_coding	FALSE	t26_1	-2.89093	-0.300398
CNAG_02788-t26_1	CNAG_02788	2	hypothetical protein	CP003822.1:764829-766097(+)	1735	chromosome	protein_coding	FALSE	t26_1	-4.58357	-0.169401
CNAG_02819-t26_1	CNAG_02819	2	vacuolar membrane protein	CP003822.1:698162-699862(-)	1637	chromosome	protein_coding	FALSE	t26_1	-4.85264	-0.614532
CNAG_02841-t26_1	CNAG_02841	2	cytochrome P450 monooxygenase pc-2, cytochrome P450 monooxygenase pc-2, variant	CP003822.1:637857-640067(-)	2074	chromosome	protein_coding	FALSE	t26_1	-4.46187	-0.45826
CNAG_02846-t26_1	CNAG_02846	2	endoplasmic reticulum protein	CP003822.1:627835-628825(+)	1076	chromosome	protein_coding	FALSE	t26_1	-3.93208	-0.232791
CNAG_02848-t26_1	CNAG_02848	2	hypothetical protein	CP003822.1:624505-625660(-)	1569	chromosome	protein_coding	FALSE	t26_1	-3.51213	-0.166499
CNAG_02883-t26_1	CNAG_02883	2	Ras-like GTP-binding protein, putative	CP003822.1:534271-535433(-)	1397	chromosome	protein_coding	FALSE	t26_1	-4.26181	-0.0469242
CNAG_02891-t26_1	CNAG_02891	2	endoplasmic reticulum protein	CP003822.1:518230-518893(-)	807	chromosome	protein_coding	FALSE	t26_1	-4.78985	-0.779528
CNAG_02900-t26_1	CNAG_02900	2	hypothetical protein	CP003822.1:496093-497574(+)	1827	chromosome	protein_coding	FALSE	t26_1	-2.91204	-0.338667
CNAG_02902-t26_1	CNAG_02902	2	hypothetical protein	CP003822.1:491291-493345(-)	2146	chromosome	protein_coding	FALSE	t26_1	-4.95495	-0.456558
CNAG_02904-t26_1	CNAG_02904	2	hypothetical protein	CP003822.1:487930-488886(+)	1098	chromosome	protein_coding	FALSE	t26_1	-4.42386	-0.550413
CNAG_02910-t26_1	CNAG_02910	2	hypothetical protein	CP003822.1:473936-475222(-)	1561	chromosome	protein_coding	FALSE	t26_1	-4.49453	-0.232641
CNAG_02924-t26_1	CNAG_02924	2	histone H1/5	CP003822.1:438282-439488(-)	948	chromosome	protein_coding	FALSE	t26_1	-3.15021	-0.196769
CNAG_02934-t26_2	CNAG_02934	2	hypothetical protein, hypothetical protein, variant	CP003822.1:410545-412622(-)	2748	chromosome	protein_coding	FALSE	t26_2	-3.00236	-0.211285
CNAG_02941-t26_2	CNAG_02941	2	hypothetical protein, hypothetical protein, variant	CP003822.1:386384-387775(-)	1354	chromosome	protein_coding	FALSE	t26_2	-4.93636	-0.685405
CNAG_02944-t26_1	CNAG_02944	2	phosphate-repressible vacuolar acid phosphatase	CP003822.1:377903-379883(-)	2513	chromosome	protein_coding	FALSE	t26_1	-3.42139	-0.147242
CNAG_02964-t26_1	CNAG_02964	2	hypothetical protein	CP003822.1:325553-327515(+)	2115	chromosome	protein_coding	FALSE	t26_1	-4.35985	-0.291029
CNAG_02965-t26_1	CNAG_02965	2	hypothetical protein	CP003822.1:324184-325058(+)	1188	chromosome	protein_coding	FALSE	t26_1	-4.12564	-0.236795
CNAG_02980-t26_1	CNAG_02980	2	membrane dipeptidase	CP003822.1:289651-291374(-)	1431	chromosome	protein_coding	FALSE	t26_1	-4.7265	-0.610083
CNAG_03011-t26_1	CNAG_03011	2	glycerate-and formate-dehydrogenase	CP003822.1:218873-220247(+)	1367	chromosome	protein_coding	FALSE	t26_1	-3.2968	-0.148728
CNAG_03012-t26_1	CNAG_03012	2	quorum sensing-like molecule	CP003822.1:214987-215316(-)	806	chromosome	protein_coding	FALSE	t26_1	-3.08145	-0.281415
CNAG_03016-t26_2	CNAG_03016	2	chaperone regulator, chaperone regulator, variant	CP003822.1:201565-202746(+)	1292	chromosome	protein_coding	FALSE	t26_2	-5.07843	-0.791604
CNAG_03024-t26_2	CNAG_03024	2	AGC protein kinase, AGC protein kinase, variant	CP003822.1:169916-179043(+)	9623	chromosome	protein_coding	FALSE	t26_2	-3.0885	-0.176291
CNAG_03026-t26_1	CNAG_03026	2	N-acetylglucosaminylphosphatidylinositol deacetylase	CP003822.1:166360-167408(-)	1113	chromosome	protein_coding	FALSE	t26_1	-4.63503	-0.700904
CNAG_03038-t26_1	CNAG_03038	2	hypothetical protein	CP003822.1:141568-142728(-)	2504	chromosome	protein_coding	FALSE	t26_1	-4.48364	-0.238745
CNAG_03039-t26_1	CNAG_03039	2	DNA damage-inducible protein 1	CP003822.1:139453-141286(+)	1437	chromosome	protein_coding	FALSE	t26_1	-4.86352	-0.691099
CNAG_03054-t26_1	CNAG_03054	2	hypothetical protein	CP003822.1:106685-107871(+)	2099	chromosome	protein_coding	FALSE	t26_1	-4.22012	-0.708415
CNAG_03060-t26_1	CNAG_03060	2	multiple drug resistance protein	CP003822.1:90988-93048(-)	2875	chromosome	protein_coding	FALSE	t26_1	-3.12693	-0.16922
CNAG_03078-t26_1	CNAG_03078	2	type I phosphodiesterase/nucleotide pyrophosphatase	CP003822.1:45395-47529(+)	3502	chromosome	protein_coding	FALSE	t26_1	-4.40959	-0.333565
CNAG_03096-t26_1	CNAG_03096	2	UDP-glucose 4-epimerase	CP003827.1:38748-39838(-)	1061	chromosome	protein_coding	FALSE	t26_1	-5.07989	-0.726144
CNAG_03097-t26_1	CNAG_03097	2	hypothetical protein	CP003827.1:40914-42571(+)	1500	chromosome	protein_coding	FALSE	t26_1	-4.62066	0.0604917
CNAG_03100-t26_1	CNAG_03100	2	cytoplasmic protein	CP003827.1:49697-53404(+)	2675	chromosome	protein_coding	FALSE	t26_1	-4.6839	-0.179532
CNAG_03108-t26_1	CNAG_03108	2	hypothetical protein	CP003827.1:68241-70175(-)	2045	chromosome	protein_coding	FALSE	t26_1	-4.34674	-0.424754
CNAG_03110-t26_1	CNAG_03110	2	hypothetical protein	CP003827.1:73240-76533(+)	3581	chromosome	protein_coding	FALSE	t26_1	-2.8252	-0.417237
CNAG_03123-t26_1	CNAG_03123	2	hypothetical protein	CP003827.1:123256-123862(+)	931	chromosome	protein_coding	FALSE	t26_1	-5.04307	-0.728911
CNAG_03138-t26_1	CNAG_03138	2	ubiquitin-protein ligase	CP003827.1:161124-164161(-)	2656	chromosome	protein_coding	FALSE	t26_1	-3.97068	-0.219938
CNAG_03151-t26_1	CNAG_03151	2	COP9 signalosome complex subunit 4	CP003827.1:194368-195863(+)	1767	chromosome	protein_coding	FALSE	t26_1	-4.83219	-0.36297
CNAG_03160-t26_1	CNAG_03160	2	DNA cross-link repair 1A protein, DNA cross-link repair 1A protein, variant	CP003827.1:214743-217680(+)	3702	chromosome	protein_coding	FALSE	t26_1	-4.41983	-0.574962
CNAG_03162-t26_1	CNAG_03162	2	vacuolar protein	CP003827.1:222376-223402(-)	1081	chromosome	protein_coding	FALSE	t26_1	-4.19157	-0.229976
CNAG_03174-t26_1	CNAG_03174	2	4'-phosphopantetheinyl transferase	CP003827.1:253961-254925(-)	1013	chromosome	protein_coding	FALSE	t26_1	-5.06348	-0.872748
CNAG_03177-t26_1	CNAG_03177	2	hypothetical protein, hypothetical protein, variant	CP003827.1:259999-262491(-)	3421	chromosome	protein_coding	FALSE	t26_1	-5.11977	-0.722212
CNAG_03185-t26_1	CNAG_03185	2	low temperature-responsive protein	CP003827.1:285490-286131(+)	1006	chromosome	protein_coding	FALSE	t26_1	-5.07924	-0.735476
CNAG_03204-t26_1	CNAG_03204	2	hypothetical protein	CP003827.1:340321-341166(+)	1157	chromosome	protein_coding	FALSE	t26_1	-3.13282	-0.204187
CNAG_03210-t26_1	CNAG_03210	2	SAGA-associated factor 73, SAGA-associated factor 73, variant	CP003827.1:352917-354287(+)	1452	chromosome	protein_coding	FALSE	t26_1	-4.74359	-0.280656
CNAG_03214-t26_1	CNAG_03214	2	tRNA (uracil-O(2)-)-methyltransferase	CP003827.1:362643-364835(-)	2085	chromosome	protein_coding	FALSE	t26_1	-4.57195	-0.559255
CNAG_03217-t26_1	CNAG_03217	2	hypothetical protein	CP003827.1:370734-373800(-)	3185	chromosome	protein_coding	FALSE	t26_1	-4.5996	0.0272054
CNAG_03230-t26_1	CNAG_03230	2	yippee-like, putative	CP003827.1:398101-398745(-)	1314	chromosome	protein_coding	FALSE	t26_1	-3.021	-0.229134
CNAG_03233-t26_1	CNAG_03233	2	yippee-like, putative	CP003827.1:404581-405238(-)	1047	chromosome	protein_coding	FALSE	t26_1	-3.04626	-0.211155
CNAG_03236-t26_1	CNAG_03236	2	AMME syndrome candidate protein	CP003827.1:412817-413636(-)	767	chromosome	protein_coding	FALSE	t26_1	-4.20875	-0.191294
CNAG_03248-t26_1	CNAG_03248	2	rho GTPase activator	CP003827.1:444611-446364(+)	2021	chromosome	protein_coding	FALSE	t26_1	-4.36806	-0.277584
CNAG_03250-t26_1	CNAG_03250	2	hypothetical protein	CP003827.1:448171-448970(-)	1130	chromosome	protein_coding	FALSE	t26_1	-4.34053	-0.425117
CNAG_03266-t26_1	CNAG_03266	2	malate dehydrogenase, NAD-dependent	CP003827.1:522651-524285(-)	1232	chromosome	protein_coding	FALSE	t26_1	-4.65884	-0.73379
CNAG_03269-t26_1	CNAG_03269	2	Aldehyde dehydrogenase	CP003827.1:529903-532117(-)	2219	chromosome	protein_coding	FALSE	t26_1	-4.56177	-0.50879
CNAG_03272-t26_1	CNAG_03272	2	hypothetical protein	CP003827.1:537344-538843(+)	1846	chromosome	protein_coding	FALSE	t26_1	-2.76186	-0.732712
CNAG_03279-t26_1	CNAG_03279	2	hypothetical protein	CP003827.1:554569-557313(-)	2283	chromosome	protein_coding	FALSE	t26_1	-4.11007	-0.235466
CNAG_03288-t26_1	CNAG_03288	2	membrane protein	CP003827.1:570467-572308(-)	2113	chromosome	protein_coding	FALSE	t26_1	-4.18548	-0.224652
CNAG_03306-t26_1	CNAG_03306	2	vesicle transport through interaction with t- SNAREs 1	CP003827.1:612188-613214(+)	976	chromosome	protein_coding	FALSE	t26_1	-4.5134	-0.379169
CNAG_03321-t26_1	CNAG_03321	2	vacuolar protein sorting-associated protein 9	CP003827.1:643457-646207(-)	2461	chromosome	protein_coding	FALSE	t26_1	-4.79561	-0.367673
CNAG_03330-t26_1	CNAG_03330	2	RecQ-mediated genome instability protein 1	CP003827.1:664959-666636(-)	1717	chromosome	protein_coding	FALSE	t26_1	-4.49018	-0.249439
CNAG_03338-t26_2	CNAG_03338	2	hypothetical protein, hypothetical protein, variant	CP003827.1:683304-684216(+)	1175	chromosome	protein_coding	FALSE	t26_2	-4.7754	-0.785405
CNAG_03361-t26_1	CNAG_03361	2	hypothetical protein	CP003827.1:747084-748851(+)	1782	chromosome	protein_coding	FALSE	t26_1	-5.2181	-0.875836
CNAG_03365-t26_2	CNAG_03365	2	hypothetical protein, hypothetical protein, variant	CP003827.1:753964-755131(+)	1270	chromosome	protein_coding	FALSE	t26_2	-4.77909	-0.782366
CNAG_03381-t26_1	CNAG_03381	2	hypothetical protein	CP003827.1:801997-803842(-)	1697	chromosome	protein_coding	FALSE	t26_1	-4.83503	-0.619262
CNAG_03382-t26_1	CNAG_03382	2	hypothetical protein	CP003827.1:804187-809001(-)	4098	chromosome	protein_coding	FALSE	t26_1	-3.97957	-0.216467
CNAG_03388-t26_1	CNAG_03388	2	nuclear protein	CP003827.1:821080-823155(-)	3109	chromosome	protein_coding	FALSE	t26_1	-4.76283	-0.0557872
CNAG_03392-t26_1	CNAG_03392	2	DNA supercoiling protein	CP003827.1:832600-836769(+)	4362	chromosome	protein_coding	FALSE	t26_1	-3.7456	-0.199905
CNAG_03401-t26_1	CNAG_03401	2	hypothetical protein	CP003827.1:858092-860320(+)	2598	chromosome	protein_coding	FALSE	t26_1	-4.55805	-0.379824
CNAG_03412-t26_1	CNAG_03412	2	Chitinase	CP003827.1:888172-890162(-)	1959	chromosome	protein_coding	FALSE	t26_1	-2.7087	-0.659067
CNAG_03417-t26_1	CNAG_03417	2	hypothetical protein	CP003827.1:896419-898218(+)	1937	chromosome	protein_coding	FALSE	t26_1	-4.77846	-0.451607
CNAG_03420-t26_1	CNAG_03420	2	Gly-Xaa carboxypeptidase	CP003827.1:906038-908482(+)	2031	chromosome	protein_coding	FALSE	t26_1	-4.39447	-0.7119
CNAG_03424-t26_1	CNAG_03424	2	hypothetical protein	CP003827.1:918461-919205(+)	837	chromosome	protein_coding	FALSE	t26_1	-4.77439	-0.404821
CNAG_03434-t26_1	CNAG_03434	2	solute carrier family 45, member 1/2/4	CP003827.1:940970-943865(-)	2996	chromosome	protein_coding	FALSE	t26_1	-4.71643	-0.187219
CNAG_03444-t26_1	CNAG_03444	2	hypothetical protein	CP003827.1:963952-964607(-)	1142	chromosome	protein_coding	FALSE	t26_1	-4.14472	-0.413349
CNAG_03446-t26_1	CNAG_03446	2	hypothetical protein	CP003827.1:966337-968088(+)	1594	chromosome	protein_coding	FALSE	t26_1	-4.51891	-0.517681
CNAG_03449-t26_2	CNAG_03449	2	DNA repair protein, DNA repair protein, variant	CP003827.1:974163-975358(+)	1333	chromosome	protein_coding	FALSE	t26_2	-3.3908	-0.961972
CNAG_03464-t26_1	CNAG_03464	2	Laccase 2	CP003827.1:1013755-1016444(+)	2230	chromosome	protein_coding	FALSE	t26_1	-4.35835	-0.652773
CNAG_03467-t26_1	CNAG_03467	2	hypothetical protein	CP003827.1:1030527-1031561(+)	4367	chromosome	protein_coding	FALSE	t26_1	-4.38741	-0.517876
CNAG_03488-t26_1	CNAG_03488	2	Required for Rim101 Activation 1	CP003827.1:1091088-1093198(-)	2222	chromosome	protein_coding	FALSE	t26_1	-4.80276	-0.385503
CNAG_03490-t26_1	CNAG_03490	2	hypothetical protein	CP003827.1:1095028-1096579(+)	1533	chromosome	protein_coding	FALSE	t26_1	-4.52123	-0.261866
CNAG_03493-t26_1	CNAG_03493	2	1-alkyl-2-acetylglycerophosphocholine esterase	CP003827.1:1101040-1102588(+)	1488	chromosome	protein_coding	FALSE	t26_1	-4.24241	-0.24128
CNAG_03499-t26_1	CNAG_03499	2	twin-arginine translocation pathway signal peptide	CP003827.1:1115416-1117115(-)	2033	chromosome	protein_coding	FALSE	t26_1	-4.50537	-0.526029
CNAG_03504-t26_1	CNAG_03504	2	hypothetical protein	CP003827.1:1136047-1141720(+)	7514	chromosome	protein_coding	FALSE	t26_1	-3.00888	-0.316782
CNAG_03508-t26_1	CNAG_03508	2	hypothetical protein	CP003827.1:1147352-1148128(+)	778	chromosome	protein_coding	FALSE	t26_1	-4.73271	-0.381604
CNAG_03522-t26_1	CNAG_03522	2	hypothetical protein	CP003827.1:1177720-1178840(-)	1469	chromosome	protein_coding	FALSE	t26_1	-5.12406	-0.583305
CNAG_03534-t26_2	CNAG_03534	2	hypothetical protein, hypothetical protein, variant	CP003827.1:1213134-1213944(+)	717	chromosome	protein_coding	FALSE	t26_2	-5.05472	-0.763353
CNAG_03557-t26_1	CNAG_03557	2	transcription initiation factor TFIIA small subunit	CP003827.1:1272200-1272797(-)	2297	chromosome	protein_coding	FALSE	t26_1	-4.26605	-0.487308
CNAG_03573-t26_1	CNAG_03573	2	kynurenine 3-monooxygenase	CP003827.1:1307768-1309082(+)	1983	chromosome	protein_coding	FALSE	t26_1	-3.77242	-0.202278
CNAG_03575-t26_1	CNAG_03575	2	alpha-L-rhamnosidase	CP003827.1:1313585-1316447(+)	3269	chromosome	protein_coding	FALSE	t26_1	-2.93932	-0.425862
CNAG_03598-t26_1	CNAG_03598	2	Ubiquitin	CP003821.1:294634-296236(+)	1404	chromosome	protein_coding	FALSE	t26_1	-4.83579	-0.0587426
CNAG_03607-t26_1	CNAG_03607	2	hypothetical protein	CP003821.1:323767-325614(-)	1621	chromosome	protein_coding	FALSE	t26_1	-4.74432	-0.0329984
CNAG_03613-t26_1	CNAG_03613	2	hypothetical protein	CP003821.1:340710-342148(+)	1477	chromosome	protein_coding	FALSE	t26_1	-4.50257	-0.160331
CNAG_03627-t26_1	CNAG_03627	2	Cyclophilin A	CP003821.1:383378-384100(+)	717	chromosome	protein_coding	FALSE	t26_1	-4.77612	-0.779237
CNAG_03632-t26_1	CNAG_03632	2	hypothetical protein	CP003821.1:392645-393258(+)	1356	chromosome	protein_coding	FALSE	t26_1	-5.08524	-0.851943
CNAG_03639-t26_1	CNAG_03639	2	hypothetical protein	CP003821.1:409491-410510(-)	1704	chromosome	protein_coding	FALSE	t26_1	-5.05005	-0.897289
CNAG_03652-t26_1	CNAG_03652	2	dynactin 6	CP003821.1:443400-444200(+)	1123	chromosome	protein_coding	FALSE	t26_1	-5.08137	-0.727069
CNAG_03672-t26_1	CNAG_03672	2	BET3 family protein	CP003821.1:497504-498464(-)	884	chromosome	protein_coding	FALSE	t26_1	-4.7671	-0.391238
CNAG_03677-t26_1	CNAG_03677	2	hypothetical protein	CP003821.1:512980-514234(+)	2013	chromosome	protein_coding	FALSE	t26_1	-2.90715	-0.464184
CNAG_03687-t26_1	CNAG_03687	2	hypothetical protein	CP003821.1:533770-535221(-)	1515	chromosome	protein_coding	FALSE	t26_1	-4.92114	-0.455984
CNAG_03697-t26_1	CNAG_03697	2	hormone-sensitive lipase	CP003821.1:557441-560930(-)	3300	chromosome	protein_coding	FALSE	t26_1	-3.16533	-0.181573
CNAG_03698-t26_1	CNAG_03698	2	E3 ubiquitin-protein ligase UBR7	CP003821.1:561224-562869(-)	1502	chromosome	protein_coding	FALSE	t26_1	-4.26617	-0.283806
CNAG_03709-t26_1	CNAG_03709	2	hypothetical protein	CP003821.1:587485-590561(+)	2627	chromosome	protein_coding	FALSE	t26_1	-4.4081	-0.416598
CNAG_03717-t26_1	CNAG_03717	2	hypothetical protein	CP003821.1:612579-613596(+)	1228	chromosome	protein_coding	FALSE	t26_1	-3.91131	-0.238506
CNAG_03720-t26_1	CNAG_03720	2	D-tyrosyl-tRNA(Tyr) deacylase, D-tyrosyl-tRNA(Tyr) deacylase, variant	CP003821.1:619867-620945(-)	1716	chromosome	protein_coding	FALSE	t26_1	-5.07177	-0.798666
CNAG_03751-t26_1	CNAG_03751	2	calcium channel protein	CP003821.1:702859-704868(+)	2159	chromosome	protein_coding	FALSE	t26_1	-4.49516	-0.239352
CNAG_03752-t26_1	CNAG_03752	2	hypothetical protein	CP003821.1:705182-707176(+)	2751	chromosome	protein_coding	FALSE	t26_1	-4.78253	-0.388791
CNAG_03777-t26_1	CNAG_03777	2	hypothetical protein	CP003821.1:789019-791243(-)	1808	chromosome	protein_coding	FALSE	t26_1	-4.26908	-0.274783
CNAG_03788-t26_1	CNAG_03788	2	hypothetical protein	CP003821.1:819085-820561(+)	2043	chromosome	protein_coding	FALSE	t26_1	-4.62323	-0.205224
CNAG_03790-t26_1	CNAG_03790	2	hypothetical protein	CP003821.1:821960-823413(+)	1660	chromosome	protein_coding	FALSE	t26_1	-4.70674	-0.0545047
CNAG_03796-t26_1	CNAG_03796	2	NAK protein kinase	CP003821.1:833610-835098(+)	2829	chromosome	protein_coding	FALSE	t26_1	-4.78035	-0.664311
CNAG_03815-t26_1	CNAG_03815	2	hypothetical protein	CP003821.1:913733-914981(-)	2074	chromosome	protein_coding	FALSE	t26_1	-4.76814	-0.0459183
CNAG_03823-t26_1	CNAG_03823	2	RING-box protein 1	CP003821.1:933583-934284(-)	549	chromosome	protein_coding	FALSE	t26_1	-5.06057	-0.839331
CNAG_03827-t26_1	CNAG_03827	2	hypothetical protein	CP003821.1:944584-947747(+)	3379	chromosome	protein_coding	FALSE	t26_1	-4.42825	0.0601632
CNAG_03832-t26_1	CNAG_03832	2	alpha 1,2-mannosyltransferase	CP003821.1:957111-958836(-)	2565	chromosome	protein_coding	FALSE	t26_1	-4.34487	-0.0921005
CNAG_03836-t26_1	CNAG_03836	2	hypothetical protein, hypothetical protein, variant	CP003821.1:965821-968096(+)	3653	chromosome	protein_coding	FALSE	t26_1	-4.75756	-0.311769
CNAG_03838-t26_1	CNAG_03838	2	hypothetical protein	CP003821.1:971505-973840(+)	2476	chromosome	protein_coding	FALSE	t26_1	-2.97918	-0.295599
CNAG_03850-t26_1	CNAG_03850	2	transcriptional activator spt7	CP003821.1:1007654-1011228(-)	2910	chromosome	protein_coding	FALSE	t26_1	-4.81933	-0.200446
CNAG_03851-t26_1	CNAG_03851	2	general transcription factor 3C polypeptide 5 (transcription factor C subunit 1)	CP003821.1:1011831-1013622(+)	1657	chromosome	protein_coding	FALSE	t26_1	-4.65526	0.049739
CNAG_03854-t26_1	CNAG_03854	2	lysine decarboxylase	CP003821.1:1016950-1018917(+)	1703	chromosome	protein_coding	FALSE	t26_1	-4.4629	-0.668417
CNAG_03869-t26_1	CNAG_03869	2	hypothetical protein	CP003821.1:1049102-1050169(-)	1676	chromosome	protein_coding	FALSE	t26_1	-4.59296	-0.493068
CNAG_03900-t26_1	CNAG_03900	2	f-actin-capping protein subunit beta	CP003821.1:1133139-1134280(-)	1377	chromosome	protein_coding	FALSE	t26_1	-4.90549	-0.736412
CNAG_03913-t26_1	CNAG_03913	2	hypothetical protein, hypothetical protein, variant	CP003821.1:1170550-1171779(-)	1215	chromosome	protein_coding	FALSE	t26_1	-4.45714	-0.167657
CNAG_03927-t26_1	CNAG_03927	2	hypothetical protein	CP003821.1:1204515-1205024(-)	642	chromosome	protein_coding	FALSE	t26_1	-5.07302	-0.737003
CNAG_03932-t26_1	CNAG_03932	2	cell cycle checkpoint protein	CP003821.1:1213173-1216078(-)	2520	chromosome	protein_coding	FALSE	t26_1	-4.94747	-0.475959
CNAG_03976-t26_1	CNAG_03976	2	hypothetical protein	CP003821.1:1315307-1317006(+)	1672	chromosome	protein_coding	FALSE	t26_1	-4.79395	-0.238659
CNAG_03981-t26_1	CNAG_03981	2	palmitoyltransferase pfa4	CP003821.1:1325753-1328026(-)	1362	chromosome	protein_coding	FALSE	t26_1	-4.75638	-0.0559283
CNAG_03988-t26_1	CNAG_03988	2	solute carrier family 38 (sodium-coupled neutral amino acid transporter), member 11	CP003821.1:1339879-1341989(-)	1793	chromosome	protein_coding	FALSE	t26_1	-5.01156	-0.857967
CNAG_04012-t26_1	CNAG_04012	2	hypothetical protein	CP003821.1:1395856-1398696(-)	2548	chromosome	protein_coding	FALSE	t26_1	-4.66198	-0.506959
CNAG_04023-t26_1	CNAG_04023	2	hypothetical protein	CP003821.1:1423254-1425631(-)	3107	chromosome	protein_coding	FALSE	t26_1	-4.81776	-0.179813
CNAG_04039-t26_1	CNAG_04039	2	iron sulfur cluster assembly protein 2, mitochondrial	CP003821.1:1471974-1472955(+)	966	chromosome	protein_coding	FALSE	t26_1	-4.22406	-0.238252
CNAG_04042-t26_1	CNAG_04042	2	hypothetical protein	CP003821.1:1481660-1482842(+)	1195	chromosome	protein_coding	FALSE	t26_1	-4.67546	-0.21556
CNAG_04063-t26_1	CNAG_04063	2	selenoprotein W	CP003821.1:1532793-1533682(-)	968	chromosome	protein_coding	FALSE	t26_1	-5.06153	-0.732953
CNAG_04069-t26_1	CNAG_04069	2	U4/U6 small nuclear ribonucleoprotein PRP31	CP003821.1:1543419-1545245(+)	5662	chromosome	protein_coding	FALSE	t26_1	-4.75335	-0.0853475
CNAG_04121-t26_1	CNAG_04121	2	hypothetical protein, hypothetical protein, variant	CP003828.1:68507-68902(-)	776	chromosome	protein_coding	FALSE	t26_1	-4.52162	-0.266016
CNAG_04137-t26_1	CNAG_04137	2	hypothetical protein	CP003828.1:102604-106242(-)	3740	chromosome	protein_coding	FALSE	t26_1	-4.77394	-0.184702
CNAG_04152-t26_1	CNAG_04152	2	protein phosphatase methylesterase 1	CP003828.1:146991-148699(+)	1528	chromosome	protein_coding	FALSE	t26_1	-4.83889	-0.681908
CNAG_04162-t26_1	CNAG_04162	2	AGC/PKA protein kinase	CP003828.1:167068-168889(-)	2603	chromosome	protein_coding	FALSE	t26_1	-4.63509	-0.158192
CNAG_04171-t26_1	CNAG_04171	2	hypothetical protein	CP003828.1:189509-190365(+)	1448	chromosome	protein_coding	FALSE	t26_1	-4.66615	-0.0157574
CNAG_04172-t26_1	CNAG_04172	2	transcription factor C subunit 6	CP003828.1:190879-194016(-)	2735	chromosome	protein_coding	FALSE	t26_1	-4.82651	-0.169258
CNAG_04185-t26_1	CNAG_04185	2	hypothetical protein	CP003828.1:232648-233470(-)	1362	chromosome	protein_coding	FALSE	t26_1	-3.08196	-0.190355
CNAG_04199-t26_1	CNAG_04199	2	hypothetical protein	CP003828.1:272361-272939(+)	2665	chromosome	protein_coding	FALSE	t26_1	-4.45164	-0.407099
CNAG_04218-t26_1	CNAG_04218	2	hypothetical protein	CP003828.1:323506-324501(-)	1586	chromosome	protein_coding	FALSE	t26_1	-5.21942	-0.872148
CNAG_04220-t26_1	CNAG_04220	2	ATP-dependent DNA helicase II subunit 1	CP003828.1:326018-328899(-)	2326	chromosome	protein_coding	FALSE	t26_1	-4.40867	-0.481013
CNAG_04233-t26_1	CNAG_04233	2	hypothetical protein	CP003828.1:360037-361856(+)	2760	chromosome	protein_coding	FALSE	t26_1	-4.7485	-0.318848
CNAG_04240-t26_1	CNAG_04240	2	hypothetical protein	CP003828.1:370337-370885(+)	3037	chromosome	protein_coding	FALSE	t26_1	-4.55615	-1.17634
CNAG_04254-t26_1	CNAG_04254	2	hypothetical protein	CP003828.1:411118-413164(-)	1916	chromosome	protein_coding	FALSE	t26_1	-4.37027	-0.299028
CNAG_04269-t26_1	CNAG_04269	2	leucyl aminopeptidase	CP003828.1:440161-441845(+)	1522	chromosome	protein_coding	FALSE	t26_1	-4.28112	-0.00387774
CNAG_04273-t26_1	CNAG_04273	2	hypothetical protein	CP003828.1:450413-451446(-)	1071	chromosome	protein_coding	FALSE	t26_1	-5.05265	-0.737318
CNAG_04281-t26_1	CNAG_04281	2	hypothetical protein	CP003828.1:472719-473960(+)	1457	chromosome	protein_coding	FALSE	t26_1	-5.11723	-0.685367
CNAG_04283-t26_1	CNAG_04283	2	Integral membrane protein, integral membrane protein, variant	CP003828.1:478289-480700(-)	3209	chromosome	protein_coding	FALSE	t26_1	-2.89673	-0.544429
CNAG_04294-t26_1	CNAG_04294	2	hypothetical protein	CP003828.1:501650-502198(-)	1390	chromosome	protein_coding	FALSE	t26_1	-4.20094	-0.193625
CNAG_04296-t26_1	CNAG_04296	2	hypothetical protein	CP003828.1:504818-505762(-)	1258	chromosome	protein_coding	FALSE	t26_1	-4.49447	-0.226338
CNAG_04299-t26_1	CNAG_04299	2	hypothetical protein	CP003828.1:510690-511010(+)	782	chromosome	protein_coding	FALSE	t26_1	-4.55573	-1.17664
CNAG_04305-t26_1	CNAG_04305	2	hypothetical protein	CP003828.1:523159-524633(+)	1582	chromosome	protein_coding	FALSE	t26_1	-4.79438	-0.382743
CNAG_04309-t26_1	CNAG_04309	2	hypothetical protein	CP003828.1:530026-530907(-)	1028	chromosome	protein_coding	FALSE	t26_1	-4.48774	-0.237912
CNAG_04336-t26_1	CNAG_04336	2	single-stranded nucleic acid binding protein	CP003828.1:603806-604760(+)	1063	chromosome	protein_coding	FALSE	t26_1	-4.78982	-0.358593
CNAG_04350-t26_2	CNAG_04350	2	glycerophosphoryl diester phosphodiesterase, glycerophosphoryl diester phosphodiesterase, variant	CP003828.1:642266-644217(+)	1622	chromosome	protein_coding	FALSE	t26_2	-2.72713	-0.661397
CNAG_04371-t26_1	CNAG_04371	2	WD40 domain-containing protein	CP003828.1:698168-700080(-)	1926	chromosome	protein_coding	FALSE	t26_1	-4.20599	-0.237865
CNAG_04379-t26_1	CNAG_04379	2	hypothetical protein	CP003828.1:718424-719134(+)	553	chromosome	protein_coding	FALSE	t26_1	-5.2081	-0.79738
CNAG_04397-t26_1	CNAG_04397	2	hypothetical protein	CP003828.1:755390-757023(-)	1492	chromosome	protein_coding	FALSE	t26_1	-4.72319	-0.185114
CNAG_04401-t26_1	CNAG_04401	2	alpha-soluble NSF attachment protein	CP003828.1:762970-764125(-)	1186	chromosome	protein_coding	FALSE	t26_1	-4.78158	-0.728907
CNAG_04403-t26_1	CNAG_04403	2	CCCH zinc finger protein	CP003828.1:765460-767204(-)	1582	chromosome	protein_coding	FALSE	t26_1	-4.69911	-0.202989
CNAG_04405-t26_1	CNAG_04405	2	cyclin H	CP003828.1:770769-772352(-)	1608	chromosome	protein_coding	FALSE	t26_1	-4.88883	-0.644489
CNAG_04406-t26_1	CNAG_04406	2	hypothetical protein	CP003828.1:772577-773597(+)	1791	chromosome	protein_coding	FALSE	t26_1	-5.20931	-0.757278
CNAG_04410-t26_1	CNAG_04410	2	endoplasmic reticulum protein	CP003828.1:780379-782401(+)	1886	chromosome	protein_coding	FALSE	t26_1	-4.48214	-0.418701
CNAG_04415-t26_1	CNAG_04415	2	oxidoreductase	CP003828.1:792216-793350(-)	1385	chromosome	protein_coding	FALSE	t26_1	-4.40893	-0.322929
CNAG_04437-t26_2	CNAG_04437	2	nicotinamide riboside kinase, nicotinamide riboside kinase, variant	CP003828.1:869889-870870(-)	963	chromosome	protein_coding	FALSE	t26_2	-4.47727	-0.669096
CNAG_04447-t26_1	CNAG_04447	2	hypothetical protein	CP003828.1:888959-890503(-)	1256	chromosome	protein_coding	FALSE	t26_1	-4.80727	-0.761866
CNAG_04462-t26_1	CNAG_04462	2	F-box protein 9	CP003828.1:929511-931529(-)	2526	chromosome	protein_coding	FALSE	t26_1	-4.50579	-0.456774
CNAG_04463-t26_1	CNAG_04463	2	hypothetical protein	CP003828.1:931725-932521(+)	1179	chromosome	protein_coding	FALSE	t26_1	-4.23936	-0.240553
CNAG_04466-t26_1	CNAG_04466	2	hypothetical protein	CP003828.1:936397-938746(-)	2819	chromosome	protein_coding	FALSE	t26_1	-4.49847	-0.469194
CNAG_04487-t26_1	CNAG_04487	2	transcription regulator	CP003828.1:991683-993549(-)	1920	chromosome	protein_coding	FALSE	t26_1	-4.92556	-0.460271
CNAG_04497-t26_1	CNAG_04497	2	hypothetical protein	CP003828.1:1014541-1015683(+)	1486	chromosome	protein_coding	FALSE	t26_1	-4.41116	-0.19391
CNAG_04498-t26_1	CNAG_04498	2	alpha-1,2-mannosidase	CP003828.1:1015954-1019570(-)	2919	chromosome	protein_coding	FALSE	t26_1	-4.72805	-0.6113
CNAG_04508-t26_1	CNAG_04508	2	hypothetical protein	CP003828.1:1046488-1047414(+)	1584	chromosome	protein_coding	FALSE	t26_1	-3.62973	-0.512914
CNAG_04511-t26_1	CNAG_04511	2	hypothetical protein	CP003828.1:1051607-1052553(+)	1183	chromosome	protein_coding	FALSE	t26_1	-4.45332	-0.410178
CNAG_04518-t26_1	CNAG_04518	2	hypothetical protein	CP003828.1:1067183-1069760(+)	2504	chromosome	protein_coding	FALSE	t26_1	-4.54699	-0.241566
CNAG_04519-t26_1	CNAG_04519	2	D-serine dehydratase	CP003828.1:1070002-1071558(-)	1474	chromosome	protein_coding	FALSE	t26_1	-4.24608	-0.715761
CNAG_04520-t26_1	CNAG_04520	2	D-aminoacylase	CP003828.1:1072301-1074293(-)	2693	chromosome	protein_coding	FALSE	t26_1	-4.21731	-0.0928687
CNAG_04525-t26_1	CNAG_04525	2	glycosylphosphatidylinositol transamidase	CP003828.1:1089161-1091141(+)	1980	chromosome	protein_coding	FALSE	t26_1	-4.76953	0.0324496
CNAG_04538-t26_1	CNAG_04538	2	ubiquitin-like modifier-activating enzyme ATG7	CP003828.1:1117620-1120096(+)	2273	chromosome	protein_coding	FALSE	t26_1	-4.75002	-0.329817
CNAG_04565-t26_1	CNAG_04565	2	hypothetical protein	CP003829.1:1022193-1023440(+)	1553	chromosome	protein_coding	FALSE	t26_1	-4.5057	-0.460534
CNAG_04589-t26_1	CNAG_04589	2	hypothetical protein	CP003829.1:946527-947945(+)	1902	chromosome	protein_coding	FALSE	t26_1	-3.04562	-0.249901
CNAG_04607-t26_1	CNAG_04607	2	hypothetical protein	CP003829.1:902694-903365(+)	754	chromosome	protein_coding	FALSE	t26_1	-5.1157	-0.491607
CNAG_04611-t26_1	CNAG_04611	2	ubiquitin-conjugating enzyme E2 H	CP003829.1:888424-889616(+)	1107	chromosome	protein_coding	FALSE	t26_1	-3.14241	-0.180331
CNAG_04614-t26_1	CNAG_04614	2	hypothetical protein	CP003829.1:881594-882971(-)	2236	chromosome	protein_coding	FALSE	t26_1	-2.90139	-0.360885
CNAG_04616-t26_1	CNAG_04616	2	hypothetical protein	CP003829.1:874357-876688(-)	2749	chromosome	protein_coding	FALSE	t26_1	-3.46827	-0.153135
CNAG_04625-t26_1	CNAG_04625	2	cerevisin	CP003829.1:848265-850134(+)	2012	chromosome	protein_coding	FALSE	t26_1	-3.13301	-0.194184
CNAG_04631-t26_1	CNAG_04631	2	ribitol kinase	CP003829.1:829982-832356(-)	2162	chromosome	protein_coding	FALSE	t26_1	-3.33179	-0.164297
CNAG_04638-t26_1	CNAG_04638	2	hypothetical protein	CP003829.1:808170-810459(-)	3170	chromosome	protein_coding	FALSE	t26_1	-2.98888	-0.314041
CNAG_04649-t26_1	CNAG_04649	2	peptide alpha-N-acetyltransferase	CP003829.1:778013-779028(+)	1897	chromosome	protein_coding	FALSE	t26_1	-5.19265	-0.874841
CNAG_04665-t26_1	CNAG_04665	2	hypothetical protein	CP003829.1:736405-737177(+)	730	chromosome	protein_coding	FALSE	t26_1	-4.79629	-0.692421
CNAG_04667-t26_1	CNAG_04667	2	hypothetical protein	CP003829.1:733754-734377(+)	677	chromosome	protein_coding	FALSE	t26_1	-4.99859	-0.727428
CNAG_04668-t26_1	CNAG_04668	2	ubiquitin-conjugating enzyme E2 M	CP003829.1:732647-733530(-)	1108	chromosome	protein_coding	FALSE	t26_1	-5.08021	-0.837647
CNAG_04675-t26_1	CNAG_04675	2	hypothetical protein	CP003829.1:721021-721725(-)	821	chromosome	protein_coding	FALSE	t26_1	-3.06828	-0.20183
CNAG_04680-t26_1	CNAG_04680	2	hypothetical protein	CP003829.1:710137-710957(-)	2698	chromosome	protein_coding	FALSE	t26_1	-4.5071	-0.404301
CNAG_04687-t26_1	CNAG_04687	2	stearoyl-CoA desaturase (delta-9 desaturase)	CP003829.1:694379-696319(+)	2703	chromosome	protein_coding	FALSE	t26_1	-2.77708	-0.525261
CNAG_04702-t26_1	CNAG_04702	2	hypothetical protein	CP003829.1:653344-659424(-)	5407	chromosome	protein_coding	FALSE	t26_1	-4.72475	-0.160586
CNAG_04714-t26_1	CNAG_04714	2	MFS multidrug transporter protein	CP003829.1:608545-610620(+)	2053	chromosome	protein_coding	FALSE	t26_1	-4.2644	-0.0513462
CNAG_04718-t26_1	CNAG_04718	2	hypothetical protein	CP003829.1:598625-599545(-)	1708	chromosome	protein_coding	FALSE	t26_1	-3.84005	-0.20993
CNAG_04724-t26_1	CNAG_04724	2	ubiquitin-protein ligase E3 C	CP003829.1:574783-578931(+)	3425	chromosome	protein_coding	FALSE	t26_1	-3.97896	-0.218811
CNAG_04731-t26_1	CNAG_04731	2	hypothetical protein	CP003829.1:556619-558076(+)	828	chromosome	protein_coding	FALSE	t26_1	-5.06236	-0.804012
CNAG_04732-t26_1	CNAG_04732	2	hypothetical protein	CP003829.1:554169-555542(-)	1580	chromosome	protein_coding	FALSE	t26_1	-3.81917	-0.204957
CNAG_04748-t26_1	CNAG_04748	2	protein OS-9	CP003829.1:510789-512491(+)	2273	chromosome	protein_coding	FALSE	t26_1	-4.87673	-0.636867
CNAG_04753-t26_1	CNAG_04753	2	Gluconolactonase	CP003829.1:497576-499456(-)	2431	chromosome	protein_coding	FALSE	t26_1	-3.37003	-0.147964
CNAG_04756-t26_1	CNAG_04756	2	hypothetical protein	CP003829.1:482069-483852(-)	2488	chromosome	protein_coding	FALSE	t26_1	-3.26954	-0.132276
CNAG_04760-t26_1	CNAG_04760	2	cytoplasmic protein	CP003829.1:471990-473144(-)	1259	chromosome	protein_coding	FALSE	t26_1	-4.75456	-0.388756
CNAG_04765-t26_1	CNAG_04765	2	ARP2/3 complex 21 kDa subunit	CP003829.1:463364-464302(-)	740	chromosome	protein_coding	FALSE	t26_1	-4.77808	-0.75225
CNAG_04782-t26_1	CNAG_04782	2	hypothetical protein, hypothetical protein, variant	CP003829.1:417303-419896(-)	2307	chromosome	protein_coding	FALSE	t26_1	-3.38594	-0.955709
CNAG_04798-t26_1	CNAG_04798	2	regulatory protein Cys-3	CP003829.1:373076-374064(+)	1954	chromosome	protein_coding	FALSE	t26_1	-4.60313	-0.137452
CNAG_04819-t26_1	CNAG_04819	2	hypothetical protein	CP003829.1:313549-315579(-)	4153	chromosome	protein_coding	FALSE	t26_1	-4.2953	-0.276267
CNAG_04827-t26_1	CNAG_04827	2	hypothetical protein	CP003829.1:299701-300311(-)	624	chromosome	protein_coding	FALSE	t26_1	-4.49133	-0.661673
CNAG_04836-t26_1	CNAG_04836	2	nuclear protein	CP003829.1:276708-279401(+)	4321	chromosome	protein_coding	FALSE	t26_1	-4.22933	-0.0976103
CNAG_04842-t26_1	CNAG_04842	2	hypothetical protein	CP003829.1:257423-259285(-)	2297	chromosome	protein_coding	FALSE	t26_1	-4.40912	-0.165647
CNAG_04849-t26_1	CNAG_04849	2	vacuolar protein	CP003829.1:243107-244852(-)	1481	chromosome	protein_coding	FALSE	t26_1	-4.80598	-0.528771
CNAG_04858-t26_1	CNAG_04858	2	hypothetical protein	CP003829.1:196541-197094(+)	1669	chromosome	protein_coding	FALSE	t26_1	-4.81923	-0.423061
CNAG_04863-t26_1	CNAG_04863	2	ESCRT-II complex subunit VPS25	CP003829.1:178057-179186(+)	1013	chromosome	protein_coding	FALSE	t26_1	-5.07004	-0.819351
CNAG_04871-t26_1	CNAG_04871	2	hypothetical protein	CP003829.1:149234-150052(+)	1450	chromosome	protein_coding	FALSE	t26_1	-4.74144	-0.382456
CNAG_04880-t26_1	CNAG_04880	2	hypothetical protein	CP003829.1:120847-121689(+)	1727	chromosome	protein_coding	FALSE	t26_1	-4.39095	-0.351409
CNAG_04902-t26_1	CNAG_04902	2	SEL1 protein	CP003829.1:72784-75797(-)	2968	chromosome	protein_coding	FALSE	t26_1	-4.82022	-0.340915
CNAG_04908-t26_2	CNAG_04908	2	hypothetical protein, hypothetical protein, variant	CP003829.1:54205-55718(+)	2315	chromosome	protein_coding	FALSE	t26_2	-4.53262	-0.191564
CNAG_04911-t26_1	CNAG_04911	2	hypothetical protein, hypothetical protein, variant	CP003829.1:43940-46247(-)	2640	chromosome	protein_coding	FALSE	t26_1	-3.12361	-0.176595
CNAG_04944-t26_1	CNAG_04944	2	hypothetical protein, hypothetical protein, variant	CP003823.1:46200-47727(-)	2378	chromosome	protein_coding	FALSE	t26_1	-2.72745	-0.647296
CNAG_04945-t26_1	CNAG_04945	2	hypothetical protein	CP003823.1:49322-50005(+)	1557	chromosome	protein_coding	FALSE	t26_1	-2.95728	-0.41557
CNAG_04949-t26_1	CNAG_04949	2	hypothetical protein	CP003823.1:58197-59901(-)	2083	chromosome	protein_coding	FALSE	t26_1	-4.64522	-0.169438
CNAG_04950-t26_1	CNAG_04950	2	hypothetical protein	CP003823.1:60684-61470(+)	993	chromosome	protein_coding	FALSE	t26_1	-4.47773	-0.223328
CNAG_04955-t26_1	CNAG_04955	2	oxidoreductase	CP003823.1:73079-74559(-)	2849	chromosome	protein_coding	FALSE	t26_1	-4.74463	-0.463706
CNAG_04959-t26_1	CNAG_04959	2	syntaxin 16	CP003823.1:79580-81119(+)	1730	chromosome	protein_coding	FALSE	t26_1	-4.90968	-0.699184
CNAG_04967-t26_1	CNAG_04967	2	hypothetical protein	CP003823.1:106657-108392(-)	1723	chromosome	protein_coding	FALSE	t26_1	-3.52371	-0.15234
CNAG_04999-t26_1	CNAG_04999	2	hypothetical protein	CP003823.1:189738-190549(+)	994	chromosome	protein_coding	FALSE	t26_1	-4.86363	-0.582874
CNAG_05000-t26_1	CNAG_05000	2	hypothetical protein	CP003823.1:190648-193513(-)	2837	chromosome	protein_coding	FALSE	t26_1	-4.78308	-0.370475
CNAG_05003-t26_1	CNAG_05003	2	hypothetical protein	CP003823.1:197632-199238(-)	1973	chromosome	protein_coding	FALSE	t26_1	-2.95001	-0.273444
CNAG_05008-t26_1	CNAG_05008	2	hypothetical protein	CP003823.1:213563-214433(+)	813	chromosome	protein_coding	FALSE	t26_1	-5.21798	-0.87469
CNAG_05012-t26_1	CNAG_05012	2	hypothetical protein	CP003823.1:224163-226019(+)	1915	chromosome	protein_coding	FALSE	t26_1	-3.80746	-0.19989
CNAG_05015-t26_1	CNAG_05015	2	catalase 4	CP003823.1:230228-232722(+)	2577	chromosome	protein_coding	FALSE	t26_1	-4.26531	-0.698451
CNAG_05020-t26_1	CNAG_05020	2	NAD-binding Rossmann fold oxidoreductase	CP003823.1:242769-244047(-)	1861	chromosome	protein_coding	FALSE	t26_1	-4.26988	-0.25283
CNAG_05025-t26_1	CNAG_05025	2	Amine oxidase	CP003823.1:251303-253135(+)	2477	chromosome	protein_coding	FALSE	t26_1	-4.50102	-0.184816
CNAG_05027-t26_1	CNAG_05027	2	monoamine oxidase	CP003823.1:255259-256931(+)	2381	chromosome	protein_coding	FALSE	t26_1	-5.20404	-0.862026
CNAG_05038-t26_1	CNAG_05038	2	hypothetical protein	CP003823.1:280365-281015(-)	1141	chromosome	protein_coding	FALSE	t26_1	-4.68944	-0.324957
CNAG_05044-t26_1	CNAG_05044	2	hypothetical protein	CP003823.1:293428-294289(-)	1096	chromosome	protein_coding	FALSE	t26_1	-4.2856	-0.440359
CNAG_05058-t26_1	CNAG_05058	2	GTPase	CP003823.1:321106-322772(-)	1716	chromosome	protein_coding	FALSE	t26_1	-4.79868	-0.390735
CNAG_05076-t26_1	CNAG_05076	2	hypothetical protein	CP003823.1:372638-373673(-)	1370	chromosome	protein_coding	FALSE	t26_1	-5.066	-0.492411
CNAG_05078-t26_4	CNAG_05078	2	tRNA '-O-ribosylphosphate transferase, tRNA '-O-ribosylphosphate transferase, variant 1, tRNA '-O-ribosylphosphate transferase, variant 2, tRNA '-O-ribosylphosphate transferase, variant 3	CP003823.1:379063-380909(+)	2914	chromosome	protein_coding	FALSE	t26_4	-2.72283	-0.664314
CNAG_05116-t26_1	CNAG_05116	2	DNA polymerase mu subunit	CP003823.1:470498-472762(-)	1782	chromosome	protein_coding	FALSE	t26_1	-3.57464	-0.159209
CNAG_05119-t26_1	CNAG_05119	2	GABA permease	CP003823.1:477313-479673(-)	1576	chromosome	protein_coding	FALSE	t26_1	-3.09738	-0.190587
CNAG_05123-t26_1	CNAG_05123	2	hypothetical protein	CP003823.1:489519-490684(-)	1194	chromosome	protein_coding	FALSE	t26_1	-5.06329	-0.812694
CNAG_05180-t26_1	CNAG_05180	2	hypothetical protein	CP003823.1:647320-650141(+)	2844	chromosome	protein_coding	FALSE	t26_1	-3.0774	-0.195367
CNAG_05183-t26_1	CNAG_05183	2	hypothetical protein	CP003823.1:661773-664056(+)	2302	chromosome	protein_coding	FALSE	t26_1	-4.50378	-0.0522574
CNAG_05187-t26_1	CNAG_05187	2	hypothetical protein	CP003823.1:669989-672530(+)	4415	chromosome	protein_coding	FALSE	t26_1	-4.45677	-0.00484667
CNAG_05191-t26_1	CNAG_05191	2	hypothetical protein	CP003823.1:679785-682090(-)	2513	chromosome	protein_coding	FALSE	t26_1	-4.74697	-0.27068
CNAG_05193-t26_1	CNAG_05193	2	endoplasmic reticulum-Golgi intermediate compartment protein 2	CP003823.1:684267-686109(+)	1593	chromosome	protein_coding	FALSE	t26_1	-4.67319	-0.0189127
CNAG_05201-t26_1	CNAG_05201	2	DNA mismatch repair protein Msh4	CP003823.1:701710-706229(-)	2768	chromosome	protein_coding	FALSE	t26_1	-3.54772	-0.179543
CNAG_05215-t26_1	CNAG_05215	2	hypothetical protein	CP003823.1:753095-754838(-)	1746	chromosome	protein_coding	FALSE	t26_1	-4.37646	-0.373752
CNAG_05218-t26_1	CNAG_05218	2	adenylyl cyclase-associated protein	CP003823.1:759395-761302(+)	1658	chromosome	protein_coding	FALSE	t26_1	-4.73119	0.0516674
CNAG_05219-t26_1	CNAG_05219	2	hypothetical protein	CP003823.1:761387-762749(-)	1219	chromosome	protein_coding	FALSE	t26_1	-4.81183	-0.773177
CNAG_05220-t26_1	CNAG_05220	2	phosphatidylinositol 3-kinase	CP003823.1:763770-769089(+)	4200	chromosome	protein_coding	FALSE	t26_1	-3.53739	-0.176112
CNAG_05229-t26_1	CNAG_05229	2	Stomatin family protein	CP003823.1:785464-787169(-)	1391	chromosome	protein_coding	FALSE	t26_1	-3.09665	-0.202861
CNAG_05246-t26_1	CNAG_05246	2	hypothetical protein	CP003823.1:831914-832648(-)	950	chromosome	protein_coding	FALSE	t26_1	-5.05514	-0.812442
CNAG_05261-t26_1	CNAG_05261	2	hypothetical protein	CP003823.1:872641-874796(+)	2592	chromosome	protein_coding	FALSE	t26_1	-4.38457	-0.179707
CNAG_05271-t26_1	CNAG_05271	2	transcription initiation factor TFIIE subunit beta	CP003823.1:895160-896357(+)	1123	chromosome	protein_coding	FALSE	t26_1	-5.05457	-0.646654
CNAG_05277-t26_2	CNAG_05277	2	vesicle-associated membrane protein 4, vesicle-associated membrane protein 4, variant	CP003823.1:914359-915384(+)	2513	chromosome	protein_coding	FALSE	t26_2	-2.88281	-0.517812
CNAG_05284-t26_1	CNAG_05284	2	hypothetical protein	CP003823.1:933269-935072(-)	2135	chromosome	protein_coding	FALSE	t26_1	-4.83846	-0.430821
CNAG_05293-t26_1	CNAG_05293	2	glycogenin glucosyltransferase	CP003823.1:959437-962416(+)	3606	chromosome	protein_coding	FALSE	t26_1	-4.21232	-0.0777093
CNAG_05302-t26_1	CNAG_05302	2	Amine oxidase	CP003823.1:986344-988623(+)	2519	chromosome	protein_coding	FALSE	t26_1	-4.50656	-0.265881
CNAG_05316-t26_1	CNAG_05316	2	inositol oxygenase	CP003823.1:1036081-1037236(+)	2129	chromosome	protein_coding	FALSE	t26_1	-4.26772	-0.703001
CNAG_05317-t26_1	CNAG_05317	2	phytanoyl-CoA dioxygenase	CP003823.1:1038334-1039850(-)	1594	chromosome	protein_coding	FALSE	t26_1	-4.26299	-0.694943
CNAG_05318-t26_1	CNAG_05318	2	L-mandelate dehydrogenase	CP003823.1:1040270-1042556(+)	1956	chromosome	protein_coding	FALSE	t26_1	-4.27015	-0.707271
CNAG_05319-t26_1	CNAG_05319	2	hypothetical protein	CP003823.1:1044598-1045974(+)	1632	chromosome	protein_coding	FALSE	t26_1	-4.60103	-0.481063
CNAG_05320-t26_1	CNAG_05320	2	oxidoreductase	CP003823.1:1047104-1048607(+)	1687	chromosome	protein_coding	FALSE	t26_1	-4.26929	-0.697298
CNAG_05341-t26_1	CNAG_05341	2	hypothetical protein	CP003833.2:23769-25696(+)	2805	chromosome	protein_coding	FALSE	t26_1	-2.91366	-0.33606
CNAG_05392-t26_1	CNAG_05392	2	specific RNA polymerase II transcription factor	CP003833.2:188160-190594(-)	2779	chromosome	protein_coding	FALSE	t26_1	-3.29726	-0.120896
CNAG_05404-t26_3	CNAG_05404	2	histone-lysine N-methyltransferase SUV39H, histone-lysine N-methyltransferase SUV39H, variant 1, histone-lysine N-methyltransferase SUV39H, variant 2	CP003833.2:218762-225089(+)	5687	chromosome	protein_coding	FALSE	t26_3	-4.47571	-0.242189
CNAG_05411-t26_1	CNAG_05411	2	Endoglucanase	CP003833.2:238885-240914(-)	2013	chromosome	protein_coding	FALSE	t26_1	-3.14995	-0.172939
CNAG_05421-t26_1	CNAG_05421	2	hypothetical protein	CP003833.2:268995-270883(-)	2145	chromosome	protein_coding	FALSE	t26_1	-4.57598	-0.502298
CNAG_05430-t26_1	CNAG_05430	2	hypothetical protein	CP003833.2:293442-294756(+)	2623	chromosome	protein_coding	FALSE	t26_1	-4.47515	-0.314421
CNAG_05431-t26_1	CNAG_05431	2	pH-response transcription factor pacC/RIM101	CP003833.2:295214-298064(-)	3296	chromosome	protein_coding	FALSE	t26_1	-2.92025	-0.566942
CNAG_05439-t26_1	CNAG_05439	2	CAMK/CAMK1/CAMK1-CMK protein kinase	CP003833.2:312138-313974(-)	2262	chromosome	protein_coding	FALSE	t26_1	-4.50398	-0.153554
CNAG_05441-t26_1	CNAG_05441	2	lipid particle protein	CP003833.2:317429-319537(-)	1673	chromosome	protein_coding	FALSE	t26_1	-4.31212	-0.278944
CNAG_05442-t26_1	CNAG_05442	2	TATA-box-binding protein	CP003833.2:320090-321202(-)	1200	chromosome	protein_coding	FALSE	t26_1	-4.46393	-0.178983
CNAG_05447-t26_1	CNAG_05447	2	elongin-A	CP003833.2:335398-337019(+)	1851	chromosome	protein_coding	FALSE	t26_1	-4.31029	-0.427403
CNAG_05459-t26_1	CNAG_05459	2	pi-transporter A-1	CP003833.2:367064-369476(+)	2667	chromosome	protein_coding	FALSE	t26_1	-2.9323	-0.552785
CNAG_05462-t26_1	CNAG_05462	2	cytochrome b5 reductase	CP003833.2:373578-375102(-)	1203	chromosome	protein_coding	FALSE	t26_1	-4.78322	-0.776946
CNAG_05463-t26_1	CNAG_05463	2	hypothetical protein	CP003833.2:376143-378108(-)	2021	chromosome	protein_coding	FALSE	t26_1	-4.82159	-0.212481
CNAG_05470-t26_1	CNAG_05470	2	ABC transporter family protein	CP003833.2:390767-396313(+)	3726	chromosome	protein_coding	FALSE	t26_1	-4.04192	-0.236706
CNAG_05471-t26_1	CNAG_05471	2	Alpha-glucosidase	CP003833.2:396698-400835(-)	4241	chromosome	protein_coding	FALSE	t26_1	-3.45671	-0.153433
CNAG_05500-t26_1	CNAG_05500	2	hypothetical protein, hypothetical protein, variant	CP003833.2:487625-489085(+)	1602	chromosome	protein_coding	FALSE	t26_1	-2.8508	-0.649212
CNAG_05502-t26_1	CNAG_05502	2	hypothetical protein	CP003833.2:491447-493566(+)	2324	chromosome	protein_coding	FALSE	t26_1	-4.65214	-0.0101906
CNAG_05517-t26_1	CNAG_05517	2	solute carrier family 45, member 1/2/4	CP003833.2:525447-528333(-)	2278	chromosome	protein_coding	FALSE	t26_1	-4.60457	-0.339394
CNAG_05518-t26_1	CNAG_05518	2	exocyst complex component 4	CP003833.2:528484-533310(+)	3986	chromosome	protein_coding	FALSE	t26_1	-4.73592	-0.178228
CNAG_05523-t26_1	CNAG_05523	2	hypothetical protein	CP003833.2:545547-548715(-)	3958	chromosome	protein_coding	FALSE	t26_1	-2.98552	-0.314538
CNAG_05524-t26_1	CNAG_05524	2	glycogen storage control protein	CP003833.2:550741-552449(-)	2246	chromosome	protein_coding	FALSE	t26_1	-4.71783	-0.210559
CNAG_05533-t26_1	CNAG_05533	2	hypothetical protein	CP003833.2:577241-578052(-)	2081	chromosome	protein_coding	FALSE	t26_1	-4.51376	-0.444102
CNAG_05536-t26_1	CNAG_05536	2	hypothetical protein	CP003833.2:584856-586053(+)	1180	chromosome	protein_coding	FALSE	t26_1	-4.27611	-0.710169
CNAG_05539-t26_1	CNAG_05539	2	hypothetical protein	CP003833.2:591618-596571(+)	4040	chromosome	protein_coding	FALSE	t26_1	-3.41922	-0.140025
CNAG_05545-t26_1	CNAG_05545	2	bis(5'-adenosyl)-triphosphatase	CP003833.2:608577-609318(-)	855	chromosome	protein_coding	FALSE	t26_1	-5.06583	-0.821215
CNAG_05548-t26_1	CNAG_05548	2	hypothetical protein	CP003833.2:612647-613266(+)	1372	chromosome	protein_coding	FALSE	t26_1	-4.23028	-0.730689
CNAG_05559-t26_1	CNAG_05559	2	hypothetical protein	CP003833.2:644501-647829(+)	3378	chromosome	protein_coding	FALSE	t26_1	-4.6597	0.0755745
CNAG_05567-t26_1	CNAG_05567	2	serine-threonine protein phosphatase	CP003833.2:660723-662121(+)	1512	chromosome	protein_coding	FALSE	t26_1	-4.5475	-0.539701
CNAG_05569-t26_1	CNAG_05569	2	hypothetical protein	CP003833.2:663766-664531(+)	810	chromosome	protein_coding	FALSE	t26_1	-5.01081	-0.727301
CNAG_05579-t26_1	CNAG_05579	2	hypothetical protein	CP003833.2:683680-686948(+)	2834	chromosome	protein_coding	FALSE	t26_1	-4.77288	-0.0522681
CNAG_05586-t26_2	CNAG_05586	2	hypothetical protein, hypothetical protein, variant	CP003833.2:703071-705080(+)	2342	chromosome	protein_coding	FALSE	t26_2	-5.06674	-0.829469
CNAG_05587-t26_1	CNAG_05587	2	hypothetical protein	CP003833.2:705694-707141(-)	1156	chromosome	protein_coding	FALSE	t26_1	-4.75072	-0.395402
CNAG_05588-t26_1	CNAG_05588	2	hypothetical protein	CP003833.2:707701-712813(+)	5226	chromosome	protein_coding	FALSE	t26_1	-4.66177	0.0751041
CNAG_05620-t26_1	CNAG_05620	2	hypothetical protein	CP003833.2:799302-801772(-)	2590	chromosome	protein_coding	FALSE	t26_1	-4.68128	-0.53469
CNAG_05628-t26_1	CNAG_05628	2	hypothetical protein	CP003833.2:818938-821957(-)	2581	chromosome	protein_coding	FALSE	t26_1	-4.92773	-0.481708
CNAG_05632-t26_1	CNAG_05632	2	hypothetical protein	CP003833.2:831273-832276(-)	1051	chromosome	protein_coding	FALSE	t26_1	-2.92888	-0.558873
CNAG_05639-t26_1	CNAG_05639	2	hypothetical protein	CP003833.2:845804-849732(+)	3975	chromosome	protein_coding	FALSE	t26_1	-3.09831	-0.193655
CNAG_05640-t26_1	CNAG_05640	2	metal iron transporter	CP003833.2:850919-853329(+)	2529	chromosome	protein_coding	FALSE	t26_1	-4.38844	-0.311338
CNAG_05645-t26_1	CNAG_05645	2	COP9 signalosome complex subunit 3	CP003833.2:864044-866487(+)	2016	chromosome	protein_coding	FALSE	t26_1	-4.81569	-0.618565
CNAG_05649-t26_1	CNAG_05649	2	hypothetical protein	CP003833.2:874587-875798(-)	1272	chromosome	protein_coding	FALSE	t26_1	-4.0507	-0.244599
CNAG_05674-t26_1	CNAG_05674	2	solute carrier family 35, member E1	CP003826.1:579182-580982(+)	2862	chromosome	protein_coding	FALSE	t26_1	-4.5003	-0.164785
CNAG_05698-t26_1	CNAG_05698	2	hypothetical protein	CP003826.1:646156-646509(-)	1274	chromosome	protein_coding	FALSE	t26_1	-4.55635	-1.17203
CNAG_05717-t26_1	CNAG_05717	2	hypothetical protein	CP003826.1:685388-686566(-)	1861	chromosome	protein_coding	FALSE	t26_1	-4.29354	-0.44836
CNAG_05731-t26_1	CNAG_05731	2	glyoxal oxidase	CP003826.1:718898-721243(-)	2071	chromosome	protein_coding	FALSE	t26_1	-4.41814	0.012159
CNAG_05734-t26_2	CNAG_05734	2	cell wall organization and biogenesis-related protein, putative	CP003826.1:724939-729221(+)	3875	chromosome	protein_coding	FALSE	t26_2	-4.66503	-0.248893
CNAG_05742-t26_1	CNAG_05742	2	putative site-2 protease	CP003826.1:743828-745870(-)	2254	chromosome	protein_coding	FALSE	t26_1	-4.42596	-0.331743
CNAG_05777-t26_1	CNAG_05777	2	hypothetical protein	CP003826.1:846186-846905(+)	1001	chromosome	protein_coding	FALSE	t26_1	-5.06	-0.72307
CNAG_05783-t26_1	CNAG_05783	2	transcription initiation factor TFIIB	CP003826.1:855825-857268(+)	1859	chromosome	protein_coding	FALSE	t26_1	-4.37321	-0.095631
CNAG_05790-t26_1	CNAG_05790	2	OPT family small oligopeptide transporter	CP003826.1:878151-881325(+)	2799	chromosome	protein_coding	FALSE	t26_1	-4.49295	-0.521425
CNAG_05795-t26_1	CNAG_05795	2	mitogen-activated protein kinase organizer 1	CP003826.1:891001-892195(-)	1210	chromosome	protein_coding	FALSE	t26_1	-4.99607	-0.0906819
CNAG_05803-t26_1	CNAG_05803	2	exo-beta-1,3-glucanase	CP003826.1:916011-919286(-)	2583	chromosome	protein_coding	FALSE	t26_1	-4.39907	0.0612303
CNAG_05812-t26_1	CNAG_05812	2	potassium:hydrogen antiporter, potassium:hydrogen antiporter, variant	CP003826.1:935635-938779(-)	3196	chromosome	protein_coding	FALSE	t26_1	-4.47997	-0.233683
CNAG_05813-t26_1	CNAG_05813	2	hypothetical protein	CP003826.1:939253-941041(-)	1866	chromosome	protein_coding	FALSE	t26_1	-5.08176	-0.480559
CNAG_05824-t26_1	CNAG_05824	2	WD-repeat protein 68	CP003826.1:967955-969478(+)	1747	chromosome	protein_coding	FALSE	t26_1	-4.88188	-0.58012
CNAG_05835-t26_1	CNAG_05835	2	wor1/pac2 family transcription factor	CP003826.1:999464-1001393(-)	2368	chromosome	protein_coding	FALSE	t26_1	-2.93819	-0.515816
CNAG_05835-t26_2	CNAG_05835	2	wor1/pac2 family transcription factor	CP003826.1:999464-1001393(-)	2425	chromosome	protein_coding	FALSE	t26_2	-3.20679	-0.218879
CNAG_05840-t26_1	CNAG_05840	2	hypothetical protein	CP003826.1:1013327-1014055(+)	1695	chromosome	protein_coding	FALSE	t26_1	-5.09586	-0.66164
CNAG_05841-t26_1	CNAG_05841	2	hypothetical protein	CP003826.1:1014259-1016232(-)	2030	chromosome	protein_coding	FALSE	t26_1	-4.96021	-0.415701
CNAG_05843-t26_1	CNAG_05843	2	translation initiation factor 4E	CP003826.1:1020297-1022266(+)	2198	chromosome	protein_coding	FALSE	t26_1	-4.42103	-0.242192
CNAG_05845-t26_1	CNAG_05845	2	protein FAM32A	CP003826.1:1023513-1024125(+)	741	chromosome	protein_coding	FALSE	t26_1	-5.07411	-0.799991
CNAG_05859-t26_1	CNAG_05859	2	hypothetical protein	CP003826.1:1055667-1055924(-)	803	chromosome	protein_coding	FALSE	t26_1	-5.06444	-0.832445
CNAG_05866-t26_1	CNAG_05866	2	plasma membrane fusion protein PRM1	CP003826.1:1075539-1078958(+)	3770	chromosome	protein_coding	FALSE	t26_1	-3.43741	-0.153945
CNAG_05868-t26_1	CNAG_05868	2	glutamate-1-semialdehyde 2,1-aminomutase	CP003826.1:1082041-1082606(-)	2279	chromosome	protein_coding	FALSE	t26_1	-3.2934	-0.158227
CNAG_05878-t26_1	CNAG_05878	2	hypothetical protein	CP003826.1:1099382-1100837(+)	1626	chromosome	protein_coding	FALSE	t26_1	-4.78286	-0.779205
CNAG_05882-t26_2	CNAG_05882	2	class E vacuolar protein-sorting machinery protein HSE1, class E vacuolar protein-sorting machinery protein HSE1, variant	CP003826.1:1105573-1108232(+)	2066	chromosome	protein_coding	FALSE	t26_2	-4.72646	-0.256794
CNAG_05889-t26_1	CNAG_05889	2	hypothetical protein	CP003826.1:1123135-1125540(+)	2215	chromosome	protein_coding	FALSE	t26_1	-2.70079	-0.651401
CNAG_05903-t26_1	CNAG_05903	2	hypothetical protein	CP003826.1:1170289-1171602(-)	4441	chromosome	protein_coding	FALSE	t26_1	-3.92632	-0.216786
CNAG_05912-t26_1	CNAG_05912	2	hypothetical protein	CP003826.1:1196368-1199805(-)	3398	chromosome	protein_coding	FALSE	t26_1	-3.94536	-0.227244
CNAG_05929-t26_1	CNAG_05929	2	MFS transporter, SP family, general alpha glucoside:H symporter	CP003826.1:1238508-1240693(-)	3614	chromosome	protein_coding	FALSE	t26_1	-3.32864	-0.160663
CNAG_05930-t26_1	CNAG_05930	2	hypothetical protein	CP003826.1:1241619-1245221(-)	3024	chromosome	protein_coding	FALSE	t26_1	-3.98123	-0.21557
CNAG_05965-t26_1	CNAG_05965	2	hypothetical protein	CP003826.1:1349835-1351608(+)	1979	chromosome	protein_coding	FALSE	t26_1	-4.7618	-0.454464
CNAG_05973-t26_1	CNAG_05973	2	serine carboxypeptidase	CP003826.1:1365021-1367083(+)	2212	chromosome	protein_coding	FALSE	t26_1	-4.29716	-0.610628
CNAG_06000-t26_1	CNAG_06000	2	glycoprotein	CP003831.1:46584-48551(+)	2021	chromosome	protein_coding	FALSE	t26_1	-2.92279	-0.567658
CNAG_06010-t26_1	CNAG_06010	2	aldehyde dehydrogenase (NAD), aldehyde dehydrogenase (NAD), variant	CP003831.1:71565-73916(-)	2082	chromosome	protein_coding	FALSE	t26_1	-3.95094	-0.431701
CNAG_06022-t26_1	CNAG_06022	2	trans-aconitate 3-methyltransferase	CP003831.1:105986-107392(-)	1905	chromosome	protein_coding	FALSE	t26_1	-4.75262	-0.391324
CNAG_06060-t26_1	CNAG_06060	2	hypothetical protein	CP003831.1:198031-202060(-)	3944	chromosome	protein_coding	FALSE	t26_1	-2.90024	-0.526379
CNAG_06085-t26_1	CNAG_06085	2	phospholipase B	CP003831.1:260747-262968(+)	2880	chromosome	protein_coding	FALSE	t26_1	-2.77668	-0.523933
CNAG_06098-t26_1	CNAG_06098	2	glucosamine-6-phosphate deaminase	CP003831.1:302095-303329(-)	1174	chromosome	protein_coding	FALSE	t26_1	-4.39063	-0.315237
CNAG_06100-t26_1	CNAG_06100	2	hypothetical protein	CP003831.1:305132-307857(-)	3032	chromosome	protein_coding	FALSE	t26_1	-3.79212	-0.198344
CNAG_06103-t26_1	CNAG_06103	2	RNA binding protein	CP003831.1:313622-315903(-)	3725	chromosome	protein_coding	FALSE	t26_1	-4.66427	-0.242865
CNAG_06108-t26_1	CNAG_06108	2	hypothetical protein, hypothetical protein, variant	CP003831.1:330800-331358(-)	567	chromosome	protein_coding	FALSE	t26_1	-3.39401	-0.955198
CNAG_06114-t26_1	CNAG_06114	2	rab family protein	CP003831.1:347461-348818(+)	1230	chromosome	protein_coding	FALSE	t26_1	-4.53288	-0.264116
CNAG_06115-t26_1	CNAG_06115	2	Acid phosphatase	CP003831.1:350062-351907(+)	1911	chromosome	protein_coding	FALSE	t26_1	-3.77354	-0.199738
CNAG_06128-t26_1	CNAG_06128	2	hypothetical protein	CP003831.1:382384-383288(+)	952	chromosome	protein_coding	FALSE	t26_1	-5.04865	-0.91617
CNAG_06132-t26_1	CNAG_06132	2	glycerol-1-phosphatase	CP003831.1:390832-391865(+)	819	chromosome	protein_coding	FALSE	t26_1	-4.42128	-0.420511
CNAG_06149-t26_2	CNAG_06149	2	hypothetical protein, hypothetical protein, variant	CP003831.1:433184-435347(+)	1652	chromosome	protein_coding	FALSE	t26_2	-4.86274	-0.347889
CNAG_06167-t26_1	CNAG_06167	2	metal homeostatis protein bsd2	CP003831.1:498466-500336(+)	2208	chromosome	protein_coding	FALSE	t26_1	-4.64196	-0.133896
CNAG_06179-t26_1	CNAG_06179	2	cytoplasmic protein	CP003831.1:535169-537300(+)	1736	chromosome	protein_coding	FALSE	t26_1	-4.77734	-0.0349539
CNAG_06188-t26_1	CNAG_06188	2	hypothetical protein	CP003831.1:560605-564086(+)	4404	chromosome	protein_coding	FALSE	t26_1	-3.33112	-0.158009
CNAG_06191-t26_1	CNAG_06191	2	hypothetical protein	CP003831.1:568208-570054(+)	2476	chromosome	protein_coding	FALSE	t26_1	-4.39989	-0.174374
CNAG_06196-t26_1	CNAG_06196	2	synaptosomal-associated protein, 23kDa	CP003831.1:587427-588920(+)	1474	chromosome	protein_coding	FALSE	t26_1	-4.77015	-0.389613
CNAG_06200-t26_1	CNAG_06200	2	hypothetical protein, hypothetical protein, variant	CP003831.1:600122-601651(-)	1971	chromosome	protein_coding	FALSE	t26_1	-3.39104	-0.964142
CNAG_06218-t26_1	CNAG_06218	2	Amidase	CP003831.1:654808-657327(-)	1941	chromosome	protein_coding	FALSE	t26_1	-4.54187	-0.537958
CNAG_06232-t26_2	CNAG_06232	2	transcription factor C subunit 7, transcription factor C subunit 7, variant	CP003831.1:693665-694979(-)	1906	chromosome	protein_coding	FALSE	t26_2	-2.84217	-0.627365
CNAG_06247-t26_1	CNAG_06247	2	hypothetical protein	CP003831.1:726406-729345(+)	3288	chromosome	protein_coding	FALSE	t26_1	-4.6675	-0.459293
CNAG_06250-t26_1	CNAG_06250	2	hypothetical protein	CP003831.1:740300-742398(+)	2073	chromosome	protein_coding	FALSE	t26_1	-4.39383	-0.702883
CNAG_06251-t26_1	CNAG_06251	2	Ser/Thr protein phosphatase	CP003831.1:743014-745405(-)	2716	chromosome	protein_coding	FALSE	t26_1	-4.29692	-0.615942
CNAG_06260-t26_1	CNAG_06260	2	Alpha-glucosidase	CP003832.1:17420-19723(-)	1782	chromosome	protein_coding	FALSE	t26_1	-4.27842	-0.701079
CNAG_06266-t26_1	CNAG_06266	2	hypothetical protein	CP003832.1:31561-33664(+)	1904	chromosome	protein_coding	FALSE	t26_1	-4.28934	-0.675315
CNAG_06293-t26_1	CNAG_06293	2	hypothetical protein	CP003832.1:115066-116956(+)	1938	chromosome	protein_coding	FALSE	t26_1	-4.78463	-0.358883
CNAG_06313-t26_2	CNAG_06313	2	phosphoglucomutase, phosphoglucomutase, variant	CP003832.1:165636-167668(-)	2204	chromosome	protein_coding	FALSE	t26_2	-4.75191	-0.781386
CNAG_06322-t26_1	CNAG_06322	2	putative histone acetyltransferase	CP003832.1:185509-187824(+)	2091	chromosome	protein_coding	FALSE	t26_1	-4.55773	-0.510555
CNAG_06323-t26_1	CNAG_06323	2	L-fucose permease	CP003832.1:188837-191847(+)	3151	chromosome	protein_coding	FALSE	t26_1	-3.1318	-0.1999
CNAG_06328-t26_1	CNAG_06328	2	hypothetical protein	CP003832.1:205127-205571(-)	692	chromosome	protein_coding	FALSE	t26_1	-5.03248	-0.669909
CNAG_06331-t26_1	CNAG_06331	2	hypothetical protein	CP003832.1:210512-212879(-)	2579	chromosome	protein_coding	FALSE	t26_1	-3.00849	-0.317458
CNAG_06338-t26_1	CNAG_06338	2	ABC transporter PMR5	CP003832.1:234722-239916(-)	4851	chromosome	protein_coding	FALSE	t26_1	-3.4873	-0.15454
CNAG_06358-t26_1	CNAG_06358	2	hypothetical protein	CP003832.1:286431-286955(+)	1490	chromosome	protein_coding	FALSE	t26_1	-5.08438	-0.732786
CNAG_06359-t26_1	CNAG_06359	2	scavenger mRNA-decapping enzyme DcpS	CP003832.1:287478-288839(-)	1722	chromosome	protein_coding	FALSE	t26_1	-4.50161	-0.169674
CNAG_06360-t26_1	CNAG_06360	2	Alcohol dehydrogenase	CP003832.1:289255-290690(-)	1265	chromosome	protein_coding	FALSE	t26_1	-4.87308	-0.680963
CNAG_06409-t26_1	CNAG_06409	2	hypothetical protein	CP003832.1:411950-412787(-)	1791	chromosome	protein_coding	FALSE	t26_1	-4.75818	-0.46254
CNAG_06411-t26_1	CNAG_06411	2	mutanase	CP003832.1:414440-416491(+)	2273	chromosome	protein_coding	FALSE	t26_1	-3.00435	-0.311946
CNAG_06416-t26_1	CNAG_06416	2	dipeptidyl aminopeptidase	CP003832.1:425147-428601(-)	3187	chromosome	protein_coding	FALSE	t26_1	-4.79188	-0.210957
CNAG_06423-t26_1	CNAG_06423	2	hypothetical protein	CP003832.1:438182-440019(-)	2073	chromosome	protein_coding	FALSE	t26_1	-4.79909	-0.389566
CNAG_06424-t26_1	CNAG_06424	2	claudin family protein	CP003832.1:440654-441893(-)	1314	chromosome	protein_coding	FALSE	t26_1	-3.14662	-0.202344
CNAG_06427-t26_1	CNAG_06427	2	hypothetical protein	CP003832.1:447112-449090(-)	2109	chromosome	protein_coding	FALSE	t26_1	-4.68595	-0.16176
CNAG_06440-t26_1	CNAG_06440	2	DNA dependent ATPase	CP003832.1:486724-491945(-)	3409	chromosome	protein_coding	FALSE	t26_1	-4.82741	-0.619796
CNAG_06451-t26_1	CNAG_06451	2	hypothetical protein, hypothetical protein, variant	CP003832.1:519348-519842(+)	828	chromosome	protein_coding	FALSE	t26_1	-4.29179	-0.452253
CNAG_06482-t26_1	CNAG_06482	2	Amidase	CP003832.1:632254-634420(-)	1824	chromosome	protein_coding	FALSE	t26_1	-4.51181	-0.516376
CNAG_06484-t26_1	CNAG_06484	2	hypothetical protein	CP003832.1:637421-638929(-)	1512	chromosome	protein_coding	FALSE	t26_1	-4.34956	-0.672981
CNAG_06498-t26_1	CNAG_06498	2	hypothetical protein	CP003832.1:676166-679137(+)	3391	chromosome	protein_coding	FALSE	t26_1	-2.83803	-0.403263
CNAG_06499-t26_1	CNAG_06499	2	hypothetical protein	CP003832.1:679568-681188(-)	1681	chromosome	protein_coding	FALSE	t26_1	-2.90028	-0.561761
CNAG_06505-t26_1	CNAG_06505	2	hypothetical protein	CP003832.1:694763-696493(+)	1581	chromosome	protein_coding	FALSE	t26_1	-5.1987	-0.76686
CNAG_06506-t26_1	CNAG_06506	2	hypothetical protein	CP003832.1:696566-697867(-)	1076	chromosome	protein_coding	FALSE	t26_1	-4.73388	-0.427303
CNAG_06512-t26_1	CNAG_06512	2	pirin	CP003832.1:714959-715943(+)	1269	chromosome	protein_coding	FALSE	t26_1	-3.93222	-0.239211
CNAG_06529-t26_1	CNAG_06529	2	hypothetical protein	CP003826.1:20892-22348(-)	1323	chromosome	protein_coding	FALSE	t26_1	-4.70026	-0.645831
CNAG_06532-t26_1	CNAG_06532	2	hypothetical protein	CP003826.1:29820-33104(-)	2726	chromosome	protein_coding	FALSE	t26_1	-4.78327	-0.354206
CNAG_06554-t26_1	CNAG_06554	2	FAD dependent oxidoreductase	CP003826.1:101320-103235(-)	1954	chromosome	protein_coding	FALSE	t26_1	-2.85779	-0.553011
CNAG_06568-t26_1	CNAG_06568	2	RAN protein kinase	CP003826.1:139116-140514(-)	1968	chromosome	protein_coding	FALSE	t26_1	-3.28205	-0.166236
CNAG_06569-t26_1	CNAG_06569	2	membrane transporter	CP003826.1:146563-149093(-)	2366	chromosome	protein_coding	FALSE	t26_1	-4.92461	-0.460231
CNAG_06578-t26_1	CNAG_06578	2	hypothetical protein	CP003826.1:175750-176364(+)	1158	chromosome	protein_coding	FALSE	t26_1	-2.76248	-0.547325
CNAG_06593-t26_1	CNAG_06593	2	rhamnogalacturonan lyase	CP003826.1:219909-223098(+)	2883	chromosome	protein_coding	FALSE	t26_1	-4.41022	-0.439379
CNAG_06601-t26_1	CNAG_06601	2	amidohydrolase	CP003826.1:238389-241026(+)	2095	chromosome	protein_coding	FALSE	t26_1	-4.58306	-0.567178
CNAG_06612-t26_1	CNAG_06612	2	hypothetical protein	CP003826.1:278844-279733(-)	2133	chromosome	protein_coding	FALSE	t26_1	-4.41744	-0.181396
CNAG_06614-t26_1	CNAG_06614	2	glycerophosphodiesterase	CP003826.1:283241-284990(+)	1946	chromosome	protein_coding	FALSE	t26_1	-2.80414	-0.528329
CNAG_06646-t26_1	CNAG_06646	2	protein yop1	CP003826.1:377326-378286(-)	961	chromosome	protein_coding	FALSE	t26_1	-4.76851	-0.778622
CNAG_06657-t26_1	CNAG_06657	2	hypothetical protein	CP003826.1:399052-400046(-)	1035	chromosome	protein_coding	FALSE	t26_1	-2.85809	-0.56663
CNAG_06666-t26_1	CNAG_06666	2	starch phosphorylase	CP003826.1:421034-425445(+)	3030	chromosome	protein_coding	FALSE	t26_1	-3.12078	-0.172827
CNAG_06670-t26_1	CNAG_06670	2	HIV Tat-specific factor 1	CP003826.1:430531-432090(-)	1357	chromosome	protein_coding	FALSE	t26_1	-4.88529	-0.640513
CNAG_06680-t26_1	CNAG_06680	2	COP9 signalosome complex subunit 6	CP003826.1:461781-463182(-)	1212	chromosome	protein_coding	FALSE	t26_1	-5.22178	-0.796616
CNAG_06693-t26_1	CNAG_06693	2	hypothetical protein	CP003826.1:506505-507674(-)	1237	chromosome	protein_coding	FALSE	t26_1	-2.93241	-0.425454
CNAG_06710-t26_1	CNAG_06710	2	hypothetical protein	CP003821.1:251902-252661(+)	1592	chromosome	protein_coding	FALSE	t26_1	-5.05626	-0.731624
CNAG_06722-t26_1	CNAG_06722	2	hypothetical protein	CP003821.1:229364-230978(+)	1685	chromosome	protein_coding	FALSE	t26_1	-2.92404	-0.360449
CNAG_06743-t26_1	CNAG_06743	2	hypothetical protein	CP003821.1:164275-164984(-)	547	chromosome	protein_coding	FALSE	t26_1	-5.11236	-0.808727
CNAG_06750-t26_1	CNAG_06750	2	hypothetical protein	CP003821.1:146902-148402(-)	1447	chromosome	protein_coding	FALSE	t26_1	-4.25966	-0.496045
CNAG_06751-t26_1	CNAG_06751	2	hypothetical protein	CP003821.1:144084-146581(+)	3205	chromosome	protein_coding	FALSE	t26_1	-4.49511	-0.177513
CNAG_06752-t26_1	CNAG_06752	2	hypothetical protein, hypothetical protein, variant	CP003821.1:140526-142531(-)	2129	chromosome	protein_coding	FALSE	t26_1	-4.47616	-0.234395
CNAG_06762-t26_1	CNAG_06762	2	GATA transcription factor, capsule-independent antiphagocytic protein	CP003821.1:109097-110800(+)	1960	chromosome	protein_coding	FALSE	t26_1	-2.95342	-0.496228
CNAG_06770-t26_1	CNAG_06770	2	fructose-bisphosphate aldolase 1	CP003821.1:81854-83675(+)	1609	chromosome	protein_coding	FALSE	t26_1	-4.76257	-0.779878
CNAG_06786-t26_1	CNAG_06786	2	hypothetical protein	CP003821.1:43655-44781(+)	2404	chromosome	protein_coding	FALSE	t26_1	-4.37247	-0.296012
CNAG_06790-t26_1	CNAG_06790	2	hypothetical protein	CP003821.1:31607-36801(-)	5167	chromosome	protein_coding	FALSE	t26_1	-4.78627	-0.313155
CNAG_06792-t26_1	CNAG_06792	2	hypothetical protein	CP003821.1:27412-28419(+)	1504	chromosome	protein_coding	FALSE	t26_1	-4.72947	-0.0239535
CNAG_06804-t26_2	CNAG_06804	2	BTP/PZ domain-containing protein	CP003824.1:215900-218759(-)	3214	chromosome	protein_coding	FALSE	t26_2	-4.37342	-0.2868
CNAG_06815-t26_1	CNAG_06815	2	putative fatty alcohol oxidase	CP003824.1:183859-185218(+)	1746	chromosome	protein_coding	FALSE	t26_1	-4.30439	-0.60386
CNAG_06816-t26_1	CNAG_06816	2	hypothetical protein	CP003824.1:182210-183288(-)	2956	chromosome	protein_coding	FALSE	t26_1	-4.31821	-0.597813
CNAG_06867-t26_1	CNAG_06867	2	hypothetical protein	CP003824.1:32966-35070(+)	2612	chromosome	protein_coding	FALSE	t26_1	-4.40318	-0.454341
CNAG_06887-t26_1	CNAG_06887	2	hypothetical protein	CP003822.1:1426784-1427240(-)	472	chromosome	protein_coding	FALSE	t26_1	-5.08977	-0.736211
CNAG_06888-t26_1	CNAG_06888	2	cytoplasmic protein	CP003822.1:1427375-1431557(+)	3726	chromosome	protein_coding	FALSE	t26_1	-4.79284	-0.173111
CNAG_06892-t26_1	CNAG_06892	2	preconditioning-inducible protein	CP003822.1:1440427-1442012(+)	1359	chromosome	protein_coding	FALSE	t26_1	-4.2064	-0.235396
CNAG_06912-t26_1	CNAG_06912	2	hypothetical protein, hypothetical protein, variant	CP003822.1:1496574-1497350(-)	2646	chromosome	protein_coding	FALSE	t26_1	-3.39139	-0.960003
CNAG_06967-t26_1	CNAG_06967	2	Phytase	CP003827.1:1380481-1383075(-)	2071	chromosome	protein_coding	FALSE	t26_1	-4.39903	-0.305686
CNAG_06977-t26_1	CNAG_06977	2	L-iditol 2-dehydrogenase	CP003827.1:1366722-1368262(-)	1050	chromosome	protein_coding	FALSE	t26_1	-4.26537	-0.679359
CNAG_06985-t26_1	CNAG_06985	2	Beta-glucosidase	CP003831.1:764509-768109(-)	3007	chromosome	protein_coding	FALSE	t26_1	-4.41026	-0.384789
CNAG_06986-t26_1	CNAG_06986	2	Sugar transporter	CP003831.1:768794-770908(+)	1948	chromosome	protein_coding	FALSE	t26_1	-4.41073	-0.302143
CNAG_07011-t26_1	CNAG_07011	2	hypothetical protein, hypothetical protein, variant	CP003831.1:761275-764308(+)	2046	chromosome	protein_coding	FALSE	t26_1	-4.58674	0.0610727
CNAG_07029-t26_1	CNAG_07029	2	vesicle-associated membrane protein 7	CP003820.1:590491-591547(+)	829	chromosome	protein_coding	FALSE	t26_1	-2.85172	-0.598976
CNAG_07188-t26_1	CNAG_07188	2	hypothetical protein	CP003826.1:1310169-1315979(-)	5233	chromosome	protein_coding	FALSE	t26_1	-3.19638	-0.223048
CNAG_07314-t26_1	CNAG_07314	2	hypothetical protein	CP003820.1:457310-459243(-)	1899	chromosome	protein_coding	FALSE	t26_1	-2.8223	-0.405722
CNAG_07320-t26_1	CNAG_07320	2	hypothetical protein	CP003820.1:542531-545026(+)	2960	chromosome	protein_coding	FALSE	t26_1	-4.68746	-0.156767
CNAG_07324-t26_1	CNAG_07324	2	hypothetical protein	CP003820.1:555300-557446(+)	2691	chromosome	protein_coding	FALSE	t26_1	-4.49735	-0.418443
CNAG_07325-t26_1	CNAG_07325	2	hypothetical protein	CP003820.1:557662-558194(-)	932	chromosome	protein_coding	FALSE	t26_1	-5.03291	-0.740263
CNAG_07334-t26_1	CNAG_07334	2	ferric-chelate reductase	CP003820.1:580376-582725(-)	2314	chromosome	protein_coding	FALSE	t26_1	-2.89723	-0.304465
CNAG_07335-t26_1	CNAG_07335	2	cystinosin	CP003820.1:582896-583866(+)	1918	chromosome	protein_coding	FALSE	t26_1	-2.90436	-0.324184
CNAG_07337-t26_1	CNAG_07337	2	hypothetical protein	CP003820.1:585424-588751(+)	2986	chromosome	protein_coding	FALSE	t26_1	-4.015	-0.212192
CNAG_07345-t26_1	CNAG_07345	2	hypothetical protein	CP003820.1:725357-726853(+)	1794	chromosome	protein_coding	FALSE	t26_1	-4.80934	-0.2844
CNAG_07360-t26_1	CNAG_07360	2	hypothetical protein	CP003820.1:1189729-1190964(-)	1256	chromosome	protein_coding	FALSE	t26_1	-4.72486	-0.179455
CNAG_07361-t26_1	CNAG_07361	2	hypothetical protein	CP003820.1:1228193-1229333(-)	1913	chromosome	protein_coding	FALSE	t26_1	-5.0693	-0.831675
CNAG_07364-t26_1	CNAG_07364	2	WD-repeat protein 21A	CP003820.1:1266444-1268179(-)	1813	chromosome	protein_coding	FALSE	t26_1	-4.54938	-0.2625
CNAG_07365-t26_1	CNAG_07365	2	oxidoreductase	CP003820.1:1318466-1320336(+)	1886	chromosome	protein_coding	FALSE	t26_1	-4.58665	-0.567563
CNAG_07368-t26_1	CNAG_07368	2	calcium activated cation channel protein	CP003820.1:1426380-1429232(+)	2136	chromosome	protein_coding	FALSE	t26_1	-3.81557	-0.204662
CNAG_07372-t26_1	CNAG_07372	2	6-phosphofructo-2-kinase/fructose-2, 6- bisphosphatase	CP003820.1:1580563-1582828(+)	2030	chromosome	protein_coding	FALSE	t26_1	-4.75773	-0.401869
CNAG_07402-t26_1	CNAG_07402	2	pantothenate transporter	CP003824.1:95502-98444(+)	2878	chromosome	protein_coding	FALSE	t26_1	-2.93508	-0.423555
CNAG_07414-t26_1	CNAG_07414	2	pantoate-beta-alanine ligase	CP003824.1:284943-286720(+)	1383	chromosome	protein_coding	FALSE	t26_1	-4.51907	-0.460249
CNAG_07430-t26_1	CNAG_07430	2	transcription factor binding protein	CP003824.1:764370-768012(-)	3374	chromosome	protein_coding	FALSE	t26_1	-4.7982	-0.188458
CNAG_07438-t26_1	CNAG_07438	2	3-keto sterol reductase	CP003824.1:999979-1000759(+)	1073	chromosome	protein_coding	FALSE	t26_1	-4.51294	-0.272247
CNAG_07440-t26_1	CNAG_07440	2	nuclear distribution protein PAC1	CP003824.1:1110905-1112143(+)	1160	chromosome	protein_coding	FALSE	t26_1	-4.7506	-0.396619
CNAG_07442-t26_1	CNAG_07442	2	phosphatidylglycerol/phosphatidylinositol transfer protein	CP003824.1:1288485-1289342(+)	970	chromosome	protein_coding	FALSE	t26_1	-3.98371	-0.396235
CNAG_07446-t26_1	CNAG_07446	2	mitochondrial protein	CP003824.1:1552259-1552624(-)	615	chromosome	protein_coding	FALSE	t26_1	-4.94452	-0.811511
CNAG_07479-t26_1	CNAG_07479	2	hypothetical protein	CP003821.1:718243-723403(+)	3999	chromosome	protein_coding	FALSE	t26_1	-3.0803	-0.219216
CNAG_07512-t26_1	CNAG_07512	2	hypothetical protein	CP003822.1:374485-376664(-)	2652	chromosome	protein_coding	FALSE	t26_1	-3.04226	-0.240957
CNAG_07517-t26_1	CNAG_07517	2	hypothetical protein	CP003822.1:646263-647825(+)	1934	chromosome	protein_coding	FALSE	t26_1	-4.74442	-0.0472094
CNAG_07531-t26_1	CNAG_07531	2	pyridoxal 5'-phosphate synthase, glutaminase subunit Pdx2	CP003822.1:1125506-1126545(-)	963	chromosome	protein_coding	FALSE	t26_1	-4.47403	-0.192138
CNAG_07532-t26_1	CNAG_07532	2	hypothetical protein	CP003822.1:1126865-1128463(-)	1701	chromosome	protein_coding	FALSE	t26_1	-4.83237	-0.322668
CNAG_07538-t26_1	CNAG_07538	2	calcium/proton exchanger	CP003822.1:1138764-1141131(-)	2810	chromosome	protein_coding	FALSE	t26_1	-2.82173	-0.529288
CNAG_07540-t26_1	CNAG_07540	2	hypothetical protein	CP003822.1:1148192-1149297(-)	2003	chromosome	protein_coding	FALSE	t26_1	-2.91141	-0.566124
CNAG_07542-t26_1	CNAG_07542	2	hypothetical protein	CP003822.1:1154045-1155441(+)	2538	chromosome	protein_coding	FALSE	t26_1	-2.91929	-0.336129
CNAG_07570-t26_1	CNAG_07570	2	prenylated SNARE protein Ykt6p	CP003822.1:1229698-1230607(-)	881	chromosome	protein_coding	FALSE	t26_1	-4.71415	-0.32904
CNAG_07583-t26_1	CNAG_07583	2	hypothetical protein, hypothetical protein, variant	CP003822.1:1558846-1561544(-)	2687	chromosome	protein_coding	FALSE	t26_1	-2.75202	-0.526346
CNAG_07604-t26_1	CNAG_07604	2	metalloreductase	CP003830.1:833183-835557(+)	3350	chromosome	protein_coding	FALSE	t26_1	-3.79261	-0.198004
CNAG_07607-t26_1	CNAG_07607	2	chaperone regulator	CP003830.1:1026669-1028645(-)	1708	chromosome	protein_coding	FALSE	t26_1	-4.40375	-0.453114
CNAG_07645-t26_1	CNAG_07645	2	hypothetical protein	CP003825.1:856448-857397(-)	1253	chromosome	protein_coding	FALSE	t26_1	-5.05797	-0.803511
CNAG_07646-t26_1	CNAG_07646	2	hypothetical protein	CP003825.1:858525-859625(-)	1104	chromosome	protein_coding	FALSE	t26_1	-5.05866	-0.837159
CNAG_07669-t26_1	CNAG_07669	2	sorting nexin-3	CP003826.1:670469-671662(+)	1279	chromosome	protein_coding	FALSE	t26_1	-4.76063	-0.0590328
CNAG_07671-t26_1	CNAG_07671	2	hypothetical protein	CP003826.1:778313-778633(+)	594	chromosome	protein_coding	FALSE	t26_1	-5.05003	-0.810767
CNAG_07685-t26_1	CNAG_07685	2	UMF1 family MFS transporter	CP003826.1:1284516-1286566(-)	1981	chromosome	protein_coding	FALSE	t26_1	-4.69132	-0.609961
CNAG_07692-t26_1	CNAG_07692	2	nucleoside phosphatase	CP003826.1:1306836-1309960(+)	3400	chromosome	protein_coding	FALSE	t26_1	-4.7264	-0.183203
CNAG_07701-t26_1	CNAG_07701	2	putative copper ion transporter	CP003826.1:1336860-1337942(-)	1147	chromosome	protein_coding	FALSE	t26_1	-2.9081	-0.315386
CNAG_07703-t26_1	CNAG_07703	2	hypothetical protein	CP003826.1:1340503-1341569(+)	1319	chromosome	protein_coding	FALSE	t26_1	-5.0346	-0.943894
CNAG_07712-t26_1	CNAG_07712	2	NAD-dependent histone deacetylase SIR2	CP003827.1:140255-141766(-)	2194	chromosome	protein_coding	FALSE	t26_1	-4.26971	-0.299283
CNAG_07716-t26_1	CNAG_07716	2	hypothetical protein	CP003827.1:323556-324818(+)	1567	chromosome	protein_coding	FALSE	t26_1	-4.48601	-0.181582
CNAG_07731-t26_1	CNAG_07731	2	hypothetical protein	CP003827.1:930068-930886(-)	944	chromosome	protein_coding	FALSE	t26_1	-5.07806	-0.733511
CNAG_07732-t26_1	CNAG_07732	2	amidohydrolase 2	CP003827.1:931383-932392(+)	2069	chromosome	protein_coding	FALSE	t26_1	-4.44377	-0.493762
CNAG_07749-t26_1	CNAG_07749	2	3-ketodihydrosphingosine reductase tsc10	CP003827.1:1323275-1324445(+)	3387	chromosome	protein_coding	FALSE	t26_1	-4.92023	-0.438813
CNAG_07758-t26_1	CNAG_07758	2	hypothetical protein	CP003828.1:120595-125035(+)	3213	chromosome	protein_coding	FALSE	t26_1	-3.5658	-0.180119
CNAG_07798-t26_1	CNAG_07798	2	amidohydrolase 3	CP003823.1:97647-99324(+)	2028	chromosome	protein_coding	FALSE	t26_1	-4.27412	-0.709672
CNAG_07801-t26_1	CNAG_07801	2	aldo-keto reductase	CP003823.1:180190-181311(+)	1136	chromosome	protein_coding	FALSE	t26_1	-4.77325	-0.782583
CNAG_07812-t26_1	CNAG_07812	2	hypothetical protein	CP003823.1:496075-496979(+)	1002	chromosome	protein_coding	FALSE	t26_1	-4.50427	-0.213382
CNAG_07815-t26_1	CNAG_07815	2	hypothetical protein	CP003823.1:509408-512924(+)	3492	chromosome	protein_coding	FALSE	t26_1	-4.72164	-0.183274
CNAG_07824-t26_1	CNAG_07824	2	hypothetical protein	CP003823.1:903865-906217(-)	2402	chromosome	protein_coding	FALSE	t26_1	-4.9582	-0.397775
CNAG_07838-t26_1	CNAG_07838	2	cytoplasmic protein	CP003829.1:29412-31308(-)	1706	chromosome	protein_coding	FALSE	t26_1	-4.76463	-0.383187
CNAG_07848-t26_1	CNAG_07848	2	hypothetical protein	CP003829.1:423662-426019(-)	2626	chromosome	protein_coding	FALSE	t26_1	-4.58674	-0.0838891
CNAG_07860-t26_1	CNAG_07860	2	peptidyl-prolyl cis-trans isomerase-like 2	CP003829.1:984623-986814(+)	1563	chromosome	protein_coding	FALSE	t26_1	-4.7464	-0.471099
CNAG_07897-t26_1	CNAG_07897	2	MFS transporter, SP family, general alpha glucoside:H symporter	CP003831.1:183341-185026(-)	1215	chromosome	protein_coding	FALSE	t26_1	-4.59075	0.0607165
CNAG_07965-t26_1	CNAG_07965	2	hypothetical protein	CP003821.1:778470-781519(-)	2778	chromosome	protein_coding	FALSE	t26_1	-2.90444	-0.53971
CNAG_07968-t26_1	CNAG_07968	2	hypothetical protein	CP003822.1:204592-205299(+)	1609	chromosome	protein_coding	FALSE	t26_1	-5.06504	-0.496065
CNAG_07989-t26_2	CNAG_07989	2	Velvet-like factor, putative	CP003826.1:178348-182724(+)	2289	chromosome	protein_coding	FALSE	t26_2	-4.67408	-0.238972
CNAG_07991-t26_1	CNAG_07991	2	hypothetical protein	CP003826.1:820994-821575(-)	597	chromosome	protein_coding	FALSE	t26_1	-5.06544	-0.738782
CNAG_08008-t26_1	CNAG_08008	2	hypothetical protein	CP003830.1:819170-822891(+)	5817	chromosome	protein_coding	FALSE	t26_1	-3.12274	-0.166015
CNAG_08022-t26_2	CNAG_08022	2	CMGC/CDK/CDK5 protein kinase, CMGC/CDK/CDK5 protein kinase, variant	CP003833.2:94235-96108(+)	1908	chromosome	protein_coding	FALSE	t26_2	-3.3867	-0.961702
CNAG_08026-t26_1	CNAG_08026	2	hypothetical protein	CP003833.2:472367-472736(+)	1535	chromosome	protein_coding	FALSE	t26_1	-3.55975	-0.17411
CNAG_08027-t26_1	CNAG_08027	2	hypothetical protein	CP003833.2:647870-649385(-)	1640	chromosome	protein_coding	FALSE	t26_1	-5.06106	-0.885784
CNAG_08028-t26_1	CNAG_08028	2	hypothetical protein	CP003833.2:730391-733413(-)	2675	chromosome	protein_coding	FALSE	t26_1	-4.40819	-0.449805
CNAG_12418-t26_1	CNAG_12418	2	unspecified product	CP003824.1:-(-)	1842	chromosome	non_protein_coding	FALSE	t26_1	-3.02865	-0.269301
CNAG_00010-t26_1	CNAG_00010	3	cation transporter	CP003820.1:36020-39419(-)	3647	chromosome	protein_coding	FALSE	t26_1	-7.09458	1.96657
CNAG_00039-t26_1	CNAG_00039	3	hypothetical protein	CP003820.1:120725-123282(+)	3752	chromosome	protein_coding	FALSE	t26_1	-6.96613	1.95872
CNAG_00050-t26_1	CNAG_00050	3	hypothetical protein	CP003820.1:146828-147999(-)	1181	chromosome	protein_coding	FALSE	t26_1	-7.76363	1.24863
CNAG_00062-t26_1	CNAG_00062	3	26S proteasome regulatory subunit N3	CP003820.1:172282-174201(-)	1808	chromosome	protein_coding	FALSE	t26_1	-7.47919	1.12389
CNAG_00077-t26_1	CNAG_00077	3	solute carrier family 26 (sodium-independent sulfate anion transporter), member 11	CP003820.1:213664-216292(+)	2944	chromosome	protein_coding	FALSE	t26_1	-7.36977	0.94338
CNAG_00081-t26_1	CNAG_00081	3	pre-mRNA-processing factor 6	CP003820.1:227666-230931(-)	2951	chromosome	protein_coding	FALSE	t26_1	-7.15213	1.35537
CNAG_00083-t26_1	CNAG_00083	3	hypothetical protein	CP003820.1:232495-235528(-)	3214	chromosome	protein_coding	FALSE	t26_1	-7.53774	1.4186
CNAG_00111-t26_1	CNAG_00111	3	splicing factor 3A subunit 1	CP003820.1:304331-306761(+)	2367	chromosome	protein_coding	FALSE	t26_1	-7.30931	1.2722
CNAG_00117-t26_1	CNAG_00117	3	c-14 sterol reductase	CP003820.1:316825-318851(-)	1849	chromosome	protein_coding	FALSE	t26_1	-7.26929	1.36668
CNAG_00129-t26_1	CNAG_00129	3	hypothetical protein	CP003820.1:350879-352471(+)	1886	chromosome	protein_coding	FALSE	t26_1	-7.71148	1.35719
CNAG_00134-t26_1	CNAG_00134	3	hypothetical protein	CP003820.1:365087-367684(-)	2708	chromosome	protein_coding	FALSE	t26_1	-7.60554	1.38508
CNAG_00136-t26_1	CNAG_00136	3	ubiquitin-activating enzyme E1	CP003820.1:368615-372320(-)	3382	chromosome	protein_coding	FALSE	t26_1	-7.44055	1.21533
CNAG_00138-t26_1	CNAG_00138	3	ubiquinone biosynthesis methyltransferase	CP003820.1:374563-375759(+)	1199	chromosome	protein_coding	FALSE	t26_1	-7.43751	1.03911
CNAG_00147-t26_1	CNAG_00147	3	pre-mRNA-processing-splicing factor 8	CP003820.1:394476-402702(+)	7880	chromosome	protein_coding	FALSE	t26_1	-7.49918	1.87478
CNAG_00150-t26_1	CNAG_00150	3	peptidase	CP003820.1:411943-415150(+)	3432	chromosome	protein_coding	FALSE	t26_1	-7.56807	1.92326
CNAG_00156-t26_1	CNAG_00156	3	Putative zinc finger transcription factor	CP003820.1:427608-431302(-)	3930	chromosome	protein_coding	FALSE	t26_1	-7.55119	1.59456
CNAG_00184-t26_1	CNAG_00184	3	pre-mRNA cleavage complex 2 protein Pcf11	CP003820.1:502541-504591(+)	2506	chromosome	protein_coding	FALSE	t26_1	-7.65435	1.75095
CNAG_00187-t26_1	CNAG_00187	3	ubiquitin carboxyl-terminal hydrolase 1	CP003820.1:507083-509382(+)	2266	chromosome	protein_coding	FALSE	t26_1	-7.04652	1.33574
CNAG_00193-t26_1	CNAG_00193	3	GATA type zinc finger protein asd-4	CP003820.1:521956-525942(-)	4933	chromosome	protein_coding	FALSE	t26_1	-7.49422	1.85654
CNAG_00231-t26_1	CNAG_00231	3	hypothetical protein	CP003820.1:610159-611736(+)	1523	chromosome	protein_coding	FALSE	t26_1	-7.83007	1.4663
CNAG_00240-t26_1	CNAG_00240	3	hypothetical protein	CP003820.1:630798-634045(+)	3326	chromosome	protein_coding	FALSE	t26_1	-7.15158	1.55403
CNAG_00241-t26_1	CNAG_00241	3	protein AIR1/2	CP003820.1:635045-637248(+)	2817	chromosome	protein_coding	FALSE	t26_1	-6.87668	1.35133
CNAG_00260-t26_1	CNAG_00260	3	transformer-2 protein	CP003820.1:682650-683925(-)	1758	chromosome	protein_coding	FALSE	t26_1	-7.36552	1.41267
CNAG_00272-t26_1	CNAG_00272	3	hypothetical protein	CP003820.1:706673-712842(+)	5564	chromosome	protein_coding	FALSE	t26_1	-7.05794	1.72409
CNAG_00286-t26_1	CNAG_00286	3	putative nuclear polyadenylated mRNA-binding protein	CP003820.1:741675-743653(-)	1997	chromosome	protein_coding	FALSE	t26_1	-7.29774	1.26681
CNAG_00294-t26_1	CNAG_00294	3	splicing factor 45	CP003820.1:757285-759432(+)	3440	chromosome	protein_coding	FALSE	t26_1	-7.11795	1.19042
CNAG_00313-t26_1	CNAG_00313	3	hypothetical protein	CP003820.1:803371-806503(+)	2908	chromosome	protein_coding	FALSE	t26_1	-7.59453	1.3812
CNAG_00320-t26_1	CNAG_00320	3	anaphase-promoting complex subunit 3	CP003820.1:818412-821018(+)	2369	chromosome	protein_coding	FALSE	t26_1	-7.31382	1.43436
CNAG_00347-t26_1	CNAG_00347	3	DEAH box polypeptide 36	CP003820.1:886207-891417(-)	6185	chromosome	protein_coding	FALSE	t26_1	-7.03994	1.68757
CNAG_00356-t26_1	CNAG_00356	3	survival factor 1	CP003820.1:905842-907482(+)	1675	chromosome	protein_coding	FALSE	t26_1	-7.47113	1.13207
CNAG_00362-t26_1	CNAG_00362	3	hypothetical protein	CP003820.1:918868-920939(-)	2377	chromosome	protein_coding	FALSE	t26_1	-7.7478	1.23691
CNAG_00375-t26_1	CNAG_00375	3	histone acetyltransferase	CP003820.1:953698-956456(-)	2780	chromosome	protein_coding	FALSE	t26_1	-7.22304	1.39828
CNAG_00383-t26_1	CNAG_00383	3	Aminophospholipid translocase, putative	CP003820.1:1006846-1012075(+)	4343	chromosome	protein_coding	FALSE	t26_1	-7.37352	1.81329
CNAG_00402-t26_1	CNAG_00402	3	translation initiation factor 4G	CP003820.1:1053739-1058486(-)	5164	chromosome	protein_coding	FALSE	t26_1	-7.04736	1.70989
CNAG_00408-t26_1	CNAG_00408	3	serine/threonine-protein phosphatase PP-X isozyme 1	CP003820.1:1074731-1076164(-)	1216	chromosome	protein_coding	FALSE	t26_1	-7.88662	1.46621
CNAG_00410-t26_1	CNAG_00410	3	hypothetical protein	CP003820.1:1078249-1081100(-)	2589	chromosome	protein_coding	FALSE	t26_1	-7.40014	1.23426
CNAG_00415-t26_1	CNAG_00415	3	CMGC/CDK protein kinase	CP003820.1:1089507-1091412(+)	3376	chromosome	protein_coding	FALSE	t26_1	-7.95838	1.21669
CNAG_00416-t26_1	CNAG_00416	3	f-box/wd-repeat protein lin-23	CP003820.1:1091497-1094208(-)	2467	chromosome	protein_coding	FALSE	t26_1	-7.71617	1.337
CNAG_00422-t26_2	CNAG_00422	3	hypothetical protein, hypothetical protein, variant	CP003820.1:1103304-1107204(+)	3504	chromosome	protein_coding	FALSE	t26_2	-7.24807	1.4708
CNAG_00439-t26_1	CNAG_00439	3	hypothetical protein	CP003820.1:1139487-1143622(-)	4335	chromosome	protein_coding	FALSE	t26_1	-7.57764	1.33218
CNAG_00442-t26_1	CNAG_00442	3	cyclin	CP003820.1:1149284-1150668(+)	2137	chromosome	protein_coding	FALSE	t26_1	-6.96211	1.6743
CNAG_00464-t26_1	CNAG_00464	3	pre-mRNA-splicing factor rse1	CP003820.1:1202187-1206893(+)	3830	chromosome	protein_coding	FALSE	t26_1	-7.68334	1.7479
CNAG_00475-t26_1	CNAG_00475	3	WSC domain-containing protein	CP003820.1:1221626-1224279(-)	3310	chromosome	protein_coding	FALSE	t26_1	-7.57044	1.39336
CNAG_00487-t26_1	CNAG_00487	3	hypothetical protein	CP003820.1:1250143-1252055(+)	1812	chromosome	protein_coding	FALSE	t26_1	-7.3969	1.94078
CNAG_00498-t26_1	CNAG_00498	3	cell division cycle protein 14	CP003820.1:1275193-1277799(+)	3137	chromosome	protein_coding	FALSE	t26_1	-7.36613	1.44351
CNAG_00504-t26_1	CNAG_00504	3	peptidyl-prolyl cis-trans isomerase-like 4	CP003820.1:1287972-1289624(+)	1542	chromosome	protein_coding	FALSE	t26_1	-7.32535	1.26943
CNAG_00514-t26_1	CNAG_00514	3	hypothetical protein	CP003820.1:1309097-1311873(-)	3018	chromosome	protein_coding	FALSE	t26_1	-7.0547	1.51327
CNAG_00545-t26_1	CNAG_00545	3	cohesin loading factor subunit SCC2	CP003820.1:1389395-1396434(+)	6218	chromosome	protein_coding	FALSE	t26_1	-7.4659	1.80558
CNAG_00547-t26_1	CNAG_00547	3	hypothetical protein	CP003820.1:1402747-1406925(-)	4964	chromosome	protein_coding	FALSE	t26_1	-7.50919	1.88914
CNAG_00551-t26_1	CNAG_00551	3	poly(A) polymerase	CP003820.1:1418394-1420854(-)	2540	chromosome	protein_coding	FALSE	t26_1	-7.57301	1.34373
CNAG_00558-t26_1	CNAG_00558	3	hypothetical protein	CP003820.1:1440412-1442824(+)	4054	chromosome	protein_coding	FALSE	t26_1	-7.15151	1.86013
CNAG_00572-t26_1	CNAG_00572	3	DNA excision repair protein ERCC-2	CP003820.1:1474350-1477544(+)	2673	chromosome	protein_coding	FALSE	t26_1	-7.84218	1.47264
CNAG_00594-t26_1	CNAG_00594	3	lipid particle protein	CP003820.1:1525900-1528108(-)	2840	chromosome	protein_coding	FALSE	t26_1	-7.50445	1.48237
CNAG_00599-t26_1	CNAG_00599	3	anion transporter	CP003820.1:1541417-1544074(+)	2250	chromosome	protein_coding	FALSE	t26_1	-7.84961	1.48072
CNAG_00600-t26_1	CNAG_00600	3	capsular associated protein	CP003820.1:1544357-1546235(-)	2138	chromosome	protein_coding	FALSE	t26_1	-7.74818	1.06626
CNAG_00604-t26_1	CNAG_00604	3	hypothetical protein	CP003820.1:1551879-1553792(+)	1959	chromosome	protein_coding	FALSE	t26_1	-7.80185	1.45183
CNAG_00635-t26_1	CNAG_00635	3	cytoplasmic protein	CP003820.1:1641789-1646163(-)	4473	chromosome	protein_coding	FALSE	t26_1	-7.33625	1.81021
CNAG_00641-t26_1	CNAG_00641	3	transcription elongation factor spt5	CP003820.1:1658271-1662312(-)	3668	chromosome	protein_coding	FALSE	t26_1	-7.15645	1.39472
CNAG_00665-t26_1	CNAG_00665	3	DNA topoisomerase 2-associated protein PAT1	CP003820.1:1725974-1728798(+)	3222	chromosome	protein_coding	FALSE	t26_1	-7.24332	1.16807
CNAG_00666-t26_1	CNAG_00666	3	nucleoporin NSP1	CP003820.1:1729589-1734337(-)	4999	chromosome	protein_coding	FALSE	t26_1	-7.17769	1.63521
CNAG_00685-t26_1	CNAG_00685	3	pre-mRNA-splicing ATP-dependent RNA helicase PRP28	CP003820.1:1783940-1786368(+)	2523	chromosome	protein_coding	FALSE	t26_1	-7.02059	1.35234
CNAG_00693-t26_2	CNAG_00693	3	F-box and WD-40 domain-containing protein CDC4, F-box and WD-40 domain-containing protein CDC4, variant	CP003820.1:1802832-1805956(+)	3647	chromosome	protein_coding	FALSE	t26_2	-7.38163	1.78282
CNAG_00697-t26_1	CNAG_00697	3	UDP-glucose 4-epimerase	CP003820.1:1818178-1819491(-)	2061	chromosome	protein_coding	FALSE	t26_1	-7.49995	1.11357
CNAG_00704-t26_1	CNAG_00704	3	hypothetical protein, hypothetical protein, variant	CP003820.1:1841558-1845573(-)	4905	chromosome	protein_coding	FALSE	t26_1	-7.16502	1.82481
CNAG_00718-t26_1	CNAG_00718	3	chromatin assembly factor 1 subunit B	CP003820.1:1870897-1873733(-)	2770	chromosome	protein_coding	FALSE	t26_1	-7.21996	1.57104
CNAG_00721-t26_1	CNAG_00721	3	alpha-1,3-mannosyltransferase	CP003820.1:1879124-1881161(+)	2020	chromosome	protein_coding	FALSE	t26_1	-7.73857	1.07971
CNAG_00737-t26_1	CNAG_00737	3	hypothetical protein	CP003820.1:1926093-1928782(-)	3311	chromosome	protein_coding	FALSE	t26_1	-7.05637	1.78335
CNAG_00740-t26_1	CNAG_00740	3	swi/snf chromatin-remodeling complex subunit	CP003820.1:1934782-1940335(-)	6162	chromosome	protein_coding	FALSE	t26_1	-7.14333	1.62182
CNAG_00758-t26_1	CNAG_00758	3	regulatory protein Ral2	CP003820.1:1991621-1995118(+)	4343	chromosome	protein_coding	FALSE	t26_1	-7.48986	1.8569
CNAG_00760-t26_1	CNAG_00760	3	methylenetetrahydrofolate reductase	CP003820.1:1997730-1999914(+)	2282	chromosome	protein_coding	FALSE	t26_1	-7.48165	1.25449
CNAG_00792-t26_1	CNAG_00792	3	ATP-binding cassette transporter	CP003820.1:2087805-2094531(-)	5418	chromosome	protein_coding	FALSE	t26_1	-7.53317	1.8913
CNAG_00799-t26_1	CNAG_00799	3	cellulase	CP003820.1:2114991-2117515(+)	3640	chromosome	protein_coding	FALSE	t26_1	-7.49021	1.78335
CNAG_00817-t26_1	CNAG_00817	3	hypothetical protein	CP003820.1:2165263-2167317(+)	2137	chromosome	protein_coding	FALSE	t26_1	-7.21372	1.43377
CNAG_00823-t26_1	CNAG_00823	3	cadmium ion transporter	CP003820.1:2179310-2185060(-)	5098	chromosome	protein_coding	FALSE	t26_1	-7.67765	1.36117
CNAG_00890-t26_1	CNAG_00890	3	hypothetical protein	CP003824.1:1714010-1716778(-)	3489	chromosome	protein_coding	FALSE	t26_1	-7.16544	1.57694
CNAG_00922-t26_1	CNAG_00922	3	hypothetical protein	CP003824.1:1622401-1624458(-)	2229	chromosome	protein_coding	FALSE	t26_1	-6.88798	1.34106
CNAG_00928-t26_1	CNAG_00928	3	peptidase	CP003824.1:1605317-1610629(-)	4694	chromosome	protein_coding	FALSE	t26_1	-7.32739	1.59958
CNAG_00940-t26_1	CNAG_00940	3	exosome complex exonuclease DIS3/RRP44	CP003824.1:1581510-1585029(+)	3181	chromosome	protein_coding	FALSE	t26_1	-7.67979	1.72657
CNAG_00960-t26_1	CNAG_00960	3	ATP-dependent RNA helicase DHX8/PRP22	CP003824.1:1555453-1559791(+)	3946	chromosome	protein_coding	FALSE	t26_1	-7.39485	1.83083
CNAG_00970-t26_1	CNAG_00970	3	phosphatidate cytidylyltransferase	CP003824.1:1536613-1539150(+)	2179	chromosome	protein_coding	FALSE	t26_1	-7.46626	1.2409
CNAG_00971-t26_1	CNAG_00971	3	vacuolar fusion protein MON1	CP003824.1:1532590-1535021(-)	1914	chromosome	protein_coding	FALSE	t26_1	-7.6337	1.35636
CNAG_00988-t26_1	CNAG_00988	3	importin subunit beta-1	CP003824.1:1495524-1498482(+)	3554	chromosome	protein_coding	FALSE	t26_1	-7.49912	1.68956
CNAG_01000-t26_1	CNAG_01000	3	nuclear pore complex protein Nup155	CP003824.1:1467127-1471980(+)	4318	chromosome	protein_coding	FALSE	t26_1	-7.47981	1.6667
CNAG_01003-t26_1	CNAG_01003	3	NADPH-ferrihemoprotein reductase	CP003824.1:1458060-1460510(+)	2521	chromosome	protein_coding	FALSE	t26_1	-7.52309	1.68068
CNAG_01045-t26_1	CNAG_01045	3	hypothetical protein	CP003824.1:1355401-1357874(-)	2114	chromosome	protein_coding	FALSE	t26_1	-7.65835	1.73701
CNAG_01053-t26_1	CNAG_01053	3	nuclear pore complex protein Nup160	CP003824.1:1330355-1335165(+)	4981	chromosome	protein_coding	FALSE	t26_1	-7.47321	1.74529
CNAG_01054-t26_1	CNAG_01054	3	RNA polymerase II subunit A domain phosphatase ssu72	CP003824.1:1328658-1329992(-)	1313	chromosome	protein_coding	FALSE	t26_1	-7.44866	1.13293
CNAG_01055-t26_2	CNAG_01055	3	phospholipid transporter, phospholipid transporter, variant	CP003824.1:1325987-1328453(+)	2218	chromosome	protein_coding	FALSE	t26_2	-7.81115	1.71984
CNAG_01062-t26_1	CNAG_01062	3	CAMK/CAMKL/PASK protein kinase	CP003824.1:1304684-1308392(+)	3994	chromosome	protein_coding	FALSE	t26_1	-7.0194	1.6487
CNAG_01069-t26_1	CNAG_01069	3	hypothetical protein	CP003824.1:1284269-1287339(+)	3634	chromosome	protein_coding	FALSE	t26_1	-7.63674	1.45344
CNAG_01084-t26_1	CNAG_01084	3	ubiquitin-conjugating enzyme 4	CP003824.1:1246223-1247208(+)	1350	chromosome	protein_coding	FALSE	t26_1	-6.94812	1.95636
CNAG_01088-t26_1	CNAG_01088	3	hypothetical protein	CP003824.1:1237646-1239483(+)	2023	chromosome	protein_coding	FALSE	t26_1	-7.542	1.87138
CNAG_01091-t26_1	CNAG_01091	3	U5 small nuclear ribonucleoprotein component	CP003824.1:1230671-1234147(+)	3300	chromosome	protein_coding	FALSE	t26_1	-7.6902	1.74805
CNAG_01099-t26_1	CNAG_01099	3	cleavage and polyadenylation specificity factor subunit 2	CP003824.1:1215564-1218559(+)	2923	chromosome	protein_coding	FALSE	t26_1	-7.32855	1.27648
CNAG_01126-t26_1	CNAG_01126	3	guanine nucleotide exchange protein for ADP- robosylation factor	CP003824.1:1132708-1139266(-)	6098	chromosome	protein_coding	FALSE	t26_1	-7.52438	1.87474
CNAG_01156-t26_1	CNAG_01156	3	capsular related protein	CP003824.1:1054904-1057196(-)	2350	chromosome	protein_coding	FALSE	t26_1	-7.36377	1.39235
CNAG_01157-t26_1	CNAG_01157	3	hypothetical protein	CP003824.1:1052515-1054242(-)	2066	chromosome	protein_coding	FALSE	t26_1	-7.75227	1.24281
CNAG_01158-t26_1	CNAG_01158	3	branchpoint-bridging protein	CP003824.1:1049281-1051222(+)	2078	chromosome	protein_coding	FALSE	t26_1	-7.32265	1.3134
CNAG_01164-t26_1	CNAG_01164	3	glutamine-fructose-6-phosphate transaminase (isomerizing)	CP003824.1:1030035-1032571(-)	2916	chromosome	protein_coding	FALSE	t26_1	-7.55681	1.7873
CNAG_01183-t26_1	CNAG_01183	3	hypothetical protein	CP003824.1:982919-985239(+)	2150	chromosome	protein_coding	FALSE	t26_1	-7.50121	1.28218
CNAG_01188-t26_1	CNAG_01188	3	peroxin-19	CP003824.1:972268-973486(-)	4130	chromosome	protein_coding	FALSE	t26_1	-7.37989	1.43316
CNAG_01195-t26_1	CNAG_01195	3	cation-transporting ATPase 13A3/4/5	CP003824.1:950651-956052(+)	4913	chromosome	protein_coding	FALSE	t26_1	-7.04725	1.6772
CNAG_01199-t26_1	CNAG_01199	3	nuclear pore complex protein Nup62	CP003824.1:942496-944992(-)	2352	chromosome	protein_coding	FALSE	t26_1	-7.11168	1.1703
CNAG_01203-t26_1	CNAG_01203	3	dual specificity phosphatase 12	CP003824.1:936242-938659(+)	2322	chromosome	protein_coding	FALSE	t26_1	-7.67892	1.85603
CNAG_01208-t26_1	CNAG_01208	3	calcium-channel protein CCH1	CP003824.1:920020-927591(-)	6573	chromosome	protein_coding	FALSE	t26_1	-7.36894	1.97582
CNAG_01209-t26_1	CNAG_01209	3	1-phosphatidylinositol-3-phosphate 5-kinase	CP003824.1:911834-919846(+)	7758	chromosome	protein_coding	FALSE	t26_1	-7.40239	1.88246
CNAG_01213-t26_1	CNAG_01213	3	hypothetical protein	CP003824.1:903585-906846(-)	2808	chromosome	protein_coding	FALSE	t26_1	-7.55386	1.22645
CNAG_01217-t26_1	CNAG_01217	3	protein MPE1	CP003824.1:896777-898875(-)	2136	chromosome	protein_coding	FALSE	t26_1	-6.98135	1.38936
CNAG_01235-t26_2	CNAG_01235	3	DNA-directed RNA polymerase II subunit RPB2, DNA-directed RNA polymerase II subunit RPB2, variant	CP003824.1:850166-854221(+)	3939	chromosome	protein_coding	FALSE	t26_2	-7.67146	1.7453
CNAG_01243-t26_1	CNAG_01243	3	histone-lysine N-methyltransferase, H3 lysine-4 specific	CP003824.1:823454-828261(+)	4811	chromosome	protein_coding	FALSE	t26_1	-7.11716	1.64976
CNAG_01245-t26_1	CNAG_01245	3	hypothetical protein	CP003824.1:817959-820601(-)	2949	chromosome	protein_coding	FALSE	t26_1	-6.87529	1.34506
CNAG_01248-t26_1	CNAG_01248	3	vacuole morphology and inheritance protein 14	CP003824.1:810891-814966(-)	3409	chromosome	protein_coding	FALSE	t26_1	-7.67155	1.36429
CNAG_01250-t26_1	CNAG_01250	3	tRNA ligase	CP003824.1:804163-807327(+)	3181	chromosome	protein_coding	FALSE	t26_1	-7.45207	1.6231
CNAG_01251-t26_1	CNAG_01251	3	E3 ubiquitin-protein ligase TRIP12	CP003824.1:797289-803731(-)	6433	chromosome	protein_coding	FALSE	t26_1	-7.05478	1.77992
CNAG_01258-t26_1	CNAG_01258	3	hypothetical protein	CP003824.1:779926-784257(+)	4785	chromosome	protein_coding	FALSE	t26_1	-7.04651	1.75255
CNAG_01266-t26_1	CNAG_01266	3	ATP-dependent protease La	CP003824.1:747383-751079(-)	3631	chromosome	protein_coding	FALSE	t26_1	-7.06886	1.35943
CNAG_01270-t26_1	CNAG_01270	3	hypothetical protein	CP003824.1:738622-740133(-)	1491	chromosome	protein_coding	FALSE	t26_1	-7.48205	1.07644
CNAG_01274-t26_1	CNAG_01274	3	coatomer subunit gamma	CP003824.1:728791-731988(+)	3368	chromosome	protein_coding	FALSE	t26_1	-7.49068	1.25991
CNAG_01283-t26_1	CNAG_01283	3	beta-1,2-xylosyltransferase	CP003824.1:694060-697173(+)	2848	chromosome	protein_coding	FALSE	t26_1	-7.09875	1.97242
CNAG_01284-t26_1	CNAG_01284	3	ATPase	CP003824.1:691375-692815(+)	1677	chromosome	protein_coding	FALSE	t26_1	-7.82516	1.37862
CNAG_01298-t26_1	CNAG_01298	3	lysophospholipase NTE1	CP003824.1:650775-656728(-)	5109	chromosome	protein_coding	FALSE	t26_1	-6.99593	1.7795
CNAG_01301-t26_1	CNAG_01301	3	hypothetical protein	CP003824.1:645086-646305(+)	1146	chromosome	protein_coding	FALSE	t26_1	-6.96068	1.93864
CNAG_01306-t26_1	CNAG_01306	3	chromodomain-helicase-DNA-binding protein 3, chromodomain-helicase-DNA-binding protein 3, variant	CP003824.1:631028-634989(-)	4405	chromosome	protein_coding	FALSE	t26_1	-7.69111	1.91499
CNAG_01315-t26_1	CNAG_01315	3	protein transporter	CP003824.1:610846-613655(+)	2838	chromosome	protein_coding	FALSE	t26_1	-7.14385	1.37102
CNAG_01330-t26_1	CNAG_01330	3	hypothetical protein	CP003824.1:583261-586125(+)	2904	chromosome	protein_coding	FALSE	t26_1	-7.55892	1.39259
CNAG_01339-t26_1	CNAG_01339	3	cytoplasmic protein	CP003824.1:557149-561198(-)	3515	chromosome	protein_coding	FALSE	t26_1	-7.51685	1.60652
CNAG_01340-t26_1	CNAG_01340	3	ATPase	CP003824.1:551624-556818(-)	5057	chromosome	protein_coding	FALSE	t26_1	-7.14123	1.67344
CNAG_01352-t26_1	CNAG_01352	3	hypothetical protein	CP003824.1:523663-528046(-)	4546	chromosome	protein_coding	FALSE	t26_1	-7.08622	1.83671
CNAG_01365-t26_1	CNAG_01365	3	hypothetical protein	CP003824.1:488612-491066(-)	2647	chromosome	protein_coding	FALSE	t26_1	-6.96015	1.50152
CNAG_01371-t26_1	CNAG_01371	3	Putative regulator of G-protein signaling protein	CP003824.1:473665-475148(-)	2099	chromosome	protein_coding	FALSE	t26_1	-7.66034	1.33153
CNAG_01373-t26_1	CNAG_01373	3	septin ring protein	CP003824.1:468400-469873(-)	2342	chromosome	protein_coding	FALSE	t26_1	-7.74775	1.0674
CNAG_01377-t26_1	CNAG_01377	3	PAB-dependent poly(A)-specific ribonuclease subunit PAN2	CP003824.1:450639-454733(+)	3907	chromosome	protein_coding	FALSE	t26_1	-7.51207	1.37385
CNAG_01378-t26_1	CNAG_01378	3	STE24 endopeptidase	CP003824.1:448470-450283(+)	1634	chromosome	protein_coding	FALSE	t26_1	-7.72755	1.33767
CNAG_01385-t26_1	CNAG_01385	3	Glycosylinositolphosphoceramide galactosyltransferase	CP003824.1:432334-435188(+)	3150	chromosome	protein_coding	FALSE	t26_1	-7.15143	1.67258
CNAG_01405-t26_1	CNAG_01405	3	hypothetical protein	CP003824.1:391432-393687(+)	2566	chromosome	protein_coding	FALSE	t26_1	-7.11659	1.80892
CNAG_01415-t26_1	CNAG_01415	3	cytoplasmic protein	CP003824.1:365987-370376(+)	4075	chromosome	protein_coding	FALSE	t26_1	-7.53321	1.68489
CNAG_01421-t26_1	CNAG_01421	3	hypothetical protein	CP003824.1:348767-354444(+)	4553	chromosome	protein_coding	FALSE	t26_1	-7.52521	1.85448
CNAG_01423-t26_1	CNAG_01423	3	hypothetical protein	CP003824.1:341846-344488(-)	2505	chromosome	protein_coding	FALSE	t26_1	-7.59909	1.26698
CNAG_01429-t26_1	CNAG_01429	3	hypothetical protein	CP003824.1:329941-331320(-)	1767	chromosome	protein_coding	FALSE	t26_1	-7.24049	1.12672
CNAG_01442-t26_1	CNAG_01442	3	cysteine desulfurase IscS	CP003824.1:298461-300140(-)	3179	chromosome	protein_coding	FALSE	t26_1	-7.57551	1.50509
CNAG_01475-t26_1	CNAG_01475	3	sphingolipid C9-methyltransferase	CP003830.1:57401-59099(-)	1762	chromosome	protein_coding	FALSE	t26_1	-7.66086	1.06321
CNAG_01477-t26_1	CNAG_01477	3	Serine palmitoyltransferase	CP003830.1:64925-67166(-)	2795	chromosome	protein_coding	FALSE	t26_1	-7.48463	1.78341
CNAG_01482-t26_1	CNAG_01482	3	solute carrier family 25 (mitochondrial phosphate transporter), member 23/24/25/41	CP003830.1:77686-79914(+)	2752	chromosome	protein_coding	FALSE	t26_1	-7.63703	1.70324
CNAG_01496-t26_1	CNAG_01496	3	protein phosphatase 5	CP003830.1:110616-112873(+)	1967	chromosome	protein_coding	FALSE	t26_1	-7.65442	1.72397
CNAG_01502-t26_1	CNAG_01502	3	major facilitator superfamily transporter	CP003830.1:126686-129307(+)	2349	chromosome	protein_coding	FALSE	t26_1	-7.53688	1.37319
CNAG_01508-t26_1	CNAG_01508	3	hypothetical protein	CP003830.1:138708-142251(-)	3676	chromosome	protein_coding	FALSE	t26_1	-7.15212	1.50539
CNAG_01510-t26_1	CNAG_01510	3	hypothetical protein	CP003830.1:144203-148498(-)	3967	chromosome	protein_coding	FALSE	t26_1	-7.41965	1.70884
CNAG_01513-t26_1	CNAG_01513	3	hypothetical protein	CP003830.1:156452-158331(+)	1659	chromosome	protein_coding	FALSE	t26_1	-7.81246	1.2435
CNAG_01520-t26_1	CNAG_01520	3	histone-arginine methyltransferase CARM1	CP003830.1:170775-172918(+)	1730	chromosome	protein_coding	FALSE	t26_1	-7.67923	1.35995
CNAG_01523-t26_1	CNAG_01523	3	putative mitogen-activated protein kinase HOG1	CP003830.1:176967-178586(-)	1725	chromosome	protein_coding	FALSE	t26_1	-7.676	1.74828
CNAG_01530-t26_1	CNAG_01530	3	suppressor protein SPT23	CP003830.1:195573-200242(+)	5647	chromosome	protein_coding	FALSE	t26_1	-7.14473	1.79667
CNAG_01535-t26_1	CNAG_01535	3	Amino acid permease	CP003830.1:216233-218650(-)	2172	chromosome	protein_coding	FALSE	t26_1	-7.68006	1.76067
CNAG_01537-t26_1	CNAG_01537	3	ATP-dependent RNA helicase VAD1	CP003830.1:225895-228081(+)	2789	chromosome	protein_coding	FALSE	t26_1	-7.29069	1.18959
CNAG_01553-t26_1	CNAG_01553	3	CORD and CS domain-containing protein	CP003830.1:263974-265388(+)	1357	chromosome	protein_coding	FALSE	t26_1	-7.95152	1.07759
CNAG_01575-t26_1	CNAG_01575	3	ATP-binding cassette transporter	CP003830.1:329357-335558(+)	5078	chromosome	protein_coding	FALSE	t26_1	-7.46109	1.8482
CNAG_01579-t26_1	CNAG_01579	3	vacuolar membrane-associated protein IML1	CP003830.1:342670-348752(-)	6222	chromosome	protein_coding	FALSE	t26_1	-7.39063	1.83314
CNAG_01583-t26_1	CNAG_01583	3	vacuolar-sorting protein SNF7	CP003830.1:355697-356778(-)	1034	chromosome	protein_coding	FALSE	t26_1	-7.4947	1.1222
CNAG_01591-t26_1	CNAG_01591	3	hypothetical protein	CP003830.1:367146-371325(-)	4092	chromosome	protein_coding	FALSE	t26_1	-7.1036	1.65098
CNAG_01603-t26_1	CNAG_01603	3	hypothetical protein	CP003830.1:393523-394518(-)	1757	chromosome	protein_coding	FALSE	t26_1	-7.705	1.94095
CNAG_01609-t26_1	CNAG_01609	3	Cystathionine gamma-synthase	CP003830.1:406107-408256(+)	4849	chromosome	protein_coding	FALSE	t26_1	-7.52662	1.25759
CNAG_01614-t26_1	CNAG_01614	3	ubiquitin carboxyl-terminal hydrolase 10	CP003830.1:428198-430149(+)	1765	chromosome	protein_coding	FALSE	t26_1	-7.59881	1.28649
CNAG_01616-t26_1	CNAG_01616	3	hypothetical protein	CP003830.1:432446-436177(-)	4135	chromosome	protein_coding	FALSE	t26_1	-7.1188	1.45427
CNAG_01619-t26_1	CNAG_01619	3	hypothetical protein	CP003830.1:441161-443539(+)	2252	chromosome	protein_coding	FALSE	t26_1	-7.63483	1.44995
CNAG_01620-t26_1	CNAG_01620	3	hypothetical protein	CP003830.1:443769-445734(-)	1939	chromosome	protein_coding	FALSE	t26_1	-7.76206	1.2313
CNAG_01626-t26_1	CNAG_01626	3	transcriptional adapter 2-alpha	CP003830.1:455514-457846(-)	2682	chromosome	protein_coding	FALSE	t26_1	-7.13635	1.13173
CNAG_01630-t26_1	CNAG_01630	3	polyadenylation factor subunit 2	CP003830.1:461993-464395(-)	2341	chromosome	protein_coding	FALSE	t26_1	-7.11414	1.2122
CNAG_01631-t26_1	CNAG_01631	3	mRNA cap guanine-N7 methyltransferase	CP003830.1:464833-467150(+)	2298	chromosome	protein_coding	FALSE	t26_1	-7.13177	1.49799
CNAG_01646-t26_1	CNAG_01646	3	rab escort protein	CP003830.1:510918-512574(-)	1628	chromosome	protein_coding	FALSE	t26_1	-7.81167	1.32741
CNAG_01655-t26_1	CNAG_01655	3	dynamin GTPase	CP003830.1:534312-537194(-)	2945	chromosome	protein_coding	FALSE	t26_1	-7.23475	1.19767
CNAG_01660-t26_1	CNAG_01660	3	translation initiation factor eif-2b subunit alpha	CP003830.1:548087-549666(+)	1336	chromosome	protein_coding	FALSE	t26_1	-7.46381	1.11998
CNAG_01669-t26_1	CNAG_01669	3	metallo-beta-lactamase	CP003830.1:563041-564645(-)	1589	chromosome	protein_coding	FALSE	t26_1	-7.38651	1.24753
CNAG_01678-t26_1	CNAG_01678	3	Na /H exchanger AnNHA1	CP003830.1:582565-585737(-)	3196	chromosome	protein_coding	FALSE	t26_1	-6.94359	1.50155
CNAG_01694-t26_1	CNAG_01694	3	hypothetical protein	CP003830.1:629579-635048(+)	5671	chromosome	protein_coding	FALSE	t26_1	-7.17226	1.84124
CNAG_01698-t26_1	CNAG_01698	3	hypothetical protein	CP003830.1:642668-644751(-)	2117	chromosome	protein_coding	FALSE	t26_1	-6.98357	1.95037
CNAG_01707-t26_1	CNAG_01707	3	Putative regulator of G-protein signaling protein	CP003830.1:667543-671984(-)	4298	chromosome	protein_coding	FALSE	t26_1	-7.59079	1.37954
CNAG_01716-t26_1	CNAG_01716	3	hypothetical protein	CP003830.1:694262-696861(+)	2796	chromosome	protein_coding	FALSE	t26_1	-7.03258	1.54842
CNAG_01717-t26_1	CNAG_01717	3	cell differentiation protein rcd1	CP003830.1:697418-698958(-)	2422	chromosome	protein_coding	FALSE	t26_1	-7.19306	1.62937
CNAG_01723-t26_1	CNAG_01723	3	hypothetical protein	CP003830.1:720265-722160(-)	2232	chromosome	protein_coding	FALSE	t26_1	-7.60384	1.37216
CNAG_01730-t26_1	CNAG_01730	3	STE/STE7/MEK1 protein kinase	CP003830.1:738664-740350(-)	1662	chromosome	protein_coding	FALSE	t26_1	-7.72169	1.36607
CNAG_01734-t26_1	CNAG_01734	3	pre-mRNA-splicing factor ATP-dependent RNA helicase DHX16	CP003830.1:749311-753122(+)	3396	chromosome	protein_coding	FALSE	t26_1	-7.51014	1.40867
CNAG_01738-t26_1	CNAG_01738	3	hypothetical protein	CP003830.1:757556-760476(-)	3184	chromosome	protein_coding	FALSE	t26_1	-7.07907	1.64806
CNAG_01740-t26_1	CNAG_01740	3	septin	CP003830.1:763888-765530(-)	1590	chromosome	protein_coding	FALSE	t26_1	-7.65293	1.08159
CNAG_01746-t26_1	CNAG_01746	3	E3 ubiquitin-protein ligase RNF14	CP003830.1:776088-777932(-)	2495	chromosome	protein_coding	FALSE	t26_1	-7.12929	1.99346
CNAG_01754-t26_1	CNAG_01754	3	hypothetical protein	CP003830.1:797201-800374(-)	2959	chromosome	protein_coding	FALSE	t26_1	-7.70081	1.33375
CNAG_01826-t26_1	CNAG_01826	3	transcription initiation factor TFIIH subunit 1	CP003830.1:1018462-1020898(-)	2390	chromosome	protein_coding	FALSE	t26_1	-7.62797	1.27046
CNAG_01842-t26_1	CNAG_01842	3	hypothetical protein	CP003830.1:1054381-1059369(-)	4984	chromosome	protein_coding	FALSE	t26_1	-7.1615	1.65243
CNAG_01845-t26_1	CNAG_01845	3	AGC/PKC protein kinase	CP003830.1:1063921-1067704(-)	3620	chromosome	protein_coding	FALSE	t26_1	-7.5327	1.5913
CNAG_01850-t26_1	CNAG_01850	3	Two-component-like sensor kinase	CP003830.1:1085115-1089891(-)	5017	chromosome	protein_coding	FALSE	t26_1	-7.42744	1.82808
CNAG_01855-t26_1	CNAG_01855	3	hypothetical protein	CP003830.1:1100329-1101301(+)	1124	chromosome	protein_coding	FALSE	t26_1	-7.87765	1.47263
CNAG_01863-t26_1	CNAG_01863	3	ATP-dependent helicase STH1/SNF2	CP003830.1:1120095-1124697(+)	4629	chromosome	protein_coding	FALSE	t26_1	-7.28199	1.60129
CNAG_01868-t26_1	CNAG_01868	3	protein KTI12	CP003830.1:1137673-1138771(+)	1035	chromosome	protein_coding	FALSE	t26_1	-7.34829	1.08081
CNAG_01875-t26_1	CNAG_01875	3	wd-repeat protein	CP003830.1:1148539-1153810(+)	4693	chromosome	protein_coding	FALSE	t26_1	-7.17621	1.51705
CNAG_01876-t26_1	CNAG_01876	3	TBC1 domain family member 5	CP003830.1:1153981-1156861(-)	2776	chromosome	protein_coding	FALSE	t26_1	-7.14571	1.37415
CNAG_01882-t26_1	CNAG_01882	3	histone-lysine N-methyltransferase, H3 lysine-79 specific	CP003830.1:1167426-1169655(-)	2205	chromosome	protein_coding	FALSE	t26_1	-7.94184	1.2
CNAG_01897-t26_1	CNAG_01897	3	bromodomain-containing factor 1	CP003830.1:1199861-1202319(-)	2566	chromosome	protein_coding	FALSE	t26_1	-7.35134	1.74849
CNAG_01902-t26_1	CNAG_01902	3	general transcriptional repressor	CP003830.1:1212118-1215746(+)	4420	chromosome	protein_coding	FALSE	t26_1	-7.15511	1.65056
CNAG_01904-t26_1	CNAG_01904	3	vacuolar amino acid transporter 5	CP003830.1:1222780-1224670(+)	1755	chromosome	protein_coding	FALSE	t26_1	-7.7662	1.62639
CNAG_01906-t26_1	CNAG_01906	3	mitochondrial distribution and morphology protein 12	CP003830.1:1230395-1231561(+)	1602	chromosome	protein_coding	FALSE	t26_1	-7.74379	1.42566
CNAG_01917-t26_1	CNAG_01917	3	ribonuclease P protein subunit POP4	CP003830.1:1261561-1262680(-)	1235	chromosome	protein_coding	FALSE	t26_1	-7.94835	1.08899
CNAG_01918-t26_1	CNAG_01918	3	cytoskeletal regulatory protein binding protein	CP003830.1:1263440-1267151(+)	3952	chromosome	protein_coding	FALSE	t26_1	-7.02902	1.62532
CNAG_01923-t26_1	CNAG_01923	3	ATPase GET3	CP003830.1:1274580-1276100(-)	1443	chromosome	protein_coding	FALSE	t26_1	-7.511	1.10977
CNAG_01941-t26_1	CNAG_01941	3	glucan synthesis regulatory protein	CP003830.1:1327027-1329660(+)	3211	chromosome	protein_coding	FALSE	t26_1	-7.33973	1.45477
CNAG_01948-t26_1	CNAG_01948	3	nuclear protein	CP003830.1:1341038-1344263(+)	3220	chromosome	protein_coding	FALSE	t26_1	-7.12317	1.53129
CNAG_01973-t26_1	CNAG_01973	3	C2H2 zinc finger protein Zas1A	CP003830.1:1411957-1416172(-)	3959	chromosome	protein_coding	FALSE	t26_1	-7.0485	1.75552
CNAG_01981-t26_1	CNAG_01981	3	sulfide:quinone oxidoreductase	CP003830.1:1431075-1432624(-)	1659	chromosome	protein_coding	FALSE	t26_1	-7.4078	0.948519
CNAG_01988-t26_1	CNAG_01988	3	bacteriophytochrome histidine kinase, bacteriophytochrome histidine kinase, variant	CP003830.1:1460712-1466749(-)	6347	chromosome	protein_coding	FALSE	t26_1	-7.17933	1.65692
CNAG_01988-t26_2	CNAG_01988	3	bacteriophytochrome histidine kinase, bacteriophytochrome histidine kinase, variant	CP003830.1:1460793-1466749(-)	6410	chromosome	protein_coding	FALSE	t26_2	-7.44613	1.84058
CNAG_02028-t26_1	CNAG_02028	3	CMGC/SRPK protein kinase	CP003825.1:1388990-1391323(-)	3018	chromosome	protein_coding	FALSE	t26_1	-7.45962	1.69683
CNAG_02032-t26_1	CNAG_02032	3	nuclear export factor	CP003825.1:1372865-1378196(+)	5081	chromosome	protein_coding	FALSE	t26_1	-7.13878	1.64851
CNAG_02064-t26_1	CNAG_02064	3	TATA-box-binding protein-associated factor	CP003825.1:1290929-1297060(+)	5803	chromosome	protein_coding	FALSE	t26_1	-7.49191	1.86546
CNAG_02077-t26_1	CNAG_02077	3	elongator complex protein 5	CP003825.1:1261043-1262465(+)	1228	chromosome	protein_coding	FALSE	t26_1	-7.2688	1.27858
CNAG_02080-t26_1	CNAG_02080	3	hypothetical protein, hypothetical protein, variant	CP003825.1:1251315-1252524(-)	1997	chromosome	protein_coding	FALSE	t26_1	-7.39771	1.04327
CNAG_02088-t26_1	CNAG_02088	3	hypothetical protein	CP003825.1:1230428-1231913(-)	1790	chromosome	protein_coding	FALSE	t26_1	-7.65633	1.21629
CNAG_02092-t26_1	CNAG_02092	3	protein EFR3	CP003825.1:1217852-1221410(-)	3510	chromosome	protein_coding	FALSE	t26_1	-7.16954	1.52349
CNAG_02110-t26_1	CNAG_02110	3	peptide alpha-N-acetyltransferase	CP003825.1:1159393-1162583(-)	2777	chromosome	protein_coding	FALSE	t26_1	-7.25529	1.16276
CNAG_02123-t26_1	CNAG_02123	3	methionyl-tRNA formyltransferase	CP003825.1:1134460-1135883(+)	1440	chromosome	protein_coding	FALSE	t26_1	-7.92141	1.21302
CNAG_02134-t26_1	CNAG_02134	3	rsc chromatin remodeling complex subunit	CP003825.1:1108241-1110403(-)	2180	chromosome	protein_coding	FALSE	t26_1	-7.14685	1.38817
CNAG_02137-t26_1	CNAG_02137	3	hypothetical protein	CP003825.1:1101908-1105310(+)	2708	chromosome	protein_coding	FALSE	t26_1	-7.72705	1.42922
CNAG_02141-t26_1	CNAG_02141	3	hypothetical protein	CP003825.1:1089344-1091583(+)	2398	chromosome	protein_coding	FALSE	t26_1	-7.55912	1.37701
CNAG_02153-t26_1	CNAG_02153	3	glucose repression regulatory protein TUP1	CP003825.1:1066156-1068416(+)	2134	chromosome	protein_coding	FALSE	t26_1	-7.35643	1.25483
CNAG_02157-t26_1	CNAG_02157	3	hypothetical protein	CP003825.1:1056521-1058534(-)	1686	chromosome	protein_coding	FALSE	t26_1	-7.48711	1.28875
CNAG_02161-t26_1	CNAG_02161	3	cortical actin cytoskeleton protein asp1	CP003825.1:1041966-1046131(-)	3688	chromosome	protein_coding	FALSE	t26_1	-7.13051	1.43548
CNAG_02166-t26_1	CNAG_02166	3	DNA-directed RNA polymerase II subunit RPB1	CP003825.1:1024451-1030517(+)	6036	chromosome	protein_coding	FALSE	t26_1	-7.49555	1.87831
CNAG_02171-t26_1	CNAG_02171	3	DNA polymerase eta subunit	CP003825.1:1007584-1010391(+)	2358	chromosome	protein_coding	FALSE	t26_1	-7.71878	1.33918
CNAG_02172-t26_1	CNAG_02172	3	ubiquitin-protein ligase	CP003825.1:1001107-1007049(+)	5942	chromosome	protein_coding	FALSE	t26_1	-7.08206	1.67377
CNAG_02175-t26_1	CNAG_02175	3	5'-3' exoribonuclease 1	CP003825.1:991751-997012(-)	4745	chromosome	protein_coding	FALSE	t26_1	-7.46841	1.86249
CNAG_02177-t26_1	CNAG_02177	3	serine/threonine-protein phosphatase PP2A catalytic subunit	CP003825.1:985300-986874(-)	1591	chromosome	protein_coding	FALSE	t26_1	-7.45315	1.04365
CNAG_02178-t26_1	CNAG_02178	3	hypothetical protein	CP003825.1:981571-984777(-)	2859	chromosome	protein_coding	FALSE	t26_1	-7.67185	1.70343
CNAG_02180-t26_1	CNAG_02180	3	phosphate transporter	CP003825.1:974770-978104(+)	4131	chromosome	protein_coding	FALSE	t26_1	-7.04248	1.73378
CNAG_02183-t26_1	CNAG_02183	3	anaphase-promoting complex subunit 1	CP003825.1:963123-969355(-)	6501	chromosome	protein_coding	FALSE	t26_1	-7.19374	1.49842
CNAG_02233-t26_1	CNAG_02233	3	serine/threonine-protein kinase ATR	CP003825.1:836740-844476(-)	6908	chromosome	protein_coding	FALSE	t26_1	-7.52279	1.8714
CNAG_02240-t26_1	CNAG_02240	3	cytoplasmic protein	CP003825.1:821972-825033(-)	2595	chromosome	protein_coding	FALSE	t26_1	-7.83426	1.45845
CNAG_02262-t26_1	CNAG_02262	3	ATP-binding cassette transporter	CP003825.1:755484-762308(+)	5156	chromosome	protein_coding	FALSE	t26_1	-7.45218	1.88679
CNAG_02265-t26_1	CNAG_02265	3	exportin-T	CP003825.1:745986-750284(+)	3694	chromosome	protein_coding	FALSE	t26_1	-7.51572	1.71109
CNAG_02270-t26_1	CNAG_02270	3	homoserine O-acetyltransferase	CP003825.1:734018-735245(+)	1840	chromosome	protein_coding	FALSE	t26_1	-7.35982	0.949645
CNAG_02286-t26_1	CNAG_02286	3	cytoplasmic protein	CP003825.1:694811-699931(+)	5177	chromosome	protein_coding	FALSE	t26_1	-7.46273	1.72941
CNAG_02303-t26_1	CNAG_02303	3	pre-mRNA-splicing factor ATP-dependent RNA helicase prp16	CP003825.1:654688-659816(+)	4034	chromosome	protein_coding	FALSE	t26_1	-7.15379	1.40899
CNAG_02305-t26_1	CNAG_02305	3	hypothetical protein	CP003825.1:650760-653097(+)	3457	chromosome	protein_coding	FALSE	t26_1	-7.58252	1.48072
CNAG_02322-t26_1	CNAG_02322	3	hypothetical protein	CP003825.1:614653-617381(+)	3154	chromosome	protein_coding	FALSE	t26_1	-7.68991	1.35677
CNAG_02323-t26_1	CNAG_02323	3	hypothetical protein	CP003825.1:610380-613945(-)	3189	chromosome	protein_coding	FALSE	t26_1	-7.69787	1.30498
CNAG_02336-t26_1	CNAG_02336	3	hypothetical protein	CP003825.1:576684-579394(+)	3396	chromosome	protein_coding	FALSE	t26_1	-7.81299	1.47966
CNAG_02341-t26_1	CNAG_02341	3	cyclin binding protein	CP003825.1:564956-568849(+)	3977	chromosome	protein_coding	FALSE	t26_1	-7.13249	1.64917
CNAG_02343-t26_1	CNAG_02343	3	hypothetical protein	CP003825.1:559422-561981(-)	2373	chromosome	protein_coding	FALSE	t26_1	-7.71716	1.33889
CNAG_02356-t26_1	CNAG_02356	3	phosphatidylinositol glycan, class F	CP003825.1:527902-528877(-)	1122	chromosome	protein_coding	FALSE	t26_1	-7.36878	1.26249
CNAG_02365-t26_1	CNAG_02365	3	Amidase	CP003825.1:507979-510040(+)	2050	chromosome	protein_coding	FALSE	t26_1	-7.65439	1.74463
CNAG_02374-t26_1	CNAG_02374	3	hypothetical protein	CP003825.1:485289-488190(+)	2899	chromosome	protein_coding	FALSE	t26_1	-7.57386	1.38221
CNAG_02375-t26_1	CNAG_02375	3	polyphosphoinositide phosphatase	CP003825.1:481191-484674(-)	2940	chromosome	protein_coding	FALSE	t26_1	-7.67311	1.36035
CNAG_02393-t26_1	CNAG_02393	3	hypothetical protein	CP003825.1:442072-446783(-)	5150	chromosome	protein_coding	FALSE	t26_1	-7.32258	1.53201
CNAG_02399-t26_1	CNAG_02399	3	glutathione-disulfide reductase	CP003825.1:424266-426338(+)	1992	chromosome	protein_coding	FALSE	t26_1	-7.34716	0.972149
CNAG_02419-t26_1	CNAG_02419	3	hypothetical protein	CP003825.1:371109-373752(+)	2882	chromosome	protein_coding	FALSE	t26_1	-7.55786	1.28279
CNAG_02423-t26_1	CNAG_02423	3	hypothetical protein	CP003825.1:364246-365785(+)	2475	chromosome	protein_coding	FALSE	t26_1	-7.05869	1.93026
CNAG_02426-t26_1	CNAG_02426	3	pre-mRNA-splicing factor syf1	CP003825.1:356659-359955(-)	3192	chromosome	protein_coding	FALSE	t26_1	-7.30332	1.31898
CNAG_02428-t26_1	CNAG_02428	3	GC-rich sequence DNA-binding factor	CP003825.1:351815-354599(-)	3028	chromosome	protein_coding	FALSE	t26_1	-7.02402	1.52416
CNAG_02449-t26_1	CNAG_02449	3	long-chain fatty acid CoA ligase	CP003825.1:302003-304647(-)	2742	chromosome	protein_coding	FALSE	t26_1	-7.14403	1.12329
CNAG_02453-t26_1	CNAG_02453	3	hypothetical protein	CP003825.1:289499-295497(-)	4575	chromosome	protein_coding	FALSE	t26_1	-7.06746	1.71869
CNAG_02457-t26_1	CNAG_02457	3	importin beta-2 subunit	CP003825.1:274872-277949(+)	3285	chromosome	protein_coding	FALSE	t26_1	-7.29537	1.18362
CNAG_02467-t26_1	CNAG_02467	3	DNA repair/transcription protein MET18/MMS19	CP003825.1:241356-245284(+)	3992	chromosome	protein_coding	FALSE	t26_1	-7.61448	1.25783
CNAG_02472-t26_1	CNAG_02472	3	endosomal P24A protein	CP003825.1:226624-228567(-)	2216	chromosome	protein_coding	FALSE	t26_1	-7.58604	1.30863
CNAG_02490-t26_1	CNAG_02490	3	DNA repair protein MRE11	CP003825.1:174654-177818(+)	4308	chromosome	protein_coding	FALSE	t26_1	-7.31732	1.48999
CNAG_02494-t26_1	CNAG_02494	3	carboxypeptidase D	CP003825.1:165645-168217(+)	2423	chromosome	protein_coding	FALSE	t26_1	-7.66425	1.34831
CNAG_02504-t26_1	CNAG_02504	3	hypothetical protein	CP003825.1:142631-143872(-)	1207	chromosome	protein_coding	FALSE	t26_1	-7.94899	1.19115
CNAG_02511-t26_1	CNAG_02511	3	Calcium-dependent protein kinase 1	CP003825.1:126281-128269(+)	1968	chromosome	protein_coding	FALSE	t26_1	-7.8514	1.48913
CNAG_02512-t26_1	CNAG_02512	3	DNA repair protein RAD16	CP003825.1:121394-125423(+)	3527	chromosome	protein_coding	FALSE	t26_1	-6.97837	1.9599
CNAG_02530-t26_1	CNAG_02530	3	hypothetical protein	CP003825.1:71519-74200(+)	2603	chromosome	protein_coding	FALSE	t26_1	-7.07152	1.19984
CNAG_02536-t26_1	CNAG_02536	3	transcription initiation factor TFIID subunit 6	CP003825.1:58257-60018(-)	2014	chromosome	protein_coding	FALSE	t26_1	-7.11785	1.21769
CNAG_02547-t26_1	CNAG_02547	3	nuclear pore complex protein Nup205	CP003825.1:28352-35017(-)	6171	chromosome	protein_coding	FALSE	t26_1	-7.46291	1.70254
CNAG_02555-t26_1	CNAG_02555	3	Putative Zn2-Cys6 zinc-finger transcription factor	CP003825.1:8251-11129(-)	2565	chromosome	protein_coding	FALSE	t26_1	-7.6299	1.27523
CNAG_02564-t26_1	CNAG_02564	3	tRNA-splicing endonuclease subunit Sen54	CP003822.1:1357371-1359286(+)	3023	chromosome	protein_coding	FALSE	t26_1	-6.87686	1.35178
CNAG_02566-t26_1	CNAG_02566	3	hepatocyte nuclear factor	CP003822.1:1351585-1354444(+)	3586	chromosome	protein_coding	FALSE	t26_1	-7.17098	1.6343
CNAG_02579-t26_2	CNAG_02579	3	ARID-containing regulator of virulence traits and carbon assimilation	CP003822.1:1313768-1318691(-)	5054	chromosome	protein_coding	FALSE	t26_2	-7.40333	1.85465
CNAG_02597-t26_1	CNAG_02597	3	hypothetical protein	CP003822.1:1265342-1267499(-)	2127	chromosome	protein_coding	FALSE	t26_1	-7.32197	1.25215
CNAG_02605-t26_1	CNAG_02605	3	tbc1 domain family protein	CP003822.1:1245361-1247442(+)	2100	chromosome	protein_coding	FALSE	t26_1	-7.60485	1.25018
CNAG_02663-t26_1	CNAG_02663	3	ribonucleoside-diphosphate reductase subunit M2	CP003822.1:1083642-1085388(+)	1594	chromosome	protein_coding	FALSE	t26_1	-7.83526	1.46642
CNAG_02686-t26_1	CNAG_02686	3	Cystathionine beta-lyase	CP003822.1:1015753-1018781(-)	2978	chromosome	protein_coding	FALSE	t26_1	-7.54851	1.20342
CNAG_02698-t26_1	CNAG_02698	3	hypothetical protein	CP003822.1:982804-985910(-)	3011	chromosome	protein_coding	FALSE	t26_1	-7.09385	1.40586
CNAG_02700-t26_1	CNAG_02700	3	C2H2 type zinc finger transcription factor	CP003822.1:971147-976289(-)	4960	chromosome	protein_coding	FALSE	t26_1	-7.15902	1.56121
CNAG_02702-t26_1	CNAG_02702	3	putative voltage-gated chloride channel	CP003822.1:964531-968031(+)	2717	chromosome	protein_coding	FALSE	t26_1	-7.66026	1.34237
CNAG_02715-t26_1	CNAG_02715	3	alpha-1,6-mannosyltransferase	CP003822.1:931824-933917(+)	1948	chromosome	protein_coding	FALSE	t26_1	-7.66863	1.34785
CNAG_02745-t26_1	CNAG_02745	3	dicer-like protein 2	CP003822.1:856228-859574(-)	3175	chromosome	protein_coding	FALSE	t26_1	-7.54844	1.70685
CNAG_02766-t26_1	CNAG_02766	3	hypothetical protein	CP003822.1:815689-817489(-)	2013	chromosome	protein_coding	FALSE	t26_1	-7.04822	1.56633
CNAG_02769-t26_1	CNAG_02769	3	hypothetical protein	CP003822.1:811387-812876(+)	1564	chromosome	protein_coding	FALSE	t26_1	-7.34117	0.958706
CNAG_02782-t26_1	CNAG_02782	3	cytoplasmic protein	CP003822.1:776653-778280(+)	1812	chromosome	protein_coding	FALSE	t26_1	-7.88934	1.13467
CNAG_02785-t26_1	CNAG_02785	3	hypothetical protein	CP003822.1:770281-772797(+)	2350	chromosome	protein_coding	FALSE	t26_1	-7.50689	1.30487
CNAG_02793-t26_1	CNAG_02793	3	kynurenine 3-monooxygenase	CP003822.1:754105-756107(-)	1774	chromosome	protein_coding	FALSE	t26_1	-7.56268	1.19881
CNAG_02796-t26_1	CNAG_02796	3	3-deoxy-7-phosphoheptulonate synthase	CP003822.1:748810-751177(+)	2971	chromosome	protein_coding	FALSE	t26_1	-7.80032	1.46378
CNAG_02800-t26_1	CNAG_02800	3	hypothetical protein	CP003822.1:740099-742134(+)	2435	chromosome	protein_coding	FALSE	t26_1	-7.03929	1.41407
CNAG_02803-t26_1	CNAG_02803	3	hypothetical protein	CP003822.1:734112-735066(-)	1818	chromosome	protein_coding	FALSE	t26_1	-7.95599	1.19409
CNAG_02816-t26_1	CNAG_02816	3	nuclear pore complex protein Nup93	CP003822.1:703591-706829(+)	3027	chromosome	protein_coding	FALSE	t26_1	-7.29202	1.19858
CNAG_02823-t26_1	CNAG_02823	3	bloom syndrome protein	CP003822.1:682979-687313(+)	3987	chromosome	protein_coding	FALSE	t26_1	-7.21211	1.67863
CNAG_02844-t26_1	CNAG_02844	3	CDP-diacylglycerol-glycerol-3-phosphate 3- phosphatidyltransferase	CP003822.1:632149-634020(+)	1839	chromosome	protein_coding	FALSE	t26_1	-7.3678	1.27225
CNAG_02845-t26_1	CNAG_02845	3	hypothetical protein	CP003822.1:630016-631834(-)	1570	chromosome	protein_coding	FALSE	t26_1	-7.47553	1.04901
CNAG_02856-t26_1	CNAG_02856	3	potassium ion transporter	CP003822.1:599657-603445(-)	3582	chromosome	protein_coding	FALSE	t26_1	-7.03388	1.75789
CNAG_02857-t26_1	CNAG_02857	3	hypothetical protein	CP003822.1:595927-598628(+)	3198	chromosome	protein_coding	FALSE	t26_1	-7.05648	1.66314
CNAG_02862-t26_1	CNAG_02862	3	aprataxin	CP003822.1:584703-585766(+)	1182	chromosome	protein_coding	FALSE	t26_1	-7.75316	1.41343
CNAG_02876-t26_1	CNAG_02876	3	Ornithine decarboxylase	CP003822.1:554303-556055(+)	2292	chromosome	protein_coding	FALSE	t26_1	-7.59734	1.79848
CNAG_02882-t26_1	CNAG_02882	3	hypothetical protein	CP003822.1:538335-540967(+)	3860	chromosome	protein_coding	FALSE	t26_1	-7.16554	1.84728
CNAG_02895-t26_1	CNAG_02895	3	dynamin GTPase	CP003822.1:509518-512528(-)	3103	chromosome	protein_coding	FALSE	t26_1	-7.04081	1.98592
CNAG_02897-t26_1	CNAG_02897	3	inositol hexaphosphate kinase 1	CP003822.1:502414-506263(-)	4211	chromosome	protein_coding	FALSE	t26_1	-7.07116	1.68051
CNAG_02922-t26_1	CNAG_02922	3	hypothetical protein	CP003822.1:442606-445294(+)	2145	chromosome	protein_coding	FALSE	t26_1	-7.7493	1.24395
CNAG_02929-t26_1	CNAG_02929	3	transcription initiation factor TFIID subunit 1	CP003822.1:425297-429093(-)	3658	chromosome	protein_coding	FALSE	t26_1	-7.05289	1.36556
CNAG_02936-t26_1	CNAG_02936	3	CCR4-NOT transcription complex subunit 1	CP003822.1:400276-407421(+)	7512	chromosome	protein_coding	FALSE	t26_1	-7.41437	1.8529
CNAG_02937-t26_1	CNAG_02937	3	translocation protein sec63	CP003822.1:397227-399630(+)	2358	chromosome	protein_coding	FALSE	t26_1	-7.45884	1.25041
CNAG_02947-t26_1	CNAG_02947	3	SCYL protein kinase	CP003822.1:368592-371948(+)	3122	chromosome	protein_coding	FALSE	t26_1	-7.55986	1.37713
CNAG_02955-t26_1	CNAG_02955	3	hypothetical protein	CP003822.1:353614-354384(-)	813	chromosome	protein_coding	FALSE	t26_1	-7.48822	1.13512
CNAG_02962-t26_1	CNAG_02962	3	CMGC/DYRK/PRP4 protein kinase	CP003822.1:330245-333182(+)	2768	chromosome	protein_coding	FALSE	t26_1	-7.04758	1.42583
CNAG_02973-t26_1	CNAG_02973	3	tRNA-splicing endonuclease subunit SEN2	CP003822.1:304991-307000(+)	1991	chromosome	protein_coding	FALSE	t26_1	-7.65133	1.75242
CNAG_02977-t26_1	CNAG_02977	3	metal resistance protein YCF1	CP003822.1:293809-299197(-)	5124	chromosome	protein_coding	FALSE	t26_1	-7.40861	1.81733
CNAG_02997-t26_1	CNAG_02997	3	protein STU1	CP003822.1:245644-249935(-)	3905	chromosome	protein_coding	FALSE	t26_1	-7.42579	1.462
CNAG_03003-t26_1	CNAG_03003	3	chromatin structure-remodeling complex subunit SFH1	CP003822.1:231485-233440(+)	2235	chromosome	protein_coding	FALSE	t26_1	-7.15172	1.40576
CNAG_03006-t26_1	CNAG_03006	3	hypothetical protein	CP003822.1:226673-228241(-)	1551	chromosome	protein_coding	FALSE	t26_1	-7.13025	1.57646
CNAG_03013-t26_1	CNAG_03013	3	OPT family small oligopeptide transporter	CP003822.1:210067-213646(+)	4303	chromosome	protein_coding	FALSE	t26_1	-7.12511	1.95544
CNAG_03017-t26_1	CNAG_03017	3	transcription initiation factor TFIIF subunit alpha	CP003822.1:198848-201333(-)	2595	chromosome	protein_coding	FALSE	t26_1	-6.99456	1.4383
CNAG_03018-t26_1	CNAG_03018	3	Putative zinc finger transcription factor	CP003822.1:194871-197973(-)	3127	chromosome	protein_coding	FALSE	t26_1	-7.11974	1.86974
CNAG_03028-t26_1	CNAG_03028	3	hypothetical protein	CP003822.1:162412-162965(-)	788	chromosome	protein_coding	FALSE	t26_1	-7.94372	1.13509
CNAG_03052-t26_1	CNAG_03052	3	PP2Cc protein phosphatase	CP003822.1:110998-113374(+)	2392	chromosome	protein_coding	FALSE	t26_1	-7.48792	1.7281
CNAG_03116-t26_1	CNAG_03116	3	forkhead transcription factor 3	CP003827.1:93764-96257(+)	3076	chromosome	protein_coding	FALSE	t26_1	-7.15247	1.53191
CNAG_03119-t26_1	CNAG_03119	3	hypothetical protein	CP003827.1:104460-105606(-)	1011	chromosome	protein_coding	FALSE	t26_1	-7.95679	1.18645
CNAG_03120-t26_1	CNAG_03120	3	alpha-1,3-glucan synthase, alpha-1,3-glucan synthase, variant	CP003827.1:106153-114132(-)	7955	chromosome	protein_coding	FALSE	t26_1	-7.46314	1.90981
CNAG_03120-t26_2	CNAG_03120	3	alpha-1,3-glucan synthase, alpha-1,3-glucan synthase, variant	CP003827.1:106153-114132(-)	7982	chromosome	protein_coding	FALSE	t26_2	-7.39638	1.88661
CNAG_03121-t26_1	CNAG_03121	3	hypothetical protein	CP003827.1:115374-120079(+)	4738	chromosome	protein_coding	FALSE	t26_1	-7.24005	1.52977
CNAG_03135-t26_1	CNAG_03135	3	hypothetical protein	CP003827.1:151598-154074(+)	2864	chromosome	protein_coding	FALSE	t26_1	-7.09717	1.97235
CNAG_03136-t26_1	CNAG_03136	3	hypothetical protein	CP003827.1:154782-156865(-)	3079	chromosome	protein_coding	FALSE	t26_1	-7.07506	1.91117
CNAG_03139-t26_1	CNAG_03139	3	Phosphatidylethanolamine N-methyltransferase	CP003827.1:164504-168469(+)	4107	chromosome	protein_coding	FALSE	t26_1	-7.52038	1.4593
CNAG_03152-t26_1	CNAG_03152	3	calcium-binding protein	CP003827.1:196415-197808(-)	1417	chromosome	protein_coding	FALSE	t26_1	-7.47195	1.77992
CNAG_03157-t26_1	CNAG_03157	3	hypothetical protein	CP003827.1:209209-211460(-)	2189	chromosome	protein_coding	FALSE	t26_1	-7.06955	1.74282
CNAG_03158-t26_1	CNAG_03158	3	alpha-1,3-mannosyltransferase CMT1	CP003827.1:211734-213375(+)	2323	chromosome	protein_coding	FALSE	t26_1	-7.76604	1.22191
CNAG_03168-t26_1	CNAG_03168	3	sulfite reductase (NADPH) flavoprotein alpha- component	CP003827.1:233647-237026(-)	3340	chromosome	protein_coding	FALSE	t26_1	-7.34696	0.959338
CNAG_03171-t26_1	CNAG_03171	3	WEE protein kinase	CP003827.1:241906-245469(-)	4066	chromosome	protein_coding	FALSE	t26_1	-7.17637	1.64425
CNAG_03183-t26_1	CNAG_03183	3	nuclear protein	CP003827.1:277023-280428(-)	3270	chromosome	protein_coding	FALSE	t26_1	-7.01424	1.48805
CNAG_03188-t26_1	CNAG_03188	3	histone-lysine N-methyltransferase, H3 lysine-36 specific	CP003827.1:290291-293439(-)	4107	chromosome	protein_coding	FALSE	t26_1	-7.62288	1.747
CNAG_03190-t26_1	CNAG_03190	3	CCR4-NOT transcription complex subunit	CP003827.1:299574-301917(+)	2878	chromosome	protein_coding	FALSE	t26_1	-7.58358	1.48734
CNAG_03220-t26_1	CNAG_03220	3	hypothetical protein	CP003827.1:377812-379759(+)	2029	chromosome	protein_coding	FALSE	t26_1	-7.03664	1.37204
CNAG_03244-t26_1	CNAG_03244	3	hypothetical protein	CP003827.1:432134-433521(+)	1652	chromosome	protein_coding	FALSE	t26_1	-6.95633	1.39166
CNAG_03265-t26_1	CNAG_03265	3	hypothetical protein	CP003827.1:517990-520956(+)	2802	chromosome	protein_coding	FALSE	t26_1	-7.56609	1.27091
CNAG_03273-t26_1	CNAG_03273	3	transcription initiation factor TFIID subunit 2	CP003827.1:538993-545080(-)	5572	chromosome	protein_coding	FALSE	t26_1	-7.05803	1.70964
CNAG_03276-t26_1	CNAG_03276	3	Nonsense-mediated mRNA decay protein 3, putative	CP003827.1:548842-550326(+)	1301	chromosome	protein_coding	FALSE	t26_1	-7.02984	1.46915
CNAG_03277-t26_1	CNAG_03277	3	inositol oxygenase	CP003827.1:550874-552051(+)	1005	chromosome	protein_coding	FALSE	t26_1	-7.68029	1.84157
CNAG_03296-t26_1	CNAG_03296	3	tyrosine specific protein phosphatase	CP003827.1:593370-594366(+)	1621	chromosome	protein_coding	FALSE	t26_1	-7.94873	1.19491
CNAG_03299-t26_1	CNAG_03299	3	coatomer beta subunit	CP003827.1:597594-601029(+)	3075	chromosome	protein_coding	FALSE	t26_1	-7.44606	1.23567
CNAG_03328-t26_1	CNAG_03328	3	hypothetical protein	CP003827.1:660594-662149(-)	1995	chromosome	protein_coding	FALSE	t26_1	-7.91685	1.56974
CNAG_03336-t26_1	CNAG_03336	3	hypothetical protein	CP003827.1:678579-682137(+)	3804	chromosome	protein_coding	FALSE	t26_1	-7.0811	1.6736
CNAG_03349-t26_1	CNAG_03349	3	pre-mRNA-processing factor 17	CP003827.1:719057-721284(-)	2779	chromosome	protein_coding	FALSE	t26_1	-7.3241	1.28674
CNAG_03378-t26_1	CNAG_03378	3	DNA binding protein, putative	CP003827.1:796651-799016(+)	2429	chromosome	protein_coding	FALSE	t26_1	-7.66441	1.86015
CNAG_03397-t26_1	CNAG_03397	3	hypothetical protein	CP003827.1:844883-846796(+)	2332	chromosome	protein_coding	FALSE	t26_1	-7.15333	1.53151
CNAG_03399-t26_1	CNAG_03399	3	SIT4-associating protein/190	CP003827.1:850190-854640(-)	6388	chromosome	protein_coding	FALSE	t26_1	-7.24634	1.58416
CNAG_03402-t26_1	CNAG_03402	3	hypothetical protein	CP003827.1:860578-862867(-)	2127	chromosome	protein_coding	FALSE	t26_1	-7.62174	1.28429
CNAG_03409-t26_1	CNAG_03409	3	osomolarity two-component system, response regulator SKN7	CP003827.1:881545-885128(-)	3636	chromosome	protein_coding	FALSE	t26_1	-7.0834	1.56818
CNAG_03415-t26_1	CNAG_03415	3	hypothetical protein	CP003827.1:894571-895212(+)	967	chromosome	protein_coding	FALSE	t26_1	-6.96282	1.93824
CNAG_03447-t26_1	CNAG_03447	3	hypothetical protein	CP003827.1:968777-972184(+)	3677	chromosome	protein_coding	FALSE	t26_1	-7.18617	1.622
CNAG_03448-t26_1	CNAG_03448	3	translation initiation factor eIF-2B subunit delta	CP003827.1:972307-973885(-)	2258	chromosome	protein_coding	FALSE	t26_1	-7.33246	1.27585
CNAG_03450-t26_1	CNAG_03450	3	ATP-binding cassette transporter	CP003827.1:975965-981943(+)	5498	chromosome	protein_coding	FALSE	t26_1	-7.06795	1.65559
CNAG_03466-t26_1	CNAG_03466	3	RNA-dependent RNA polymerase 1	CP003827.1:1025186-1029851(-)	3864	chromosome	protein_coding	FALSE	t26_1	-7.55265	1.8793
CNAG_03485-t26_1	CNAG_03485	3	polyamine transporter 1	CP003827.1:1084057-1086696(-)	3362	chromosome	protein_coding	FALSE	t26_1	-7.05155	1.76407
CNAG_03516-t26_1	CNAG_03516	3	hypothetical protein	CP003827.1:1159854-1162068(-)	3210	chromosome	protein_coding	FALSE	t26_1	-7.52062	1.88029
CNAG_03528-t26_1	CNAG_03528	3	AP-2 complex subunit alpha	CP003827.1:1198427-1202221(+)	3655	chromosome	protein_coding	FALSE	t26_1	-7.56544	1.34356
CNAG_03540-t26_1	CNAG_03540	3	aspartyl/glutamyl-tRNA(Asn/Gln) amidotransferase, B subunit	CP003827.1:1229453-1231459(-)	2146	chromosome	protein_coding	FALSE	t26_1	-7.721	1.35093
CNAG_03542-t26_1	CNAG_03542	3	Arginase	CP003827.1:1234088-1235690(-)	1510	chromosome	protein_coding	FALSE	t26_1	-7.37118	1.3944
CNAG_03554-t26_1	CNAG_03554	3	coatomer protein complex, subunit alpha (xenin)	CP003827.1:1263783-1267893(+)	4011	chromosome	protein_coding	FALSE	t26_1	-7.44171	1.24507
CNAG_03582-t26_1	CNAG_03582	3	pH-response regulator protein palA/RIM20	CP003827.1:1326882-1330110(+)	3129	chromosome	protein_coding	FALSE	t26_1	-7.51944	1.38596
CNAG_03587-t26_1	CNAG_03587	3	hypothetical protein	CP003827.1:1341210-1344766(-)	3950	chromosome	protein_coding	FALSE	t26_1	-7.46624	1.40895
CNAG_03596-t26_1	CNAG_03596	3	2-oxoglutarate dehydrogenase E2 component (dihydrolipoamide succinyltransferase)	CP003821.1:288048-289920(-)	1632	chromosome	protein_coding	FALSE	t26_1	-7.47925	1.06459
CNAG_03620-t26_1	CNAG_03620	3	hypothetical protein	CP003821.1:356282-360711(+)	4034	chromosome	protein_coding	FALSE	t26_1	-7.15784	1.48147
CNAG_03625-t26_1	CNAG_03625	3	RNA polymerase I-specific transcription initiation factor RRN7	CP003821.1:375002-378300(+)	2820	chromosome	protein_coding	FALSE	t26_1	-7.10746	1.91609
CNAG_03633-t26_1	CNAG_03633	3	hypothetical protein	CP003821.1:393383-396366(-)	2864	chromosome	protein_coding	FALSE	t26_1	-7.39789	1.85561
CNAG_03657-t26_1	CNAG_03657	3	hypothetical protein	CP003821.1:459928-464677(+)	4796	chromosome	protein_coding	FALSE	t26_1	-7.17109	1.54544
CNAG_03658-t26_1	CNAG_03658	3	hypothetical protein	CP003821.1:465049-466097(-)	1247	chromosome	protein_coding	FALSE	t26_1	-7.75648	1.0718
CNAG_03673-t26_1	CNAG_03673	3	serine/threonine-protein phosphatase PP-Z1	CP003821.1:498759-500544(+)	2651	chromosome	protein_coding	FALSE	t26_1	-7.20652	1.80181
CNAG_03674-t26_1	CNAG_03674	3	oxoglutarate dehydrogenase (succinyl- transferring), E1 component	CP003821.1:501747-505146(-)	3376	chromosome	protein_coding	FALSE	t26_1	-7.56528	1.93008
CNAG_03684-t26_1	CNAG_03684	3	ATP-binding cassette, subfamily B (MDR/TAP), member 10	CP003821.1:527886-530752(-)	2496	chromosome	protein_coding	FALSE	t26_1	-7.45366	1.23763
CNAG_03694-t26_1	CNAG_03694	3	iron ion transporter	CP003821.1:550195-551962(-)	1775	chromosome	protein_coding	FALSE	t26_1	-6.88672	1.65031
CNAG_03699-t26_1	CNAG_03699	3	pre-mRNA-processing ATP-dependent RNA helicase PRP5	CP003821.1:563166-566689(+)	3731	chromosome	protein_coding	FALSE	t26_1	-6.99222	1.46287
CNAG_03701-t26_1	CNAG_03701	3	3-phosphoshikimate 1-carboxyvinyltransferase	CP003821.1:569253-574360(-)	5347	chromosome	protein_coding	FALSE	t26_1	-7.49846	1.82298
CNAG_03706-t26_1	CNAG_03706	3	serine/threonine-protein phosphatase PP1	CP003821.1:579995-581257(+)	1894	chromosome	protein_coding	FALSE	t26_1	-7.68509	1.75432
CNAG_03710-t26_1	CNAG_03710	3	hypothetical protein	CP003821.1:591234-594726(-)	3433	chromosome	protein_coding	FALSE	t26_1	-7.02596	1.64196
CNAG_03711-t26_1	CNAG_03711	3	oligosaccharidyl-lipid flippase	CP003821.1:596085-597862(-)	2746	chromosome	protein_coding	FALSE	t26_1	-7.64697	1.35233
CNAG_03718-t26_1	CNAG_03718	3	mitochondrial intermediate peptidase 2	CP003821.1:614134-616713(+)	2848	chromosome	protein_coding	FALSE	t26_1	-7.08589	1.84152
CNAG_03723-t26_1	CNAG_03723	3	nuclear protein	CP003821.1:625352-628025(-)	3109	chromosome	protein_coding	FALSE	t26_1	-7.50915	1.39228
CNAG_03742-t26_1	CNAG_03742	3	staphylococcal nuclease domain-containing protein 1	CP003821.1:673808-677687(-)	4719	chromosome	protein_coding	FALSE	t26_1	-7.25423	1.1794
CNAG_03748-t26_1	CNAG_03748	3	large subunit ribosomal protein L19	CP003821.1:687877-696697(+)	8276	chromosome	protein_coding	FALSE	t26_1	-7.48605	1.85823
CNAG_03760-t26_1	CNAG_03760	3	hypothetical protein	CP003821.1:727558-730601(+)	2811	chromosome	protein_coding	FALSE	t26_1	-7.60807	1.28153
CNAG_03761-t26_1	CNAG_03761	3	mRNA 3'-end-processing protein rna14	CP003821.1:730717-734395(-)	3348	chromosome	protein_coding	FALSE	t26_1	-7.23861	1.18298
CNAG_03776-t26_1	CNAG_03776	3	hypothetical protein	CP003821.1:787149-788907(+)	2743	chromosome	protein_coding	FALSE	t26_1	-7.87339	1.21754
CNAG_03818-t26_1	CNAG_03818	3	osomolarity two-component system, response regulator SSK1	CP003821.1:918188-922308(-)	4162	chromosome	protein_coding	FALSE	t26_1	-7.07515	1.74463
CNAG_03826-t26_1	CNAG_03826	3	histone acetyltransferase esa1	CP003821.1:942152-943958(-)	2214	chromosome	protein_coding	FALSE	t26_1	-6.99007	1.88109
CNAG_03836-t26_2	CNAG_03836	3	hypothetical protein, hypothetical protein, variant	CP003821.1:965821-969037(+)	3114	chromosome	protein_coding	FALSE	t26_2	-7.50114	1.3141
CNAG_03839-t26_3	CNAG_03839	3	CCR4-NOT transcription complex subunit 4, CCR4-NOT transcription complex subunit 4, variant 1, CCR4-NOT transcription complex subunit 4, variant 2	CP003821.1:974291-977393(-)	3864	chromosome	protein_coding	FALSE	t26_3	-7.47911	1.72064
CNAG_03841-t26_1	CNAG_03841	3	hypothetical protein	CP003821.1:981171-984024(+)	3466	chromosome	protein_coding	FALSE	t26_1	-7.04568	1.77111
CNAG_03845-t26_1	CNAG_03845	3	multidrug resistance protein fnx1	CP003821.1:995079-997036(-)	2073	chromosome	protein_coding	FALSE	t26_1	-7.5358	1.26187
CNAG_03849-t26_1	CNAG_03849	3	nuclear protein	CP003821.1:1004300-1007396(+)	3540	chromosome	protein_coding	FALSE	t26_1	-7.10568	1.91046
CNAG_03866-t26_1	CNAG_03866	3	solute carrier family 32 (vesicular inhibitory amino acid transporter)	CP003821.1:1042529-1044425(-)	2039	chromosome	protein_coding	FALSE	t26_1	-7.12056	1.91109
CNAG_03886-t26_1	CNAG_03886	3	hypothetical protein	CP003821.1:1096775-1099234(+)	3394	chromosome	protein_coding	FALSE	t26_1	-7.23046	1.44916
CNAG_03893-t26_1	CNAG_03893	3	MAP kinase phosphatase	CP003821.1:1112833-1115678(+)	2931	chromosome	protein_coding	FALSE	t26_1	-7.1575	1.6666
CNAG_03904-t26_1	CNAG_03904	3	26S protease regulatory subunit 6B	CP003821.1:1145158-1146970(-)	1963	chromosome	protein_coding	FALSE	t26_1	-7.45634	1.12967
CNAG_03917-t26_1	CNAG_03917	3	nuclear pore complex protein Nup85	CP003821.1:1181487-1184228(+)	2638	chromosome	protein_coding	FALSE	t26_1	-7.35484	1.30292
CNAG_03942-t26_1	CNAG_03942	3	THO complex subunit 2	CP003821.1:1237565-1244276(+)	6439	chromosome	protein_coding	FALSE	t26_1	-7.14763	1.63581
CNAG_03950-t26_1	CNAG_03950	3	transcription elongation factor spt6	CP003821.1:1259254-1264033(+)	4776	chromosome	protein_coding	FALSE	t26_1	-7.30962	1.60851
CNAG_03960-t26_1	CNAG_03960	3	Gly-Xaa carboxypeptidase	CP003821.1:1279126-1281494(-)	2447	chromosome	protein_coding	FALSE	t26_1	-7.91062	1.55619
CNAG_03963-t26_1	CNAG_03963	3	tyrosine phosphatase	CP003821.1:1287314-1288092(+)	1016	chromosome	protein_coding	FALSE	t26_1	-7.94593	1.13264
CNAG_03989-t26_1	CNAG_03989	3	hypothetical protein	CP003821.1:1342326-1345039(+)	2816	chromosome	protein_coding	FALSE	t26_1	-7.68017	1.35139
CNAG_04005-t26_2	CNAG_04005	3	cytoplasmic protein, cytoplasmic protein, variant	CP003821.1:1376966-1379479(+)	3269	chromosome	protein_coding	FALSE	t26_2	-7.37808	1.81218
CNAG_04010-t26_1	CNAG_04010	3	GTP cyclohydrolase I	CP003821.1:1392453-1393975(-)	1624	chromosome	protein_coding	FALSE	t26_1	-7.34027	0.97054
CNAG_04047-t26_1	CNAG_04047	3	hypothetical protein, hypothetical protein, variant	CP003821.1:1489438-1492448(+)	3247	chromosome	protein_coding	FALSE	t26_1	-7.14034	1.91106
CNAG_04051-t26_1	CNAG_04051	3	ATP-dependent RNA helicase A	CP003821.1:1498701-1503979(+)	5067	chromosome	protein_coding	FALSE	t26_1	-7.39331	1.59157
CNAG_04073-t26_1	CNAG_04073	3	hypothetical protein	CP003821.1:1553822-1557873(-)	4616	chromosome	protein_coding	FALSE	t26_1	-7.02493	1.60123
CNAG_04113-t26_1	CNAG_04113	3	hypothetical protein	CP003828.1:36112-39437(-)	4419	chromosome	protein_coding	FALSE	t26_1	-7.09262	1.91655
CNAG_04115-t26_1	CNAG_04115	3	hypothetical protein	CP003828.1:44910-47548(+)	2928	chromosome	protein_coding	FALSE	t26_1	-6.87929	1.34407
CNAG_04118-t26_1	CNAG_04118	3	CMGC/CDK/CRK7 protein kinase	CP003828.1:53393-57012(-)	3752	chromosome	protein_coding	FALSE	t26_1	-7.02516	1.5888
CNAG_04119-t26_1	CNAG_04119	3	rho guanyl-nucleotide exchange factor	CP003828.1:58285-63345(+)	4922	chromosome	protein_coding	FALSE	t26_1	-7.49221	1.85914
CNAG_04130-t26_1	CNAG_04130	3	hypothetical protein	CP003828.1:83556-85406(-)	3094	chromosome	protein_coding	FALSE	t26_1	-6.97849	1.49203
CNAG_04131-t26_1	CNAG_04131	3	antiviral helicase SKI2	CP003828.1:86545-91429(-)	4040	chromosome	protein_coding	FALSE	t26_1	-7.59121	1.30587
CNAG_04136-t26_1	CNAG_04136	3	methylthioribose-1-phosphate isomerase	CP003828.1:101022-102468(+)	4191	chromosome	protein_coding	FALSE	t26_1	-7.95227	1.09726
CNAG_04141-t26_1	CNAG_04141	3	vacuolar protein	CP003828.1:112612-114673(+)	2553	chromosome	protein_coding	FALSE	t26_1	-7.11942	1.78565
CNAG_04146-t26_1	CNAG_04146	3	hypothetical protein	CP003828.1:126719-129719(+)	2958	chromosome	protein_coding	FALSE	t26_1	-7.94367	1.24413
CNAG_04149-t26_1	CNAG_04149	3	nuclear pore complex protein Nup107	CP003828.1:134806-137690(-)	2663	chromosome	protein_coding	FALSE	t26_1	-7.3794	1.47947
CNAG_04158-t26_1	CNAG_04158	3	Nucleosome assembly complex protein	CP003828.1:155821-159121(+)	3139	chromosome	protein_coding	FALSE	t26_1	-7.4694	1.40093
CNAG_04159-t26_1	CNAG_04159	3	ariadne-1	CP003828.1:160043-161926(+)	2268	chromosome	protein_coding	FALSE	t26_1	-7.0999	1.87243
CNAG_04161-t26_1	CNAG_04161	3	hypothetical protein	CP003828.1:164272-166628(-)	2348	chromosome	protein_coding	FALSE	t26_1	-7.54562	1.27243
CNAG_04176-t26_1	CNAG_04176	3	hypothetical protein	CP003828.1:202282-204139(-)	4286	chromosome	protein_coding	FALSE	t26_1	-7.29633	1.90113
CNAG_04178-t26_1	CNAG_04178	3	hypothetical protein	CP003828.1:212901-214976(+)	2042	chromosome	protein_coding	FALSE	t26_1	-6.96054	1.49304
CNAG_04190-t26_1	CNAG_04190	3	DNA topoisomerase I	CP003828.1:243700-247155(+)	2997	chromosome	protein_coding	FALSE	t26_1	-7.0913	1.31907
CNAG_04191-t26_1	CNAG_04191	3	SCYL protein kinase	CP003828.1:247940-251279(-)	3350	chromosome	protein_coding	FALSE	t26_1	-7.15286	1.47118
CNAG_04207-t26_1	CNAG_04207	3	homeobox protein cut-like	CP003828.1:292512-294915(+)	2262	chromosome	protein_coding	FALSE	t26_1	-7.63637	1.31172
CNAG_04215-t26_1	CNAG_04215	3	sulfate adenylyltransferase	CP003828.1:314822-316777(+)	2006	chromosome	protein_coding	FALSE	t26_1	-7.36992	0.950018
CNAG_04224-t26_2	CNAG_04224	3	carboxy-terminal domain RNA polymerase II polypeptide A small phosphatase, carboxy-terminal domain RNA polymerase II polypeptide A small phosphatase, variant	CP003828.1:335063-337173(+)	2406	chromosome	protein_coding	FALSE	t26_2	-7.17835	1.40245
CNAG_04242-t26_1	CNAG_04242	3	hypothetical protein	CP003828.1:378885-381129(+)	3154	chromosome	protein_coding	FALSE	t26_1	-6.87018	1.34938
CNAG_04243-t26_1	CNAG_04243	3	cell division control protein 24	CP003828.1:384843-388564(+)	5006	chromosome	protein_coding	FALSE	t26_1	-7.55712	1.86323
CNAG_04263-t26_1	CNAG_04263	3	hypothetical protein	CP003828.1:427114-429540(-)	2467	chromosome	protein_coding	FALSE	t26_1	-6.9541	1.49098
CNAG_04271-t26_1	CNAG_04271	3	hypothetical protein	CP003828.1:445901-447602(+)	2427	chromosome	protein_coding	FALSE	t26_1	-7.12945	1.64747
CNAG_04276-t26_1	CNAG_04276	3	cytosine-purine permease	CP003828.1:455813-457834(-)	1990	chromosome	protein_coding	FALSE	t26_1	-7.75361	1.67473
CNAG_04277-t26_1	CNAG_04277	3	hypothetical protein	CP003828.1:458224-462336(+)	3359	chromosome	protein_coding	FALSE	t26_1	-7.06193	1.79717
CNAG_04279-t26_1	CNAG_04279	3	hypothetical protein	CP003828.1:465915-468745(+)	3978	chromosome	protein_coding	FALSE	t26_1	-7.15613	1.57903
CNAG_04282-t26_1	CNAG_04282	3	CMGC/MAPK protein kinase	CP003828.1:474680-477547(+)	3033	chromosome	protein_coding	FALSE	t26_1	-7.12924	1.64604
CNAG_04284-t26_1	CNAG_04284	3	hypothetical protein	CP003828.1:482859-484565(-)	1877	chromosome	protein_coding	FALSE	t26_1	-7.08865	1.20403
CNAG_04289-t26_1	CNAG_04289	3	hypothetical protein	CP003828.1:489662-492489(-)	2990	chromosome	protein_coding	FALSE	t26_1	-6.98505	1.48707
CNAG_04303-t26_1	CNAG_04303	3	E3 ubiquitin-protein ligase bre1	CP003828.1:517443-520398(+)	3055	chromosome	protein_coding	FALSE	t26_1	-7.0286	1.43284
CNAG_04312-t26_1	CNAG_04312	3	mannose-6-phosphate isomerase	CP003828.1:536255-537717(+)	1612	chromosome	protein_coding	FALSE	t26_1	-7.52262	1.10214
CNAG_04318-t26_1	CNAG_04318	3	telomere length regulation protein	CP003828.1:551542-555124(-)	3801	chromosome	protein_coding	FALSE	t26_1	-7.3814	1.46825
CNAG_04321-t26_1	CNAG_04321	3	hypothetical protein	CP003828.1:559190-561742(+)	2736	chromosome	protein_coding	FALSE	t26_1	-6.92939	1.22196
CNAG_04327-t26_1	CNAG_04327	3	hypothetical protein	CP003828.1:575511-579798(-)	4250	chromosome	protein_coding	FALSE	t26_1	-7.44539	1.27051
CNAG_04335-t26_1	CNAG_04335	3	phosphatidylinositol 4-kinase	CP003828.1:596225-603495(-)	6242	chromosome	protein_coding	FALSE	t26_1	-7.40011	1.83765
CNAG_04341-t26_1	CNAG_04341	3	recyclin-1	CP003828.1:615438-619038(+)	5832	chromosome	protein_coding	FALSE	t26_1	-7.64676	1.37707
CNAG_04358-t26_1	CNAG_04358	3	iron-sulfur clusters transporter ATM1, mitochondrial, variant, iron-sulfur clusters transporter atm1, mitochondrial	CP003828.1:659598-662062(-)	3662	chromosome	protein_coding	FALSE	t26_1	-7.45044	1.24169
CNAG_04373-t26_1	CNAG_04373	3	alginate lyase	CP003828.1:701922-703577(-)	2229	chromosome	protein_coding	FALSE	t26_1	-7.65712	1.90866
CNAG_04393-t26_1	CNAG_04393	3	RNA helicase	CP003828.1:742967-748789(-)	8894	chromosome	protein_coding	FALSE	t26_1	-7.07819	1.70159
CNAG_04398-t26_1	CNAG_04398	3	specific RNA polymerase II transcription factor	CP003828.1:757210-760655(+)	3129	chromosome	protein_coding	FALSE	t26_1	-6.94999	1.65757
CNAG_04407-t26_1	CNAG_04407	3	dynein intermediate chain, cytosolic	CP003828.1:773702-776307(-)	2261	chromosome	protein_coding	FALSE	t26_1	-7.26963	1.33834
CNAG_04432-t26_1	CNAG_04432	3	hypothetical protein	CP003828.1:852530-854728(+)	1939	chromosome	protein_coding	FALSE	t26_1	-7.68332	1.32232
CNAG_04436-t26_1	CNAG_04436	3	hypothetical protein	CP003828.1:868743-869885(+)	1386	chromosome	protein_coding	FALSE	t26_1	-7.73831	1.2473
CNAG_04444-t26_1	CNAG_04444	3	splicing factor 3B subunit 1	CP003828.1:882333-886001(-)	3552	chromosome	protein_coding	FALSE	t26_1	-7.46397	1.71164
CNAG_04450-t26_1	CNAG_04450	3	chromodomain-helicase-DNA-binding protein 1	CP003828.1:894731-900385(-)	5143	chromosome	protein_coding	FALSE	t26_1	-7.05424	1.68019
CNAG_04451-t26_1	CNAG_04451	3	ribonuclease P/MRP protein subunit POP1	CP003828.1:901435-904412(-)	2652	chromosome	protein_coding	FALSE	t26_1	-7.15764	1.34904
CNAG_04453-t26_1	CNAG_04453	3	inositolphosphorylceramide synthase	CP003828.1:905446-906895(-)	1710	chromosome	protein_coding	FALSE	t26_1	-7.1286	1.22586
CNAG_04485-t26_1	CNAG_04485	3	long-chain acyl-CoA synthetase	CP003828.1:987131-989549(-)	2647	chromosome	protein_coding	FALSE	t26_1	-7.0393	2.01059
CNAG_04501-t26_1	CNAG_04501	3	anthranilate synthase/indole-3-glycerol phosphate synthase/phosphoribosylanthranilate isomerase	CP003828.1:1024146-1026500(-)	3193	chromosome	protein_coding	FALSE	t26_1	-7.66874	1.83588
CNAG_04505-t26_1	CNAG_04505	3	guanine nucleotide-binding protein subunit alpha	CP003828.1:1036332-1037938(-)	2619	chromosome	protein_coding	FALSE	t26_1	-7.80394	1.4553
CNAG_04570-t26_1	CNAG_04570	3	hypothetical protein	CP003829.1:1007076-1009961(-)	3825	chromosome	protein_coding	FALSE	t26_1	-7.37764	1.56952
CNAG_04575-t26_1	CNAG_04575	3	G2/mitotic-specific cyclin 1/2	CP003829.1:993190-995261(+)	2553	chromosome	protein_coding	FALSE	t26_1	-7.30276	1.38895
CNAG_04583-t26_1	CNAG_04583	3	hypothetical protein	CP003829.1:967957-971353(+)	4098	chromosome	protein_coding	FALSE	t26_1	-7.03601	1.4944
CNAG_04586-t26_2	CNAG_04586	3	LIM-homeobox protein, LIM-homeobox protein, variant	CP003829.1:958575-961194(+)	3592	chromosome	protein_coding	FALSE	t26_2	-7.33844	1.75888
CNAG_04599-t26_1	CNAG_04599	3	3-methyl-2-oxobutanoate hydroxymethyltransferase	CP003829.1:923603-926905(-)	3264	chromosome	protein_coding	FALSE	t26_1	-7.0213	1.60212
CNAG_04604-t26_1	CNAG_04604	3	tryptophan-tRNA ligase	CP003829.1:908379-910683(-)	2117	chromosome	protein_coding	FALSE	t26_1	-7.37656	1.15317
CNAG_04609-t26_1	CNAG_04609	3	argonaute	CP003829.1:894944-898951(+)	3209	chromosome	protein_coding	FALSE	t26_1	-7.43575	1.27114
CNAG_04613-t26_1	CNAG_04613	3	ATP-binding cassette, subfamily F, member 3	CP003829.1:884213-886798(+)	2335	chromosome	protein_coding	FALSE	t26_1	-7.44638	1.11946
CNAG_04622-t26_1	CNAG_04622	3	endoplasmic reticulum protein	CP003829.1:852701-854465(-)	2364	chromosome	protein_coding	FALSE	t26_1	-7.11445	1.9585
CNAG_04641-t26_1	CNAG_04641	3	general transcription factor 3C polypeptide 3 (transcription factor C subunit 4)	CP003829.1:793533-797215(-)	3383	chromosome	protein_coding	FALSE	t26_1	-7.73192	1.23854
CNAG_04650-t26_1	CNAG_04650	3	actin-like protein arp6	CP003829.1:775655-777613(-)	1649	chromosome	protein_coding	FALSE	t26_1	-7.70849	1.24703
CNAG_04671-t26_1	CNAG_04671	3	hypothetical protein	CP003829.1:727019-728741(-)	1866	chromosome	protein_coding	FALSE	t26_1	-7.12525	1.22206
CNAG_04676-t26_1	CNAG_04676	3	6-phosphofructokinase	CP003829.1:717536-720549(-)	3168	chromosome	protein_coding	FALSE	t26_1	-7.17227	1.1486
CNAG_04678-t26_1	CNAG_04678	3	AGC/AKT protein kinase	CP003829.1:712868-715100(+)	2244	chromosome	protein_coding	FALSE	t26_1	-7.57991	1.73622
CNAG_04684-t26_1	CNAG_04684	3	protein transporter SEC23	CP003829.1:702218-704891(+)	3037	chromosome	protein_coding	FALSE	t26_1	-7.42006	1.21465
CNAG_04697-t26_1	CNAG_04697	3	zinc finger protein	CP003829.1:665841-669654(+)	4144	chromosome	protein_coding	FALSE	t26_1	-7.23954	1.5396
CNAG_04719-t26_1	CNAG_04719	3	solute carrier family 41	CP003829.1:595366-597515(-)	2124	chromosome	protein_coding	FALSE	t26_1	-7.63139	1.34246
CNAG_04733-t26_1	CNAG_04733	3	DNA repair protein rad5	CP003829.1:549226-553811(+)	4524	chromosome	protein_coding	FALSE	t26_1	-7.52306	1.87219
CNAG_04734-t26_1	CNAG_04734	3	mitochondrial ornithine carrier protein	CP003829.1:547606-548895(+)	1388	chromosome	protein_coding	FALSE	t26_1	-7.3005	1.12795
CNAG_04740-t26_1	CNAG_04740	3	hypothetical protein	CP003829.1:529498-532968(+)	3200	chromosome	protein_coding	FALSE	t26_1	-7.16067	1.36774
CNAG_04743-t26_1	CNAG_04743	3	oligosaccharyltransferase complex subunit beta	CP003829.1:522077-523722(-)	1535	chromosome	protein_coding	FALSE	t26_1	-7.53536	1.26524
[truncated: 7,190 more rows]

## Sheet: Cluster 1
ID	Name	Bgd count	Result count	Result gene list	Pct of bgd	Fold enrichment	Odds ratio	P-value	Benjamini	Bonferroni
GO:0007131	reciprocal meiotic recombination	4	2	CNAG_03807,CNAG_05364,	50	20.64	40.93	0.0033829	0.353741	0.862639
GO:0035825	homologous recombination	4	2	CNAG_03807,CNAG_05364,	50	20.64	40.93	0.0033829	0.353741	0.862639
GO:0061982	meiosis I cell cycle process	5	2	CNAG_03807,CNAG_05364,	40	16.51	27.28	0.00554888	0.353741	1
GO:0007127	meiosis I	5	2	CNAG_03807,CNAG_05364,	40	16.51	27.28	0.00554888	0.353741	1
GO:0140013	meiotic nuclear division	7	2	CNAG_03807,CNAG_05364,	28.6	11.79	16.36	0.0112876	0.575666	1
GO:1903046	meiotic cell cycle process	8	2	CNAG_03807,CNAG_05364,	25	10.32	13.63	0.0148131	0.629558	1
GO:0034605	cellular response to heat	127	7	CNAG_01121,CNAG_01272,CNAG_02510,CNAG_03783,CNAG_04016,CNAG_04091,CNAG_06311,	5.5	2.28	2.43	0.0336449	0.884965	1
GO:0009266	response to temperature stimulus	164	8	CNAG_01121,CNAG_01272,CNAG_02510,CNAG_03783,CNAG_04016,CNAG_04091,CNAG_04457,CNAG_06311,	4.9	2.01	2.14	0.0445625	0.884965	1
GO:0009408	response to heat	164	8	CNAG_01121,CNAG_01272,CNAG_02510,CNAG_03783,CNAG_04016,CNAG_04091,CNAG_04457,CNAG_06311,	4.9	2.01	2.14	0.0445625	0.884965	1
GO:0006378	mRNA polyadenylation	2	1	CNAG_03491,	50	20.64	40.6	0.0478648	0.884965	1
GO:0000280	nuclear division	15	2	CNAG_03807,CNAG_05364,	13.3	5.5	6.28	0.0497521	0.884965	1
ID	Name	Bgd count	Result count	Result gene list	Pct of bgd	Fold enrichment	Odds ratio	P-value	Benjamini	Bonferroni
GO:0016021	integral component of membrane	1358	58	CNAG_00302,CNAG_00568,CNAG_00759,CNAG_00798,CNAG_00908,CNAG_00915,CNAG_00964,CNAG_00979,CNAG_01191,CNAG_01358,CNAG_01473,CNAG_01751,CNAG_02031,CNAG_02040,CNAG_02176,CNAG_02339,CNAG_02353,CNAG_02483,CNAG_02509,CNAG_02510,CNAG_02595,CNAG_02665,CNAG_02750,CNAG_02934,CNAG_03021,CNAG_03090,CNAG_03474,CNAG_03635,CNAG_03656,CNAG_03696,CNAG_04015,CNAG_04129,CNAG_04246,CNAG_04337,CNAG_04446,CNAG_04773,CNA…	4.3	1.76	2.5	7.73771e-07	2.3043e-05	4.48787e-05
GO:0031224	intrinsic component of membrane	1359	58	CNAG_00302,CNAG_00568,CNAG_00759,CNAG_00798,CNAG_00908,CNAG_00915,CNAG_00964,CNAG_00979,CNAG_01191,CNAG_01358,CNAG_01473,CNAG_01751,CNAG_02031,CNAG_02040,CNAG_02176,CNAG_02339,CNAG_02353,CNAG_02483,CNAG_02509,CNAG_02510,CNAG_02595,CNAG_02665,CNAG_02750,CNAG_02934,CNAG_03021,CNAG_03090,CNAG_03474,CNAG_03635,CNAG_03656,CNAG_03696,CNAG_04015,CNAG_04129,CNAG_04246,CNAG_04337,CNAG_04446,CNAG_04773,CNA…	4.3	1.76	2.5	7.94586e-07	2.3043e-05	4.6086e-05
GO:0016020	membrane	1542	59	CNAG_00182,CNAG_00302,CNAG_00568,CNAG_00759,CNAG_00798,CNAG_00908,CNAG_00915,CNAG_00964,CNAG_00979,CNAG_01191,CNAG_01358,CNAG_01473,CNAG_01751,CNAG_02031,CNAG_02040,CNAG_02176,CNAG_02339,CNAG_02353,CNAG_02483,CNAG_02509,CNAG_02510,CNAG_02595,CNAG_02665,CNAG_02750,CNAG_02934,CNAG_03021,CNAG_03090,CNAG_03474,CNAG_03635,CNAG_03656,CNAG_03696,CNAG_04015,CNAG_04129,CNAG_04246,CNAG_04337,CNAG_04446,CNA…	3.8	1.58	2.15	2.64804e-05	0.000511954	0.00153586
GO:0099086	synaptonemal structure	1	1	CNAG_03807,	100	41.28	inf	0.0242235	0.280992	1
GO:0000795	synaptonemal complex	1	1	CNAG_03807,	100	41.28	inf	0.0242235	0.280992	1
GO:0030904	retromer complex	2	1	CNAG_00182,	50	20.64	40.6	0.0478648	0.41144	1

## Sheet: Cluster 2
ID	Name	Bgd count	Result count	Result gene list	Pct of bgd	Fold enrichment	Odds ratio	P-value	Benjamini	Bonferroni
GO:0006914	autophagy	17	7	CNAG_01424,CNAG_01773,CNAG_04538,CNAG_06892,CNAG_07645,CNAG_07646,CNAG_07685,	41.2	3.8	5.82	0.00124539	0.313042	1
GO:0061919	process utilizing autophagic mechanism	17	7	CNAG_01424,CNAG_01773,CNAG_04538,CNAG_06892,CNAG_07645,CNAG_07646,CNAG_07685,	41.2	3.8	5.82	0.00124539	0.313042	1
GO:0010226	response to lithium ion	7	4	CNAG_00396,CNAG_00531,CNAG_01720,CNAG_05431,	57.1	5.27	11.04	0.00365894	0.313042	1
GO:0032271	regulation of protein polymerization	11	5	CNAG_00318,CNAG_03900,CNAG_04765,CNAG_05246,CNAG_05878,	45.5	4.19	6.91	0.00389275	0.313042	1
GO:0090066	regulation of anatomical structure size	11	5	CNAG_00318,CNAG_03900,CNAG_04765,CNAG_05246,CNAG_05878,	45.5	4.19	6.91	0.00389275	0.313042	1
GO:0008064	regulation of actin polymerization or depolymerization	11	5	CNAG_00318,CNAG_03900,CNAG_04765,CNAG_05246,CNAG_05878,	45.5	4.19	6.91	0.00389275	0.313042	1
GO:0000272	polysaccharide catabolic process	11	5	CNAG_02598,CNAG_03412,CNAG_05411,CNAG_06593,CNAG_06985,	45.5	4.19	6.91	0.00389275	0.313042	1
GO:0110053	regulation of actin filament organization	11	5	CNAG_00318,CNAG_03900,CNAG_04765,CNAG_05246,CNAG_05878,	45.5	4.19	6.91	0.00389275	0.313042	1
GO:1902903	regulation of supramolecular fiber organization	11	5	CNAG_00318,CNAG_03900,CNAG_04765,CNAG_05246,CNAG_05878,	45.5	4.19	6.91	0.00389275	0.313042	1
GO:0032535	regulation of cellular component size	11	5	CNAG_00318,CNAG_03900,CNAG_04765,CNAG_05246,CNAG_05878,	45.5	4.19	6.91	0.00389275	0.313042	1
GO:0030833	regulation of actin filament polymerization	11	5	CNAG_00318,CNAG_03900,CNAG_04765,CNAG_05246,CNAG_05878,	45.5	4.19	6.91	0.00389275	0.313042	1
GO:0030832	regulation of actin filament length	11	5	CNAG_00318,CNAG_03900,CNAG_04765,CNAG_05246,CNAG_05878,	45.5	4.19	6.91	0.00389275	0.313042	1
GO:0043254	regulation of protein-containing complex assembly	12	5	CNAG_00318,CNAG_03900,CNAG_04765,CNAG_05246,CNAG_05878,	41.7	3.84	5.92	0.00608523	0.367015	1
GO:0051493	regulation of cytoskeleton organization	12	5	CNAG_00318,CNAG_03900,CNAG_04765,CNAG_05246,CNAG_05878,	41.7	3.84	5.92	0.00608523	0.367015	1
GO:0032956	regulation of actin cytoskeleton organization	12	5	CNAG_00318,CNAG_03900,CNAG_04765,CNAG_05246,CNAG_05878,	41.7	3.84	5.92	0.00608523	0.367015	1
GO:0032970	regulation of actin filament-based process	12	5	CNAG_00318,CNAG_03900,CNAG_04765,CNAG_05246,CNAG_05878,	41.7	3.84	5.92	0.00608523	0.367015	1
GO:0010638	positive regulation of organelle organization	8	4	CNAG_00318,CNAG_04765,CNAG_05878,CNAG_06750,	50	4.61	8.28	0.00669452	0.367917	1
GO:0044087	regulation of cellular component biogenesis	17	6	CNAG_00318,CNAG_03900,CNAG_04765,CNAG_05246,CNAG_05878,CNAG_07758,	35.3	3.26	4.52	0.00686271	0.367917	1
GO:0009268	response to pH	9	4	CNAG_00531,CNAG_01720,CNAG_02205,CNAG_05431,	44.4	4.1	6.62	0.0110278	0.560098	1
GO:0033043	regulation of organelle organization	25	7	CNAG_00318,CNAG_03900,CNAG_04765,CNAG_05246,CNAG_05878,CNAG_06750,CNAG_07758,	28	2.58	3.23	0.0142644	0.56554	1
GO:0005975	carbohydrate metabolic process	140	24	CNAG_00121,CNAG_00684,CNAG_00696,CNAG_00897,CNAG_01216,CNAG_01984,CNAG_02035,CNAG_02598,CNAG_03266,CNAG_03412,CNAG_04631,CNAG_05316,CNAG_05411,CNAG_05471,CNAG_05803,CNAG_06098,CNAG_06260,CNAG_06313,CNAG_06505,CNAG_06593,CNAG_06666,CNAG_06770,CNAG_06985,CNAG_07372,	17.1	1.58	1.73	0.0146808	0.56554	1
GO:0007015	actin filament organization	10	4	CNAG_00318,CNAG_04765,CNAG_05218,CNAG_05878,	40	3.69	5.51	0.016827	0.56554	1
GO:0034314	Arp2/3 complex-mediated actin nucleation	6	3	CNAG_00318,CNAG_04765,CNAG_05878,	50	4.61	8.26	0.019723	0.56554	1
GO:0045010	actin nucleation	6	3	CNAG_00318,CNAG_04765,CNAG_05878,	50	4.61	8.26	0.019723	0.56554	1
GO:1902905	positive regulation of supramolecular fiber organization	6	3	CNAG_00318,CNAG_04765,CNAG_05878,	50	4.61	8.26	0.019723	0.56554	1
GO:0031334	positive regulation of protein-containing complex assembly	6	3	CNAG_00318,CNAG_04765,CNAG_05878,	50	4.61	8.26	0.019723	0.56554	1
GO:0032273	positive regulation of protein polymerization	6	3	CNAG_00318,CNAG_04765,CNAG_05878,	50	4.61	8.26	0.019723	0.56554	1
GO:0030838	positive regulation of actin filament polymerization	6	3	CNAG_00318,CNAG_04765,CNAG_05878,	50	4.61	8.26	0.019723	0.56554	1
GO:0030036	actin cytoskeleton organization	17	5	CNAG_00318,CNAG_03900,CNAG_04765,CNAG_05218,CNAG_05878,	29.4	2.71	3.45	0.0301133	0.56554	1
GO:0030029	actin filament-based process	17	5	CNAG_00318,CNAG_03900,CNAG_04765,CNAG_05218,CNAG_05878,	29.4	2.71	3.45	0.0301133	0.56554	1
GO:1905237	response to cyclosporin A	7	3	CNAG_00396,CNAG_00570,CNAG_05459,	42.9	3.95	6.2	0.0317711	0.56554	1
GO:0006098	pentose-phosphate shunt	7	3	CNAG_00684,CNAG_01216,CNAG_01984,	42.9	3.95	6.2	0.0317711	0.56554	1
GO:1901652	response to peptide	7	3	CNAG_00396,CNAG_00570,CNAG_05459,	42.9	3.95	6.2	0.0317711	0.56554	1
GO:0006740	NADPH regeneration	7	3	CNAG_00684,CNAG_01216,CNAG_01984,	42.9	3.95	6.2	0.0317711	0.56554	1
GO:0051495	positive regulation of cytoskeleton organization	7	3	CNAG_00318,CNAG_04765,CNAG_05878,	42.9	3.95	6.2	0.0317711	0.56554	1
GO:0044089	positive regulation of cellular component biogenesis	7	3	CNAG_00318,CNAG_04765,CNAG_05878,	42.9	3.95	6.2	0.0317711	0.56554	1
GO:0051156	glucose 6-phosphate metabolic process	7	3	CNAG_00684,CNAG_01216,CNAG_01984,	42.9	3.95	6.2	0.0317711	0.56554	1
GO:0005976	polysaccharide metabolic process	23	6	CNAG_00897,CNAG_02598,CNAG_03412,CNAG_05411,CNAG_06593,CNAG_06985,	26.1	2.41	2.92	0.0319397	0.56554	1
GO:0070070	proton-transporting V-type ATPase complex assembly	3	2	CNAG_04218,CNAG_06887,	66.7	6.15	16.5	0.0326712	0.56554	1
GO:0060401	cytosolic calcium ion transport	3	2	CNAG_01232,CNAG_03751,	66.7	6.15	16.5	0.0326712	0.56554	1
GO:0070588	calcium ion transmembrane transport	3	2	CNAG_01232,CNAG_03751,	66.7	6.15	16.5	0.0326712	0.56554	1
GO:0071786	endoplasmic reticulum tubular network organization	3	2	CNAG_06646,CNAG_06750,	66.7	6.15	16.5	0.0326712	0.56554	1
GO:0000045	autophagosome assembly	3	2	CNAG_01424,CNAG_07645,	66.7	6.15	16.5	0.0326712	0.56554	1
GO:0044092	negative regulation of molecular function	3	2	CNAG_00346,CNAG_00806,	66.7	6.15	16.5	0.0326712	0.56554	1
GO:0043086	negative regulation of catalytic activity	3	2	CNAG_00346,CNAG_00806,	66.7	6.15	16.5	0.0326712	0.56554	1
GO:0070072	vacuolar proton-transporting V-type ATPase complex assembly	3	2	CNAG_04218,CNAG_06887,	66.7	6.15	16.5	0.0326712	0.56554	1
GO:0016236	macroautophagy	3	2	CNAG_01424,CNAG_07645,	66.7	6.15	16.5	0.0326712	0.56554	1
GO:0051346	negative regulation of hydrolase activity	3	2	CNAG_00346,CNAG_00806,	66.7	6.15	16.5	0.0326712	0.56554	1
GO:1905037	autophagosome organization	3	2	CNAG_01424,CNAG_07645,	66.7	6.15	16.5	0.0326712	0.56554	1
GO:0010446	response to alkaline pH	8	3	CNAG_00531,CNAG_01720,CNAG_05431,	37.5	3.46	4.96	0.046817	0.56554	1
GO:0015677	copper ion import	8	3	CNAG_02775,CNAG_04863,CNAG_07701,	37.5	3.46	4.96	0.046817	0.56554	1
GO:0030448	hyphal growth	8	3	CNAG_02108,CNAG_05734,CNAG_07989,	37.5	3.46	4.96	0.046817	0.56554	1
ID	Name	Bgd count	Result count	Result gene list	Pct of bgd	Fold enrichment	Odds ratio	P-value	Benjamini	Bonferroni
GO:0031224	intrinsic component of membrane	1359	183	CNAG_00015,CNAG_00097,CNAG_00157,CNAG_00167,CNAG_00173,CNAG_00190,CNAG_00274,CNAG_00469,CNAG_00531,CNAG_00582,CNAG_00644,CNAG_00668,CNAG_00691,CNAG_00698,CNAG_00790,CNAG_00794,CNAG_00855,CNAG_00897,CNAG_00967,CNAG_00985,CNAG_01015,CNAG_01059,CNAG_01150,CNAG_01174,CNAG_01180,CNAG_01207,CNAG_01232,CNAG_01263,CNAG_01313,CNAG_01497,CNAG_01670,CNAG_01713,CNAG_01739,CNAG_01778,CNAG_01824,CNAG_01835,CNA…	13.5	1.24	1.42	0.000220242	0.0316369	0.0458103
GO:0016021	integral component of membrane	1358	182	CNAG_00015,CNAG_00097,CNAG_00157,CNAG_00167,CNAG_00173,CNAG_00190,CNAG_00274,CNAG_00469,CNAG_00531,CNAG_00582,CNAG_00644,CNAG_00668,CNAG_00691,CNAG_00698,CNAG_00790,CNAG_00794,CNAG_00855,CNAG_00897,CNAG_00967,CNAG_00985,CNAG_01015,CNAG_01059,CNAG_01150,CNAG_01174,CNAG_01180,CNAG_01207,CNAG_01232,CNAG_01263,CNAG_01313,CNAG_01497,CNAG_01670,CNAG_01713,CNAG_01739,CNAG_01778,CNAG_01824,CNAG_01835,CNA…	13.4	1.24	1.41	0.000304201	0.0316369	0.0632739
GO:0016020	membrane	1542	200	CNAG_00015,CNAG_00097,CNAG_00157,CNAG_00167,CNAG_00173,CNAG_00182,CNAG_00190,CNAG_00274,CNAG_00469,CNAG_00531,CNAG_00582,CNAG_00644,CNAG_00668,CNAG_00691,CNAG_00698,CNAG_00790,CNAG_00794,CNAG_00855,CNAG_00897,CNAG_00967,CNAG_00985,CNAG_01015,CNAG_01059,CNAG_01150,CNAG_01174,CNAG_01180,CNAG_01207,CNAG_01232,CNAG_01263,CNAG_01289,CNAG_01313,CNAG_01424,CNAG_01497,CNAG_01670,CNAG_01713,CNAG_01739,CNA…	13	1.2	1.35	0.000886282	0.0614489	0.184347
GO:0015629	actin cytoskeleton	19	6	CNAG_00318,CNAG_03652,CNAG_03900,CNAG_04765,CNAG_05734,CNAG_05878,	31.6	2.91	3.83	0.0124661	0.443801	1
GO:0005768	endosome	19	6	CNAG_01720,CNAG_02904,CNAG_04863,CNAG_05734,CNAG_05882,CNAG_07669,	31.6	2.91	3.83	0.0124661	0.443801	1
GO:0010008	endosome membrane	14	5	CNAG_02904,CNAG_04863,CNAG_05734,CNAG_05882,CNAG_07669,	35.7	3.29	4.6	0.0128019	0.443801	1
GO:0005885	Arp2/3 protein complex	6	3	CNAG_00318,CNAG_04765,CNAG_05878,	50	4.61	8.26	0.019723	0.512798	1
GO:0008180	COP9 signalosome	6	3	CNAG_03151,CNAG_05645,CNAG_06680,	50	4.61	8.26	0.019723	0.512798	1
GO:0000407	phagophore assembly site	7	3	CNAG_01424,CNAG_04538,CNAG_07645,	42.9	3.95	6.2	0.0317711	0.578238	1
GO:0009986	cell surface	3	2	CNAG_02775,CNAG_03488,	66.7	6.15	16.5	0.0326711	0.578238	1
ID	Name	Bgd count	Result count	Result gene list	Pct of bgd	Fold enrichment	Odds ratio	P-value	Benjamini	Bonferroni
GO:0030246	carbohydrate binding	15	7	CNAG_00696,CNAG_04498,CNAG_04748,CNAG_05471,CNAG_05632,CNAG_05777,CNAG_06593,	46.7	4.3	7.27	0.000500397	0.197156	0.197156
GO:0004040	amidase activity	4	3	CNAG_01382,CNAG_06218,CNAG_06482,	75	6.92	24.8	0.00466272	0.488906	1
GO:0043864	indoleacetamide hydrolase activity	4	3	CNAG_01382,CNAG_06218,CNAG_06482,	75	6.92	24.8	0.00466272	0.488906	1
GO:0003779	actin binding	27	8	CNAG_00584,CNAG_03900,CNAG_04765,CNAG_05218,CNAG_05246,CNAG_05734,CNAG_05878,CNAG_06710,	29.6	2.73	3.5	0.00620439	0.488906	1
GO:0016811	hydrolase activity, acting on carbon-nitrogen (but not peptide) bonds, in linear amides	27	8	CNAG_01166,CNAG_01382,CNAG_03026,CNAG_05392,CNAG_06218,CNAG_06482,CNAG_07531,CNAG_07712,	29.6	2.73	3.5	0.00620439	0.488906	1
GO:0016717	oxidoreductase activity, acting on paired donors, with oxidation of a pair of donors resulting in the reduction of molecular oxygen to two molecules of water	2	2	CNAG_00644,CNAG_04687,	100	9.22	inf	0.0117359	0.520943	1
GO:0004497	monooxygenase activity	26	7	CNAG_00141,CNAG_00541,CNAG_02475,CNAG_02775,CNAG_02841,CNAG_03573,CNAG_05316,	26.9	2.48	3.06	0.0177465	0.520943	1
GO:0016810	hydrolase activity, acting on carbon-nitrogen (but not peptide) bonds	54	11	CNAG_01166,CNAG_01382,CNAG_03026,CNAG_04520,CNAG_05392,CNAG_06218,CNAG_06482,CNAG_06601,CNAG_07531,CNAG_07712,CNAG_07798,	20.4	1.88	2.13	0.0277018	0.520943	1
GO:0016409	palmitoyltransferase activity	7	3	CNAG_00274,CNAG_03981,CNAG_04849,	42.9	3.95	6.2	0.0317711	0.520943	1
GO:0016854	racemase and epimerase activity	7	3	CNAG_00684,CNAG_01161,CNAG_05548,	42.9	3.95	6.2	0.0317711	0.520943	1
GO:0030674	protein-macromolecule adaptor activity	7	3	CNAG_02135,CNAG_04959,CNAG_05734,	42.9	3.95	6.2	0.0317711	0.520943	1
GO:0060090	molecular adaptor activity	7	3	CNAG_02135,CNAG_04959,CNAG_05734,	42.9	3.95	6.2	0.0317711	0.520943	1
GO:0008195	phosphatidate phosphatase activity	3	2	CNAG_00790,CNAG_06499,	66.7	6.15	16.5	0.0326711	0.520943	1
GO:0032266	phosphatidylinositol-3-phosphate binding	3	2	CNAG_02904,CNAG_07669,	66.7	6.15	16.5	0.0326711	0.520943	1
GO:0016670	oxidoreductase activity, acting on a sulfur group of donors, oxygen as acceptor	3	2	CNAG_02433,CNAG_02708,	66.7	6.15	16.5	0.0326711	0.520943	1
GO:0004857	enzyme inhibitor activity	3	2	CNAG_00346,CNAG_07716,	66.7	6.15	16.5	0.0326711	0.520943	1

## Sheet: Cluster 3
ID	Name	Bgd count	Result count	Result gene list	Pct of bgd	Fold enrichment	Odds ratio	P-value	Benjamini	Bonferroni
GO:0065007	biological regulation	617	152	CNAG_00062,CNAG_00083,CNAG_00156,CNAG_00193,CNAG_00286,CNAG_00294,CNAG_00415,CNAG_00498,CNAG_00514,CNAG_00545,CNAG_00641,CNAG_00665,CNAG_01054,CNAG_01062,CNAG_01069,CNAG_01126,CNAG_01203,CNAG_01209,CNAG_01258,CNAG_01377,CNAG_01421,CNAG_01523,CNAG_01537,CNAG_01579,CNAG_01626,CNAG_01646,CNAG_01678,CNAG_01717,CNAG_01730,CNAG_01845,CNAG_01850,CNAG_01863,CNAG_01882,CNAG_01918,CNAG_01948,CNAG_01988,CNA…	24.6	2.04	2.84	8.70288e-21	1.02694e-17	1.02694e-17
GO:0050789	regulation of biological process	554	140	CNAG_00062,CNAG_00083,CNAG_00156,CNAG_00193,CNAG_00286,CNAG_00294,CNAG_00415,CNAG_00498,CNAG_00514,CNAG_00545,CNAG_00641,CNAG_00665,CNAG_01054,CNAG_01062,CNAG_01069,CNAG_01126,CNAG_01203,CNAG_01258,CNAG_01377,CNAG_01421,CNAG_01523,CNAG_01537,CNAG_01579,CNAG_01626,CNAG_01646,CNAG_01717,CNAG_01845,CNAG_01850,CNAG_01863,CNAG_01882,CNAG_01918,CNAG_01948,CNAG_01988,CNAG_02175,CNAG_02233,CNAG_02305,CNA…	25.3	2.1	2.9	3.87306e-20	2.28511e-17	4.57021e-17
GO:0019222	regulation of metabolic process	371	103	CNAG_00062,CNAG_00156,CNAG_00193,CNAG_00286,CNAG_00294,CNAG_00415,CNAG_00514,CNAG_00545,CNAG_00641,CNAG_00665,CNAG_01054,CNAG_01069,CNAG_01203,CNAG_01377,CNAG_01523,CNAG_01537,CNAG_01626,CNAG_01717,CNAG_01845,CNAG_01863,CNAG_01882,CNAG_01948,CNAG_01988,CNAG_02175,CNAG_02233,CNAG_02305,CNAG_02322,CNAG_02428,CNAG_02490,CNAG_02511,CNAG_02555,CNAG_02566,CNAG_02897,CNAG_02922,CNAG_02936,CNAG_03013,CNA…	27.8	2.3	3.17	8.54583e-18	3.36136e-15	1.00841e-14
GO:0050794	regulation of cellular process	528	127	CNAG_00083,CNAG_00156,CNAG_00193,CNAG_00286,CNAG_00294,CNAG_00415,CNAG_00498,CNAG_00514,CNAG_00641,CNAG_01054,CNAG_01062,CNAG_01069,CNAG_01126,CNAG_01203,CNAG_01258,CNAG_01421,CNAG_01523,CNAG_01537,CNAG_01579,CNAG_01626,CNAG_01646,CNAG_01845,CNAG_01850,CNAG_01863,CNAG_01882,CNAG_01918,CNAG_01948,CNAG_01988,CNAG_02233,CNAG_02305,CNAG_02322,CNAG_02375,CNAG_02393,CNAG_02399,CNAG_02428,CNAG_02490,CNA…	24.1	2	2.65	2.76499e-16	8.15672e-14	3.26269e-13
GO:0060255	regulation of macromolecule metabolic process	296	85	CNAG_00062,CNAG_00156,CNAG_00193,CNAG_00286,CNAG_00294,CNAG_00514,CNAG_00545,CNAG_00641,CNAG_00665,CNAG_01069,CNAG_01377,CNAG_01537,CNAG_01626,CNAG_01717,CNAG_01863,CNAG_01882,CNAG_01948,CNAG_01988,CNAG_02175,CNAG_02305,CNAG_02322,CNAG_02428,CNAG_02555,CNAG_02566,CNAG_02922,CNAG_02936,CNAG_03017,CNAG_03018,CNAG_03116,CNAG_03121,CNAG_03183,CNAG_03188,CNAG_03276,CNAG_03336,CNAG_03399,CNAG_03409,CNA…	28.7	2.38	3.25	1.08994e-15	2.57225e-13	1.28612e-12
GO:0010468	regulation of gene expression	273	79	CNAG_00156,CNAG_00193,CNAG_00286,CNAG_00294,CNAG_00514,CNAG_00545,CNAG_00641,CNAG_00665,CNAG_01069,CNAG_01377,CNAG_01537,CNAG_01626,CNAG_01717,CNAG_01863,CNAG_01882,CNAG_01948,CNAG_01988,CNAG_02175,CNAG_02305,CNAG_02322,CNAG_02428,CNAG_02555,CNAG_02566,CNAG_02922,CNAG_02936,CNAG_03017,CNAG_03018,CNAG_03116,CNAG_03121,CNAG_03183,CNAG_03188,CNAG_03276,CNAG_03336,CNAG_03409,CNAG_03466,CNAG_03620,CNA…	28.9	2.4	3.26	7.95826e-15	1.56512e-12	9.39074e-12
GO:0009889	regulation of biosynthetic process	330	88	CNAG_00156,CNAG_00193,CNAG_00415,CNAG_00514,CNAG_00641,CNAG_01054,CNAG_01069,CNAG_01203,CNAG_01523,CNAG_01537,CNAG_01626,CNAG_01845,CNAG_01863,CNAG_01882,CNAG_01948,CNAG_01988,CNAG_02233,CNAG_02305,CNAG_02322,CNAG_02428,CNAG_02490,CNAG_02511,CNAG_02555,CNAG_02566,CNAG_02897,CNAG_02922,CNAG_02936,CNAG_03013,CNAG_03017,CNAG_03018,CNAG_03052,CNAG_03116,CNAG_03121,CNAG_03183,CNAG_03188,CNAG_03190,CNA…	26.7	2.21	2.93	4.30191e-14	5.83695e-12	5.07625e-11
GO:0031326	regulation of cellular biosynthetic process	330	88	CNAG_00156,CNAG_00193,CNAG_00415,CNAG_00514,CNAG_00641,CNAG_01054,CNAG_01069,CNAG_01203,CNAG_01523,CNAG_01537,CNAG_01626,CNAG_01845,CNAG_01863,CNAG_01882,CNAG_01948,CNAG_01988,CNAG_02233,CNAG_02305,CNAG_02322,CNAG_02428,CNAG_02490,CNAG_02511,CNAG_02555,CNAG_02566,CNAG_02897,CNAG_02922,CNAG_02936,CNAG_03013,CNAG_03017,CNAG_03018,CNAG_03052,CNAG_03116,CNAG_03121,CNAG_03183,CNAG_03188,CNAG_03190,CNA…	26.7	2.21	2.93	4.30191e-14	5.83695e-12	5.07625e-11
GO:0031323	regulation of cellular metabolic process	347	91	CNAG_00156,CNAG_00193,CNAG_00286,CNAG_00294,CNAG_00415,CNAG_00514,CNAG_00641,CNAG_01054,CNAG_01069,CNAG_01203,CNAG_01523,CNAG_01537,CNAG_01626,CNAG_01845,CNAG_01863,CNAG_01882,CNAG_01948,CNAG_01988,CNAG_02233,CNAG_02305,CNAG_02322,CNAG_02428,CNAG_02490,CNAG_02511,CNAG_02555,CNAG_02566,CNAG_02897,CNAG_02922,CNAG_02936,CNAG_03013,CNAG_03017,CNAG_03018,CNAG_03052,CNAG_03116,CNAG_03121,CNAG_03183,CNA…	26.2	2.18	2.87	4.45191e-14	5.83695e-12	5.25326e-11
GO:0051171	regulation of nitrogen compound metabolic process	272	76	CNAG_00062,CNAG_00156,CNAG_00193,CNAG_00286,CNAG_00294,CNAG_00514,CNAG_00641,CNAG_01069,CNAG_01537,CNAG_01626,CNAG_01863,CNAG_01882,CNAG_01948,CNAG_01988,CNAG_02305,CNAG_02322,CNAG_02428,CNAG_02555,CNAG_02566,CNAG_02922,CNAG_02936,CNAG_03017,CNAG_03018,CNAG_03116,CNAG_03121,CNAG_03183,CNAG_03188,CNAG_03336,CNAG_03399,CNAG_03409,CNAG_03620,CNAG_03710,CNAG_03748,CNAG_03826,CNAG_03849,CNAG_03950,CNA…	27.9	2.32	3.09	2.117e-13	2.49806e-11	2.49806e-10
GO:0080090	regulation of primary metabolic process	273	76	CNAG_00062,CNAG_00156,CNAG_00193,CNAG_00286,CNAG_00294,CNAG_00514,CNAG_00641,CNAG_01069,CNAG_01537,CNAG_01626,CNAG_01863,CNAG_01882,CNAG_01948,CNAG_01988,CNAG_02305,CNAG_02322,CNAG_02428,CNAG_02555,CNAG_02566,CNAG_02922,CNAG_02936,CNAG_03017,CNAG_03018,CNAG_03116,CNAG_03121,CNAG_03183,CNAG_03188,CNAG_03336,CNAG_03399,CNAG_03409,CNAG_03620,CNAG_03710,CNAG_03748,CNAG_03826,CNAG_03849,CNAG_03950,CNA…	27.8	2.31	3.07	2.61266e-13	2.80268e-11	3.08294e-10
GO:0010556	regulation of macromolecule biosynthetic process	254	69	CNAG_00156,CNAG_00193,CNAG_00514,CNAG_00641,CNAG_01069,CNAG_01537,CNAG_01626,CNAG_01863,CNAG_01882,CNAG_01948,CNAG_01988,CNAG_02305,CNAG_02322,CNAG_02428,CNAG_02555,CNAG_02566,CNAG_02922,CNAG_02936,CNAG_03017,CNAG_03018,CNAG_03116,CNAG_03121,CNAG_03183,CNAG_03188,CNAG_03336,CNAG_03409,CNAG_03620,CNAG_03710,CNAG_03748,CNAG_03826,CNAG_03849,CNAG_03950,CNAG_04130,CNAG_04158,CNAG_04161,CNAG_04176,CNA…	27.2	2.25	2.94	1.2981e-11	1.27647e-09	1.53176e-08
GO:2000112	regulation of cellular macromolecule biosynthetic process	251	68	CNAG_00156,CNAG_00193,CNAG_00514,CNAG_00641,CNAG_01069,CNAG_01537,CNAG_01626,CNAG_01863,CNAG_01882,CNAG_01948,CNAG_01988,CNAG_02305,CNAG_02322,CNAG_02428,CNAG_02555,CNAG_02566,CNAG_02922,CNAG_02936,CNAG_03017,CNAG_03018,CNAG_03116,CNAG_03121,CNAG_03183,CNAG_03188,CNAG_03336,CNAG_03409,CNAG_03620,CNAG_03710,CNAG_03748,CNAG_03826,CNAG_03849,CNAG_03950,CNAG_04130,CNAG_04158,CNAG_04161,CNAG_04176,CNA…	27.1	2.25	2.92	2.12497e-11	1.92882e-09	2.50747e-08
GO:0019219	regulation of nucleobase-containing compound metabolic process	240	65	CNAG_00156,CNAG_00193,CNAG_00286,CNAG_00294,CNAG_00514,CNAG_00641,CNAG_01069,CNAG_01626,CNAG_01863,CNAG_01882,CNAG_01948,CNAG_01988,CNAG_02305,CNAG_02322,CNAG_02428,CNAG_02555,CNAG_02566,CNAG_02922,CNAG_03017,CNAG_03018,CNAG_03116,CNAG_03121,CNAG_03183,CNAG_03188,CNAG_03336,CNAG_03409,CNAG_03620,CNAG_03710,CNAG_03826,CNAG_03849,CNAG_03950,CNAG_04130,CNAG_04158,CNAG_04161,CNAG_04176,CNAG_04263,CNA…	27.1	2.25	2.91	6.23813e-11	4.90733e-09	7.36099e-08
GO:0051252	regulation of RNA metabolic process	240	65	CNAG_00156,CNAG_00193,CNAG_00286,CNAG_00294,CNAG_00514,CNAG_00641,CNAG_01069,CNAG_01626,CNAG_01863,CNAG_01882,CNAG_01948,CNAG_01988,CNAG_02305,CNAG_02322,CNAG_02428,CNAG_02555,CNAG_02566,CNAG_02922,CNAG_03017,CNAG_03018,CNAG_03116,CNAG_03121,CNAG_03183,CNAG_03188,CNAG_03336,CNAG_03409,CNAG_03620,CNAG_03710,CNAG_03826,CNAG_03849,CNAG_03950,CNAG_04130,CNAG_04158,CNAG_04161,CNAG_04176,CNAG_04263,CNA…	27.1	2.25	2.91	6.23813e-11	4.90733e-09	7.36099e-08
GO:0006355	regulation of transcription, DNA-templated	236	63	CNAG_00156,CNAG_00193,CNAG_00514,CNAG_00641,CNAG_01069,CNAG_01626,CNAG_01863,CNAG_01882,CNAG_01948,CNAG_01988,CNAG_02305,CNAG_02322,CNAG_02428,CNAG_02555,CNAG_02566,CNAG_02922,CNAG_03017,CNAG_03018,CNAG_03116,CNAG_03121,CNAG_03183,CNAG_03188,CNAG_03336,CNAG_03409,CNAG_03620,CNAG_03710,CNAG_03826,CNAG_03849,CNAG_03950,CNAG_04130,CNAG_04158,CNAG_04161,CNAG_04176,CNAG_04263,CNAG_04271,CNAG_04398,CNA…	26.7	2.21	2.85	2.44312e-10	1.6016e-08	2.88288e-07
GO:1903506	regulation of nucleic acid-templated transcription	236	63	CNAG_00156,CNAG_00193,CNAG_00514,CNAG_00641,CNAG_01069,CNAG_01626,CNAG_01863,CNAG_01882,CNAG_01948,CNAG_01988,CNAG_02305,CNAG_02322,CNAG_02428,CNAG_02555,CNAG_02566,CNAG_02922,CNAG_03017,CNAG_03018,CNAG_03116,CNAG_03121,CNAG_03183,CNAG_03188,CNAG_03336,CNAG_03409,CNAG_03620,CNAG_03710,CNAG_03826,CNAG_03849,CNAG_03950,CNAG_04130,CNAG_04158,CNAG_04161,CNAG_04176,CNAG_04263,CNAG_04271,CNAG_04398,CNA…	26.7	2.21	2.85	2.44312e-10	1.6016e-08	2.88288e-07
GO:2001141	regulation of RNA biosynthetic process	236	63	CNAG_00156,CNAG_00193,CNAG_00514,CNAG_00641,CNAG_01069,CNAG_01626,CNAG_01863,CNAG_01882,CNAG_01948,CNAG_01988,CNAG_02305,CNAG_02322,CNAG_02428,CNAG_02555,CNAG_02566,CNAG_02922,CNAG_03017,CNAG_03018,CNAG_03116,CNAG_03121,CNAG_03183,CNAG_03188,CNAG_03336,CNAG_03409,CNAG_03620,CNAG_03710,CNAG_03826,CNAG_03849,CNAG_03950,CNAG_04130,CNAG_04158,CNAG_04161,CNAG_04176,CNAG_04263,CNAG_04271,CNAG_04398,CNA…	26.7	2.21	2.85	2.44312e-10	1.6016e-08	2.88288e-07
GO:0042221	response to chemical	407	92	CNAG_00039,CNAG_00156,CNAG_00193,CNAG_00375,CNAG_00408,CNAG_00415,CNAG_01054,CNAG_01203,CNAG_01208,CNAG_01209,CNAG_01266,CNAG_01377,CNAG_01421,CNAG_01496,CNAG_01523,CNAG_01537,CNAG_01626,CNAG_01678,CNAG_01740,CNAG_01845,CNAG_01850,CNAG_01855,CNAG_01973,CNAG_02233,CNAG_02305,CNAG_02375,CNAG_02453,CNAG_02490,CNAG_02511,CNAG_02555,CNAG_02566,CNAG_02579,CNAG_02700,CNAG_02897,CNAG_03018,CNAG_03052,CNA…	22.6	1.88	2.33	3.04015e-10	1.88809e-08	3.58738e-07
GO:0050896	response to stimulus	651	129	CNAG_00039,CNAG_00156,CNAG_00193,CNAG_00356,CNAG_00375,CNAG_00408,CNAG_00415,CNAG_00572,CNAG_00697,CNAG_01054,CNAG_01203,CNAG_01208,CNAG_01209,CNAG_01258,CNAG_01266,CNAG_01377,CNAG_01421,CNAG_01496,CNAG_01523,CNAG_01537,CNAG_01579,CNAG_01626,CNAG_01646,CNAG_01678,CNAG_01740,CNAG_01826,CNAG_01845,CNAG_01850,CNAG_01855,CNAG_01882,CNAG_01973,CNAG_01988,CNAG_02171,CNAG_02233,CNAG_02305,CNAG_02323,CNA…	19.8	1.64	2.02	6.65667e-10	3.76217e-08	7.85487e-07
GO:0007618	mating	126	41	CNAG_00193,CNAG_00415,CNAG_01054,CNAG_01203,CNAG_01209,CNAG_01371,CNAG_01523,CNAG_01626,CNAG_01730,CNAG_01850,CNAG_01948,CNAG_02233,CNAG_02511,CNAG_02700,CNAG_02897,CNAG_03052,CNAG_03116,CNAG_03190,CNAG_03296,CNAG_03409,CNAG_03818,CNAG_04119,CNAG_04176,CNAG_04191,CNAG_04215,CNAG_04263,CNAG_04505,CNAG_04586,CNAG_04678,CNAG_04774,CNAG_05063,CNAG_05153,CNAG_05222,CNAG_05280,CNAG_05420,CNAG_05558,CNA…	32.5	2.7	3.7	7.12322e-10	3.76217e-08	8.4054e-07
GO:0072706	response to sodium dodecyl sulfate	156	47	CNAG_00039,CNAG_00156,CNAG_00193,CNAG_00408,CNAG_01054,CNAG_01203,CNAG_01209,CNAG_01523,CNAG_01678,CNAG_01845,CNAG_02233,CNAG_02897,CNAG_03018,CNAG_03120,CNAG_03190,CNAG_03296,CNAG_03336,CNAG_03409,CNAG_03710,CNAG_03849,CNAG_03963,CNAG_04113,CNAG_04119,CNAG_04191,CNAG_04215,CNAG_04224,CNAG_04263,CNAG_04282,CNAG_04678,CNAG_04774,CNAG_04904,CNAG_05063,CNAG_05153,CNAG_05176,CNAG_05222,CNAG_05280,CNA…	30.1	2.5	3.32	7.33304e-10	3.76217e-08	8.65299e-07
GO:1902074	response to salt	156	47	CNAG_00039,CNAG_00156,CNAG_00193,CNAG_00408,CNAG_01054,CNAG_01203,CNAG_01209,CNAG_01523,CNAG_01678,CNAG_01845,CNAG_02233,CNAG_02897,CNAG_03018,CNAG_03120,CNAG_03190,CNAG_03296,CNAG_03336,CNAG_03409,CNAG_03710,CNAG_03849,CNAG_03963,CNAG_04113,CNAG_04119,CNAG_04191,CNAG_04215,CNAG_04224,CNAG_04263,CNAG_04282,CNAG_04678,CNAG_04774,CNAG_04904,CNAG_05063,CNAG_05153,CNAG_05176,CNAG_05222,CNAG_05280,CNA…	30.1	2.5	3.32	7.33304e-10	3.76217e-08	8.65299e-07
GO:0044703	multi-organism reproductive process	136	42	CNAG_00193,CNAG_00415,CNAG_01054,CNAG_01203,CNAG_01209,CNAG_01371,CNAG_01523,CNAG_01626,CNAG_01730,CNAG_01850,CNAG_01948,CNAG_02233,CNAG_02511,CNAG_02700,CNAG_02897,CNAG_03052,CNAG_03116,CNAG_03190,CNAG_03296,CNAG_03409,CNAG_03818,CNAG_04119,CNAG_04176,CNAG_04190,CNAG_04191,CNAG_04215,CNAG_04263,CNAG_04505,CNAG_04586,CNAG_04678,CNAG_04774,CNAG_05063,CNAG_05153,CNAG_05222,CNAG_05280,CNAG_05420,CNA…	30.9	2.56	3.43	2.6716e-09	1.19219e-07	3.15249e-06
GO:0051704	multi-organism process	136	42	CNAG_00193,CNAG_00415,CNAG_01054,CNAG_01203,CNAG_01209,CNAG_01371,CNAG_01523,CNAG_01626,CNAG_01730,CNAG_01850,CNAG_01948,CNAG_02233,CNAG_02511,CNAG_02700,CNAG_02897,CNAG_03052,CNAG_03116,CNAG_03190,CNAG_03296,CNAG_03409,CNAG_03818,CNAG_04119,CNAG_04176,CNAG_04190,CNAG_04191,CNAG_04215,CNAG_04263,CNAG_04505,CNAG_04586,CNAG_04678,CNAG_04774,CNAG_05063,CNAG_05153,CNAG_05222,CNAG_05280,CNAG_05420,CNA…	30.9	2.56	3.43	2.6716e-09	1.19219e-07	3.15249e-06
GO:0019953	sexual reproduction	136	42	CNAG_00193,CNAG_00415,CNAG_01054,CNAG_01203,CNAG_01209,CNAG_01371,CNAG_01523,CNAG_01626,CNAG_01730,CNAG_01850,CNAG_01948,CNAG_02233,CNAG_02511,CNAG_02700,CNAG_02897,CNAG_03052,CNAG_03116,CNAG_03190,CNAG_03296,CNAG_03409,CNAG_03818,CNAG_04119,CNAG_04176,CNAG_04190,CNAG_04191,CNAG_04215,CNAG_04263,CNAG_04505,CNAG_04586,CNAG_04678,CNAG_04774,CNAG_05063,CNAG_05153,CNAG_05222,CNAG_05280,CNAG_05420,CNA…	30.9	2.56	3.43	2.6716e-09	1.19219e-07	3.15249e-06
GO:0010033	response to organic substance	278	68	CNAG_00156,CNAG_00193,CNAG_00408,CNAG_00415,CNAG_01054,CNAG_01203,CNAG_01209,CNAG_01523,CNAG_01537,CNAG_01626,CNAG_01740,CNAG_01845,CNAG_01850,CNAG_01973,CNAG_02233,CNAG_02305,CNAG_02490,CNAG_02511,CNAG_02566,CNAG_02700,CNAG_02897,CNAG_03052,CNAG_03116,CNAG_03139,CNAG_03190,CNAG_03296,CNAG_03336,CNAG_03409,CNAG_03673,CNAG_03710,CNAG_03849,CNAG_03963,CNAG_04113,CNAG_04119,CNAG_04191,CNAG_04215,CNA…	24.5	2.03	2.53	2.72788e-09	1.19219e-07	3.2189e-06
GO:0022414	reproductive process	147	43	CNAG_00193,CNAG_00415,CNAG_01054,CNAG_01203,CNAG_01209,CNAG_01371,CNAG_01523,CNAG_01626,CNAG_01730,CNAG_01850,CNAG_01948,CNAG_02233,CNAG_02490,CNAG_02511,CNAG_02700,CNAG_02897,CNAG_03052,CNAG_03116,CNAG_03190,CNAG_03296,CNAG_03409,CNAG_03818,CNAG_04119,CNAG_04176,CNAG_04190,CNAG_04191,CNAG_04215,CNAG_04263,CNAG_04505,CNAG_04586,CNAG_04678,CNAG_04774,CNAG_05063,CNAG_05153,CNAG_05222,CNAG_05280,CNA…	29.3	2.43	3.17	1.08363e-08	4.40927e-07	1.27869e-05
GO:0000003	reproduction	147	43	CNAG_00193,CNAG_00415,CNAG_01054,CNAG_01203,CNAG_01209,CNAG_01371,CNAG_01523,CNAG_01626,CNAG_01730,CNAG_01850,CNAG_01948,CNAG_02233,CNAG_02490,CNAG_02511,CNAG_02700,CNAG_02897,CNAG_03052,CNAG_03116,CNAG_03190,CNAG_03296,CNAG_03409,CNAG_03818,CNAG_04119,CNAG_04176,CNAG_04190,CNAG_04191,CNAG_04215,CNAG_04263,CNAG_04505,CNAG_04586,CNAG_04678,CNAG_04774,CNAG_05063,CNAG_05153,CNAG_05222,CNAG_05280,CNA…	29.3	2.43	3.17	1.08363e-08	4.40927e-07	1.27869e-05
GO:0006979	response to oxidative stress	220	55	CNAG_00156,CNAG_00193,CNAG_00356,CNAG_00408,CNAG_01054,CNAG_01203,CNAG_01266,CNAG_01496,CNAG_01523,CNAG_01626,CNAG_01845,CNAG_01850,CNAG_01973,CNAG_02233,CNAG_02305,CNAG_02453,CNAG_02490,CNAG_02555,CNAG_02700,CNAG_03052,CNAG_03116,CNAG_03139,CNAG_03190,CNAG_03296,CNAG_03336,CNAG_03409,CNAG_03673,CNAG_03710,CNAG_03818,CNAG_03849,CNAG_03963,CNAG_04191,CNAG_04215,CNAG_04224,CNAG_04263,CNAG_04583,CNA…	25	2.07	2.57	4.5415e-08	1.78632e-06	5.35897e-05
GO:0016043	cellular component organization	388	82	CNAG_00156,CNAG_00193,CNAG_00375,CNAG_00600,CNAG_00697,CNAG_00721,CNAG_00740,CNAG_01266,CNAG_01301,CNAG_01371,CNAG_01442,CNAG_01523,CNAG_01614,CNAG_01626,CNAG_01845,CNAG_01882,CNAG_01906,CNAG_01918,CNAG_01923,CNAG_02137,CNAG_02153,CNAG_02305,CNAG_02374,CNAG_02467,CNAG_02566,CNAG_02579,CNAG_02922,CNAG_03003,CNAG_03120,CNAG_03158,CNAG_03188,CNAG_03190,CNAG_03378,CNAG_03409,CNAG_03582,CNAG_03625,CNA…	21.1	1.75	2.1	8.54918e-08	3.25421e-06	0.00010088
GO:1901698	response to nitrogen compound	163	44	CNAG_00193,CNAG_00408,CNAG_01054,CNAG_01203,CNAG_01496,CNAG_01523,CNAG_01537,CNAG_01626,CNAG_01740,CNAG_01845,CNAG_01973,CNAG_02233,CNAG_02490,CNAG_02555,CNAG_02566,CNAG_02897,CNAG_03052,CNAG_03116,CNAG_03190,CNAG_03296,CNAG_03409,CNAG_03673,CNAG_03963,CNAG_04119,CNAG_04176,CNAG_04215,CNAG_04224,CNAG_04263,CNAG_04678,CNAG_04895,CNAG_05063,CNAG_05153,CNAG_05222,CNAG_05280,CNAG_05348,CNAG_05538,CNA…	27	2.24	2.83	1.0213e-07	3.76603e-06	0.000120513
GO:0009987	cellular process	2598	372	CNAG_00050,CNAG_00077,CNAG_00081,CNAG_00083,CNAG_00111,CNAG_00136,CNAG_00138,CNAG_00147,CNAG_00156,CNAG_00187,CNAG_00193,CNAG_00362,CNAG_00375,CNAG_00408,CNAG_00415,CNAG_00498,CNAG_00504,CNAG_00545,CNAG_00551,CNAG_00572,CNAG_00600,CNAG_00665,CNAG_00697,CNAG_00721,CNAG_00740,CNAG_00760,CNAG_00792,CNAG_00823,CNAG_00960,CNAG_00970,CNAG_00971,CNAG_00988,CNAG_01000,CNAG_01003,CNAG_01054,CNAG_01055,CNA…	14.3	1.19	1.55	2.47797e-07	8.8606e-06	0.0002924
GO:0033036	macromolecule localization	225	54	CNAG_00383,CNAG_00971,CNAG_00988,CNAG_01045,CNAG_01126,CNAG_01199,CNAG_01274,CNAG_01315,CNAG_01330,CNAG_01508,CNAG_01537,CNAG_01707,CNAG_01906,CNAG_01923,CNAG_02092,CNAG_02178,CNAG_02265,CNAG_02457,CNAG_02816,CNAG_02937,CNAG_03013,CNAG_03299,CNAG_03528,CNAG_03554,CNAG_03582,CNAG_03587,CNAG_03718,CNAG_03917,CNAG_03942,CNAG_04149,CNAG_04684,CNAG_04745,CNAG_04832,CNAG_04904,CNAG_04973,CNAG_05062,CNA…	24	1.99	2.43	2.60768e-07	9.0502e-06	0.000307707
GO:0008104	protein localization	199	49	CNAG_00971,CNAG_00988,CNAG_01045,CNAG_01126,CNAG_01199,CNAG_01274,CNAG_01315,CNAG_01330,CNAG_01508,CNAG_01707,CNAG_01906,CNAG_01923,CNAG_02092,CNAG_02178,CNAG_02265,CNAG_02457,CNAG_02816,CNAG_02937,CNAG_03013,CNAG_03299,CNAG_03528,CNAG_03554,CNAG_03587,CNAG_03718,CNAG_03917,CNAG_03942,CNAG_04149,CNAG_04684,CNAG_04745,CNAG_04832,CNAG_04904,CNAG_04973,CNAG_05062,CNAG_05165,CNAG_05248,CNAG_05385,CNA…	24.6	2.04	2.5	4.22501e-07	1.42443e-05	0.000498551
GO:0008150	biological process	3273	449	CNAG_00039,CNAG_00050,CNAG_00062,CNAG_00077,CNAG_00081,CNAG_00083,CNAG_00111,CNAG_00117,CNAG_00136,CNAG_00138,CNAG_00147,CNAG_00150,CNAG_00156,CNAG_00187,CNAG_00193,CNAG_00286,CNAG_00294,CNAG_00356,CNAG_00362,CNAG_00375,CNAG_00383,CNAG_00408,CNAG_00415,CNAG_00498,CNAG_00504,CNAG_00514,CNAG_00545,CNAG_00551,CNAG_00572,CNAG_00594,CNAG_00599,CNAG_00600,CNAG_00641,CNAG_00665,CNAG_00697,CNAG_00721,CNA…	13.7	1.14	1.59	4.45083e-07	1.45888e-05	0.000525197
GO:0045184	establishment of protein localization	194	48	CNAG_00971,CNAG_00988,CNAG_01045,CNAG_01126,CNAG_01199,CNAG_01274,CNAG_01315,CNAG_01330,CNAG_01508,CNAG_01707,CNAG_01906,CNAG_01923,CNAG_02178,CNAG_02265,CNAG_02457,CNAG_02816,CNAG_02937,CNAG_03013,CNAG_03299,CNAG_03528,CNAG_03554,CNAG_03587,CNAG_03718,CNAG_03917,CNAG_03942,CNAG_04149,CNAG_04684,CNAG_04745,CNAG_04832,CNAG_04904,CNAG_04973,CNAG_05062,CNAG_05165,CNAG_05248,CNAG_05385,CNAG_05486,CNA…	24.7	2.05	2.52	4.77778e-07	1.52372e-05	0.000563778
GO:0045230	capsule organization	107	32	CNAG_00156,CNAG_00193,CNAG_00375,CNAG_00600,CNAG_00697,CNAG_00721,CNAG_01371,CNAG_01523,CNAG_01626,CNAG_01845,CNAG_02153,CNAG_02305,CNAG_02566,CNAG_02579,CNAG_03120,CNAG_03158,CNAG_03378,CNAG_03409,CNAG_03582,CNAG_03818,CNAG_04176,CNAG_04312,CNAG_04505,CNAG_04904,CNAG_05176,CNAG_05222,CNAG_05420,CNAG_05650,CNAG_05703,CNAG_06591,CNAG_07506,CNAG_07924,	29.9	2.48	3.23	4.98301e-07	1.5464e-05	0.000587995
GO:0016071	mRNA metabolic process	97	30	CNAG_00081,CNAG_00111,CNAG_00147,CNAG_00551,CNAG_00665,CNAG_00960,CNAG_01054,CNAG_01091,CNAG_01099,CNAG_01158,CNAG_01217,CNAG_01377,CNAG_01537,CNAG_01614,CNAG_01717,CNAG_02175,CNAG_02597,CNAG_03276,CNAG_03349,CNAG_03761,CNAG_03942,CNAG_04444,CNAG_05311,CNAG_05416,CNAG_05629,CNAG_05797,CNAG_05829,CNAG_06549,CNAG_06691,CNAG_06796,	30.9	2.57	3.38	5.11098e-07	1.5464e-05	0.000603096
GO:1901655	cellular response to ketone	69	24	CNAG_00415,CNAG_01054,CNAG_01203,CNAG_01523,CNAG_01973,CNAG_02233,CNAG_03052,CNAG_03336,CNAG_03710,CNAG_04215,CNAG_04263,CNAG_04678,CNAG_04774,CNAG_04895,CNAG_04904,CNAG_05222,CNAG_05380,CNAG_05420,CNAG_05538,CNAG_05642,CNAG_06339,CNAG_07667,CNAG_07724,CNAG_07922,	34.8	2.89	4.01	6.64998e-07	1.96174e-05	0.000784697
GO:0015031	protein transport	191	47	CNAG_00971,CNAG_00988,CNAG_01045,CNAG_01126,CNAG_01199,CNAG_01274,CNAG_01315,CNAG_01330,CNAG_01508,CNAG_01707,CNAG_01906,CNAG_02178,CNAG_02265,CNAG_02457,CNAG_02816,CNAG_02937,CNAG_03013,CNAG_03299,CNAG_03528,CNAG_03554,CNAG_03587,CNAG_03718,CNAG_03917,CNAG_03942,CNAG_04149,CNAG_04684,CNAG_04745,CNAG_04832,CNAG_04904,CNAG_04973,CNAG_05062,CNAG_05165,CNAG_05248,CNAG_05385,CNAG_05486,CNAG_05498,CNA…	24.6	2.04	2.5	7.49881e-07	2.10681e-05	0.00088486
GO:0015833	peptide transport	191	47	CNAG_00971,CNAG_00988,CNAG_01045,CNAG_01126,CNAG_01199,CNAG_01274,CNAG_01315,CNAG_01330,CNAG_01508,CNAG_01707,CNAG_01906,CNAG_02178,CNAG_02265,CNAG_02457,CNAG_02816,CNAG_02937,CNAG_03013,CNAG_03299,CNAG_03528,CNAG_03554,CNAG_03587,CNAG_03718,CNAG_03917,CNAG_03942,CNAG_04149,CNAG_04684,CNAG_04745,CNAG_04832,CNAG_04904,CNAG_04973,CNAG_05062,CNAG_05165,CNAG_05248,CNAG_05385,CNAG_05486,CNAG_05498,CNA…	24.6	2.04	2.5	7.49881e-07	2.10681e-05	0.00088486
GO:0048519	negative regulation of biological process	130	36	CNAG_00083,CNAG_00193,CNAG_00286,CNAG_00665,CNAG_01062,CNAG_01377,CNAG_01523,CNAG_01626,CNAG_01717,CNAG_01882,CNAG_01948,CNAG_02175,CNAG_02322,CNAG_02375,CNAG_02566,CNAG_02922,CNAG_03116,CNAG_03183,CNAG_03190,CNAG_03276,CNAG_03296,CNAG_03409,CNAG_03466,CNAG_03742,CNAG_04215,CNAG_04586,CNAG_04678,CNAG_05063,CNAG_05222,CNAG_05420,CNAG_05538,CNAG_05829,CNAG_05919,CNAG_06174,CNAG_06325,CNAG_06647,	27.7	2.3	2.91	7.83187e-07	2.14921e-05	0.000924161
GO:0042886	amide transport	192	47	CNAG_00971,CNAG_00988,CNAG_01045,CNAG_01126,CNAG_01199,CNAG_01274,CNAG_01315,CNAG_01330,CNAG_01508,CNAG_01707,CNAG_01906,CNAG_02178,CNAG_02265,CNAG_02457,CNAG_02816,CNAG_02937,CNAG_03013,CNAG_03299,CNAG_03528,CNAG_03554,CNAG_03587,CNAG_03718,CNAG_03917,CNAG_03942,CNAG_04149,CNAG_04684,CNAG_04745,CNAG_04832,CNAG_04904,CNAG_04973,CNAG_05062,CNAG_05165,CNAG_05248,CNAG_05385,CNAG_05486,CNAG_05498,CNA…	24.5	2.03	2.48	8.81975e-07	2.3653e-05	0.00104073
GO:0051716	cellular response to stimulus	471	91	CNAG_00156,CNAG_00408,CNAG_00415,CNAG_00572,CNAG_01054,CNAG_01203,CNAG_01209,CNAG_01258,CNAG_01266,CNAG_01421,CNAG_01496,CNAG_01523,CNAG_01579,CNAG_01646,CNAG_01826,CNAG_01845,CNAG_01850,CNAG_01882,CNAG_01973,CNAG_01988,CNAG_02171,CNAG_02233,CNAG_02323,CNAG_02375,CNAG_02393,CNAG_02453,CNAG_02467,CNAG_02490,CNAG_02511,CNAG_02823,CNAG_02897,CNAG_03052,CNAG_03135,CNAG_03139,CNAG_03190,CNAG_03265,CNA…	19.3	1.6	1.88	1.19763e-06	3.02902e-05	0.00141321
GO:1901700	response to oxygen-containing compound	278	61	CNAG_00156,CNAG_00193,CNAG_00408,CNAG_00415,CNAG_01054,CNAG_01203,CNAG_01209,CNAG_01523,CNAG_01626,CNAG_01845,CNAG_01850,CNAG_01973,CNAG_02233,CNAG_02305,CNAG_02453,CNAG_02490,CNAG_02511,CNAG_02555,CNAG_02566,CNAG_02700,CNAG_03052,CNAG_03116,CNAG_03139,CNAG_03190,CNAG_03296,CNAG_03336,CNAG_03409,CNAG_03673,CNAG_03710,CNAG_03849,CNAG_03963,CNAG_04191,CNAG_04215,CNAG_04263,CNAG_04583,CNAG_04586,CNA…	21.9	1.82	2.17	1.21764e-06	3.02902e-05	0.00143682
GO:0045229	external encapsulating structure organization	127	35	CNAG_00156,CNAG_00193,CNAG_00375,CNAG_00600,CNAG_00697,CNAG_00721,CNAG_01371,CNAG_01523,CNAG_01626,CNAG_01845,CNAG_02153,CNAG_02305,CNAG_02566,CNAG_02579,CNAG_03120,CNAG_03158,CNAG_03190,CNAG_03378,CNAG_03409,CNAG_03582,CNAG_03818,CNAG_04119,CNAG_04176,CNAG_04312,CNAG_04505,CNAG_04904,CNAG_05176,CNAG_05222,CNAG_05420,CNAG_05650,CNAG_05703,CNAG_06508,CNAG_06591,CNAG_07506,CNAG_07924,	27.6	2.29	2.88	1.26561e-06	3.02902e-05	0.00149342
GO:0050658	RNA transport	25	13	CNAG_01045,CNAG_01330,CNAG_01537,CNAG_02265,CNAG_02816,CNAG_03917,CNAG_03942,CNAG_04149,CNAG_04745,CNAG_05804,CNAG_06550,CNAG_07322,CNAG_07469,	52	4.31	8.05	1.30915e-06	3.02902e-05	0.0015448
GO:0050657	nucleic acid transport	25	13	CNAG_01045,CNAG_01330,CNAG_01537,CNAG_02265,CNAG_02816,CNAG_03917,CNAG_03942,CNAG_04149,CNAG_04745,CNAG_05804,CNAG_06550,CNAG_07322,CNAG_07469,	52	4.31	8.05	1.30915e-06	3.02902e-05	0.0015448
GO:0006403	RNA localization	25	13	CNAG_01045,CNAG_01330,CNAG_01537,CNAG_02265,CNAG_02816,CNAG_03917,CNAG_03942,CNAG_04149,CNAG_04745,CNAG_05804,CNAG_06550,CNAG_07322,CNAG_07469,	52	4.31	8.05	1.30915e-06	3.02902e-05	0.0015448
GO:0051236	establishment of RNA localization	25	13	CNAG_01045,CNAG_01330,CNAG_01537,CNAG_02265,CNAG_02816,CNAG_03917,CNAG_03942,CNAG_04149,CNAG_04745,CNAG_05804,CNAG_06550,CNAG_07322,CNAG_07469,	52	4.31	8.05	1.30915e-06	3.02902e-05	0.0015448
GO:0006725	cellular aromatic compound metabolic process	798	138	CNAG_00050,CNAG_00081,CNAG_00111,CNAG_00147,CNAG_00193,CNAG_00415,CNAG_00551,CNAG_00572,CNAG_00665,CNAG_00740,CNAG_00760,CNAG_00960,CNAG_01054,CNAG_01069,CNAG_01091,CNAG_01099,CNAG_01158,CNAG_01164,CNAG_01217,CNAG_01235,CNAG_01243,CNAG_01250,CNAG_01371,CNAG_01377,CNAG_01523,CNAG_01537,CNAG_01614,CNAG_01626,CNAG_01717,CNAG_01826,CNAG_01845,CNAG_01850,CNAG_01882,CNAG_01917,CNAG_01948,CNAG_01973,CNA…	17.3	1.43	1.68	1.3455e-06	3.05326e-05	0.00158769
GO:1901654	response to ketone	72	24	CNAG_00415,CNAG_01054,CNAG_01203,CNAG_01523,CNAG_01973,CNAG_02233,CNAG_03052,CNAG_03336,CNAG_03710,CNAG_04215,CNAG_04263,CNAG_04678,CNAG_04774,CNAG_04895,CNAG_04904,CNAG_05222,CNAG_05380,CNAG_05420,CNAG_05538,CNAG_05642,CNAG_06339,CNAG_07667,CNAG_07724,CNAG_07922,	33.3	2.77	3.76	1.609e-06	3.45437e-05	0.00189862
GO:0036211	protein modification process	274	60	CNAG_00136,CNAG_00187,CNAG_00415,CNAG_00498,CNAG_00504,CNAG_01062,CNAG_01203,CNAG_01217,CNAG_01385,CNAG_01496,CNAG_01520,CNAG_01523,CNAG_01614,CNAG_01730,CNAG_01746,CNAG_01845,CNAG_01882,CNAG_01988,CNAG_02028,CNAG_02356,CNAG_02511,CNAG_02715,CNAG_02947,CNAG_02962,CNAG_03052,CNAG_03171,CNAG_03188,CNAG_03711,CNAG_03826,CNAG_03893,CNAG_04118,CNAG_04159,CNAG_04191,CNAG_04282,CNAG_04303,CNAG_04678,CNA…	21.9	1.82	2.16	1.61009e-06	3.45437e-05	0.0018999
GO:0006464	cellular protein modification process	274	60	CNAG_00136,CNAG_00187,CNAG_00415,CNAG_00498,CNAG_00504,CNAG_01062,CNAG_01203,CNAG_01217,CNAG_01385,CNAG_01496,CNAG_01520,CNAG_01523,CNAG_01614,CNAG_01730,CNAG_01746,CNAG_01845,CNAG_01882,CNAG_01988,CNAG_02028,CNAG_02356,CNAG_02511,CNAG_02715,CNAG_02947,CNAG_02962,CNAG_03052,CNAG_03171,CNAG_03188,CNAG_03711,CNAG_03826,CNAG_03893,CNAG_04118,CNAG_04159,CNAG_04191,CNAG_04282,CNAG_04303,CNAG_04678,CNA…	21.9	1.82	2.16	1.61009e-06	3.45437e-05	0.0018999
GO:0051028	mRNA transport	22	12	CNAG_01045,CNAG_01330,CNAG_01537,CNAG_02816,CNAG_03917,CNAG_03942,CNAG_04149,CNAG_04745,CNAG_05804,CNAG_06550,CNAG_07322,CNAG_07469,	54.5	4.53	8.91	1.74253e-06	3.67177e-05	0.00205619
GO:0071310	cellular response to organic substance	185	45	CNAG_00156,CNAG_00408,CNAG_00415,CNAG_01054,CNAG_01203,CNAG_01209,CNAG_01523,CNAG_01850,CNAG_01973,CNAG_02233,CNAG_02490,CNAG_02511,CNAG_02897,CNAG_03052,CNAG_03139,CNAG_03190,CNAG_03296,CNAG_03336,CNAG_03673,CNAG_03710,CNAG_03963,CNAG_04113,CNAG_04191,CNAG_04215,CNAG_04224,CNAG_04263,CNAG_04282,CNAG_04678,CNAG_04774,CNAG_04895,CNAG_04904,CNAG_05063,CNAG_05222,CNAG_05280,CNAG_05380,CNAG_05420,CNA…	24.3	2.02	2.45	1.83393e-06	3.79655e-05	0.00216403
GO:1901360	organic cyclic compound metabolic process	824	141	CNAG_00050,CNAG_00081,CNAG_00111,CNAG_00117,CNAG_00147,CNAG_00193,CNAG_00415,CNAG_00551,CNAG_00572,CNAG_00665,CNAG_00740,CNAG_00760,CNAG_00960,CNAG_01003,CNAG_01054,CNAG_01069,CNAG_01091,CNAG_01099,CNAG_01158,CNAG_01164,CNAG_01217,CNAG_01235,CNAG_01243,CNAG_01250,CNAG_01371,CNAG_01377,CNAG_01523,CNAG_01537,CNAG_01614,CNAG_01626,CNAG_01717,CNAG_01826,CNAG_01845,CNAG_01850,CNAG_01882,CNAG_01917,CNA…	17.1	1.42	1.66	1.87153e-06	3.80759e-05	0.0022084
GO:0036245	cellular response to menadione	68	23	CNAG_00415,CNAG_01054,CNAG_01203,CNAG_01523,CNAG_01973,CNAG_02233,CNAG_03052,CNAG_03336,CNAG_03710,CNAG_04215,CNAG_04263,CNAG_04678,CNAG_04774,CNAG_04895,CNAG_05222,CNAG_05380,CNAG_05420,CNAG_05538,CNAG_05642,CNAG_06339,CNAG_07667,CNAG_07724,CNAG_07922,	33.8	2.81	3.84	1.99254e-06	3.98508e-05	0.0023512
GO:0010035	response to inorganic substance	210	49	CNAG_00156,CNAG_00193,CNAG_00415,CNAG_01054,CNAG_01203,CNAG_01208,CNAG_01209,CNAG_01523,CNAG_01626,CNAG_01678,CNAG_01845,CNAG_01850,CNAG_01855,CNAG_02233,CNAG_02305,CNAG_02375,CNAG_02453,CNAG_02490,CNAG_02555,CNAG_03018,CNAG_03052,CNAG_03139,CNAG_03190,CNAG_03296,CNAG_03336,CNAG_03673,CNAG_03963,CNAG_04191,CNAG_04215,CNAG_04224,CNAG_04263,CNAG_04282,CNAG_04505,CNAG_04678,CNAG_04774,CNAG_05063,CNA…	23.3	1.94	2.33	2.31811e-06	4.55895e-05	0.00273537
GO:0006950	response to stress	467	89	CNAG_00039,CNAG_00156,CNAG_00193,CNAG_00356,CNAG_00408,CNAG_00415,CNAG_00572,CNAG_00697,CNAG_01054,CNAG_01203,CNAG_01266,CNAG_01421,CNAG_01496,CNAG_01523,CNAG_01537,CNAG_01626,CNAG_01678,CNAG_01826,CNAG_01845,CNAG_01850,CNAG_01882,CNAG_01973,CNAG_02171,CNAG_02233,CNAG_02305,CNAG_02323,CNAG_02375,CNAG_02453,CNAG_02467,CNAG_02490,CNAG_02511,CNAG_02555,CNAG_02700,CNAG_02823,CNAG_02897,CNAG_03052,CNA…	19.1	1.58	1.84	2.93533e-06	5.67818e-05	0.00346369
GO:0007154	cell communication	95	28	CNAG_00156,CNAG_01258,CNAG_01421,CNAG_01523,CNAG_01579,CNAG_01646,CNAG_01845,CNAG_01850,CNAG_01988,CNAG_02393,CNAG_03409,CNAG_03818,CNAG_04119,CNAG_04335,CNAG_04505,CNAG_04832,CNAG_04904,CNAG_05063,CNAG_05348,CNAG_05703,CNAG_05838,CNAG_05919,CNAG_06160,CNAG_06278,CNAG_06362,CNAG_07507,CNAG_07675,CNAG_07942,	29.5	2.45	3.15	3.57707e-06	6.80796e-05	0.00422094
GO:0015931	nucleobase-containing compound transport	27	13	CNAG_01045,CNAG_01330,CNAG_01537,CNAG_02265,CNAG_02816,CNAG_03917,CNAG_03942,CNAG_04149,CNAG_04745,CNAG_05804,CNAG_06550,CNAG_07322,CNAG_07469,	48.1	3.99	6.9	4.00749e-06	7.5061e-05	0.00472884
GO:0071705	nitrogen compound transport	208	48	CNAG_00971,CNAG_00988,CNAG_01045,CNAG_01126,CNAG_01199,CNAG_01274,CNAG_01315,CNAG_01330,CNAG_01508,CNAG_01537,CNAG_01707,CNAG_01906,CNAG_02178,CNAG_02265,CNAG_02457,CNAG_02816,CNAG_02937,CNAG_03013,CNAG_03299,CNAG_03528,CNAG_03554,CNAG_03587,CNAG_03718,CNAG_03917,CNAG_03942,CNAG_04149,CNAG_04684,CNAG_04745,CNAG_04832,CNAG_04904,CNAG_04973,CNAG_05062,CNAG_05165,CNAG_05248,CNAG_05385,CNAG_05486,CNA…	23.1	1.91	2.29	4.10979e-06	7.57742e-05	0.00484955
GO:0006886	intracellular protein transport	102	29	CNAG_00971,CNAG_00988,CNAG_01274,CNAG_01330,CNAG_01906,CNAG_02178,CNAG_02265,CNAG_02457,CNAG_02937,CNAG_03299,CNAG_03528,CNAG_03554,CNAG_03587,CNAG_03718,CNAG_03942,CNAG_04149,CNAG_04684,CNAG_04745,CNAG_04904,CNAG_04973,CNAG_05248,CNAG_05486,CNAG_05557,CNAG_06093,CNAG_06279,CNAG_06345,CNAG_06550,CNAG_07318,CNAG_07598,	28.4	2.36	2.99	5.32029e-06	9.65837e-05	0.00627794
GO:0014070	response to organic cyclic compound	44	17	CNAG_01523,CNAG_01537,CNAG_01626,CNAG_01740,CNAG_01845,CNAG_02897,CNAG_03139,CNAG_03190,CNAG_04119,CNAG_04678,CNAG_04904,CNAG_05280,CNAG_05348,CNAG_05650,CNAG_05703,CNAG_05925,CNAG_06469,	38.6	3.21	4.7	5.68036e-06	9.93905e-05	0.00670282
GO:0070727	cellular macromolecule localization	113	31	CNAG_00971,CNAG_00988,CNAG_01274,CNAG_01330,CNAG_01906,CNAG_01923,CNAG_02092,CNAG_02178,CNAG_02265,CNAG_02457,CNAG_02937,CNAG_03299,CNAG_03528,CNAG_03554,CNAG_03587,CNAG_03718,CNAG_03942,CNAG_04149,CNAG_04684,CNAG_04745,CNAG_04904,CNAG_04973,CNAG_05248,CNAG_05486,CNAG_05557,CNAG_06093,CNAG_06279,CNAG_06345,CNAG_06550,CNAG_07318,CNAG_07598,	27.4	2.28	2.85	5.72759e-06	9.93905e-05	0.00675855
GO:0034613	cellular protein localization	113	31	CNAG_00971,CNAG_00988,CNAG_01274,CNAG_01330,CNAG_01906,CNAG_01923,CNAG_02092,CNAG_02178,CNAG_02265,CNAG_02457,CNAG_02937,CNAG_03299,CNAG_03528,CNAG_03554,CNAG_03587,CNAG_03718,CNAG_03942,CNAG_04149,CNAG_04684,CNAG_04745,CNAG_04904,CNAG_04973,CNAG_05248,CNAG_05486,CNAG_05557,CNAG_06093,CNAG_06279,CNAG_06345,CNAG_06550,CNAG_07318,CNAG_07598,	27.4	2.28	2.85	5.72759e-06	9.93905e-05	0.00675855
GO:0070887	cellular response to chemical stimulus	244	53	CNAG_00156,CNAG_00408,CNAG_00415,CNAG_01054,CNAG_01203,CNAG_01209,CNAG_01266,CNAG_01421,CNAG_01496,CNAG_01523,CNAG_01850,CNAG_01973,CNAG_02233,CNAG_02375,CNAG_02453,CNAG_02490,CNAG_02511,CNAG_02897,CNAG_03052,CNAG_03135,CNAG_03139,CNAG_03190,CNAG_03296,CNAG_03336,CNAG_03673,CNAG_03710,CNAG_03963,CNAG_04113,CNAG_04191,CNAG_04215,CNAG_04224,CNAG_04263,CNAG_04282,CNAG_04678,CNAG_04774,CNAG_04895,CNA…	21.7	1.8	2.12	8.6867e-06	0.000148555	0.0102503
GO:0046907	intracellular transport	132	34	CNAG_00971,CNAG_00988,CNAG_01000,CNAG_01274,CNAG_01330,CNAG_01906,CNAG_02178,CNAG_02265,CNAG_02457,CNAG_02937,CNAG_03299,CNAG_03528,CNAG_03554,CNAG_03587,CNAG_03718,CNAG_03942,CNAG_04149,CNAG_04684,CNAG_04745,CNAG_04904,CNAG_04973,CNAG_05248,CNAG_05486,CNAG_05557,CNAG_05613,CNAG_06093,CNAG_06279,CNAG_06345,CNAG_06550,CNAG_07318,CNAG_07322,CNAG_07469,CNAG_07598,CNAG_07846,	25.8	2.14	2.62	9.25706e-06	0.000156048	0.0109233
GO:0007165	signal transduction	89	26	CNAG_00156,CNAG_01258,CNAG_01421,CNAG_01523,CNAG_01579,CNAG_01646,CNAG_01845,CNAG_01850,CNAG_01988,CNAG_02393,CNAG_03409,CNAG_03818,CNAG_04119,CNAG_04335,CNAG_04505,CNAG_04832,CNAG_05063,CNAG_05348,CNAG_05703,CNAG_05838,CNAG_06160,CNAG_06278,CNAG_06362,CNAG_07507,CNAG_07675,CNAG_07942,	29.2	2.42	3.1	9.53898e-06	0.000156333	0.011256
GO:0023052	signaling	89	26	CNAG_00156,CNAG_01258,CNAG_01421,CNAG_01523,CNAG_01579,CNAG_01646,CNAG_01845,CNAG_01850,CNAG_01988,CNAG_02393,CNAG_03409,CNAG_03818,CNAG_04119,CNAG_04335,CNAG_04505,CNAG_04832,CNAG_05063,CNAG_05348,CNAG_05703,CNAG_05838,CNAG_06160,CNAG_06278,CNAG_06362,CNAG_07507,CNAG_07675,CNAG_07942,	29.2	2.42	3.1	9.53898e-06	0.000156333	0.011256
GO:0006397	mRNA processing	84	25	CNAG_00081,CNAG_00111,CNAG_00147,CNAG_00551,CNAG_00960,CNAG_01054,CNAG_01091,CNAG_01099,CNAG_01158,CNAG_01217,CNAG_01377,CNAG_01537,CNAG_01614,CNAG_02597,CNAG_03349,CNAG_03761,CNAG_03942,CNAG_04444,CNAG_05311,CNAG_05416,CNAG_05629,CNAG_05797,CNAG_06549,CNAG_06691,CNAG_06796,	29.8	2.47	3.18	9.86331e-06	0.000159434	0.0116387
GO:0044550	secondary metabolite biosynthetic process	95	27	CNAG_00193,CNAG_00415,CNAG_00740,CNAG_01243,CNAG_01371,CNAG_01377,CNAG_01523,CNAG_01626,CNAG_01845,CNAG_01850,CNAG_02153,CNAG_02579,CNAG_03139,CNAG_03188,CNAG_03409,CNAG_03582,CNAG_03818,CNAG_03917,CNAG_04453,CNAG_04904,CNAG_05062,CNAG_05420,CNAG_05650,CNAG_06552,CNAG_06591,CNAG_07506,CNAG_07724,	28.4	2.36	2.98	1.13212e-05	0.000173493	0.013359
GO:0042438	melanin biosynthetic process	95	27	CNAG_00193,CNAG_00415,CNAG_00740,CNAG_01243,CNAG_01371,CNAG_01377,CNAG_01523,CNAG_01626,CNAG_01845,CNAG_01850,CNAG_02153,CNAG_02579,CNAG_03139,CNAG_03188,CNAG_03409,CNAG_03582,CNAG_03818,CNAG_03917,CNAG_04453,CNAG_04904,CNAG_05062,CNAG_05420,CNAG_05650,CNAG_06552,CNAG_06591,CNAG_07506,CNAG_07724,	28.4	2.36	2.98	1.13212e-05	0.000173493	0.013359
GO:0006582	melanin metabolic process	95	27	CNAG_00193,CNAG_00415,CNAG_00740,CNAG_01243,CNAG_01371,CNAG_01377,CNAG_01523,CNAG_01626,CNAG_01845,CNAG_01850,CNAG_02153,CNAG_02579,CNAG_03139,CNAG_03188,CNAG_03409,CNAG_03582,CNAG_03818,CNAG_03917,CNAG_04453,CNAG_04904,CNAG_05062,CNAG_05420,CNAG_05650,CNAG_06552,CNAG_06591,CNAG_07506,CNAG_07724,	28.4	2.36	2.98	1.13212e-05	0.000173493	0.013359
GO:0046189	phenol-containing compound biosynthetic process	95	27	CNAG_00193,CNAG_00415,CNAG_00740,CNAG_01243,CNAG_01371,CNAG_01377,CNAG_01523,CNAG_01626,CNAG_01845,CNAG_01850,CNAG_02153,CNAG_02579,CNAG_03139,CNAG_03188,CNAG_03409,CNAG_03582,CNAG_03818,CNAG_03917,CNAG_04453,CNAG_04904,CNAG_05062,CNAG_05420,CNAG_05650,CNAG_06552,CNAG_06591,CNAG_07506,CNAG_07724,	28.4	2.36	2.98	1.13212e-05	0.000173493	0.013359
GO:0051641	cellular localization	163	39	CNAG_00971,CNAG_00988,CNAG_01000,CNAG_01274,CNAG_01330,CNAG_01906,CNAG_01923,CNAG_02092,CNAG_02178,CNAG_02265,CNAG_02457,CNAG_02937,CNAG_03299,CNAG_03528,CNAG_03554,CNAG_03587,CNAG_03718,CNAG_03942,CNAG_04119,CNAG_04149,CNAG_04684,CNAG_04745,CNAG_04904,CNAG_04973,CNAG_05248,CNAG_05486,CNAG_05557,CNAG_05613,CNAG_05925,CNAG_06093,CNAG_06279,CNAG_06345,CNAG_06550,CNAG_07318,CNAG_07322,CNAG_07469,CNA…	23.9	1.99	2.38	1.37985e-05	0.000206435	0.0162822
GO:0018958	phenol-containing compound metabolic process	96	27	CNAG_00193,CNAG_00415,CNAG_00740,CNAG_01243,CNAG_01371,CNAG_01377,CNAG_01523,CNAG_01626,CNAG_01845,CNAG_01850,CNAG_02153,CNAG_02579,CNAG_03139,CNAG_03188,CNAG_03409,CNAG_03582,CNAG_03818,CNAG_03917,CNAG_04453,CNAG_04904,CNAG_05062,CNAG_05420,CNAG_05650,CNAG_06552,CNAG_06591,CNAG_07506,CNAG_07724,	28.1	2.33	2.94	1.39956e-05	0.000206435	0.0165148
GO:0019748	secondary metabolic process	96	27	CNAG_00193,CNAG_00415,CNAG_00740,CNAG_01243,CNAG_01371,CNAG_01377,CNAG_01523,CNAG_01626,CNAG_01845,CNAG_01850,CNAG_02153,CNAG_02579,CNAG_03139,CNAG_03188,CNAG_03409,CNAG_03582,CNAG_03818,CNAG_03917,CNAG_04453,CNAG_04904,CNAG_05062,CNAG_05420,CNAG_05650,CNAG_06552,CNAG_06591,CNAG_07506,CNAG_07724,	28.1	2.33	2.94	1.39956e-05	0.000206435	0.0165148
GO:0043170	macromolecule metabolic process	1107	175	CNAG_00081,CNAG_00111,CNAG_00136,CNAG_00147,CNAG_00150,CNAG_00187,CNAG_00362,CNAG_00415,CNAG_00498,CNAG_00504,CNAG_00551,CNAG_00572,CNAG_00665,CNAG_00697,CNAG_00928,CNAG_00960,CNAG_01054,CNAG_01062,CNAG_01069,CNAG_01091,CNAG_01099,CNAG_01158,CNAG_01203,CNAG_01217,CNAG_01235,CNAG_01250,CNAG_01266,CNAG_01339,CNAG_01377,CNAG_01378,CNAG_01385,CNAG_01496,CNAG_01520,CNAG_01523,CNAG_01537,CNAG_01614,CNA…	15.8	1.31	1.52	1.51721e-05	0.000221026	0.0179031
GO:1901617	organic hydroxy compound biosynthetic process	119	31	CNAG_00117,CNAG_00193,CNAG_00415,CNAG_00740,CNAG_01003,CNAG_01243,CNAG_01371,CNAG_01377,CNAG_01523,CNAG_01626,CNAG_01845,CNAG_01850,CNAG_02153,CNAG_02161,CNAG_02579,CNAG_02897,CNAG_03139,CNAG_03188,CNAG_03409,CNAG_03582,CNAG_03818,CNAG_03917,CNAG_04453,CNAG_04904,CNAG_05062,CNAG_05420,CNAG_05650,CNAG_06552,CNAG_06591,CNAG_07506,CNAG_07724,	26.1	2.16	2.65	1.80222e-05	0.000259344	0.0212662
GO:0043412	macromolecule modification	308	62	CNAG_00136,CNAG_00187,CNAG_00415,CNAG_00498,CNAG_00504,CNAG_01062,CNAG_01203,CNAG_01217,CNAG_01385,CNAG_01496,CNAG_01520,CNAG_01523,CNAG_01614,CNAG_01730,CNAG_01746,CNAG_01845,CNAG_01882,CNAG_01988,CNAG_02028,CNAG_02077,CNAG_02356,CNAG_02511,CNAG_02715,CNAG_02947,CNAG_02962,CNAG_03052,CNAG_03171,CNAG_03188,CNAG_03711,CNAG_03826,CNAG_03893,CNAG_04118,CNAG_04159,CNAG_04191,CNAG_04282,CNAG_04303,CNA…	20.1	1.67	1.93	1.94767e-05	0.000276897	0.0229824
GO:0090304	nucleic acid metabolic process	531	95	CNAG_00081,CNAG_00111,CNAG_00147,CNAG_00551,CNAG_00572,CNAG_00665,CNAG_00960,CNAG_01054,CNAG_01069,CNAG_01091,CNAG_01099,CNAG_01158,CNAG_01217,CNAG_01235,CNAG_01250,CNAG_01377,CNAG_01537,CNAG_01614,CNAG_01717,CNAG_01826,CNAG_01882,CNAG_01917,CNAG_01948,CNAG_01973,CNAG_02077,CNAG_02166,CNAG_02171,CNAG_02172,CNAG_02175,CNAG_02233,CNAG_02323,CNAG_02426,CNAG_02467,CNAG_02490,CNAG_02536,CNAG_02555,CNA…	17.9	1.48	1.7	2.14587e-05	0.000295675	0.0253212
GO:0033194	response to hydroperoxide	109	29	CNAG_01054,CNAG_01203,CNAG_01523,CNAG_01626,CNAG_01973,CNAG_02233,CNAG_02305,CNAG_02490,CNAG_02700,CNAG_03052,CNAG_03116,CNAG_03190,CNAG_03296,CNAG_03409,CNAG_03673,CNAG_03710,CNAG_03849,CNAG_03963,CNAG_04215,CNAG_04583,CNAG_04678,CNAG_05063,CNAG_05153,CNAG_05380,CNAG_05420,CNAG_06425,CNAG_06552,CNAG_07506,CNAG_07924,	26.6	2.21	2.73	2.17998e-05	0.000295675	0.0257238
GO:0033195	response to alkyl hydroperoxide	109	29	CNAG_01054,CNAG_01203,CNAG_01523,CNAG_01626,CNAG_01973,CNAG_02233,CNAG_02305,CNAG_02490,CNAG_02700,CNAG_03052,CNAG_03116,CNAG_03190,CNAG_03296,CNAG_03409,CNAG_03673,CNAG_03710,CNAG_03849,CNAG_03963,CNAG_04215,CNAG_04583,CNAG_04678,CNAG_05063,CNAG_05153,CNAG_05380,CNAG_05420,CNAG_06425,CNAG_06552,CNAG_07506,CNAG_07924,	26.6	2.21	2.73	2.17998e-05	0.000295675	0.0257238
GO:0072735	response to tert-butyl hydroperoxide	109	29	CNAG_01054,CNAG_01203,CNAG_01523,CNAG_01626,CNAG_01973,CNAG_02233,CNAG_02305,CNAG_02490,CNAG_02700,CNAG_03052,CNAG_03116,CNAG_03190,CNAG_03296,CNAG_03409,CNAG_03673,CNAG_03710,CNAG_03849,CNAG_03963,CNAG_04215,CNAG_04583,CNAG_04678,CNAG_05063,CNAG_05153,CNAG_05380,CNAG_05420,CNAG_06425,CNAG_06552,CNAG_07506,CNAG_07924,	26.6	2.21	2.73	2.17998e-05	0.000295675	0.0257238
GO:0006891	intra-Golgi vesicle-mediated transport	5	5	CNAG_01508,CNAG_01754,CNAG_02419,CNAG_04207,CNAG_05385,	100	8.3	inf	2.5078e-05	0.000336273	0.029592
GO:0051649	establishment of localization in cell	138	34	CNAG_00971,CNAG_00988,CNAG_01000,CNAG_01274,CNAG_01330,CNAG_01906,CNAG_02178,CNAG_02265,CNAG_02457,CNAG_02937,CNAG_03299,CNAG_03528,CNAG_03554,CNAG_03587,CNAG_03718,CNAG_03942,CNAG_04149,CNAG_04684,CNAG_04745,CNAG_04904,CNAG_04973,CNAG_05248,CNAG_05486,CNAG_05557,CNAG_05613,CNAG_06093,CNAG_06279,CNAG_06345,CNAG_06550,CNAG_07318,CNAG_07322,CNAG_07469,CNAG_07598,CNAG_07846,	24.6	2.04	2.47	2.57436e-05	0.000337823	0.0303774
GO:0016070	RNA metabolic process	410	77	CNAG_00081,CNAG_00111,CNAG_00147,CNAG_00551,CNAG_00665,CNAG_00960,CNAG_01054,CNAG_01069,CNAG_01091,CNAG_01099,CNAG_01158,CNAG_01217,CNAG_01235,CNAG_01250,CNAG_01377,CNAG_01537,CNAG_01614,CNAG_01717,CNAG_01826,CNAG_01917,CNAG_01948,CNAG_01973,CNAG_02077,CNAG_02166,CNAG_02172,CNAG_02175,CNAG_02426,CNAG_02536,CNAG_02555,CNAG_02564,CNAG_02597,CNAG_02745,CNAG_02973,CNAG_03017,CNAG_03018,CNAG_03183,CNA…	18.8	1.56	1.79	2.57662e-05	0.000337823	0.0304041
GO:0072737	response to diamide	111	29	CNAG_00193,CNAG_00408,CNAG_01054,CNAG_01496,CNAG_01523,CNAG_01973,CNAG_02233,CNAG_02490,CNAG_02555,CNAG_02566,CNAG_03052,CNAG_03190,CNAG_03296,CNAG_03409,CNAG_03673,CNAG_03963,CNAG_04176,CNAG_04224,CNAG_04263,CNAG_04678,CNAG_04895,CNAG_05063,CNAG_05153,CNAG_05222,CNAG_05538,CNAG_07411,CNAG_07506,CNAG_07724,CNAG_07922,	26.1	2.17	2.66	3.1634e-05	0.000410199	0.0373281
GO:0006325	chromatin organization	50	17	CNAG_00740,CNAG_01301,CNAG_01882,CNAG_02922,CNAG_03003,CNAG_03188,CNAG_03723,CNAG_03826,CNAG_04158,CNAG_04303,CNAG_04650,CNAG_04786,CNAG_05552,CNAG_05690,CNAG_06068,CNAG_06754,CNAG_07377,	34	2.82	3.84	4.04659e-05	0.000518232	0.0477498
GO:0009893	positive regulation of metabolic process	80	23	CNAG_00156,CNAG_00415,CNAG_01054,CNAG_01203,CNAG_01845,CNAG_02233,CNAG_02490,CNAG_02511,CNAG_02897,CNAG_03013,CNAG_03017,CNAG_03052,CNAG_03190,CNAG_03748,CNAG_03950,CNAG_04215,CNAG_04224,CNAG_04453,CNAG_04678,CNAG_05004,CNAG_06278,CNAG_06552,CNAG_07924,	28.8	2.39	3.02	4.12829e-05	0.000518232	0.0487138
GO:0031325	positive regulation of cellular metabolic process	80	23	CNAG_00156,CNAG_00415,CNAG_01054,CNAG_01203,CNAG_01845,CNAG_02233,CNAG_02490,CNAG_02511,CNAG_02897,CNAG_03013,CNAG_03017,CNAG_03052,CNAG_03190,CNAG_03748,CNAG_03950,CNAG_04215,CNAG_04224,CNAG_04453,CNAG_04678,CNAG_05004,CNAG_06278,CNAG_06552,CNAG_07924,	28.8	2.39	3.02	4.12829e-05	0.000518232	0.0487138
GO:0031328	positive regulation of cellular biosynthetic process	75	22	CNAG_00156,CNAG_00415,CNAG_01054,CNAG_01203,CNAG_01845,CNAG_02233,CNAG_02490,CNAG_02511,CNAG_02897,CNAG_03013,CNAG_03017,CNAG_03052,CNAG_03190,CNAG_03950,CNAG_04215,CNAG_04224,CNAG_04453,CNAG_04678,CNAG_05004,CNAG_06278,CNAG_06552,CNAG_07924,	29.3	2.43	3.1	4.31122e-05	0.000525547	0.0508724
GO:0009891	positive regulation of biosynthetic process	75	22	CNAG_00156,CNAG_00415,CNAG_01054,CNAG_01203,CNAG_01845,CNAG_02233,CNAG_02490,CNAG_02511,CNAG_02897,CNAG_03013,CNAG_03017,CNAG_03052,CNAG_03190,CNAG_03950,CNAG_04215,CNAG_04224,CNAG_04453,CNAG_04678,CNAG_05004,CNAG_06278,CNAG_06552,CNAG_07924,	29.3	2.43	3.1	4.31122e-05	0.000525547	0.0508724
GO:0009892	negative regulation of metabolic process	55	18	CNAG_00193,CNAG_00286,CNAG_00665,CNAG_01377,CNAG_01523,CNAG_01626,CNAG_01717,CNAG_01882,CNAG_02175,CNAG_02566,CNAG_02922,CNAG_03276,CNAG_03296,CNAG_03409,CNAG_03466,CNAG_03742,CNAG_05222,CNAG_05829,	32.7	2.72	3.63	4.32017e-05	0.000525547	0.050978
GO:0042542	response to hydrogen peroxide	130	32	CNAG_00156,CNAG_00193,CNAG_01054,CNAG_01203,CNAG_01523,CNAG_01626,CNAG_01850,CNAG_02233,CNAG_02305,CNAG_02453,CNAG_02490,CNAG_02555,CNAG_03139,CNAG_03190,CNAG_03336,CNAG_03673,CNAG_04191,CNAG_04215,CNAG_04263,CNAG_04678,CNAG_04774,CNAG_05063,CNAG_05153,CNAG_05280,CNAG_05420,CNAG_05558,CNAG_06278,CNAG_06339,CNAG_06552,CNAG_07667,CNAG_07724,CNAG_07922,	24.6	2.04	2.46	4.53291e-05	0.000545799	0.0534883
GO:0071702	organic substance transport	246	51	CNAG_00383,CNAG_00971,CNAG_00988,CNAG_01045,CNAG_01126,CNAG_01199,CNAG_01274,CNAG_01315,CNAG_01330,CNAG_01508,CNAG_01537,CNAG_01707,CNAG_01906,CNAG_02178,CNAG_02265,CNAG_02457,CNAG_02816,CNAG_02937,CNAG_03013,CNAG_03299,CNAG_03528,CNAG_03554,CNAG_03587,CNAG_03718,CNAG_03917,CNAG_03942,CNAG_04149,CNAG_04684,CNAG_04745,CNAG_04832,CNAG_04904,CNAG_04973,CNAG_05062,CNAG_05165,CNAG_05248,CNAG_05282,CNA…	20.7	1.72	1.99	4.92601e-05	0.00058714	0.0581269
GO:0006970	response to osmotic stress	154	36	CNAG_00039,CNAG_00156,CNAG_00415,CNAG_01054,CNAG_01421,CNAG_01523,CNAG_01537,CNAG_01626,CNAG_01678,CNAG_01845,CNAG_02233,CNAG_02511,CNAG_03052,CNAG_03116,CNAG_03135,CNAG_03190,CNAG_03296,CNAG_03409,CNAG_03673,CNAG_03818,CNAG_04191,CNAG_04215,CNAG_04263,CNAG_04678,CNAG_04841,CNAG_04904,CNAG_05063,CNAG_05112,CNAG_05153,CNAG_05222,CNAG_05280,CNAG_05380,CNAG_05558,CNAG_05650,CNAG_06339,CNAG_07724,	23.4	1.94	2.3	5.04607e-05	0.000595436	0.0595436
GO:0048523	negative regulation of cellular process	109	28	CNAG_00083,CNAG_00193,CNAG_00286,CNAG_01062,CNAG_01523,CNAG_01626,CNAG_01882,CNAG_01948,CNAG_02322,CNAG_02375,CNAG_02566,CNAG_02922,CNAG_03116,CNAG_03183,CNAG_03190,CNAG_03296,CNAG_03409,CNAG_04215,CNAG_04586,CNAG_04678,CNAG_05063,CNAG_05222,CNAG_05420,CNAG_05538,CNAG_05919,CNAG_06174,CNAG_06325,CNAG_06647,	25.7	2.13	2.59	6.01009e-05	0.000702169	0.070919
GO:0000302	response to reactive oxygen species	132	32	CNAG_00156,CNAG_00193,CNAG_01054,CNAG_01203,CNAG_01523,CNAG_01626,CNAG_01850,CNAG_02233,CNAG_02305,CNAG_02453,CNAG_02490,CNAG_02555,CNAG_03139,CNAG_03190,CNAG_03336,CNAG_03673,CNAG_04191,CNAG_04215,CNAG_04263,CNAG_04678,CNAG_04774,CNAG_05063,CNAG_05153,CNAG_05280,CNAG_05420,CNAG_05558,CNAG_06278,CNAG_06339,CNAG_06552,CNAG_07667,CNAG_07724,CNAG_07922,	24.2	2.01	2.41	6.24844e-05	0.000722859	0.0737316
GO:1901362	organic cyclic compound biosynthetic process	407	75	CNAG_00050,CNAG_00117,CNAG_00193,CNAG_00415,CNAG_00740,CNAG_01003,CNAG_01069,CNAG_01164,CNAG_01235,CNAG_01243,CNAG_01371,CNAG_01377,CNAG_01523,CNAG_01626,CNAG_01826,CNAG_01845,CNAG_01850,CNAG_01948,CNAG_01973,CNAG_02153,CNAG_02166,CNAG_02172,CNAG_02536,CNAG_02555,CNAG_02579,CNAG_02663,CNAG_02793,CNAG_02796,CNAG_03017,CNAG_03018,CNAG_03139,CNAG_03183,CNAG_03188,CNAG_03336,CNAG_03409,CNAG_03582,CNA…	18.4	1.53	1.74	6.46929e-05	0.000739458	0.0763376
GO:0019438	aromatic compound biosynthetic process	380	71	CNAG_00050,CNAG_00193,CNAG_00415,CNAG_00740,CNAG_01069,CNAG_01164,CNAG_01235,CNAG_01243,CNAG_01371,CNAG_01377,CNAG_01523,CNAG_01626,CNAG_01826,CNAG_01845,CNAG_01850,CNAG_01948,CNAG_01973,CNAG_02153,CNAG_02166,CNAG_02172,CNAG_02536,CNAG_02555,CNAG_02579,CNAG_02663,CNAG_02793,CNAG_02796,CNAG_03017,CNAG_03018,CNAG_03139,CNAG_03183,CNAG_03188,CNAG_03336,CNAG_03409,CNAG_03582,CNAG_03625,CNAG_03701,CNA…	18.7	1.55	1.76	6.51725e-05	0.000739458	0.0769036
GO:0051128	regulation of cellular component organization	133	32	CNAG_00083,CNAG_00156,CNAG_00415,CNAG_00498,CNAG_01062,CNAG_01523,CNAG_01626,CNAG_01918,CNAG_01948,CNAG_02233,CNAG_02322,CNAG_02375,CNAG_02566,CNAG_02897,CNAG_03013,CNAG_03116,CNAG_03183,CNAG_03190,CNAG_03409,CNAG_03893,CNAG_03963,CNAG_04191,CNAG_04215,CNAG_04224,CNAG_04586,CNAG_04678,CNAG_05063,CNAG_05222,CNAG_05420,CNAG_05538,CNAG_06325,CNAG_06647,	24.1	2	2.38	7.30974e-05	0.000813725	0.0862549
GO:1901615	organic hydroxy compound metabolic process	133	32	CNAG_00117,CNAG_00193,CNAG_00415,CNAG_00740,CNAG_01003,CNAG_01243,CNAG_01371,CNAG_01377,CNAG_01523,CNAG_01626,CNAG_01845,CNAG_01850,CNAG_02153,CNAG_02161,CNAG_02579,CNAG_02897,CNAG_03139,CNAG_03188,CNAG_03277,CNAG_03409,CNAG_03582,CNAG_03818,CNAG_03917,CNAG_04453,CNAG_04904,CNAG_05062,CNAG_05420,CNAG_05650,CNAG_06552,CNAG_06591,CNAG_07506,CNAG_07724,	24.1	2	2.38	7.30974e-05	0.000813725	0.0862549
GO:0046148	pigment biosynthetic process	111	28	CNAG_00193,CNAG_00415,CNAG_00740,CNAG_01243,CNAG_01371,CNAG_01377,CNAG_01523,CNAG_01626,CNAG_01845,CNAG_01850,CNAG_02153,CNAG_02579,CNAG_03139,CNAG_03188,CNAG_03409,CNAG_03582,CNAG_03818,CNAG_03917,CNAG_04453,CNAG_04904,CNAG_05062,CNAG_05149,CNAG_05420,CNAG_05650,CNAG_06552,CNAG_06591,CNAG_07506,CNAG_07724,	25.2	2.09	2.53	8.51383e-05	0.000927121	0.100463
GO:0072707	cellular response to sodium dodecyl sulfate	73	21	CNAG_00156,CNAG_01054,CNAG_01203,CNAG_01209,CNAG_01523,CNAG_02233,CNAG_02897,CNAG_03190,CNAG_03296,CNAG_03963,CNAG_04113,CNAG_04191,CNAG_04215,CNAG_04224,CNAG_04282,CNAG_04678,CNAG_04904,CNAG_05063,CNAG_06552,CNAG_06647,CNAG_07667,	28.8	2.39	3.02	8.78987e-05	0.000927121	0.10372
GO:1902075	cellular response to salt	73	21	CNAG_00156,CNAG_01054,CNAG_01203,CNAG_01209,CNAG_01523,CNAG_02233,CNAG_02897,CNAG_03190,CNAG_03296,CNAG_03963,CNAG_04113,CNAG_04191,CNAG_04215,CNAG_04224,CNAG_04282,CNAG_04678,CNAG_04904,CNAG_05063,CNAG_06552,CNAG_06647,CNAG_07667,	28.8	2.39	3.02	8.78987e-05	0.000927121	0.10372
GO:0043455	regulation of secondary metabolic process	89	24	CNAG_00193,CNAG_00415,CNAG_01054,CNAG_01203,CNAG_01523,CNAG_01626,CNAG_01845,CNAG_02233,CNAG_02490,CNAG_02511,CNAG_02566,CNAG_02897,CNAG_03013,CNAG_03052,CNAG_03190,CNAG_03296,CNAG_03409,CNAG_04215,CNAG_04224,CNAG_04453,CNAG_04678,CNAG_05222,CNAG_06278,CNAG_06552,	27	2.24	2.76	8.79979e-05	0.000927121	0.103838
GO:0048021	regulation of melanin biosynthetic process	89	24	CNAG_00193,CNAG_00415,CNAG_01054,CNAG_01203,CNAG_01523,CNAG_01626,CNAG_01845,CNAG_02233,CNAG_02490,CNAG_02511,CNAG_02566,CNAG_02897,CNAG_03013,CNAG_03052,CNAG_03190,CNAG_03296,CNAG_03409,CNAG_04215,CNAG_04224,CNAG_04453,CNAG_04678,CNAG_05222,CNAG_06278,CNAG_06552,	27	2.24	2.76	8.79979e-05	0.000927121	0.103838
GO:1900376	regulation of secondary metabolite biosynthetic process	89	24	CNAG_00193,CNAG_00415,CNAG_01054,CNAG_01203,CNAG_01523,CNAG_01626,CNAG_01845,CNAG_02233,CNAG_02490,CNAG_02511,CNAG_02566,CNAG_02897,CNAG_03013,CNAG_03052,CNAG_03190,CNAG_03296,CNAG_03409,CNAG_04215,CNAG_04224,CNAG_04453,CNAG_04678,CNAG_05222,CNAG_06278,CNAG_06552,	27	2.24	2.76	8.79979e-05	0.000927121	0.103838
GO:0035556	intracellular signal transduction	58	18	CNAG_00156,CNAG_01258,CNAG_01523,CNAG_01579,CNAG_01646,CNAG_01845,CNAG_01850,CNAG_01988,CNAG_03409,CNAG_03818,CNAG_04119,CNAG_04335,CNAG_05063,CNAG_05348,CNAG_06160,CNAG_06278,CNAG_06362,CNAG_07942,	31	2.57	3.35	9.50659e-05	0.000991942	0.112178
GO:1901701	cellular response to oxygen-containing compound	189	41	CNAG_00408,CNAG_00415,CNAG_01054,CNAG_01203,CNAG_01209,CNAG_01523,CNAG_01850,CNAG_01973,CNAG_02233,CNAG_02453,CNAG_02490,CNAG_02511,CNAG_03052,CNAG_03139,CNAG_03190,CNAG_03296,CNAG_03336,CNAG_03673,CNAG_03710,CNAG_03963,CNAG_04191,CNAG_04215,CNAG_04263,CNAG_04678,CNAG_04774,CNAG_04895,CNAG_04904,CNAG_05063,CNAG_05222,CNAG_05280,CNAG_05380,CNAG_05420,CNAG_05538,CNAG_05558,CNAG_05642,CNAG_06278,CNA…	21.7	1.8	2.09	9.61502e-05	0.000991942	0.113457
GO:0014074	response to purine-containing compound	22	10	CNAG_01537,CNAG_01626,CNAG_01740,CNAG_01845,CNAG_02897,CNAG_03190,CNAG_04119,CNAG_05650,CNAG_05703,CNAG_05925,	45.5	3.77	6.16	0.000100248	0.000991942	0.118292
GO:0043279	response to alkaloid	22	10	CNAG_01537,CNAG_01626,CNAG_01740,CNAG_01845,CNAG_02897,CNAG_03190,CNAG_04119,CNAG_05650,CNAG_05703,CNAG_05925,	45.5	3.77	6.16	0.000100248	0.000991942	0.118292
GO:0031000	response to caffeine	22	10	CNAG_01537,CNAG_01626,CNAG_01740,CNAG_01845,CNAG_02897,CNAG_03190,CNAG_04119,CNAG_05650,CNAG_05703,CNAG_05925,	45.5	3.77	6.16	0.000100248	0.000991942	0.118292
GO:0006913	nucleocytoplasmic transport	22	10	CNAG_00988,CNAG_01000,CNAG_01330,CNAG_02265,CNAG_02457,CNAG_03942,CNAG_04149,CNAG_04745,CNAG_06550,CNAG_07469,	45.5	3.77	6.16	0.000100248	0.000991942	0.118292
GO:0051169	nuclear transport	22	10	CNAG_00988,CNAG_01000,CNAG_01330,CNAG_02265,CNAG_02457,CNAG_03942,CNAG_04149,CNAG_04745,CNAG_06550,CNAG_07469,	45.5	3.77	6.16	0.000100248	0.000991942	0.118292
GO:0042440	pigment metabolic process	112	28	CNAG_00193,CNAG_00415,CNAG_00740,CNAG_01243,CNAG_01371,CNAG_01377,CNAG_01523,CNAG_01626,CNAG_01845,CNAG_01850,CNAG_02153,CNAG_02579,CNAG_03139,CNAG_03188,CNAG_03409,CNAG_03582,CNAG_03818,CNAG_03917,CNAG_04453,CNAG_04904,CNAG_05062,CNAG_05149,CNAG_05420,CNAG_05650,CNAG_06552,CNAG_06591,CNAG_07506,CNAG_07724,	25	2.07	2.5	0.000100875	0.000991942	0.119033
GO:0044237	cellular metabolic process	1593	233	CNAG_00050,CNAG_00081,CNAG_00111,CNAG_00136,CNAG_00138,CNAG_00147,CNAG_00187,CNAG_00193,CNAG_00362,CNAG_00415,CNAG_00498,CNAG_00504,CNAG_00551,CNAG_00572,CNAG_00665,CNAG_00697,CNAG_00740,CNAG_00760,CNAG_00960,CNAG_00970,CNAG_00971,CNAG_01003,CNAG_01054,CNAG_01062,CNAG_01069,CNAG_01091,CNAG_01099,CNAG_01158,CNAG_01164,CNAG_01203,CNAG_01209,CNAG_01217,CNAG_01235,CNAG_01243,CNAG_01248,CNAG_01250,CNA…	14.6	1.21	1.4	0.000106065	0.00103436	0.125157
GO:0071840	cellular component organization or biogenesis	476	84	CNAG_00156,CNAG_00193,CNAG_00375,CNAG_00600,CNAG_00697,CNAG_00721,CNAG_00740,CNAG_01266,CNAG_01301,CNAG_01330,CNAG_01371,CNAG_01442,CNAG_01523,CNAG_01614,CNAG_01626,CNAG_01845,CNAG_01882,CNAG_01906,CNAG_01918,CNAG_01923,CNAG_02137,CNAG_02153,CNAG_02305,CNAG_02374,CNAG_02467,CNAG_02566,CNAG_02579,CNAG_02922,CNAG_03003,CNAG_03120,CNAG_03158,CNAG_03188,CNAG_03190,CNAG_03378,CNAG_03409,CNAG_03582,CNA…	17.6	1.46	1.65	0.000113743	0.00110013	0.134216
GO:1904576	response to tunicamycin	108	27	CNAG_00156,CNAG_00415,CNAG_01523,CNAG_01973,CNAG_02490,CNAG_03116,CNAG_03139,CNAG_03190,CNAG_03296,CNAG_03409,CNAG_03963,CNAG_04113,CNAG_04191,CNAG_04215,CNAG_04263,CNAG_04678,CNAG_05063,CNAG_05153,CNAG_05176,CNAG_05222,CNAG_05380,CNAG_05538,CNAG_05558,CNAG_05692,CNAG_06425,CNAG_06647,CNAG_07724,	25	2.07	2.5	0.000133825	0.00128385	0.157914
GO:0010629	negative regulation of gene expression	27	11	CNAG_00286,CNAG_00665,CNAG_01377,CNAG_01717,CNAG_01882,CNAG_02175,CNAG_02922,CNAG_03276,CNAG_03466,CNAG_03742,CNAG_05829,	40.7	3.38	5.09	0.000150579	0.00143293	0.177683
GO:0009628	response to abiotic stimulus	251	50	CNAG_00039,CNAG_00156,CNAG_00193,CNAG_00415,CNAG_00697,CNAG_01054,CNAG_01203,CNAG_01421,CNAG_01523,CNAG_01537,CNAG_01626,CNAG_01678,CNAG_01845,CNAG_01850,CNAG_01988,CNAG_02233,CNAG_02375,CNAG_02490,CNAG_02511,CNAG_02897,CNAG_03052,CNAG_03116,CNAG_03135,CNAG_03139,CNAG_03190,CNAG_03296,CNAG_03409,CNAG_03582,CNAG_03673,CNAG_03818,CNAG_04191,CNAG_04215,CNAG_04263,CNAG_04398,CNAG_04678,CNAG_04841,CNA…	19.9	1.65	1.89	0.000168985	0.00159522	0.199402
GO:0006357	regulation of transcription by RNA polymerase II	32	12	CNAG_00156,CNAG_00641,CNAG_01626,CNAG_03017,CNAG_03121,CNAG_03950,CNAG_04161,CNAG_05242,CNAG_05687,CNAG_05901,CNAG_06364,CNAG_07924,	37.5	3.11	4.44	0.000193298	0.00181026	0.228092
GO:0006351	transcription, DNA-templated	147	33	CNAG_01069,CNAG_01235,CNAG_01826,CNAG_01948,CNAG_01973,CNAG_02166,CNAG_02172,CNAG_02536,CNAG_02555,CNAG_03017,CNAG_03018,CNAG_03183,CNAG_03188,CNAG_03336,CNAG_03625,CNAG_03849,CNAG_04158,CNAG_04398,CNAG_04641,CNAG_04768,CNAG_04774,CNAG_04841,CNAG_04895,CNAG_05112,CNAG_05380,CNAG_05642,CNAG_05797,CNAG_05830,CNAG_06339,CNAG_06425,CNAG_07545,CNAG_07922,CNAG_08013,	22.4	1.86	2.18	0.000235486	0.00217089	0.277874
GO:0097659	nucleic acid-templated transcription	147	33	CNAG_01069,CNAG_01235,CNAG_01826,CNAG_01948,CNAG_01973,CNAG_02166,CNAG_02172,CNAG_02536,CNAG_02555,CNAG_03017,CNAG_03018,CNAG_03183,CNAG_03188,CNAG_03336,CNAG_03625,CNAG_03849,CNAG_04158,CNAG_04398,CNAG_04641,CNAG_04768,CNAG_04774,CNAG_04841,CNAG_04895,CNAG_05112,CNAG_05380,CNAG_05642,CNAG_05797,CNAG_05830,CNAG_06339,CNAG_06425,CNAG_07545,CNAG_07922,CNAG_08013,	22.4	1.86	2.18	0.000235486	0.00217089	0.277874
GO:0051276	chromosome organization	78	21	CNAG_00740,CNAG_01301,CNAG_01882,CNAG_02922,CNAG_03003,CNAG_03188,CNAG_03723,CNAG_03826,CNAG_04158,CNAG_04190,CNAG_04303,CNAG_04650,CNAG_04786,CNAG_05552,CNAG_05606,CNAG_05690,CNAG_06068,CNAG_06384,CNAG_06754,CNAG_06860,CNAG_07377,	26.9	2.23	2.75	0.000246694	0.00225658	0.291099
GO:1901913	regulation of capsule organization	107	26	CNAG_00415,CNAG_01062,CNAG_01523,CNAG_01948,CNAG_02233,CNAG_02322,CNAG_02375,CNAG_02566,CNAG_02897,CNAG_03013,CNAG_03116,CNAG_03183,CNAG_03190,CNAG_03409,CNAG_03893,CNAG_03963,CNAG_04191,CNAG_04215,CNAG_04224,CNAG_04586,CNAG_04678,CNAG_05063,CNAG_05222,CNAG_05420,CNAG_05538,CNAG_06647,	24.3	2.02	2.4	0.0002901	0.00263321	0.342318
GO:0072720	response to dithiothreitol	131	30	CNAG_00193,CNAG_00415,CNAG_01054,CNAG_01203,CNAG_01209,CNAG_01523,CNAG_01626,CNAG_01850,CNAG_02490,CNAG_02566,CNAG_02700,CNAG_03052,CNAG_03139,CNAG_03190,CNAG_03296,CNAG_04191,CNAG_04215,CNAG_04263,CNAG_04583,CNAG_04586,CNAG_04678,CNAG_04774,CNAG_05063,CNAG_05153,CNAG_05222,CNAG_05420,CNAG_06278,CNAG_07667,CNAG_07724,CNAG_07922,	22.9	1.9	2.23	0.000311832	0.00280887	0.367962
GO:0071241	cellular response to inorganic substance	80	21	CNAG_00415,CNAG_01054,CNAG_01203,CNAG_01209,CNAG_01523,CNAG_02233,CNAG_02375,CNAG_02453,CNAG_02490,CNAG_03052,CNAG_03190,CNAG_03296,CNAG_03673,CNAG_03963,CNAG_04191,CNAG_04215,CNAG_04224,CNAG_04282,CNAG_04678,CNAG_05063,CNAG_05558,	26.3	2.18	2.65	0.000360534	0.00322296	0.425431
GO:0006972	hyperosmotic response	21	9	CNAG_01523,CNAG_01537,CNAG_01626,CNAG_01678,CNAG_01845,CNAG_03190,CNAG_03409,CNAG_03818,CNAG_05650,	42.9	3.56	5.54	0.000388416	0.0034461	0.458331
GO:0072702	response to methyl methanesulfonate	75	20	CNAG_00408,CNAG_01054,CNAG_01203,CNAG_01209,CNAG_01523,CNAG_01626,CNAG_02233,CNAG_02490,CNAG_03052,CNAG_03296,CNAG_03673,CNAG_04215,CNAG_04263,CNAG_04678,CNAG_05063,CNAG_05153,CNAG_05420,CNAG_05538,CNAG_07667,CNAG_07922,	26.7	2.21	2.71	0.000395748	0.00347811	0.466983
GO:0032774	RNA biosynthetic process	151	33	CNAG_01069,CNAG_01235,CNAG_01826,CNAG_01948,CNAG_01973,CNAG_02166,CNAG_02172,CNAG_02536,CNAG_02555,CNAG_03017,CNAG_03018,CNAG_03183,CNAG_03188,CNAG_03336,CNAG_03625,CNAG_03849,CNAG_04158,CNAG_04398,CNAG_04641,CNAG_04768,CNAG_04774,CNAG_04841,CNAG_04895,CNAG_05112,CNAG_05380,CNAG_05642,CNAG_05797,CNAG_05830,CNAG_06339,CNAG_06425,CNAG_07545,CNAG_07922,CNAG_08013,	21.9	1.81	2.1	0.000397919	0.00347811	0.469545
GO:0044260	cellular macromolecule metabolic process	845	132	CNAG_00136,CNAG_00187,CNAG_00362,CNAG_00415,CNAG_00498,CNAG_00504,CNAG_00572,CNAG_00665,CNAG_00697,CNAG_01062,CNAG_01069,CNAG_01203,CNAG_01217,CNAG_01235,CNAG_01266,CNAG_01377,CNAG_01378,CNAG_01385,CNAG_01496,CNAG_01520,CNAG_01523,CNAG_01614,CNAG_01717,CNAG_01730,CNAG_01746,CNAG_01826,CNAG_01845,CNAG_01882,CNAG_01948,CNAG_01973,CNAG_01988,CNAG_02028,CNAG_02166,CNAG_02171,CNAG_02172,CNAG_02175,CNA…	15.6	1.3	1.45	0.000424375	0.00368208	0.500763
GO:0010605	negative regulation of macromolecule metabolic process	30	11	CNAG_00286,CNAG_00665,CNAG_01377,CNAG_01717,CNAG_01882,CNAG_02175,CNAG_02922,CNAG_03276,CNAG_03466,CNAG_03742,CNAG_05829,	36.7	3.04	4.28	0.000448875	0.00385133	0.529673
GO:0010038	response to metal ion	104	25	CNAG_00415,CNAG_01054,CNAG_01208,CNAG_01209,CNAG_01523,CNAG_01626,CNAG_01678,CNAG_01855,CNAG_02233,CNAG_02375,CNAG_02453,CNAG_02490,CNAG_03018,CNAG_03052,CNAG_03336,CNAG_03673,CNAG_04191,CNAG_04215,CNAG_04224,CNAG_04282,CNAG_04505,CNAG_05063,CNAG_05222,CNAG_05558,CNAG_07724,	24	1.99	2.36	0.000450409	0.00385133	0.531483
GO:0071704	organic substance metabolic process	1683	240	CNAG_00050,CNAG_00081,CNAG_00111,CNAG_00117,CNAG_00136,CNAG_00138,CNAG_00147,CNAG_00150,CNAG_00187,CNAG_00193,CNAG_00362,CNAG_00415,CNAG_00498,CNAG_00504,CNAG_00551,CNAG_00572,CNAG_00594,CNAG_00665,CNAG_00697,CNAG_00740,CNAG_00760,CNAG_00799,CNAG_00928,CNAG_00960,CNAG_00970,CNAG_01003,CNAG_01054,CNAG_01062,CNAG_01069,CNAG_01091,CNAG_01099,CNAG_01158,CNAG_01164,CNAG_01203,CNAG_01209,CNAG_01217,CNA…	14.3	1.18	1.35	0.000461087	0.00391427	0.544083
GO:0006139	nucleobase-containing compound metabolic process	656	106	CNAG_00050,CNAG_00081,CNAG_00111,CNAG_00147,CNAG_00551,CNAG_00572,CNAG_00665,CNAG_00960,CNAG_01054,CNAG_01069,CNAG_01091,CNAG_01099,CNAG_01158,CNAG_01164,CNAG_01217,CNAG_01235,CNAG_01250,CNAG_01377,CNAG_01537,CNAG_01614,CNAG_01717,CNAG_01826,CNAG_01882,CNAG_01917,CNAG_01948,CNAG_01973,CNAG_02077,CNAG_02166,CNAG_02171,CNAG_02172,CNAG_02175,CNAG_02233,CNAG_02323,CNAG_02426,CNAG_02467,CNAG_02490,CNA…	16.2	1.34	1.49	0.000510427	0.00430217	0.602304
GO:0006807	nitrogen compound metabolic process	1363	199	CNAG_00050,CNAG_00081,CNAG_00111,CNAG_00136,CNAG_00147,CNAG_00150,CNAG_00187,CNAG_00415,CNAG_00498,CNAG_00504,CNAG_00551,CNAG_00572,CNAG_00665,CNAG_00760,CNAG_00928,CNAG_00960,CNAG_01054,CNAG_01062,CNAG_01069,CNAG_01091,CNAG_01099,CNAG_01158,CNAG_01164,CNAG_01203,CNAG_01217,CNAG_01235,CNAG_01250,CNAG_01266,CNAG_01298,CNAG_01339,CNAG_01377,CNAG_01378,CNAG_01385,CNAG_01496,CNAG_01520,CNAG_01523,CNA…	14.6	1.21	1.37	0.000534319	0.0044716	0.630496
GO:0070647	protein modification by small protein conjugation or removal	40	13	CNAG_00136,CNAG_00187,CNAG_01217,CNAG_01614,CNAG_01746,CNAG_04159,CNAG_04303,CNAG_05195,CNAG_05650,CNAG_06920,CNAG_06983,CNAG_07333,CNAG_07717,	32.5	2.7	3.57	0.00053926	0.00448118	0.636327
GO:0046686	response to cadmium ion	88	22	CNAG_00415,CNAG_01054,CNAG_01209,CNAG_01523,CNAG_01626,CNAG_01855,CNAG_02233,CNAG_02375,CNAG_02453,CNAG_02490,CNAG_03018,CNAG_03052,CNAG_03336,CNAG_03673,CNAG_04191,CNAG_04215,CNAG_04224,CNAG_04282,CNAG_04505,CNAG_05063,CNAG_05222,CNAG_05558,	25	2.07	2.49	0.000550902	0.0045459	0.650064
GO:0051129	negative regulation of cellular component organization	77	20	CNAG_00083,CNAG_01062,CNAG_01523,CNAG_01948,CNAG_02322,CNAG_02375,CNAG_02566,CNAG_03116,CNAG_03183,CNAG_03190,CNAG_03409,CNAG_04215,CNAG_04586,CNAG_04678,CNAG_05063,CNAG_05222,CNAG_05420,CNAG_05538,CNAG_06325,CNAG_06647,	26	2.15	2.61	0.000574477	0.00470752	0.677883
GO:0051246	regulation of protein metabolic process	31	11	CNAG_00062,CNAG_01537,CNAG_01626,CNAG_02936,CNAG_03399,CNAG_03748,CNAG_04453,CNAG_05004,CNAG_06174,CNAG_06175,CNAG_07863,	35.5	2.94	4.07	0.000621268	0.00505583	0.733096
GO:1901914	negative regulation of capsule organization	67	18	CNAG_01062,CNAG_01523,CNAG_01948,CNAG_02322,CNAG_02375,CNAG_02566,CNAG_03116,CNAG_03183,CNAG_03190,CNAG_03409,CNAG_04215,CNAG_04586,CNAG_04678,CNAG_05063,CNAG_05222,CNAG_05420,CNAG_05538,CNAG_06647,	26.9	2.23	2.73	0.000693992	0.00560898	0.818911
GO:0016567	protein ubiquitination	11	6	CNAG_00136,CNAG_01217,CNAG_01746,CNAG_04159,CNAG_04303,CNAG_05195,	54.5	4.53	8.83	0.000809827	0.00650065	0.955596
GO:0010243	response to organonitrogen compound	37	12	CNAG_01537,CNAG_01626,CNAG_01740,CNAG_01845,CNAG_02897,CNAG_03190,CNAG_04119,CNAG_04678,CNAG_05348,CNAG_05650,CNAG_05703,CNAG_05925,	32.4	2.69	3.55	0.000897111	0.00715264	1
GO:1900378	positive regulation of secondary metabolite biosynthetic process	64	17	CNAG_00415,CNAG_01054,CNAG_01203,CNAG_01845,CNAG_02233,CNAG_02490,CNAG_02511,CNAG_02897,CNAG_03013,CNAG_03052,CNAG_03190,CNAG_04215,CNAG_04224,CNAG_04453,CNAG_04678,CNAG_06278,CNAG_06552,	26.6	2.2	2.69	0.00111491	0.00877064	1
GO:0048023	positive regulation of melanin biosynthetic process	64	17	CNAG_00415,CNAG_01054,CNAG_01203,CNAG_01845,CNAG_02233,CNAG_02490,CNAG_02511,CNAG_02897,CNAG_03013,CNAG_03052,CNAG_03190,CNAG_04215,CNAG_04224,CNAG_04453,CNAG_04678,CNAG_06278,CNAG_06552,	26.6	2.2	2.69	0.00111491	0.00877064	1
GO:0034599	cellular response to oxidative stress	129	28	CNAG_00408,CNAG_01054,CNAG_01203,CNAG_01266,CNAG_01496,CNAG_01523,CNAG_01850,CNAG_02233,CNAG_02453,CNAG_02490,CNAG_03052,CNAG_03139,CNAG_03190,CNAG_03296,CNAG_03673,CNAG_03963,CNAG_04191,CNAG_04215,CNAG_04224,CNAG_04678,CNAG_04774,CNAG_05063,CNAG_05280,CNAG_05558,CNAG_06278,CNAG_06552,CNAG_07667,CNAG_07922,	21.7	1.8	2.07	0.00120453	0.00933177	1
GO:0072710	response to hydroxyurea	70	18	CNAG_01054,CNAG_01203,CNAG_01523,CNAG_02233,CNAG_02490,CNAG_03052,CNAG_03116,CNAG_03190,CNAG_03296,CNAG_03409,CNAG_03673,CNAG_03963,CNAG_04215,CNAG_04263,CNAG_04678,CNAG_05063,CNAG_05153,CNAG_05222,	25.7	2.13	2.57	0.00121351	0.00933177	1
GO:0071248	cellular response to metal ion	59	16	CNAG_00415,CNAG_01054,CNAG_01209,CNAG_01523,CNAG_02233,CNAG_02375,CNAG_02453,CNAG_02490,CNAG_03052,CNAG_03673,CNAG_04191,CNAG_04215,CNAG_04224,CNAG_04282,CNAG_05063,CNAG_05558,	27.1	2.25	2.76	0.00121787	0.00933177	1
GO:0071276	cellular response to cadmium ion	59	16	CNAG_00415,CNAG_01054,CNAG_01209,CNAG_01523,CNAG_02233,CNAG_02375,CNAG_02453,CNAG_02490,CNAG_03052,CNAG_03673,CNAG_04191,CNAG_04215,CNAG_04224,CNAG_04282,CNAG_05063,CNAG_05558,	27.1	2.25	2.76	0.00121787	0.00933177	1
GO:0006405	RNA export from nucleus	12	6	CNAG_01330,CNAG_02265,CNAG_03942,CNAG_04149,CNAG_04745,CNAG_06550,	50	4.15	7.36	0.00145568	0.0108031	1
GO:0071426	ribonucleoprotein complex export from nucleus	12	6	CNAG_01330,CNAG_02265,CNAG_03942,CNAG_04149,CNAG_04745,CNAG_06550,	50	4.15	7.36	0.00145568	0.0108031	1
GO:0051168	nuclear export	12	6	CNAG_01330,CNAG_02265,CNAG_03942,CNAG_04149,CNAG_04745,CNAG_06550,	50	4.15	7.36	0.00145568	0.0108031	1
GO:0006611	protein export from nucleus	12	6	CNAG_01330,CNAG_02265,CNAG_03942,CNAG_04149,CNAG_04745,CNAG_06550,	50	4.15	7.36	0.00145568	0.0108031	1
GO:0071166	ribonucleoprotein complex localization	12	6	CNAG_01330,CNAG_02265,CNAG_03942,CNAG_04149,CNAG_04745,CNAG_06550,	50	4.15	7.36	0.00145568	0.0108031	1
GO:0062197	cellular response to chemical stress	169	34	CNAG_00156,CNAG_00408,CNAG_00415,CNAG_01054,CNAG_01203,CNAG_01266,CNAG_01421,CNAG_01496,CNAG_01523,CNAG_01850,CNAG_02233,CNAG_02453,CNAG_02490,CNAG_02511,CNAG_03052,CNAG_03135,CNAG_03139,CNAG_03190,CNAG_03296,CNAG_03673,CNAG_03963,CNAG_04191,CNAG_04215,CNAG_04224,CNAG_04678,CNAG_04774,CNAG_04904,CNAG_05063,CNAG_05280,CNAG_05558,CNAG_06278,CNAG_06552,CNAG_07667,CNAG_07922,	20.1	1.67	1.89	0.00155197	0.0114458	1
GO:0006996	organelle organization	196	38	CNAG_00740,CNAG_01301,CNAG_01882,CNAG_01906,CNAG_01923,CNAG_02137,CNAG_02374,CNAG_02922,CNAG_03003,CNAG_03188,CNAG_03718,CNAG_03723,CNAG_03826,CNAG_04119,CNAG_04158,CNAG_04190,CNAG_04243,CNAG_04303,CNAG_04650,CNAG_04684,CNAG_04786,CNAG_05062,CNAG_05314,CNAG_05552,CNAG_05557,CNAG_05606,CNAG_05690,CNAG_06068,CNAG_06345,CNAG_06384,CNAG_06469,CNAG_06620,CNAG_06754,CNAG_06860,CNAG_07315,CNAG_07377,CNA…	19.4	1.61	1.8	0.00171926	0.0125452	1
GO:0007008	outer mitochondrial membrane organization	3	3	CNAG_01906,CNAG_05557,CNAG_06345,	100	8.3	inf	0.00174357	0.0125452	1
GO:0042176	regulation of protein catabolic process	3	3	CNAG_00062,CNAG_06175,CNAG_07863,	100	8.3	inf	0.00174357	0.0125452	1
GO:0045040	protein insertion into mitochondrial outer membrane	3	3	CNAG_01906,CNAG_05557,CNAG_06345,	100	8.3	inf	0.00174357	0.0125452	1
GO:0046483	heterocycle metabolic process	716	111	CNAG_00050,CNAG_00081,CNAG_00111,CNAG_00147,CNAG_00551,CNAG_00572,CNAG_00665,CNAG_00760,CNAG_00960,CNAG_01054,CNAG_01069,CNAG_01091,CNAG_01099,CNAG_01158,CNAG_01164,CNAG_01217,CNAG_01235,CNAG_01250,CNAG_01377,CNAG_01537,CNAG_01614,CNAG_01717,CNAG_01826,CNAG_01882,CNAG_01917,CNAG_01948,CNAG_01973,CNAG_02077,CNAG_02166,CNAG_02171,CNAG_02172,CNAG_02175,CNAG_02233,CNAG_02323,CNAG_02426,CNAG_02467,CNA…	15.5	1.29	1.41	0.00177328	0.0126817	1
GO:0006468	protein phosphorylation	96	22	CNAG_00415,CNAG_01062,CNAG_01523,CNAG_01730,CNAG_01845,CNAG_02028,CNAG_02511,CNAG_02947,CNAG_02962,CNAG_03171,CNAG_04118,CNAG_04191,CNAG_04282,CNAG_04678,CNAG_05063,CNAG_05549,CNAG_05558,CNAG_06174,CNAG_06445,CNAG_06552,CNAG_07427,CNAG_07667,	22.9	1.9	2.21	0.0019025	0.0135238	1
GO:0048522	positive regulation of cellular process	121	26	CNAG_00156,CNAG_00415,CNAG_01054,CNAG_01203,CNAG_01845,CNAG_02233,CNAG_02490,CNAG_02511,CNAG_02897,CNAG_03013,CNAG_03017,CNAG_03052,CNAG_03190,CNAG_03748,CNAG_03893,CNAG_03950,CNAG_03963,CNAG_04191,CNAG_04215,CNAG_04224,CNAG_04453,CNAG_04678,CNAG_05004,CNAG_06278,CNAG_06552,CNAG_07924,	21.5	1.78	2.04	0.0020728	0.014559	1
GO:0048518	positive regulation of biological process	121	26	CNAG_00156,CNAG_00415,CNAG_01054,CNAG_01203,CNAG_01845,CNAG_02233,CNAG_02490,CNAG_02511,CNAG_02897,CNAG_03013,CNAG_03017,CNAG_03052,CNAG_03190,CNAG_03748,CNAG_03893,CNAG_03950,CNAG_03963,CNAG_04191,CNAG_04215,CNAG_04224,CNAG_04453,CNAG_04678,CNAG_05004,CNAG_06278,CNAG_06552,CNAG_07924,	21.5	1.78	2.04	0.0020728	0.014559	1
GO:0031503	protein-containing complex localization	13	6	CNAG_01330,CNAG_02265,CNAG_03942,CNAG_04149,CNAG_04745,CNAG_06550,	46.2	3.83	6.31	0.00243038	0.0168697	1
GO:0006338	chromatin remodeling	13	6	CNAG_00740,CNAG_03003,CNAG_03723,CNAG_04650,CNAG_05552,CNAG_06068,	46.2	3.83	6.31	0.00243038	0.0168697	1
GO:0016458	gene silencing	6	4	CNAG_01882,CNAG_02922,CNAG_03466,CNAG_03742,	66.7	5.53	14.68	0.00256698	0.0175089	1
GO:0009894	regulation of catabolic process	6	4	CNAG_00062,CNAG_00286,CNAG_06175,CNAG_07863,	66.7	5.53	14.68	0.00256698	0.0175089	1
GO:0045944	positive regulation of transcription by RNA polymerase II	6	4	CNAG_00156,CNAG_03017,CNAG_03950,CNAG_07924,	66.7	5.53	14.68	0.00256698	0.0175089	1
GO:0050790	regulation of catalytic activity	107	23	CNAG_00415,CNAG_01203,CNAG_01209,CNAG_01730,CNAG_02233,CNAG_02453,CNAG_02566,CNAG_03190,CNAG_03296,CNAG_03399,CNAG_03409,CNAG_03748,CNAG_04215,CNAG_04282,CNAG_04432,CNAG_04453,CNAG_04586,CNAG_04678,CNAG_04774,CNAG_05063,CNAG_05420,CNAG_06552,CNAG_07675,	21.5	1.78	2.04	0.00365329	0.0246336	1
GO:0065009	regulation of molecular function	107	23	CNAG_00415,CNAG_01203,CNAG_01209,CNAG_01730,CNAG_02233,CNAG_02453,CNAG_02566,CNAG_03190,CNAG_03296,CNAG_03399,CNAG_03409,CNAG_03748,CNAG_04215,CNAG_04282,CNAG_04432,CNAG_04453,CNAG_04586,CNAG_04678,CNAG_04774,CNAG_05063,CNAG_05420,CNAG_06552,CNAG_07675,	21.5	1.78	2.04	0.00365329	0.0246336	1
GO:0070301	cellular response to hydrogen peroxide	95	21	CNAG_01054,CNAG_01203,CNAG_01523,CNAG_01850,CNAG_02233,CNAG_02453,CNAG_02490,CNAG_03139,CNAG_03190,CNAG_03673,CNAG_04191,CNAG_04215,CNAG_04678,CNAG_04774,CNAG_05063,CNAG_05280,CNAG_05558,CNAG_06278,CNAG_06552,CNAG_07667,CNAG_07922,	22.1	1.83	2.11	0.00379252	0.0254211	1
GO:0042493	response to drug	54	14	CNAG_01208,CNAG_01377,CNAG_01523,CNAG_01626,CNAG_01678,CNAG_01845,CNAG_01850,CNAG_02579,CNAG_03190,CNAG_04505,CNAG_04678,CNAG_05314,CNAG_05650,CNAG_06469,	25.9	2.15	2.59	0.00381317	0.0254211	1
GO:0034614	cellular response to reactive oxygen species	96	21	CNAG_01054,CNAG_01203,CNAG_01523,CNAG_01850,CNAG_02233,CNAG_02453,CNAG_02490,CNAG_03139,CNAG_03190,CNAG_03673,CNAG_04191,CNAG_04215,CNAG_04678,CNAG_04774,CNAG_05063,CNAG_05280,CNAG_05558,CNAG_06278,CNAG_06552,CNAG_07667,CNAG_07922,	21.9	1.81	2.08	0.00432173	0.0286496	1
GO:0043085	positive regulation of catalytic activity	44	12	CNAG_00415,CNAG_01203,CNAG_01209,CNAG_02233,CNAG_02453,CNAG_03296,CNAG_03748,CNAG_04215,CNAG_04432,CNAG_04453,CNAG_04678,CNAG_05063,	27.3	2.26	2.77	0.00462193	0.0302993	1
GO:0044093	positive regulation of molecular function	44	12	CNAG_00415,CNAG_01203,CNAG_01209,CNAG_02233,CNAG_02453,CNAG_03296,CNAG_03748,CNAG_04215,CNAG_04432,CNAG_04453,CNAG_04678,CNAG_05063,	27.3	2.26	2.77	0.00462193	0.0302993	1
GO:0017038	protein import	19	7	CNAG_00988,CNAG_01906,CNAG_02457,CNAG_04149,CNAG_04904,CNAG_05557,CNAG_06345,	36.8	3.06	4.29	0.00487899	0.031633	1
GO:0016579	protein deubiquitination	19	7	CNAG_00187,CNAG_01614,CNAG_05650,CNAG_06920,CNAG_06983,CNAG_07333,CNAG_07717,	36.8	3.06	4.29	0.00487899	0.031633	1
GO:0016570	Histone modification	24	8	CNAG_01882,CNAG_03188,CNAG_03826,CNAG_04303,CNAG_04786,CNAG_05690,CNAG_06754,CNAG_07377,	33.3	2.77	3.68	0.00535752	0.034358	1
GO:0016569	covalent chromatin modification	24	8	CNAG_01882,CNAG_03188,CNAG_03826,CNAG_04303,CNAG_04786,CNAG_05690,CNAG_06754,CNAG_07377,	33.3	2.77	3.68	0.00535752	0.034358	1
GO:0009651	response to salt stress	136	27	CNAG_00156,CNAG_00415,CNAG_01054,CNAG_01523,CNAG_01626,CNAG_02233,CNAG_02511,CNAG_03116,CNAG_03135,CNAG_03296,CNAG_03409,CNAG_03673,CNAG_04191,CNAG_04215,CNAG_04263,CNAG_04678,CNAG_04841,CNAG_04904,CNAG_05063,CNAG_05112,CNAG_05153,CNAG_05222,CNAG_05280,CNAG_05380,CNAG_05558,CNAG_06339,CNAG_07724,	19.9	1.65	1.84	0.00551805	0.0351159	1
GO:0044238	primary metabolic process	1512	210	CNAG_00050,CNAG_00081,CNAG_00111,CNAG_00117,CNAG_00136,CNAG_00147,CNAG_00150,CNAG_00187,CNAG_00415,CNAG_00498,CNAG_00504,CNAG_00551,CNAG_00572,CNAG_00594,CNAG_00665,CNAG_00697,CNAG_00760,CNAG_00799,CNAG_00928,CNAG_00960,CNAG_00970,CNAG_01003,CNAG_01054,CNAG_01062,CNAG_01069,CNAG_01091,CNAG_01099,CNAG_01158,CNAG_01164,CNAG_01203,CNAG_01209,CNAG_01217,CNAG_01235,CNAG_01248,CNAG_01250,CNAG_01266,CNA…	13.9	1.15	1.27	0.00554133	0.0351159	1
GO:0051336	regulation of hydrolase activity	98	21	CNAG_00415,CNAG_01203,CNAG_01209,CNAG_01730,CNAG_02233,CNAG_02453,CNAG_02566,CNAG_03190,CNAG_03296,CNAG_03399,CNAG_03409,CNAG_04215,CNAG_04282,CNAG_04432,CNAG_04586,CNAG_04678,CNAG_04774,CNAG_05063,CNAG_05420,CNAG_06552,CNAG_07675,	21.4	1.78	2.02	0.00556498	0.0351159	1
GO:0046486	glycerolipid metabolic process	45	12	CNAG_00970,CNAG_01209,CNAG_01248,CNAG_01298,CNAG_02356,CNAG_02375,CNAG_02844,CNAG_03139,CNAG_03657,CNAG_04335,CNAG_04453,CNAG_06647,	26.7	2.21	2.69	0.00563039	0.0353397	1
GO:0010608	posttranscriptional regulation of gene expression	15	6	CNAG_00286,CNAG_01537,CNAG_02936,CNAG_03748,CNAG_05004,CNAG_06174,	40	3.32	4.9	0.00573416	0.0358006	1
GO:0000160	phosphorelay signal transduction system	11	5	CNAG_01850,CNAG_01988,CNAG_03409,CNAG_03818,CNAG_06278,	45.5	3.77	6.12	0.00620034	0.0379088	1
GO:0010557	positive regulation of macromolecule biosynthetic process	11	5	CNAG_00156,CNAG_03017,CNAG_03950,CNAG_05004,CNAG_07924,	45.5	3.77	6.12	0.00620034	0.0379088	1
GO:0080033	response to nitrite	11	5	CNAG_01626,CNAG_01845,CNAG_05280,CNAG_05650,CNAG_06469,	45.5	3.77	6.12	0.00620034	0.0379088	1
GO:0010628	positive regulation of gene expression	11	5	CNAG_00156,CNAG_03017,CNAG_03950,CNAG_05004,CNAG_07924,	45.5	3.77	6.12	0.00620034	0.0379088	1
GO:0046417	chorismate metabolic process	4	3	CNAG_02796,CNAG_03701,CNAG_06072,	75	6.22	21.99	0.00634652	0.0384046	1
GO:0000184	nuclear-transcribed mRNA catabolic process, nonsense-mediated decay	4	3	CNAG_02175,CNAG_03276,CNAG_05829,	75	6.22	21.99	0.00634652	0.0384046	1
GO:0072703	cellular response to methyl methanesulfonate	57	14	CNAG_00408,CNAG_01054,CNAG_01203,CNAG_01209,CNAG_01523,CNAG_02233,CNAG_02490,CNAG_03052,CNAG_03296,CNAG_03673,CNAG_04215,CNAG_04678,CNAG_05063,CNAG_07667,	24.6	2.04	2.41	0.00642425	0.0386766	1
GO:0031324	negative regulation of cellular metabolic process	35	10	CNAG_00193,CNAG_00286,CNAG_01523,CNAG_01626,CNAG_01882,CNAG_02566,CNAG_02922,CNAG_03296,CNAG_03409,CNAG_05222,	28.6	2.37	2.95	0.00662703	0.0396949	1
GO:0016311	dephosphorylation	30	9	CNAG_00498,CNAG_01203,CNAG_01496,CNAG_02375,CNAG_03052,CNAG_03296,CNAG_03657,CNAG_03893,CNAG_04113,	30	2.49	3.16	0.00696774	0.0415249	1
GO:0006796	phosphate-containing compound metabolic process	326	54	CNAG_00050,CNAG_00415,CNAG_00498,CNAG_00970,CNAG_01062,CNAG_01203,CNAG_01209,CNAG_01248,CNAG_01298,CNAG_01496,CNAG_01523,CNAG_01730,CNAG_01845,CNAG_01850,CNAG_01988,CNAG_02028,CNAG_02161,CNAG_02356,CNAG_02375,CNAG_02511,CNAG_02663,CNAG_02793,CNAG_02844,CNAG_02897,CNAG_02947,CNAG_02962,CNAG_03052,CNAG_03139,CNAG_03171,CNAG_03296,CNAG_03596,CNAG_03657,CNAG_03893,CNAG_04010,CNAG_04113,CNAG_04118,CNA…	16.6	1.37	1.49	0.0079587	0.0471923	1
GO:0051179	localization	674	101	CNAG_00077,CNAG_00383,CNAG_00599,CNAG_00721,CNAG_00792,CNAG_00823,CNAG_00971,CNAG_00988,CNAG_01000,CNAG_01045,CNAG_01055,CNAG_01126,CNAG_01195,CNAG_01199,CNAG_01208,CNAG_01274,CNAG_01315,CNAG_01330,CNAG_01482,CNAG_01508,CNAG_01535,CNAG_01537,CNAG_01575,CNAG_01583,CNAG_01619,CNAG_01678,CNAG_01707,CNAG_01754,CNAG_01906,CNAG_01923,CNAG_02092,CNAG_02178,CNAG_02180,CNAG_02262,CNAG_02265,CNAG_02336,CNA…	15	1.24	1.34	0.00836123	0.0492124	1
GO:0006793	phosphorus metabolic process	334	55	CNAG_00050,CNAG_00415,CNAG_00498,CNAG_00970,CNAG_01062,CNAG_01164,CNAG_01203,CNAG_01209,CNAG_01248,CNAG_01298,CNAG_01496,CNAG_01523,CNAG_01730,CNAG_01845,CNAG_01850,CNAG_01988,CNAG_02028,CNAG_02161,CNAG_02356,CNAG_02375,CNAG_02511,CNAG_02663,CNAG_02793,CNAG_02844,CNAG_02897,CNAG_02947,CNAG_02962,CNAG_03052,CNAG_03139,CNAG_03171,CNAG_03296,CNAG_03596,CNAG_03657,CNAG_03893,CNAG_04010,CNAG_04113,CNA…	16.5	1.37	1.48	0.00838279	0.0492124	1
GO:0006790	sulfur compound metabolic process	59	14	CNAG_00760,CNAG_01442,CNAG_01609,CNAG_02399,CNAG_02467,CNAG_02686,CNAG_03596,CNAG_04136,CNAG_04215,CNAG_05028,CNAG_05194,CNAG_06001,CNAG_06558,CNAG_06603,	23.7	1.97	2.3	0.00884591	0.0516741	1
GO:0070646	protein modification by small protein removal	21	7	CNAG_00187,CNAG_01614,CNAG_05650,CNAG_06920,CNAG_06983,CNAG_07333,CNAG_07717,	33.3	2.77	3.68	0.00908125	0.0527875	1
GO:0006417	regulation of translation	12	5	CNAG_01537,CNAG_02936,CNAG_03748,CNAG_05004,CNAG_06174,	41.7	3.46	5.25	0.00958939	0.0551974	1
GO:0034248	regulation of cellular amide metabolic process	12	5	CNAG_01537,CNAG_02936,CNAG_03748,CNAG_05004,CNAG_06174,	41.7	3.46	5.25	0.00958939	0.0551974	1
GO:0006534	cysteine metabolic process	8	4	CNAG_01609,CNAG_02686,CNAG_04215,CNAG_05028,	50	4.15	7.34	0.00981488	0.0554142	1
GO:0006406	mRNA export from nucleus	8	4	CNAG_03942,CNAG_04149,CNAG_04745,CNAG_06550,	50	4.15	7.34	0.00981488	0.0554142	1
GO:0000002	mitochondrial genome maintenance	8	4	CNAG_01906,CNAG_05557,CNAG_05606,CNAG_06345,	50	4.15	7.34	0.00981488	0.0554142	1
GO:0071427	mRNA-containing ribonucleoprotein complex export from nucleus	8	4	CNAG_03942,CNAG_04149,CNAG_04745,CNAG_06550,	50	4.15	7.34	0.00981488	0.0554142	1
GO:1905181	regulation of urease activity	84	18	CNAG_00415,CNAG_01203,CNAG_01209,CNAG_01730,CNAG_02233,CNAG_02453,CNAG_02566,CNAG_03190,CNAG_03296,CNAG_03409,CNAG_04215,CNAG_04282,CNAG_04586,CNAG_04678,CNAG_04774,CNAG_05063,CNAG_05420,CNAG_06552,	21.4	1.78	2.02	0.00987414	0.0554832	1
GO:0008380	RNA splicing	60	14	CNAG_00081,CNAG_00111,CNAG_00147,CNAG_00960,CNAG_01091,CNAG_01158,CNAG_01250,CNAG_01614,CNAG_02426,CNAG_02973,CNAG_03349,CNAG_04444,CNAG_05416,CNAG_06691,	23.3	1.94	2.25	0.0103005	0.057605	1
GO:0016310	phosphorylation	143	27	CNAG_00415,CNAG_01062,CNAG_01523,CNAG_01730,CNAG_01845,CNAG_01850,CNAG_01988,CNAG_02028,CNAG_02511,CNAG_02947,CNAG_02962,CNAG_03171,CNAG_04118,CNAG_04191,CNAG_04282,CNAG_04335,CNAG_04676,CNAG_04678,CNAG_05063,CNAG_05549,CNAG_05558,CNAG_06174,CNAG_06278,CNAG_06445,CNAG_06552,CNAG_07427,CNAG_07667,	18.9	1.57	1.73	0.0109064	0.0601756	1
GO:0006650	glycerophospholipid metabolic process	43	11	CNAG_00970,CNAG_01209,CNAG_01248,CNAG_01298,CNAG_02356,CNAG_02375,CNAG_02844,CNAG_03139,CNAG_03657,CNAG_04335,CNAG_06647,	25.6	2.12	2.54	0.010956	0.0601756	1
GO:0031327	negative regulation of cellular biosynthetic process	32	9	CNAG_00193,CNAG_01523,CNAG_01626,CNAG_01882,CNAG_02566,CNAG_02922,CNAG_03296,CNAG_03409,CNAG_05222,	28.1	2.33	2.88	0.0109642	0.0601756	1
GO:0009890	negative regulation of biosynthetic process	32	9	CNAG_00193,CNAG_01523,CNAG_01626,CNAG_01882,CNAG_02566,CNAG_02922,CNAG_03296,CNAG_03409,CNAG_05222,	28.1	2.33	2.88	0.0109642	0.0601756	1
GO:0006402	mRNA catabolic process	17	6	CNAG_00665,CNAG_01377,CNAG_01717,CNAG_02175,CNAG_03276,CNAG_05829,	35.3	2.93	4.01	0.0114836	0.0621589	1
GO:0010604	positive regulation of macromolecule metabolic process	17	6	CNAG_00156,CNAG_03017,CNAG_03950,CNAG_04453,CNAG_05004,CNAG_07924,	35.3	2.93	4.01	0.0114836	0.0621589	1
GO:0051173	positive regulation of nitrogen compound metabolic process	17	6	CNAG_00156,CNAG_03017,CNAG_03950,CNAG_04453,CNAG_05004,CNAG_07924,	35.3	2.93	4.01	0.0114836	0.0621589	1
GO:1904577	cellular response to tunicamycin	67	15	CNAG_00415,CNAG_01523,CNAG_02490,CNAG_03139,CNAG_03190,CNAG_03296,CNAG_03963,CNAG_04113,CNAG_04191,CNAG_04215,CNAG_04678,CNAG_05063,CNAG_05558,CNAG_05692,CNAG_06647,	22.4	1.86	2.13	0.0118916	0.0634446	1
GO:0071447	cellular response to hydroperoxide	61	14	CNAG_01054,CNAG_01203,CNAG_01523,CNAG_02233,CNAG_02490,CNAG_03052,CNAG_03190,CNAG_03296,CNAG_03673,CNAG_03963,CNAG_04215,CNAG_04678,CNAG_05063,CNAG_06552,	23	1.9	2.2	0.0119362	0.0634446	1
GO:0072736	cellular response to tert-butyl hydroperoxide	61	14	CNAG_01054,CNAG_01203,CNAG_01523,CNAG_02233,CNAG_02490,CNAG_03052,CNAG_03190,CNAG_03296,CNAG_03673,CNAG_03963,CNAG_04215,CNAG_04678,CNAG_05063,CNAG_06552,	23	1.9	2.2	0.0119362	0.0634446	1
GO:0071448	cellular response to alkyl hydroperoxide	61	14	CNAG_01054,CNAG_01203,CNAG_01523,CNAG_02233,CNAG_02490,CNAG_03052,CNAG_03190,CNAG_03296,CNAG_03673,CNAG_03963,CNAG_04215,CNAG_04678,CNAG_05063,CNAG_06552,	23	1.9	2.2	0.0119362	0.0634446	1
GO:0051345	positive regulation of hydrolase activity	38	10	CNAG_00415,CNAG_01203,CNAG_01209,CNAG_02233,CNAG_02453,CNAG_03296,CNAG_04215,CNAG_04432,CNAG_04678,CNAG_05063,	26.3	2.18	2.63	0.0122368	0.0647507	1
GO:0051234	establishment of localization	655	97	CNAG_00077,CNAG_00383,CNAG_00599,CNAG_00721,CNAG_00792,CNAG_00823,CNAG_00971,CNAG_00988,CNAG_01000,CNAG_01045,CNAG_01055,CNAG_01126,CNAG_01195,CNAG_01199,CNAG_01208,CNAG_01274,CNAG_01315,CNAG_01330,CNAG_01482,CNAG_01508,CNAG_01535,CNAG_01537,CNAG_01575,CNAG_01583,CNAG_01619,CNAG_01678,CNAG_01707,CNAG_01754,CNAG_01906,CNAG_01923,CNAG_02178,CNAG_02180,CNAG_02262,CNAG_02265,CNAG_02336,CNAG_02419,CNA…	14.8	1.23	1.32	0.0135112	0.070446	1
GO:0072711	cellular response to hydroxyurea	56	13	CNAG_01054,CNAG_01203,CNAG_01523,CNAG_02233,CNAG_02490,CNAG_03052,CNAG_03190,CNAG_03296,CNAG_03673,CNAG_03963,CNAG_04215,CNAG_04678,CNAG_05063,	23.2	1.93	2.23	0.0137612	0.070446	1
GO:0033554	cellular response to stress	336	54	CNAG_00156,CNAG_00408,CNAG_00415,CNAG_00572,CNAG_01054,CNAG_01203,CNAG_01266,CNAG_01421,CNAG_01496,CNAG_01523,CNAG_01826,CNAG_01850,CNAG_01882,CNAG_02171,CNAG_02233,CNAG_02323,CNAG_02375,CNAG_02453,CNAG_02467,CNAG_02490,CNAG_02511,CNAG_02823,CNAG_02897,CNAG_03052,CNAG_03135,CNAG_03139,CNAG_03190,CNAG_03265,CNAG_03296,CNAG_03673,CNAG_03963,CNAG_04191,CNAG_04215,CNAG_04224,CNAG_04678,CNAG_04774,CNA…	16.1	1.33	1.44	0.0143869	0.070446	1
GO:0032784	regulation of DNA-templated transcription, elongation	5	3	CNAG_00641,CNAG_03017,CNAG_03950,	60	4.98	10.99	0.0144474	0.070446	1
GO:0051703	intraspecies interaction between organisms	2	2	CNAG_03409,CNAG_05222,	100	8.3	inf	0.0145071	0.070446	1
GO:0051403	stress-activated MAPK cascade	2	2	CNAG_01523,CNAG_05063,	100	8.3	inf	0.0145071	0.070446	1
GO:0007155	cell adhesion	2	2	CNAG_03409,CNAG_05222,	100	8.3	inf	0.0145071	0.070446	1
GO:0000056	ribosomal small subunit export from nucleus	2	2	CNAG_01330,CNAG_06550,	100	8.3	inf	0.0145071	0.070446	1
GO:0000128	flocculation	2	2	CNAG_03409,CNAG_05222,	100	8.3	inf	0.0145071	0.070446	1
GO:0098609	cell-cell adhesion	2	2	CNAG_03409,CNAG_05222,	100	8.3	inf	0.0145071	0.070446	1
GO:0007096	regulation of exit from mitosis	2	2	CNAG_00498,CNAG_06325,	100	8.3	inf	0.0145071	0.070446	1
GO:0000165	MAPK cascade	2	2	CNAG_01523,CNAG_05063,	100	8.3	inf	0.0145071	0.070446	1
GO:0030004	cellular monovalent inorganic cation homeostasis	2	2	CNAG_01678,CNAG_02856,	100	8.3	inf	0.0145071	0.070446	1
GO:0034243	regulation of transcription elongation from RNA polymerase II promoter	2	2	CNAG_03017,CNAG_03950,	100	8.3	inf	0.0145071	0.070446	1
GO:0032968	positive regulation of transcription elongation from RNA polymerase II promoter	2	2	CNAG_03017,CNAG_03950,	100	8.3	inf	0.0145071	0.070446	1
GO:0031098	stress-activated protein kinase signaling cascade	2	2	CNAG_01523,CNAG_05063,	100	8.3	inf	0.0145071	0.070446	1
GO:0023014	signal transduction by protein phosphorylation	2	2	CNAG_01523,CNAG_05063,	100	8.3	inf	0.0145071	0.070446	1
GO:0016973	poly(A)+ mRNA export from nucleus	2	2	CNAG_04745,CNAG_06550,	100	8.3	inf	0.0145071	0.070446	1
GO:0007030	Golgi organization	2	2	CNAG_05062,CNAG_06469,	100	8.3	inf	0.0145071	0.070446	1
GO:0098610	adhesion between unicellular organisms	2	2	CNAG_03409,CNAG_05222,	100	8.3	inf	0.0145071	0.070446	1
GO:0032268	regulation of cellular protein metabolic process	28	8	CNAG_01537,CNAG_01626,CNAG_02936,CNAG_03399,CNAG_03748,CNAG_04453,CNAG_05004,CNAG_06174,	28.6	2.37	2.94	0.0146577	0.0708855	1
GO:0006810	transport	650	96	CNAG_00077,CNAG_00383,CNAG_00599,CNAG_00721,CNAG_00792,CNAG_00823,CNAG_00971,CNAG_00988,CNAG_01000,CNAG_01045,CNAG_01055,CNAG_01126,CNAG_01195,CNAG_01199,CNAG_01208,CNAG_01274,CNAG_01315,CNAG_01330,CNAG_01482,CNAG_01508,CNAG_01535,CNAG_01537,CNAG_01575,CNAG_01583,CNAG_01619,CNAG_01678,CNAG_01707,CNAG_01754,CNAG_01906,CNAG_02178,CNAG_02180,CNAG_02262,CNAG_02265,CNAG_02336,CNAG_02419,CNAG_02457,CNA…	14.8	1.23	1.31	0.0150341	0.0724092	1
GO:0006401	RNA catabolic process	23	7	CNAG_00665,CNAG_01377,CNAG_01717,CNAG_02175,CNAG_03276,CNAG_04131,CNAG_05829,	30.4	2.53	3.22	0.0154587	0.0737936	1
GO:0022610	biological adhesion	23	7	CNAG_01054,CNAG_03296,CNAG_03409,CNAG_04191,CNAG_04215,CNAG_05222,CNAG_06552,	30.4	2.53	3.22	0.0154587	0.0737936	1
GO:0000096	sulfur amino acid metabolic process	18	6	CNAG_00760,CNAG_01609,CNAG_02686,CNAG_04136,CNAG_04215,CNAG_05028,	33.3	2.77	3.67	0.0155092	0.0737936	1
GO:0045893	positive regulation of transcription, DNA-templated	9	4	CNAG_00156,CNAG_03017,CNAG_03950,CNAG_07924,	44.4	3.69	5.87	0.0160029	0.0746379	1
GO:0051254	positive regulation of RNA metabolic process	9	4	CNAG_00156,CNAG_03017,CNAG_03950,CNAG_07924,	44.4	3.69	5.87	0.0160029	0.0746379	1
GO:1903508	positive regulation of nucleic acid-templated transcription	9	4	CNAG_00156,CNAG_03017,CNAG_03950,CNAG_07924,	44.4	3.69	5.87	0.0160029	0.0746379	1
GO:1902680	positive regulation of RNA biosynthetic process	9	4	CNAG_00156,CNAG_03017,CNAG_03950,CNAG_07924,	44.4	3.69	5.87	0.0160029	0.0746379	1
GO:0045935	positive regulation of nucleobase-containing compound metabolic process	9	4	CNAG_00156,CNAG_03017,CNAG_03950,CNAG_07924,	44.4	3.69	5.87	0.0160029	0.0746379	1
GO:0048193	Golgi vesicle transport	34	9	CNAG_01508,CNAG_01754,CNAG_02419,CNAG_03760,CNAG_04207,CNAG_04684,CNAG_05385,CNAG_05613,CNAG_06093,	26.5	2.2	2.65	0.0164697	0.0764154	1
GO:1901699	cellular response to nitrogen compound	82	17	CNAG_00408,CNAG_01054,CNAG_01203,CNAG_01496,CNAG_01523,CNAG_02233,CNAG_02490,CNAG_02897,CNAG_03052,CNAG_03190,CNAG_03296,CNAG_03673,CNAG_03963,CNAG_04215,CNAG_04224,CNAG_04678,CNAG_05063,	20.7	1.72	1.93	0.0165135	0.0764154	1
GO:1900377	negative regulation of secondary metabolite biosynthetic process	24	7	CNAG_00193,CNAG_01523,CNAG_01626,CNAG_02566,CNAG_03296,CNAG_03409,CNAG_05222,	29.2	2.42	3.03	0.019618	0.0899903	1
GO:0048022	negative regulation of melanin biosynthetic process	24	7	CNAG_00193,CNAG_01523,CNAG_01626,CNAG_02566,CNAG_03296,CNAG_03409,CNAG_05222,	29.2	2.42	3.03	0.019618	0.0899903	1
GO:0071407	cellular response to organic cyclic compound	14	5	CNAG_01523,CNAG_02897,CNAG_03139,CNAG_04904,CNAG_05280,	35.7	2.96	4.08	0.0197521	0.0899903	1
GO:0031001	response to brefeldin A	14	5	CNAG_01523,CNAG_03139,CNAG_04904,CNAG_05280,CNAG_06469,	35.7	2.96	4.08	0.0197521	0.0899903	1
GO:0032446	protein modification by small protein conjugation	19	6	CNAG_00136,CNAG_01217,CNAG_01746,CNAG_04159,CNAG_04303,CNAG_05195,	31.6	2.62	3.39	0.0204154	0.0926545	1
GO:0072594	establishment of protein localization to organelle	41	10	CNAG_00971,CNAG_00988,CNAG_01906,CNAG_02457,CNAG_02937,CNAG_03718,CNAG_04149,CNAG_04904,CNAG_05557,CNAG_06345,	24.4	2.02	2.38	0.0208418	0.0942274	1
GO:0051701	interaction with host	30	8	CNAG_01054,CNAG_01537,CNAG_01626,CNAG_03296,CNAG_04191,CNAG_04215,CNAG_05538,CNAG_06552,	26.7	2.21	2.68	0.0222395	0.100163	1
GO:1905182	positive regulation of urease activity	36	9	CNAG_00415,CNAG_01203,CNAG_01209,CNAG_02233,CNAG_02453,CNAG_03296,CNAG_04215,CNAG_04678,CNAG_05063,	25	2.07	2.45	0.0237651	0.106627	1
GO:0051205	protein insertion into membrane	10	4	CNAG_01906,CNAG_01923,CNAG_05557,CNAG_06345,	40	3.32	4.89	0.0241714	0.108039	1
GO:0006396	RNA processing	209	35	CNAG_00081,CNAG_00111,CNAG_00147,CNAG_00551,CNAG_00960,CNAG_01054,CNAG_01091,CNAG_01099,CNAG_01158,CNAG_01217,CNAG_01250,CNAG_01377,CNAG_01537,CNAG_01614,CNAG_01917,CNAG_02077,CNAG_02426,CNAG_02564,CNAG_02597,CNAG_02745,CNAG_02973,CNAG_03349,CNAG_03761,CNAG_03942,CNAG_04444,CNAG_04451,CNAG_05311,CNAG_05416,CNAG_05629,CNAG_05713,CNAG_05797,CNAG_05975,CNAG_06549,CNAG_06691,CNAG_06796,	16.7	1.39	1.5	0.0253497	0.112878	1
GO:0072721	cellular response to dithiothreitol	99	19	CNAG_00415,CNAG_01054,CNAG_01203,CNAG_01209,CNAG_01523,CNAG_01850,CNAG_02490,CNAG_03052,CNAG_03139,CNAG_03190,CNAG_03296,CNAG_04191,CNAG_04215,CNAG_04678,CNAG_04774,CNAG_05063,CNAG_06278,CNAG_07667,CNAG_07922,	19.2	1.59	1.76	0.0254517	0.112906	1
GO:0072657	protein localization to membrane	20	6	CNAG_01906,CNAG_01923,CNAG_02092,CNAG_02937,CNAG_05557,CNAG_06345,	30	2.49	3.15	0.0262762	0.114216	1
GO:0051204	protein insertion into mitochondrial membrane	6	3	CNAG_01906,CNAG_05557,CNAG_06345,	50	4.15	7.33	0.0263277	0.114216	1
GO:0006606	protein import into nucleus	6	3	CNAG_00988,CNAG_02457,CNAG_04149,	50	4.15	7.33	0.0263277	0.114216	1
GO:0015748	organophosphate ester transport	6	3	CNAG_00383,CNAG_05282,CNAG_06469,	50	4.15	7.33	0.0263277	0.114216	1
GO:0015914	phospholipid transport	6	3	CNAG_00383,CNAG_05282,CNAG_06469,	50	4.15	7.33	0.0263277	0.114216	1
GO:0051170	import into nucleus	6	3	CNAG_00988,CNAG_02457,CNAG_04149,	50	4.15	7.33	0.0263277	0.114216	1
GO:0044403	symbiotic process	31	8	CNAG_01054,CNAG_01537,CNAG_01626,CNAG_03296,CNAG_04191,CNAG_04215,CNAG_05538,CNAG_06552,	25.8	2.14	2.56	0.0269157	0.116339	1
GO:0044265	cellular macromolecule catabolic process	74	15	CNAG_00665,CNAG_01266,CNAG_01377,CNAG_01717,CNAG_02172,CNAG_02175,CNAG_03276,CNAG_04131,CNAG_05195,CNAG_05650,CNAG_05829,CNAG_06387,CNAG_06920,CNAG_07333,CNAG_07717,	20.3	1.68	1.88	0.0283665	0.122162	1
GO:0033365	protein localization to organelle	49	11	CNAG_00971,CNAG_00988,CNAG_01906,CNAG_01923,CNAG_02457,CNAG_02937,CNAG_03718,CNAG_04149,CNAG_04904,CNAG_05557,CNAG_06345,	22.4	1.86	2.13	0.0285035	0.122306	1
GO:0006644	phospholipid metabolic process	62	13	CNAG_00970,CNAG_01209,CNAG_01248,CNAG_01298,CNAG_02356,CNAG_02375,CNAG_02844,CNAG_03139,CNAG_03657,CNAG_04335,CNAG_04453,CNAG_06001,CNAG_06647,	21	1.74	1.96	0.0308497	0.131894	1
GO:0071238	cellular response to brefeldin A	11	4	CNAG_01523,CNAG_03139,CNAG_04904,CNAG_05280,	36.4	3.02	4.19	0.0344405	0.146187	1
GO:0006555	methionine metabolic process	11	4	CNAG_00760,CNAG_02686,CNAG_04136,CNAG_04215,	36.4	3.02	4.19	0.0344405	0.146187	1
GO:0000956	nuclear-transcribed mRNA catabolic process	16	5	CNAG_00665,CNAG_01377,CNAG_02175,CNAG_03276,CNAG_05829,	31.3	2.59	3.34	0.0351727	0.148759	1
GO:0072738	cellular response to diamide	70	14	CNAG_00408,CNAG_01054,CNAG_01496,CNAG_01523,CNAG_02233,CNAG_02490,CNAG_03052,CNAG_03190,CNAG_03296,CNAG_03673,CNAG_03963,CNAG_04224,CNAG_04678,CNAG_05063,	20	1.66	1.84	0.0371446	0.155909	1
GO:0034655	nucleobase-containing compound catabolic process	33	8	CNAG_00050,CNAG_00665,CNAG_01377,CNAG_01717,CNAG_02175,CNAG_03276,CNAG_04131,CNAG_05829,	24.2	2.01	2.35	0.0382241	0.155909	1
GO:0034654	nucleobase-containing compound biosynthetic process	245	39	CNAG_00050,CNAG_01069,CNAG_01164,CNAG_01235,CNAG_01826,CNAG_01948,CNAG_01973,CNAG_02166,CNAG_02172,CNAG_02536,CNAG_02555,CNAG_02663,CNAG_02793,CNAG_03017,CNAG_03018,CNAG_03183,CNAG_03188,CNAG_03336,CNAG_03625,CNAG_03849,CNAG_04158,CNAG_04312,CNAG_04398,CNAG_04641,CNAG_04768,CNAG_04774,CNAG_04841,CNAG_04895,CNAG_05112,CNAG_05380,CNAG_05642,CNAG_05797,CNAG_05830,CNAG_06339,CNAG_06425,CNAG_07524,CNA…	15.9	1.32	1.41	0.0392704	0.155909	1
GO:0046677	response to antibiotic	97	18	CNAG_01054,CNAG_01377,CNAG_01523,CNAG_01678,CNAG_01850,CNAG_02233,CNAG_03139,CNAG_03190,CNAG_03409,CNAG_03818,CNAG_04505,CNAG_04678,CNAG_04904,CNAG_05063,CNAG_05280,CNAG_05650,CNAG_06469,CNAG_06552,	18.6	1.54	1.68	0.0393972	0.155909	1
GO:0042546	cell wall biogenesis	3	2	CNAG_00697,CNAG_01845,	66.7	5.53	14.64	0.0400341	0.155909	1
GO:0040029	regulation of gene expression, epigenetic	3	2	CNAG_01882,CNAG_02922,	66.7	5.53	14.64	0.0400341	0.155909	1
GO:0097549	chromatin organization involved in negative regulation of transcription	3	2	CNAG_01882,CNAG_02922,	66.7	5.53	14.64	0.0400341	0.155909	1
[truncated: 33 more rows]

## Sheet: Cluster 4
ID	Name	Bgd count	Result count	Result gene list	Pct of bgd	Fold enrichment	Odds ratio	P-value	Benjamini	Bonferroni
[truncated: 54 more rows]

[truncated: 18 more sheets: Cluster 5, Cluster 6, Cluster 7, Cluster 8, Cluster 9, Cluster 10, Cluster 11, Cluster 12, Cluster 13, Cluster 14, Cluster 15, Cluster 16, Cluster 17, Cluster 18, Cluster 19, Cluster 20, Cluster 21, Cluster 22]
