# Supplementary material for: CryptoCEN: A Co-Expression Network for Cryptococcus neoformans reveals novel proteins involved in DNA damage repair
Source: PLoS Genet. 2024 Feb 15;20(2):e1011158. doi: 10.1371/journal.pgen.1011158 (PMC10901339; doi:10.1371/journal.pgen.1011158)
Supplement: S4 Table — Tab 1) summary. Tab 2) pairwise. (XLSX) [file pgen.1011158.s009.xlsx]

## Sheet: Supplemental Table 4 sac_comple
complex_id	complex_name	complex_description	n_sac_members	n_H99_members	mean_coexp_score
CPX-1015	MET4-MET28-MET32 sulfur metabolism transcription factor complex	Transcription factor complex regulating sulfur metabolism. MET4 lacks DNA-binding ability and relies on interactions with MET31 (Q03081) and MET32, paralogous proteins that bind the same cis-regulatory element, to activate its targets. MET31 and MET32 are C2H2 zinc finger-containing proteins that act solely as adaptors for recruiting MET4 to promoters, binding to sites with a TGTGGC core. MET28 a…	3	1	NA
CPX-1016	CBF1-MET4-MET28 sulfur metabolism transcription factor complex	Transcription factor complex regulating sulfur metabolism. MET4 lacks DNA-binding ability and relies on its interaction with CBF1 to activate its targets. CBF1 is a basic helix‚Äìloop‚Äìhelix factor protein that that homodimerizes to bind a cis-regulatory element CACGTGA motif and then recruits the transactivator MET4 to promoters. MET28 acts to stabilise the complex.	3	1	NA
CPX-1018	DRS2-CDC50 P4-ATPase complex	A membrane pump which actively translocates, or flips, phospholipids across cell membranes from the exoplasmic to the cytoplasmic leaflet of the lipid bilayer. This generates and maintains membrane lipid asymmetry, a property essential for a wide variety of cellular processes such as vesicle budding and intracellular vesicle trafficking. Transport is accomplished by cyclic changes between two mai…	2	1	NA
CPX-1021	DNF1-LEM3 P4-ATPase complex	A membrane pump which actively translocates, or flips, phospholipids across cell membranes from the exoplasmic to the cytoplasmic leaflet of the lipid bilayer. This generates and maintains membrane lipid asymmetry, a property essential for a wide variety of cellular processes such as vesicle budding and intracellular vesicle trafficking. Transport is accomplished by cyclic changes between two mai…	2	1	NA
CPX-1022	DNF2-LEM3 P4-ATPase complex	A membrane pump which actively translocates, or flips, phospholipids across cell membranes from the exoplasmic to the cytoplasmic leaflet of the lipid bilayer. This generates and maintains membrane lipid asymmetry, a property essential for a wide variety of cellular processes such as vesicle budding and intracellular vesicle trafficking. Transport is accomplished by cyclic changes between two mai…	2	0	NA
CPX-1026	DNF3-CRF1 P4-ATPase complex	A membrane pump which actively translocates, or flips, phospholipids across cell membranes from the exoplasmic to the cytoplasmic leaflet of the lipid bilayer. This generates and maintains membrane lipid asymmetry, a property essential for a wide variety of cellular processes such as vesicle budding and intracellular vesicle trafficking. Transport is accomplished by cyclic changes between two mai…	2	0	NA
CPX-1028	NEO1-MON2-ARL1-DOP1 membrane remodeling complex	Functions in vesicle trafficking within the Golgi/endosomal system with a putative role in membrane remodeling at the tubular endosomal network and the trans-Golgi network interface	4	4	0.717611
CPX-1036	DNA mismatch repair MutSbeta complex	Mismatch repair complex, involved in the recognition and repair of insertion/deletion mismatches. Active in both targeted gene replacement in which a targeted sequence in the genome is replaced with a selectable gene from a linear targeting DNA, and the single-strand annealing pathway of recombination between direct repeats. Direct repeats flanking a double-stranded break is annealed by RAD52 (P0…	2	2	0.591229
CPX-1037	DNA mismatch repair MutSalpha complex	Mismatch repair complex, involved in the recognition and repair of base-base and small insertion/deletion mismatches that appear as a consequence of DNA polymerase errors during DNA synthesis. The complex is most effective at repairing mismatches on the lagging strand of replication. Binding to a mismatched DNA which can bend, leads to stable association of MSH2 with DNA, inhibition of its ATP ac…	2	2	0.913739
CPX-1038	PIP2-OAF1 transcription factor complex	Acts as a transcriptional activator to induce the transcription of genes encoding proteins involved in fatty acid beta-oxidation, a response called oleic acid induction, when cells grow on fatty acids as the sole carbon source. Recognizes and binds to the oleate response element (ORE or peroxisome box), two inverted CGG triplets spaced by 14 to 18 intervening nucleotides recently refined to CGGN3…	2	0	NA
CPX-1039	COMPASS complex	Histone methyltransferase that catalyzes methylation of Lys-4 of histone H3 and thus controls the silencing of telomeric regions. SWD1, SWD3, and SET1 constitute a core of the complex, and the absence of any of these subunits abolishes methylation of lysine 4 on histone H3. Subunits BRE2 and SDC1 are essential for trimethylation and important for mono- and dimethylation by the COMPASS complex. SP…	8	6	0.618838
CPX-1040	SKI complex	Central component of the 3'-5' cytoplasmic mRNA degradation pathway which interacts with Ski7 (Q08491) to mediate degradation by the exosome. The Ski complex appears to thread RNAs directly to the exosome, coupling the helicase and the exoribonuclease through a continuous RNA channel.	3	3	0.76271
CPX-1041	DASH complex	Heterodecameric component of the kinetochore necessary for accurate chromosome segregation, supporting the dynamic attachment of mitotic chromosomes to the ends of shortening spindle microtubules. DASH forms closed rings around microtubules with a large gap between the DASH ring and the microtubule cylinder. A DASH-microtubule interface is believed to form, in which extensions from DASH rings rea…	10	6	0.71293
CPX-1042	GAL3-GAL80 transcription regulation complex	Acts to relieve the repression of the GAL4 positive regulator of gene expression. The GAL network is a small set of genes that regulates galactose import and metabolism. The transcriptional activator GAL4 activates a set of enzymatic and regulatory genes by binding to their promoter regions. When galactose is the sole carbon source, the galactose-metabolizing enzymes are expressed at 1000 times t…	2	1	NA
CPX-1043	GAL1-GAL80 transcription regulation complex	Acts to relieve the repression of the GAL4 positive regulator of gene expression. The GAL network is a small set of genes that regulates galactose import and metabolism. The transcriptional activator GAL4 activates a set of enzymatic and regulatory genes by binding to their promoter regions. When galactose is the sole carbon source, the galactose-metabolizing enzymes are expressed at 1000 times t…	2	0	NA
CPX-1044	GAL4-GAL80 transcription repressor complex	Acts to repress the GAL4 positive regulator of gene expression. The GAL network is a small set of genes that regulates galactose import and metabolism. The transcriptional activator GAL4 activates a set of enzymatic and regulatory genes by binding to their promoter regions. When galactose is the sole carbon source, the galactose-metabolizing enzymes are expressed at 1000 times their level in gluc…	2	1	NA
CPX-1045	ERV41-ERV46 retrograde receptor complex	Transporter complex that recognises, binds and returns endoplasmic reticulum (ER) resident proteins that have trafficked to Golgi compartments. Targets proteins lacking the HDEL motif recognised by COPI-coated vesicles. Transported back to the Golgi by COPII (CPX-2523) for the next round of retrograde transport.	2	2	0.695566
CPX-1047	BUD23-TRM112 methyltransferase complex	S-adenosylmethionine-dependent methyltransferase which plays a role in the synthesis of the small ribosomal subunit by catalyzing the N7-methylation of guanosine-1575 of 18S rRNA at the 20S pre-rRNA stage. The complex interacts with the box C/D snoRNA U3-associated DEAH RNA helicase DHR1, which appears to play a role in central pseudoknot formation, so may also contribute to controlling the foldi…	2	2	0.901844
CPX-1052	TRM9-TRM112 methyltransferase complex	S-adenosylmethionine-dependent methyltransferase involved in the formation of mcm5(s2)U (5-methoxycarbonylmethyl(2-thio)uridine) modifications at position 34 from the anticodon loop of some tRNAs. This modification is present at the wobble position of tRNAArg(UCU), tRNAGly(UCC), tRNALys(UUU), tRNAGln(UUG) and tRNAGlu(UUC). Modifications in the anticodon loop of tRNAs are known to influence the tr…	2	2	0.747525
CPX-1053	Cleavage and polyadenylation specificity factor complex	Endonuclease complex required for mRNA 3-prime end processing to form a defined 3-prime end of the transcribed RNA. The complex cleaves pre-mRNAs, adds a polyadenylate tail, and triggers transcription termination. The 3-prime end of mature mRNAs is generated by a site-specific endonucleolytic cleavage of an internal phosphodiester bond of the primary transcript by YSH1. The upstream cleavage prod…	15	12	0.754345
CPX-1068	Importin complex, KAP60-KAP95	A nuclear import complex that functions as a nuclear import receptor for proteins containing a nuclear localisation signal (NLS). Subunit SRP1 specifically and directly binds to substrates containing either a simple or bipartite NLS motif. Docking of the importin/substrate complex to the nuclear pore complex (NPC) is mediated by KAP95. KAP95 binds to nucleoporin FxFG repeats and the complex is su…	2	2	0.864837
CPX-1071	RecQ helicase-Topo III complex	Required for both the early and late steps of DNA double-strand break (DSB) via dissolution of double Holliday junctions. Early in the repair of a two-ended DSB, the complex contributes to DSB end resection by facilitating the formation of a single-strand 3-prime overhang on which the homologous recombination (HR) factor Rad51 (P25454) filament assembles. The complex has also been implicated in t…	3	3	0.79755
CPX-1091	DNA polymerase zeta complex	Low-fidelity non-essential DNA polymerase that is involved in translesion DNA synthesis. Required for the majority of spontaneous mutagenesis in wild-type yeast cells, as well as for mutagenesis associated with transcription, with double-strand break repair, and with defective DNA repair.	2	2	0.596553
CPX-1101	RNA polymerase I upstream activating factor complex	Binds tightly to the upstream element of the yeast Pol I promoter and is essential for a high level of transcription of the 35S rRNA gene. UAF has dual functions: both as a positive transcription factor for Pol I, and as a silencer for Pol II transcription of rRNA genes. Deletion of any one of the subunit protein genes encoding essential nonhistone proteins causes derepression of Pol II transcrip…	6	0	NA
CPX-1102	Ribonucleoside-diphosphate reductase variant 1	Catalyzes the reduction of ribonucleotides to the corresponding deoxyribonucleotides, an essential step in the de novo synthesis of monomeric precursors for DNA replication and repair. The catalytically active form is an alpha2beta2 tetramer. The homodimeric alpha subunit, called R1, houses the active site, composed of redox-active disulfides, and binding sites for allosteric effectors, ribonucle…	3	2	0.770722
CPX-1103	Ribonucleoside-diphosphate reductase variant 2	Catalyzes the reduction of ribonucleotides to the corresponding deoxyribonucleotides, an essential step in the de novo synthesis of monomeric precursors for DNA replication and repair. The catalytically active form of the enzyme (CPX-1102) is an alpha2beta2 tetramer. The heterodimeric alpha subunits, called R1, house the active site, composed of redox-active disulfides, and binding sites for allo…	4	2	0.770722
CPX-112	LSM1-7-PAT1 complex	Lsm1-7-Pat1 is a complex conserved in all eukaryotes. It is an important part of cytoplasmic mRNA degradation. It preferentially binds oligo-adenylated (but not poly-A) mRNAs at their 3' end and promotes decapping at the 5' end thereby directing the mRNA for degradation through the 5' to 3' pathway. Lsm1-7-Pat1 complex might also be involved in protein-protein recognition in the nucleus in the co…	8	8	0.727801
CPX-1125	BUG1-GRH1 complex	Appears to play a role in the tethering of COPII (CPX-2523), though an interaction with Sec23/24, and thus formation of the cis-Golgi and endoplasmic reticulum to Golgi vesicle-mediated transport. The complex is anchored to membranes through an acetylated amino-terminal region in Grh1.	2	1	NA
CPX-1140	HICS complex	Appears to have a role in cytokinesis. May connect the actin-myosin ring to the plasma membrane.	4	2	0.524628
CPX-1141	MOT1-TBP transcription regulation complex	Transcriptional regulation complex, formation of which causes the dissociation of the TATA-binding protein (TBP) from promoters and thereby regulates TBP distribution in the cell. ATP-driven TBP-DNA dissociation by MOT1 involves both the conversion of MOT1 to an open ATPase state to the closed state induced by ATP binding and short range DNA translocation. May form a larger, DNA-dependent, assemb…	2	2	0.522259
CPX-1142	mRNA nuclear export factor complex, MEX67-MTR2	Mediates the export of bulk mRNA through direct interactions with both the mRNA cargo and nuclear pore proteins that contain characteristic phenylalanine-glycine repeating sequence motifs (FG-nucleoporins or FG-nups). Also contributes to ribosomal subunit export.	2	1	NA
CPX-1143	Transcription factor TFIIIB complex	Transcription factor complex required for Pol III transcription complex (CPX-2660) assembly which transcribes short noncoding RNA genes. Cooperates with TFIIIC (CPX-1656) to recruit Pol III to different types of gene promoters and form the preinitiation complex (PIC). For PIC formation at transfer DNA (tDNA) genes, TFIIIC recognizes the gene-internal box A and B elements, while TFIIIB localizes f…	3	2	0.538757
CPX-1149	Transcription factor TFIIF complex	General transcription factor that interacts with RNAPII and can recruit RNAPII to a preinitiation complex containing TFIID and TFIIB. Required for the opening of DNA, to allow transcription initiation. DNA opening occurs around the tip of the Pol II clamp and the TFIIE (CPX-1658) ‚Äòextended winged helix‚Äô domain. TFIIF and TFIIE bind open promoter DNA from opposite sides of the Pol II cleft. TF…	3	2	0.741247
CPX-1150	SWI/SNF chromatin remodelling complex	An ATP-dependent chromatin remodelling complex which disrupts the nucleosome structure, increases the binding of transcription factors to nucleosomes, mobilizes histone octamers along DNA in cis, transfers histone octamers to different DNA fragments, displaces histone H2A/H2B dimers and generates superhelical torsion in DNA. Binds preferentially to four-way DNA and promotes resection initiation a…	12	3	0.692567
CPX-1151	N-acetylglutamate synthase NAGS/NAGK complex	Required for the controlling initial step of L-arginine biosynthesis. Forms a metabolon, i.e. a complex formed by the supramolecular association of two sequentially acting enzymes of the pathway that synthesizes N(2)-acetyl-L-ornithine from L-glutamate. Regulated by arginine binding. The ARG5,6 kinase can exist independently of ARG2, ARG2 appears only to exist as a part of the metabolon. ARG5,6 m…	2	2	0.670552
CPX-1152	ARGR-MCM1 transcription regulation complex	Transcriptional regulation complex which binds, in the presence of arginine, to the promoter regions of genes co-regulated by arginine, repressing the synthesis of five anabolic enzymes, e.g. ornithine carbamoyltransferase and inducing the synthesis of two catabolic enzymes, e.g. arginase. The inositol polyphosphate multikinase, ARG82 appears to be required for the recruitment and stability of co…	4	2	0.743302
CPX-1153	BLOC-1 complex	Endosomal Rab-GAP (GTPase-activating protein) adapter complex which controls the lifetime of active Rab5/Vps21 and thus endosomal maturation along the endocytic pathway.	6	0	NA
CPX-1155	CoQ biosynthetic complex	Required for the synthesis of Coenzyme Q (CoQ), an isoprenylated benzoquinone which functions as an electron carrier from complex I or II to complex III in the inner mitochondrial membrane and which also acts as an antioxidant preventing the oxidation of lipoproteins and the plasma membrane. Assembly of the complex appears to be triggered by 4-hydroxyl-3-hexaprenyl benzoate (HHB) which is a precu…	6	6	0.658216
CPX-1156	Central kinetochore CTF19 complex	Present in the central kinetochore, where is appears to play a role in the enhancement of cohesin in the pericentromere. May help to mediate the attachment of the centromere to the mitotic spindle by forming interactions between the microtubule-associated outer kinetochore proteins and the centromere-associated inner kinetochore proteins. The COMA subcomplex proteins (CPX-1187) bind to the inner …	8	1	NA
CPX-1157	CUL8-MMS1-MMS22-ESC4 E3 ubiquitin ligase complex	Ubiquitin ligase complex required for the ubiquition of acetylated histone H3, thus facilitating nucleosome assembly during replication and promoting replication progression during S-phase. RTT107 may recruit and help load the complex onto a DNA damage site at or near a stalled replication fork.	5	1	NA
CPX-1162	Fatty-acyl-CoA synthase	Catalyzes the formation of long-chain fatty acids from acetyl-CoA, malonyl-CoA and NADPH. Consists of a multifunctional enzyme composed of two non-identical alpha and beta subunits which are organized in an alpha6beta6 complex with 6 sites of fatty acid synthesis. The alpha subunit, FAS2, contains domains for acyl carrier protein, 3-oxoacyl-[acyl-carrier-protein] reductase, and 3-oxoacyl-[acyl-ca…	2	1	NA
CPX-1165	CUL8-MMS1-MMS22-CTF4 E3 ubiquitin ligase complex	Ubiquitin ligase complex required for the ubiquition of acetylated histone H3, thus facilitating nucleosome assembly during replication and promoting replication progression during S-phase. CTF4 is a component of the replisome, and may retain the CUL8 complex at a stalled replication fork.	5	2	0.52873
CPX-1166	CUL8-MMS1-ESC2 E3 ubiquitin ligase complex	Ubiquitin ligase complex that may play a role in transcriptional silencing at telomeric, rDNA and homothallic mating loci.	4	1	NA
CPX-1167	CUL8-MMS1-ORC5 E3 ubiquitin ligase complex	A ubiquitin ligase complex that may be involved in regulation of DNA replication origins.	4	2	0.588452
CPX-1178	Cytoplasmic dynein complex	A microtubule minus end-directed motor complex involved in positioning the mitotic spindle during cell division. Yeast undergoes a closed mitosis, and therefore the nucleus and its mitotic spindle must be positioned across the junction between the mother and bud, termed the bud neck, to provide a set of chromosomes to the daughter cell. Dynein anchors to the bud end and becomes activated, allowin…	4	3	0.652129
CPX-1179	DCS1 decapping scavenger complex	m7G(5-prime)pppN diphosphatase which degrades the 5-prime mRNA cap when the cap is no longer attached to the mRNA body but rather within short capped mRNA fragments that are generated from 3-prime to 5-prime mRNA decay. Releases m7GMP. Mononucleoside diphosphates (m7GDP and m3 2,2,7GDP) are not hydrolyzed by the complex, however mononucleoside triphosphates (m7GTP and m3 2,2,7GTP) are, demonstrat…	1	0	NA
CPX-1185	DCS1-DCS2 regulator of decapping scavenger complex	m7G(5-prime)pppN diphosphatase with a kcat/KM value that is significantly lower than that of the Decapping scavenger complex, DCS1 (CPX-1179) and has almost lost the preference for m7GpppG as a substrate shown by the homodimer. Degrades the 5-prime mRNA cap, releasing m7GMP, when the cap is no longer attached to the mRNA body but rather within short capped mRNA fragments that are generated from 3…	2	1	NA
CPX-1186	Nuclear MIS12/MIND complex	A kinetochore complex that assembles independently onto centromeric DNA, required for the spindle checkpoint and kinetochore integrity. MIND plays a role in establishing a bipolar spindle-kinetochore interaction by joining kinetochore subunits contacting DNA to those contacting microtubules. MIND is part of a tridentate linker layer, which also contains the Ndc80 (CPX-548) and COMA (CPX-1187) com…	4	2	0.764574
CPX-1187	COMA complex	Heterotetrameric subcomplex of a larger central kinetochore CTF19 complex (CPX-1156). COMA is part of a tridentate linker layer, which also contains the Ndc80 (CPX-548) and MIND (CPX-1186) complexes. Although the COMA, MIND, and Ndc80 complexes assemble independently, evidence suggests subsequent interactions. COMA is a platform onto which outer kinetochore proteins assemble, including microtubul…	4	0	NA
CPX-1188	DPB11-SLD3-SLD2 DNA replication complex	Associate with replication origins and promotes loading of DNA polymerases onto the origins to initiate chromosomal DNA replication when cyclin-dependent kinase activity increases at the G1/S cell cycle boundary. May play an active role in assembly or activation of the replication fork CMG helicase (CPX-297) thus playing a role in a critical S phase regulatory mechanism that restricts DNA replica…	3	1	NA
CPX-1189	RAD26-DEF1 stalled RNAPII response complex	Appears to form in response to DNA damage-stalled RNA polymerase II (RNAPII, CPX-2662), when the stall is persistent such as at DNA lesions. RAD26 appears to protect RNAPII from degradation to allow time for repair. When the lesion cannot be rapidly removed by RAD26-promoted DNA repair, DEF1 enables ubiquitination and proteolysis of RNAPII. The complex may therefore act to coordinate a stalling r…	2	0	NA
CPX-1190	TUL1 E3 ubiquitin ligase complex	E3 ubiquitin ligase complex required in cells lacking the multivesicular body pathway and under conditions of ubiquitin depletion. Functions in protein homeostasis under non-stress conditions and support a role in protein quality control.	4	3	0.628813
CPX-1191	Global genome repair CUL3/RAD7/RAD16/ELC1 ubiquitin ligase complex	A ubiquitin ligase complex required for optimal nucleotide excision repair following UV-induced DNA damage. Ubiquinates the DNA repair protein RAD4 (P14736), targeting it for degradation by the 26S proteasome following UV radiation. de novo protein synthesis subsequently restores RAD4 to pre-irradiation levels.	4	4	0.607697
CPX-1192	Vacuolar proton translocating ATPase complex, Golgi variant	Translocates protons across a lipid bilayer via an ATP-driven rotary mechanism, thus acidifing the lumen of its resident organelle. As newly synthesized proteins traverse the Golgi apparatus they undergo post-translational modifications, including glycosylation, sulfation, and phosphorylation, and are targeted to their appropriate destination in a pH-dependent manner. Membrane-bound ion transport…	16	15	0.733965
CPX-1193	Vacuolar proton translocating ATPase complex, vacuole variant	Translocates protons across a lipid bilayer via an ATP-driven rotary mechanism, thus acidifing the lumen of its resident organelle. Membrane-bound ion transporters/proton exchangers use the resulting pH gradient to sequester metal ions to the vacuole and other cellular organelles. The combined action of the V-ATPase and membrane transporters plays a key role in maintaining cellular homoeostasis. …	16	14	0.735227
CPX-1197	FAR complex	Required for pheromone-induced cell cycle arrest and for caspase-10-induced death. Caspase-10 induces the dephosphorylation of the autophagy inducer protein, ATG13, and of RAD53. FAR11 interacts with PP2A (CPX-1856/CPX-1857/CPX-1858/CPX-1859) therefore the FAR complex may target PP2A to regulate ATG13 and RAD53 phosphorylation, and thus induce autophagy and DNA damage-induced arrest.	6	2	0.748365
CPX-1198	Gamma tubulin small complex	Seeds microtubule nucleation at microtubule-organizing centres, controlling the location and timing of nucleation. Component of the spindle pole body, which is responsible for the nucleation and organisation of microtubules within the cell, thus playing a role in chromosome segregation in mitosis and meiosis and controlling cytoplasmic interphase microtubules. The complex is bound directly to the…	3	3	0.784473
CPX-1200	RAP1-GCR1 transcription activation complex	Transcription factor required for the transcription of ribosomal protein and glycolytic genes. Appears to simultaneously bind to two adjacent DNA elements (UAS(RPG) and the CT box, bound specifically by RAP1 and GCR1, respectively). The complex can activate transcription through isolated UAS(RPG) (upstream activating sequence in (ribosomal protein genes)) but not CT elements.	2	0	NA
CPX-1229	RAP1-GCR1-GCR2 transcription activation complex	Transcription factor required for the transcription of glycolytic genes. Appears to simultaneously bind to two adjacent DNA elements (UAS(RPG) and the CT box, bound specifically by RAP1 and GCR1, respectively). The complex can activate transcription through isolated UAS(RPG) ((upstream activating sequence in ribosomal protein genes)) but not CT elements. CT box-dependent transcriptional activatio…	3	0	NA
CPX-1230	BNI4-GLC7 phosphatase complex	Protein phosphatase complex which is important for the regulation of bud site emergence. The asymmetric localization of BNI4-GLC7 is essential for proper morphological development and correct deposition of the chitin ring as the complex recruits chitin synthase III to the cell cortex on the mother-side of the septin collar.	2	1	NA
CPX-1231	GAC1-GLC7 phosphatase complex	Protein phosphatase complex that potentially controls glycogen synthesis by regulating the phosphorylation state of glycogen synthase, GSY2.	2	2	0.508747
CPX-124	HIR complex	Promotes nucleosome assembly and prevents SWI/SNF chromatin remodeling activity. Binds to and represses transcription of histone genes throughout the cell cycle, but does not repress transcription in G1/S phase; may also acetylate histones.	4	1	NA
CPX-1249	SDS22-GLC7 phosphatase complex	Protein phosphatase complex implicated in acting in opposition to the Chromosomal Passenger complex (CPX-1900) at the kinetochore. Glc7 dephosphorylation of kinetochore proteins promotes mitotic spindle attachment. The opposing Chromosomal Passenger complex and Glc7 activities ensure that chromosomes achieve a bipolar attachment to the spindle. SDS22 appears to both act as a targeting subunit for…	2	2	0.612913
CPX-1260	SDS22-GLC7-YPI1 phosphatase complex	Protein phosphatase complex implicated in acting in opposition to the Chromosomal Passenger complex (CPX-1900) at the kinetochore. GLC7 dephosphorylation of kinetochore proteins promotes mitotic spindle attachment. The opposing Chromosomal Passenger complex and GLC7 activities ensure that chromosomes achieve a bipolar attachment to the spindle. SDS22 appears to both act as a targeting subunit for…	3	3	0.553293
CPX-1266	REG1-GLC7 phosphatase complex	Protein phosphatase complex with a role in glucose repression. REG1-GLC7 binds to SNF1 when the SNF1 kinase complex (CPX-232/CPX-2800/CPX-231) is activated by phosphorylation, which occurs at a much higher rate in glucose-limited cells than in glucose-grown cells. REG1-GLC7 facilitates the transition of the kinase complex back to an autoinhibited state, presumably by dephosphorylating SNF1.	2	1	NA
CPX-1267	REG2-GLC7 phosphatase complex	Protein phosphatase complex with a role in theresponse to glucose levels. During steady-state growth in high glucose, the SNF1 kinase complex (CPX-232/CPX-2800/CPX-231) is inactive and REG2 is not expressed. Prolonged glucose starvation leads to SNF1-dependent accumulation of REG2. Once glucose becomes abundant, REG2-GLC7 contributes to the rapid dephosphorylation and inactivation of SNF1 which a…	2	1	NA
CPX-1268	Glycine decarboxylase multienzyme complex	Catalyzes the oxidative cleavage of glycine into CO2 and NH3, utimately playing a role in the conversion of glycine to serine. The concomitant transfer of a methylene carbon unit to THF1 generates the C1 donor 5,10-methylene tetrahydrofolate. Located in the mitochondrion. The P protein (GCV2, P49095) binds the alpha-amino group of glycine through its pyridoxal phosphate cofactor; CO2 is released …	4	4	0.585969
CPX-1269	Glycosylphosphatidylinositol-mannosyltransferase II complex	Mannosyltransferase complex responsible for the transfer of the second mannose to the glycosylphosphatidylinositol (GPI) during GPI precursor assembly. GPI is a complex glycolipid with a core structure, phosphoethanolamine-6-mannose-alpha1,2-mannose-alpha1,6-mannose-alpha1,4-glucosamine-alpha1,6-inositol-phospholipid that functions as a membrane anchor for many cell surface proteins.	2	1	NA
CPX-1270	Glycosylphosphatidylinositol-mannosyltransferase I complex	Mannosyltransferase complex responsible for the transfer of the first alpha-1,4-mannose to the glycosylphosphatidylinositol (GPI) during GPI precursor assembly. GPI is a complex glycolipid with a core structure, phosphoethanolamine-6-mannose-alpha1,2-mannose-alpha1,6-mannose-alpha1,4-glucosamine-alpha1,6-inositol-phospholipid that functions as a membrane anchor for many cell surface proteins.	2	2	0.791865
CPX-1274	Glycosylphosphatidylinositol-N-acetylglucosaminyltransferase complex	Monoglycosyltransferase complex that catalyses the transfer of N-acetylglucosamine from UDP-N-acetylglucosamine to the 6-position of phosphatidylinositol, the first, and committed, step of glycosylphosphatidylinositol (GPI) biosynthesis. GPI is a complex glycolipid with a core structure, phosphoethanolamine-6-mannose-alpha1,2-mannose-alpha1,6-mannose-alpha1,4-glucosamine-alpha1,6-inositol-phospho…	6	4	0.590025
CPX-1275	GPI-anchor transamidase complex	Transamidase enzyme complex that transfers the glycosylphosphatidylinositol (GPI) lipid to the newly made GPI protein in the endoplasmic reticulum, replacing the C-terminal GPI attachment signal peptide of a protein with the lipid. GPI is a complex glycolipid with a core structure, phosphoethanolamine-6-mannose-alpha1,2-mannose-alpha1,6-mannose-alpha1,4-glucosamine-alpha1,6-inositol-phospholipid …	5	5	0.720885
CPX-1276	HMC complex	Represses HAP1 activity in the absence of heme, thus modulating oxygen dependent gene expression. The HMC complex is associated with low DNA-binding and transcriptional activities. Heme disrupts the HMC and allows HAP1 to form a dimer, with higher DNA-binding and transcription rate properties.	7	2	0.900398
CPX-1277	INO2-INO4 transcription activation complex	Binds to a cis-acting promoter element, designated ICRE (inositol/choline-responsive element, consensus sequence WYTTCAYRTGS). Induces expression of CHO1, the enzyme responsible for the synthesis of phosphatidylethanolamine from CDP-diacylglycerol, under growth conditions when the level of phosphatidate is elevated and tethers the OPI1 repressor to the nuclear/endoplasmic reticulum membrane.	2	0	NA
CPX-1278	LMA1 complex, TRX1 variant	Required for the trafficking of yeast vacuoles, such as homotypic vacuole and ER-derived COPII vesicle fusion with the Golgi. Acts synergistically with SEC18 to support vacuole fusion and acts in an early stage of the vacuole inheritance reaction. The reduction-oxidation activity of thioredoxin does not appear to be required for this function.	2	0	NA
CPX-1279	LMA1 complex, TRX2 variant	Required for the trafficking of yeast vacuoles, such as homotypic vacuole and ER-derived COPII vesicle fusion with the Golgi. Acts synergistically with SEC18 to support vacuole fusion and acts in an early stage of the vacuole inheritance reaction. The reduction-oxidation activity of thioredoxin does not appear to be required for this function.	2	0	NA
CPX-1280	Luminal surveillance complex	Recognizes the protein determinant required for ER-associated degradation (ERAD) of mis-folded proteins, recruiting substrates to HRD1-associated machinery, and activating downstream events that commit substrates for degradation. The complex recognizes misfolded glycoproteins independent of their glycosylation status and brings them to the downstream ubiquitination/extraction machinery, however t…	3	2	0.844816
CPX-1283	HTM1-PDI1 exomannosidase complex	Exomannosidase complex which initiates breakdown of unfolded glycoproteins by trimming the Man8GlcNAc2 glycan to produce Man7GlcNAc2, thus initiating the clearance of these proteins from the endoplasmic reticulum. N-linked Man7GlcNAc2 oligosaccharides serve as a signal for degradation by the Hrd1 ubiquitin ligase complex (CPX-3070).	2	2	0.564971
CPX-1287	MPS2-BBP1 spindle pole body anchor complex	Key mediator of the link between the nuclear envelope and the spindle pole body (SPB), anchoring the SPB to fusion sites of the inner nuclear membrane and outer nuclear membrane. Forms higher molecular weight assemblies with other SPB proteins (MPS3/P47069, SPC29/P33419) which hold the SPB in the nuclear envelope.	2	0	NA
CPX-1288	MEI5-SAE3 DMC1 recombinase assembly factor complex	Assembly factor for the meiosis-specific DMC1 recombinase protein, facilitating the loading of DMC1 onto a Rad51 complex at a recombination hot spot on DNA. The coordinated actions of RAD51 and DMC1 are considered to play a critical role in homology searches and strand exchange during recombination.	2	1	NA
CPX-1292	REC102-REC104 meiotic recombination initiation complex	Required for the formation and repair of programmed DNA double-strand breaks (DSBs) catalyzed by SPO11 (Q22236) during meiotic recombination. May act to bridge the MER2-MEI4-REC114 complex (CPX-1809) with SPO11 and SKI8 (Q02793). Required for SPO11 nuclear localization, chromatin association, and binding to hot spots. Preferentially localizes to sites on the structural axis, where the series of l…	2	0	NA
CPX-1293	Mitochondrial 2-oxoglutarate dehydrogenase complex	Catalyzes the oxidative decarboxylation of alpha-ketoglutarate to succinyl-CoA, NADH and CO2. Succinyl-CoA is then converted to succinate by succinyl-CoA synthetase or used as a substrate in heme biosynthesis. Acts as a major site of reactive oxygen species generation.	4	3	0.748188
CPX-1294	Mitochondrial ribonuclease P complex	Responsible for the 5' endonucleolytic cleavage of precursor tRNAs (pre-tRNAs) to remove approximately 12 leader nucleotides to yield mature tRNAs. The RNA subunit of the mitochondrial RNase P is most probably a catalytically active ribozyme that is capable of both recognizing and cleaving substrates efficiently and accurately. The protein component serves as an absolutely required cofactor.	1	0	NA
CPX-1295	MKT1-PBP1 translation regulation complex	Translational regulation complex which modulates levels of the HO endonucease in the mother cells of budding yeast, enabling the cells to switch mating types. The mechanism is unclear but the nuclease activity activity of MKT1 appears to be equired for the function.	2	2	0.85444
CPX-1302	OPY2-MSB2 osmosensory complex	Osmosensor that activates the HOG1 mitogen-activated protein kinase (P32485), which regulates diverse osmoadaptive responses. Increased external osmolarity induces conformational changes in the complex formed between the Hkr1-Msb2 homology (HMH) domain of MSB2 and the cysteine-rich region of OPY2. This conformational change is transmitted across the plasma membrane to induce an interaction betwee…	2	0	NA
CPX-1303	MST27-MST28 vesicle formation complex	Role in promoting vesicle formation. Appears to provide nucleation sites, which recruit and locally concentrate cytosolic coat complexes onto the membranes of the early secretory pathway. The complexes cycles between the endoplasmic reticulum (ER) and Golgi apparatus, however, its steady-state localization is probably in the ER.	2	0	NA
CPX-1304	MYO2-VAC17-VAC8 transport complex	Transport complex required to move the attached vacuole membrane along actin cables from a mother cell into the bud. Once in the bud, VAC17 is degraded, releasing the vacuole from MYO2 and depositing it at the centre of the bud.	3	1	NA
CPX-1306	Nascent polypeptide-associated complex, EGD1-EGD2 variant	Reversibly binds to cytoplasmic ribosomes and interacts with nascent polypeptides emerging from the ribosome to prevent them from incorrect interactions, thus controlling the early protein folding processes and preventing aggregation or degradation of newly synthesized proteins. The EGD1-EGD2 variant appears to be the dominant form of the complex formed in vivo and has a preference for ribosomes …	2	2	0.953615
CPX-1307	Nascent polypeptide-associated complex, BTT1-EGD2 variant	Reversibly binds to cytoplasmic ribosomes and interacts with nascent polypeptides emerging from the ribosome to prevent them from incorrect interactions, thus controlling the early protein folding processes and preventing aggregation or degradation of newly synthesized proteins. The BTT1-EGD2 variant appears to be the less dominant form of the complex formed in vivo and has a preference for ribos…	2	1	NA
CPX-1314	bI4 intron splicing factor complex	Self-splicing ribozymal RNA Group I intron splicing factor for mitochondrial introns. A guanosine cofactor docks onto an active G-binding site and hydrolyses the phosphodiester bond at the splice site located in P1, resulting in a free hydroxyl group at the upstream exon and the guanosine cofactor being attached to the 5-prime end of the intron. Then the terminal guanosine of the intron occupies …	2	0	NA
CPX-1315	Nonsense-mediated decay complex	Recognizes and elicits the rapid degradation of mRNAs that prematurely terminate translation and also regulates the expression of specific genes by degrading natural mRNAs. Nonsence-mediated decay (NMD) is triggered by the messenger ribonucleoprotein (mRNP) context surrounding the translation termination event. NMD targets can be recognized as targets due to the lack of factors bound downstream f…	3	3	0.712003
CPX-1316	NRD1 snoRNA termination complex	ATP-dependent 5-prime->3-prime DNA/RNA helicase complex required for transcription termination at genes encoding snRNAs and snoRNAs30 and at cryptic unstable transcripts, which are an important class of transcription units that code for ncRNA. May also include some mRNAs as substrates. NRD1 and NAB3 recognize and bind to specific motifs on the nascent RNA (GUAA/G and UCUUG respectively) NRD1 addi…	3	1	NA
CPX-1317	WHI2-PSR1 phosphatase complex	Protein phosphatase complex required for full activation of the general stress response, possibly through the dephosphorylation of MSN2 (P33748). MSN2 is a transcription factor which binds to cis-acting STREs (stress response elements) in the promoter regions of many stress-responsive genes, and activates their transcription.	2	2	0.668812
CPX-1318	WHI2-PSR2 phosphatase complex	Protein phosphatase complex required for full activation of the general stress response, possibly through the dephosphorylation of MSN2 (P33748). MSN2 is a transcription factor which binds to cis-acting STREs (stress response elements) in the promoter regions of many stress-responsive genes, and activate their transcription.	2	1	NA
CPX-1319	PSTB lipid transfer acceptor membrane complex	Lipid transfer complex that is responsible for interorganelle transport of phospholipids, specifically for the non-vesicular transport of phospholipids such as phosphatidylserine from the endoplasmic reticulum to the endosome. Resides in the acceptor (endosomal) membrane and binds to specific lipids on the donor membrane.	2	1	NA
CPX-1320	Peptide:N-glycanase-Rad23 complex	Role in the proteasomal degradation of a specific set of ER-associated protein degradation (ERAD) substrates, specifically deglycosylates the denatured form of N-linked glycoproteins in the cytoplasm and assists proteasome-mediated glycoprotein degradation.	2	2	0.570046
CPX-1322	RAD53-ASF1 complex	Role in recovery from the DNA damage checkpoint. ASF1 binds most of the free and unmodified RAD53 in the cell and this is required for complete dephosphorylation of Rad53 when the upstream DNA damage checkpoint signaling is turned off. Phosphorylation of RAD53 following DNA damage causes dissociation and frees RAD53 to undergo autophosphorylation and activation and to participate in double-strand…	2	2	0.582659
CPX-1323	CDC48-CDC23-UFD2 complex	Role in the escort pathway of proteasomal protein degradation, linking the ubiquitylation of specific substrates directly to their delivery to the proteasome. Oligo-ubiquitylated substrates are recognized and extracted by CDC48. UFD2 modifies the client proteins with lys-48-linked chains of four to six ubiquitins. RAD23 is recruited to the ternary complex, in which its UBL domain associates with …	3	3	0.763974
CPX-1331	bI3 intron splicing factor complex	Self-splicing ribozymal RNA Group I intron splicing factor. A guanosine cofactor docks onto an active G-binding site and hydrolyses the phosphodiester bond at the splice site located in P1, resulting in a free hydroxyl group at the upstream exon and the guanosine cofactor being attached to the 5-prime end of the intron. The terminal guanosine of the intron then occupies the G-binding site to orga…	2	0	NA
CPX-1332	RAT1-RAI1 RNA polymerase II termination complex	5-prime-3-prime exoribonuclease which promotes RNA polymerase II (RNAPII) termination by degrading RNA from the newly formed 5-prime phosphorylated end. RNAPII becomes catalytically disrupted when an NTP mis-incorporates and is more efficiently terminated by the complex.	2	2	0.663242
CPX-1333	RTT109-VPS75 histone acetyltransferase complex	Histone acetyltransferase complex that acetylates lysines-9, -27 and possibly -56 on newly synthesized histone H3 during S-phase to mediate nucleosome assembly during DNA replication and DNA repair. Complex formation is required for full activity with VPS75, ensuring that RTT109 is efficiently localized in the nucleus, and presenting histones to RTT109 for acetylation.	2	1	NA
CPX-1335	RVS161-RVS167 amphiphysin complex	Binds to membranes and promote the membrane curvature required for endocytosis and also potentially membrane scission at the sites of endocytosis. The BAR domains present in both proteins form helical structures at the neck of the invaginating plasma membrane. Functions with INP52 (P50942) to promote scission of the vesicle. The complex appears to protect the PI(4,5)P2 in the vesicle neck resulti…	2	2	0.812368
CPX-1340	Separase-Securin complex	Regulates the metaphase-to-anaphase transition during cell cycle progression, playing a role in control of the metaphase-anaphase transition and anaphase onset. Complex formation both activates and inhibits the protease activity of separase which is responsible for cleaving the MCD1/SCC1 (Q12158) subunit of the cohesin ring that holds sister chromatids together during mitosis. Securin appears to …	2	1	NA
CPX-1341	SEC23-LST1 COPII cargo recruitment complex	Adapter complex which interacts with the COPII coat (CPX-2523) to recruit specific cargo proteins, such as PMA1 (P05030), the essential plasma membrane ATPase, into the membrane vesicles that export newly synthesised proteins from the endoplasmic reticulum. Requires the presence of SEC23/SEC24 in the COPII coat for activity. Required for the export of glycosylphosphatidylinositol-anchored protein…	2	2	0.876529
CPX-1342	SET3C histone deacetylase complex	Histone deacetylase complex important in regulating gene induction during stress response, such as changes in carbon sources, nitrogen starvation and DNA damage. SET3C binds to the histone mark H3K4me2 either in the 5-prime region of the open reading frames or in the promoter regions of some genes, replacing H3K4me3	7	5	0.529499
CPX-1344	SLAC complex	Regulates actin polymerization during clathrin-mediated endocytosis. Complex formation inhibits the Arp2/3 nucleation-promoting factor activity of LAS17 and maintains it in an inactive state during the last 20 seconds of the immobile phase of endocytosis.	2	1	NA
CPX-1355	RTT107-SLX4-SLX1 complex	Required for checkpoint dampening by reducing RAD53 checkpoint activation. Complex formation enables MEC1 (P38111) and CDK-mediated phosphorylation of SLX4 and RTT107 under replication stress and DNA damage situations. Upon phosphorylation of SLX4 on Ser-486, the complex becomes associated with DPB11 (P47027) and diminishes DPB11 interaction with RAD9, thus reducing RAD53 (P22216) phosphorylation…	3	1	NA
CPX-1362	SLX4-RAD1-RAD10 endonuclease complex	Endonuclease, which cuts branched DNA structures at the transition between dsDNA and ssDNA. Required for the repair of double-stranded breaks flanked by direct repeat sequences (boxes) which can occur by single-strand annealing), if a 5-prime to 3-prime resection is allowed to progress past the repeats. The complementary single-stranded repeats can anneal, leaving heterologous flaps to be removed…	3	2	0.663788
CPX-1363	SAW1-RAD1-RAD10 endonuclease complex	Endonuclease, which cuts branched DNA structures at the transition between dsDNA and ssDNA. Required for the repair of double-stranded breaks flanked by direct repeat sequences (boxes) which can occur by single-strand annealing, if a 5-prime to 3-prime resection is allowed to progress past the repeats. The complementary single-stranded repeats can anneal, leaving heterologous flaps to be removed …	3	2	0.663788
CPX-1364	SMC5-SMC6 SUMO ligase complex	SUMO ligase complex with a role in homologous recombination (HR) and replication. Required for chromosome segregation at repetitive sequences. Localizes to repetitive elements such as the rDNA and telomeres where is is thought to promote and resolve HR-dependent intermediates. Also required for telomere maintenance during replication and telomere elongation and for SUMOylating components of the r…	8	6	0.870697
CPX-1365	Vesicular SNARE complex SSO1-SEC9-SNC1	An exocytic SNARE complex required for the fusion of post-Golgi secretory vesicles with the plasma membrane and is active primarily in vegetative cells. Mediates membrane fusion through the spontaneous assembly of four complementary SNARE (soluble N-ethylmaleimide-sensitive factor attachment protein receptors) motifs. SNAREs bind to each other in-trans, that is, with SNAREs anchored in each appos…	3	0	NA
CPX-1369	Vesicular SNARE complex SSO2-SEC9-SNC1	An exocytic SNARE complex required for the fusion of post-Golgi secretory vesicles with the plasma membrane and is active primarily in vegetative cells. Mediates membrane fusion through the spontaneous assembly of four complementary SNARE (soluble N-ethylmaleimide-sensitive factor attachment protein receptors) motifs. SNAREs bind to each other in-trans, that is, with SNAREs anchored in each appos…	3	0	NA
CPX-1370	SNO1-SNZ1 pyridoxal 5'-phosphate synthase complex	Catalyzes the hydrolysis of glutamine to glutamate and ammonia, thus supplying ammonia as a source of the ring nitrogen of pyridoxine as part of the biosynthesis of pyridoxal 5'-phosphate. SNZ1 may act as a synthetase that mediates the coupling of ammonia with an unknown acceptor substrate, possibly via a tunnel in the synthetase subunit.	2	0	NA
CPX-1371	SNO2-SNZ1 pyridoxal 5'-phosphate synthase complex	Catalyzes the hydrolysis of glutamine to glutamate and ammonia, thus supplying ammonia as a source of the ring nitrogen of pyridoxine as part of the biosynthesis of pyridoxal 5'-phosphate. SNZ1 may act as a synthetase that mediates the coupling of ammonia with an unknown acceptor substrate, possibly via a tunnel in the synthetase subunit.	2	1	NA
CPX-1372	SNT2C histone deacetylase complex	Histone deacetylase complex which may play a role in transcriptional regulation in response tooxidative stress.	3	1	NA
CPX-1377	SNX4-ATG20 sorting nexin complex	Required on a maturing endosome to sort and export distinct cargo proteins. The heterodimers oligomerize and coat the membrane, driving a transition in topology from a flat membrane to a form the tubular endosomal network thus generating transport vesicles for trafficking of retromer cargoes. SNX4-ATG20 functions on the SNC1 (P31109) v-SNARE recycling pathway to transport SNC1 to the Golgi	2	2	0.754829
CPX-1378	SNX4-SNX41 sorting nexin complex	Required on a maturing endosome to sort and export distinct cargo proteins. The heterodimers oligomerize and coat the membrane, driving a transition in topology from a flat membrane to a form the tubular endosomal network thus generating transport vesicles for trafficking of retromer cargoes . SNX4-SNX41 mediates retrograde sorting of ATG27(P46989), an integral membrane protein implicated in sele…	2	1	NA
CPX-1379	Mitochondrial succinyl-CoA synthetase complex	Catalyzes the nucleotide-dependent conversion of succinyl-CoA to succinate and ATP. This enzyme functions in the tricarboxylic acid (TCA) cycle	2	2	0.916208
CPX-1380	TAP42-RRD2-PPH21 phosphatase complex	A serine/threonine protein phosphatase complex that plays a major role in TOR1/2 (P35169/P32600)-mediated signaling and gene expression. Rapamycin causes release of the phosphatase-RRD dimer from TAP42.	3	3	0.709477
CPX-1381	NVJ1-VAC8 nucleus-vacuole junction complex	Nucleus-vacuole junction complex, a membrane contact site formed between perinuclear and vacuolar membranes. Mediates essential cellular processes such as piecemeal microautophagy of the nucleus (PMN), a selective autophagic recycling process stimulated by carbon or nitrogen starvation through the target of rapamycin signaling pathway. Under these conditions, the region of the nucleus in the vici…	2	1	NA
CPX-1382	TAP42-RRD2-PPH22 phosphatase complex	A serine/threonine protein phosphatase complex that plays a major role in TOR1/2 (P35169/P32600)-mediated signaling and gene expression. Rapamycin causes release of the phosphatase-RRD dimer from TAP42.	3	2	0.738282
CPX-1383	TRAPPIII protein complex	Tethering complexes which provide the initial recognition event that links a particular vesicle with its target membrane. It is an Autophagy-specific guanine nucleotide exchange factor for the Rab GTPase YPT1 (P01123) that is recruited to the phagophore assembly site (PAS) when macroautophagy is induced by the ATG1 kinase complex (CPX-1676). The TRAPPIII-specific subunit, TRS85, targets this comp…	7	7	0.663437
CPX-1384	SUM1-RFM1-HST1 histone deacetylase complex	Histone deacetylase complex which represses the expression of middle sporulation genes during vegetative growth. The histone H3 specific methyltransferase SET1 (P38827) promotes association of the locus-specific SUM1-RFM1-HST1 repressor complex with the middle sporulation element in the promoter region of a subset of genes. Once bound, the complex maintains histone H4 lys-5 in a deacetylated stat…	3	0	NA
CPX-1386	Synapsis initiation complex	Forms at axial association sites, where the chromosomes are in close contact, and is required for polymerization of ZIP1 (P31111) along the lengths of chromosomes during synapsis, the pairing of two homologous chromosomes that occurs during meiosis. ZIP1 polymerization into oligomeric arrays of transverse filaments leads to the formation of the synaptonemal complex, a proteinaceous connection bet…	4	2	0.676609
CPX-1387	Synaptonemal complex	Liquid crystalline structure that assembles between homologous chromosomes during meiotic prophase. Required for stabilising chromosome pairing and alignment, and for crossover events and chiasmata formation between homologous chromosome pairs. Mediates the lengthwise alignment of homologous chromsomes within 100 nm of each other witht hread-like axial or lateral elements are paired together by t…	5	1	NA
CPX-140	MICOS mitochondrial contact site and cristae organizing system complex	MICOS (MItochondrial contact site and Cristae Organizing System) is a mitochondrial inner membrane complex that extends into the intermembrane space and has a role in the maintenance of crista junctions, inner membrane architecture, and formation of contact sites to the outer membrane. The Mic60 subunit also has a role in import of inter-membrane space proteins.	6	4	0.794456
CPX-1407	ECM11-GMC2 synaptonemal assembly activation factor complex	Facilitates the assembly of the transverse filament of the synaptonemal complex (CPX-1387) by promoting the oligomerisation of ZIP1 (P31111). Recruited to the site of synapsis initiation complex (CPX-1386) binding where it may act to stabilise the nascent ZIP1 oligomer. ECM11 SUMOylation promotes ZIP1 assembly whilst ZIP1 promotes ECM11 SUMOylation in a positive feedback loop leading to further a…	2	0	NA
CPX-1408	Nuclear meiotic cohesin complex	Required for sister chromatid cohesion during meiotic cell division, which enables cells to attach sister kinetochores to microtubules with opposing polarity (bi-orientation) and subsequently resists the tendency of these microtubules to pull chromatids toward opposite spindle poles. Before the commencement of replication, the cohesin complex is loaded onto DNA. The arms of the SMC1/3 molecules e…	4	3	0.930921
CPX-1409	UTP-A complex	Required for early co-transcriptional events in ribosome biogenesis, acting as an RNA chaperone to initiate ribosome assembly. At the earliest stages of transcription, three subunits of UTPA (UTP8, UTP9 and UTP17) bind to nascent pre-rRNA at the very 5‚Ä≤ end while the remaining four subunits (UTP10, UTP4, UTP5 and UTP15) interact with nucleotides further downstream in the 5-prime-external transc…	7	5	0.935519
CPX-1410	UTP-B complex	Required for early co-transcriptional events in ribosome biogenesis, acting as an RNA chaperone to initiate ribosome assembly. May facilitate specific U3 snoRNA- 5-prime-external transcribed spacer (ETS) base-pairing with PWP2 bridging the interaction site. A sub-unit of the small subunit (SSU) processome, a 2.2 MDa ribonucleoprotein complex involved in the processing, assembly and maturation of …	6	6	0.950598
CPX-1412	UBP3-BRE5 ubiquitin hydrolase complex	Specifically deubiquitylates and consequently controls the expression level of the SEC23 (P15303) and SEC27 (P41811) subunits of the COPII (CPX-2523) and COPI complexes that regulate anterograde and retrograde transport between the endoplasmic reticulum and the Golgi apparatus respectively. Also required for the assmbly of nonmembranous ribonucleoprotein stress granules. Inhibits mitophagy but pr…	2	2	0.762283
CPX-1413	VPS55-VPS68 sorting complex	Appears to act with or downstream of the ESCRT (Endosomal sorting complex required for transport) machinery to regulate trafficking at endosome and may also mediate a step in the endosomal maturation process.	2	2	0.802541
CPX-1414	UBA3-ULA1 E1 enzyme	E1 enzyme complex that activates the Ubiquitin-like protein modifier RUB1 (Q03919) by adenylating its C-terminal glycine residue using ATP, then linking this residue to the side chain of the catalytic cysteine of UBA3 (Cys-168), yielding NEDD8-UBA3. This is conjugated by the E2 UBC12 (P52491) to a single site in the carboxyl termini of cullins, a family of hydrophobic proteins providing a scaffol…	2	2	0.809795
CPX-1415	IME1-UME6 transcription activation complex	Transcriptional activator that acts at promoters of early meiosis-specific genes and recruits the histone acetyl transferase Gcn5 to initiate transcription. Formation of the complex under meiotic induction conditions converts the URS1 element-binding protein, UME6, from a repressor to an activator resulting in the formation of asci. Phosphorylation of IME1 by RIM11 (P38615) is required for comple…	2	0	NA
CPX-1417	BBP-MUD2 branchpoint-binding complex	Orchestrates spliceosome assembly by binding the intron branchpoint sequence 5-prime-UACUAAC and establishes cross intron-bridging interactions with the U1 snRNP (CPX-23) at the 5-prime splice site of an unspliced intron in an RNA transcript.	2	2	0.890237
CPX-1418	Spliceosomal commitment complex	Formation of this complex is the first defined step in the yeast splicing pathway and is responsible for intron recognition, which targets pre-mRNA to the splicing pathway. Binding of the 5-prime end of U1 snRNP (CPX-23) to the 5-prime splice site through base-pairing forms first a basal complex only dependent on a 5-prime splice site (CC1) and then a more stable second complex dependent on a bra…	1	0	NA
CPX-1419	Spindle pole body central plaque complex	Component of the spindle pole body, which is responsible for the nucleation and organisation of microtubules within the cell, thus playing a role in chromosome segregation in mitosis and meiosis and controlling cytoplasmic interphase microtubules.	4	1	NA
CPX-1420	Spindle pole body intermediate layer 2 complex	Component of the spindle pole body, which is responsible for the nucleation and organisation of microtubules within the cell, thus playing a role in chromosome segregation in mitosis and meiosis and controlling cytoplasmic interphase microtubules.	2	0	NA
CPX-1421	NOP8 60s ribosome pre-assembly complex	May function as a scaffold to mediate topological rearrangements by the RNA helicases and organize assembly of early pre-60S ribosomes.	5	2	0.833309
CPX-1422	TEL2-TTI1-TTI2 complex	Regulates the stability of phosphatidylinositol 3-kinase-related protein kinases (PIKKs) such as TEL1 (P38110) and MEC1 (P38111), which are required for checkpoint signaling. Newly synthesized PIKK interacts with TEL2, in the TEL2-TTI1-TTI2 complex assisted by HSP90 (P02829). Phosphorylated TEL2 then appears to mediate the interaction between PIKK and R2TP complex to eventually lead to the proper…	3	3	0.707046
CPX-1423	COX1 pre-assembly complex	Binds to and stabilizes COX1 (P00401) during the assembly of mitochondrial respiratory chain complex IV/cytochrome C oxidase (CPX-1721/CPX-1722). The process is probably catalyzed by assembly chaperones such as SHY1 (P53266) and COA1 (P40452). The complex also acts to trap the COX1-mRNA-specific translational activator, MSS51, thus rendering it incompetent to support translation of COX1. On furth…	4	3	0.6311
CPX-1424	Tubulin alpha-beta heterodimeric complex, TUB1 variant	Building block of the non-covalent cylindrical polymers that make up the hollow water-filled microtubule structures required for the migration and proper orientation of the nucleus, spindle pole body separation, spindle function, and nuclear division.	2	1	NA
CPX-1425	Tubulin alpha-beta heterodimeric complex, TUB3 variant	Building block of the non-covalent cylindrical polymers that make up the hollow water-filled microtubule structures required for the migration and proper orientation of the nucleus, spindle pole body separation, spindle function, and nuclear division.	2	2	0.935661
CPX-1426	Myosin class II complex	Building block of the class II myosin bipolar filament, responsible for the anti-parallel sliding of actin filaments. Plays a role in cell separation, appearing to form thick filaments that scaffold the assembly of the division machinery. The myosin heavy chain motor domain mediates the ATP-dependent interaction with the F-actin cytoskeleton. The myosin neck region with the bound light chains act…	3	2	0.600958
CPX-1470	Myosin class I complex, MYO5 variant	Responsible for endocytic internalization. Required for proper actin cytoskeleton assembly polarization via the formation of actin patches. The myosin heavy chain motor domain mediates the ATP-dependent interaction with the F-actin cytoskeleton. The myosin neck region with the bound light chains acts as a rigid lever arm that amplifies movements within the myosin motor domain into a large mechani…	2	1	NA
CPX-15	CST complex	RPA-like (replication protein A) complex, that has high affinity for telomeric ssDNA. The complex is assembled during late S-G2 and is involved in capping, and thus protecting, single stranded telomeric DNA and preventing chromosomal damage by inhibiting telomerase activity. Plays a role in the regulation of the synthesis of C strand via its interaction with polymerase alpha primase.	3	0	NA
CPX-1500	Myosin class I complex, MYO3 variant	Responsible for endocytic internalization. Required for proper actin cytoskeleton assembly polarization via the formation of actin patches. The myosin heavy chain motor domain mediates the ATP-dependent interaction with the F-actin cytoskeleton. The myosin neck region with the bound light chains acts as a rigid lever arm that amplifies movements within the myosin motor domain into a large mechani…	2	1	NA
CPX-1501	Myosin class V complex, MYO4 variant	Building block of the class V myosin processive molecular motor involved in a range of organelle-transporting functions, including the transport of vacuoles and mRNA. The myosin heavy chain motor domain mediates the ATP-dependent interaction with the F-actin cytoskeleton. The myosin neck region with the bound light chains acts as a rigid lever arm that amplifies movements within the myosin motor …	3	3	0.628304
CPX-154	Bub1-Bub3 complex	Present throughout the cell cycle, this complex promotes spindle assembly checkpoint signalling. The spindle checkpoint ensures accurate chromosome segregation by sending a signal from an unattached kinetochore to inhibit anaphase onset. BUB3 localizes and binds to to kinetochore protein SPC105 via its phosphorylated MELT motif (a motif conforming to the consensus M-[E/D]-[L/I/V/M]-T). The presen…	2	2	0.748531
CPX-1556	CMG-Pol epsilon complex	Functions in leading-strand replication, concurrently unwinding and synthesizing DNA on the leading strand.	1	0	NA
CPX-1599	40S cytosolic small ribosomal subunit	Component of the ribosome, the site of protein biosynthesis resulting from translation of messenger RNA (mRNA). Acts as the decoding centre of the ribosome which brings mRNA and aminoacylated transfer (t)RNAs together, with the 16S ribosomal (r)RNA being required for the selection of the cognate tRNA.	57	28	0.928183
CPX-1601	60S cytosolic large ribosomal subunit	Component of the ribosome, the site of protein biosynthesis resulting from translation of messenger RNA (mRNA). Responsible for the catalytic activity of the ribosome, the peptidyltransferase activity required to catalyze peptide bond formation. The nascent polypeptides leave the ribosome through a tunnel in the LSU and interact with protein factors that function in enzymatic processing, targetin…	80	38	0.922667
CPX-1602	54S mitochondrial large ribosomal subunit	Component of the ribosome, the site of protein biosynthesis resulting from translation of messenger RNA (mRNA). Responsible for the catalytic activity of the ribosome, the peptidyltransferase activity required to catalyze peptide bond formation. The mitochondrial ribosome (mitoribosome) is responsible for the synthesis of mitochondrial genome-encoded proteins, including at least some of the essen…	46	40	0.806553
CPX-1603	37S mitochondrial small ribosomal subunit	Component of the ribsome, the site of protein biosynthesis resulting from translation of messenger RNA (mRNA). Acts as the decoding centre of the ribosome which brings mRNA and aminoacylated transfer (t)RNAs. The mitochondrial ribosome (mitoribosome) is responsible for the synthesis of mitochondrial genome-encoded proteins, including at least some of the essential transmembrane subunits of the mi…	34	24	0.790511
CPX-1604	Small ribosomal subunit processome, variant 1	Required for the processing, assembly and maturation of nascent pre-ribosomal RNA to form the small ribosomal subunit (SSU). The SSU processome is a giant particle composed of numerous ribosome assembly factors, including the UTP-A (CPX-1409), UTP-B (CPX-1410), UTP-C (CPX-772/CPX-771/CPX-773) and MPP10 (CPX-1893) complexes, the U3 small nucleolar ribonucleoprotein (snoRNP) and many individual pro…	47	41	0.8882
CPX-1606	RCL1-BMS1 40S ribosomal subunit maturation complex	Required for 40S ribosomal subunit maturation. Formation of the complex is required for the import of RCL1 into the nucleus. In the absence of GTP, BMS1 acts as a chaperone and masks the RCL1 active site. GTP binding to BMS1 and/or GTP hydrolysis unveils the RNA binding surface of RCL1 and promotes 20S pre-rRNA cleavage to form the mature 18S RNA.	2	2	0.867595
CPX-1607	Small ribosomal subunit processome, variant 2	Required for the processing, assembly and maturation of nascent pre-ribosomal RNA to form the small ribosomal subunit (SSU). The SSU processome is a giant particle composed of numerous ribosome assembly factors, including the UTP-A (CPX-1409), UTP-B (CPX-1410), UTP-C (CPX-772/CPX-771/CPX-773) and MPP10 (CPX-1893) complexes, the U3 small nucleolar ribonucleoprotein (snoRNP) and many individual pro…	47	41	0.8882
CPX-1608	Small ribosomal subunit processome, variant 3	Required for the processing, assembly and maturation of nascent pre-ribosomal RNA to form the small ribosomal subunit (SSU). The SSU processome is a giant particle composed of numerous ribosome assembly factors, including the UTP-A (CPX-1409), UTP-B (CPX-1410), UTP-C (CPX-772/CPX-771/CPX-773) and MPP10 (CPX-1893) complexes, the U3 small nucleolar ribonucleoprotein (snoRNP) and many individual pro…	47	41	0.8882
CPX-161	FZO1-MGM1-UGO1 complex	Spans the outer and inner membranes of mitochondria and mediates fusion of membranes. Required to control mitochondria shape, maintain mitochondrial DNA and plays a role in mitochondrial membrane fusion.	3	3	0.7286
CPX-1610	Nucleosome, variant HTA2-HTB2	Nucleosomes wrap and compact DNA into chromatin, limiting DNA accessibility to the cellular machineries which require DNA as a template. Histones thereby play a central role in transcription regulation, DNA repair, DNA replication and chromosomal stability.	4	1	NA
CPX-1611	Nucleosome, variant HTA2-HTB1	Nucleosomes wrap and compact DNA into chromatin, limiting DNA accessibility to the cellular machineries which require DNA as a template. Histones thereby play a central role in transcription regulation, DNA repair, DNA replication and chromosomal stability.	4	1	NA
CPX-1612	Nucleosome, variant HTA1-HTB1	Nucleosomes wrap and compact DNA into chromatin, limiting DNA accessibility to the cellular machineries which require DNA as a template. Histones thereby play a central role in transcription regulation, DNA repair, DNA replication and chromosomal stability.	4	0	NA
CPX-1613	Nucleosome, variant HTZ1-HTB1	Nucleosomes wrap and compact DNA into chromatin, limiting DNA accessibility to the cellular machineries which require DNA as a template. Histones thereby play a central role in transcription regulation, DNA repair, DNA replication and chromosomal stability. The H2A.Z nucleosome acts as a barrier that occludes the transcription start sites at the edge of the nucleosome-free region, potentially kee…	4	1	NA
CPX-1614	Nucleosome, variant HTZ1-HTB2	Nucleosomes wrap and compact DNA into chromatin, limiting DNA accessibility to the cellular machineries which require DNA as a template. Histones thereby play a central role in transcription regulation, DNA repair, DNA replication and chromosomal stability. The H2A.Z nucleosome acts as a barrier that occludes the transcription start sites at the edge of the nucleosome-free region, potentially kee…	4	1	NA
CPX-1616	Clathrin complex	Building block of the polyhedral coat of coated pits and vesicles, forming a polymeric mechanical scaffold on the vesicle surface. Clathrin-coated vesicles participate in selective protein transport processes from the plasma membrane and the Golgi complex, including endocytosis, sorting of newly made lysosomal proteins, secretory granule formation and localization of certain Golgi membrane protei…	2	2	0.810058
CPX-162	Dehydrodolichyl diphosphate synthase complex variant RER2	One of two complexes involved in dolichol synthesis. An essential part of the dolichol monophosphate biosynthetic machinery; creates dehydrodolichyl diphosphate (Dedol-PP), a precursor of dolichol, by adding multiple isopentenyl pyrophosphates (IPP) to farnesyl pyrophosphate (FPP). Predominate product is 16 IPP units.	2	1	NA
CPX-1622	ESCRT-0 complex	The ESCRT machinery consists of ESCRT-0 (this complex), -I (CPX-940), -II (CPX-1623), -III (CPX-1624) and -IV (VPS4 complex, CPX-334) and is required for the downregulation of cell-surface receptors and for the final membrane scission step during endocytosis. ESCRT-0 binds PI3P on endosomes and ubiquitinated cargo via VPS27, recruiting clathrin and sequestering ubiquitylated cargo in clathrin-coa…	2	2	0.843132
CPX-1623	ESCRT-II complex	The ESCRT machinery consists of ESCRT-0 (CPX-1622), -I (CPX-940), -II (this complex), -III (CPX-1624) and -IV (VPS4 complex, CPX-334) and is required for the downregulation of cell-surface receptors and for the final membrane scission step during endocytosis. ESCRT-II transiently associates with endosomes and facilitates recruitment of ESCRT-III components to membranes.	3	3	0.751053
CPX-1624	ESCRT-III complex	A membrane fission complex that is part of the ESCRT machinery of ESCRT-0 (CPX-1622), -I (CPX-940), -II (CPX-1623), -III (this complex) and -IV (VPS4 complex, CPX-334). It is involved in multiple membrane fission processes: a) the final step of cell organelle fusion processes such as the biogenesis of intraluminal vesicles (ILV) in multivesicular bodies (MVB, a type of late endosomes), fusion of …	4	4	0.718611
CPX-1625	HOPS complex	Controls homotypic vacuole-vacuole fusion by regulating vesicle docking to the vacuole through its interaction with soluble SNAREs (CPX-1887), the GTP-bound form of the Rab protein Ypt7 (P32939) and phosphoinositides. HOPS indirectly facilitates trans-SNARE complex formation by tethering membranes then protects newly formed trans-SNARE complexes from disassembly by Sec17/Sec18. Reduces the levels…	6	6	0.783848
CPX-1626	CORVET complex	Early endosomal tethering complex which cooperates with Rab GTPases to capture vesicles and trap them prior to the action of SNAREs. Catalyses either vacuole fission into sub-compartments or vacuole-endosome fusion, or both, by interacting with the Rab GTPase Vps21 to promote tethering and fusion of Rab5/Vps21-positive membranes.	6	6	0.79153
CPX-1627	RAVE complex	Mediates both the biosynthetic assembly and the glucose-induced reassembly of the V-ATPase (CPX-1193). Binds to V1 released from the vacuolar membrane by glucose deprivation and releases V1 upon glucose readdition. Appears to be aiding cytosolic V1 complexes to assemble with V0 at the membrane.	3	2	0.678188
CPX-1628	Decapping complex, DCP1-DCP2	Necessary for the degradation of mRNAs, both in normal mRNA turnover and in nonsense-mediated mRNA decay. Removes the 7-methyl guanine cap structure from mRNA molecules, yielding a 5'-phosphorylated mRNA fragment and 7m-GDP. The DCP1-DCP2 complex appears to contains an additional RNA-binding site spatially distinct from the DCP2 active site.	2	1	NA
CPX-1629	TIM22 mitochondrial inner membrane twin-pore carrier translocase complex	Mediates the insertion and lateral release of multi-spanning membrane precursor proteins into the mitochondrial inner membrane in a membrane potential-dependent manner following translocation into the mitochondrion. Most mitochondrial proteins are synthesized in the cytosol, imported into mitochondria, sorted to one of the four submitochondrial compartments, where they function, and attain their …	6	4	0.799588
CPX-1630	Mitochondrial processing peptidase complex	Metalloprotease which cleaves off the N-terminal presequence from nuclear encoded mitochondrial precursor proteins, such as the sequence that targets the proteins to the mitochondrial matrix. Common features for cleavage of the extension peptides by MPP are a proximal basic amino acid residue, usually arginine at the P2 position, distal N-terminal basic residues generally 3-10 residues from the p…	2	2	0.721574
CPX-1631	tRNA (adenine(58)-N(1))-methyltransferase complex	Catalyzes the transfer of a methyl group from the cofactor S-adenosyl-l-methionine (CHEBI:67040) to N1 of adenine 58 to give 1-methyladenosine (m1A58) in initiator methionyl-tRNA. This is required for maintaining the stability of the initiator methionine tRNAiMet.	2	2	0.916951
CPX-1632	tRNA (guanine-N(7)-)-methyltransferase	Required for 7-methylguanosine modification (m7G46) of tRNA. The m7G46 modification is required to prevent tRNA levels decay in a rapid tRNA degradation pathway.	2	2	0.905896
CPX-1633	Transcription factor TFIIA complex	Transcription factor complex that regulates transcription initiation from RNA polymerase II promoters. Binding to the transcription factor complex TFIID-TBP enhances assembly of the transcriptional preinitiation complex PIC and its binding to the DNA at the TATA-box by displacing transcription inhibitors.	2	2	0.702415
CPX-1634	Protein farnesyltransferase complex	Catalyzes the transfer of a 15-carbon lipid, the farnesyl moiety, from farnesyl pyrophosphate to a cysteine at the fourth position from the C-terminus of several proteins having the C-terminal sequence Cys-aliphatic-aliphatic-X (CaaX box). The hydrophobic farnesyl moiety aids membrane attachment of the target proteins which include many essential signal transduction proteins, including members of…	2	2	0.645638
CPX-1635	Protein geranylgeranyltransferase type I complex	Catalyzes the transfer of a 20-carbon lipid, the geranyl-geranyl moiety, from geranyl-geranyl pyrophosphate to a cysteine at the fourth position from the C-terminus of several proteins having the C-terminal sequence Cys-aliphatic-aliphatic-X (CaaX box). The Zn2+ is required for peptide, but not for isoprenoid, substrate binding. The hydrophobic geranyl-geranyl moiety aids membrane attachment of t…	2	2	0.501095
CPX-1636	Protein geranylgeranyltransferase type II complex	Catalyzes the transfer of a 20-hydrocarbon geranyl-geranyl moiety from geranyl-geranyl pyrophosphate to a Rab protein having the C-terminal sequence -XXCC, -XCXC and -CCXX , where both cysteines may become modified. Requires both Zn2+ and Mg2+ for maximal activity. The Rab escort protein, MRS6, is the substrate-binding subunit (component A) of the complex which binds unprenylated Rab proteins and…	3	3	0.762541
CPX-1637	F-actin capping protein complex	Caps the barbed end of the actin filament thereby blocking the exchange of subunits at these ends. The complex is an essential component for the reconstitution of movement powered by actin polymerization and is important for actin assembly and cell motility.	2	2	0.901683
CPX-1638	Oligosaccharyl transferase complex variant 1	Transfers the dolicholphosphate-linked core oligosaccharide to selected Asn-X-Ser/Thr sequences of the nascent polypeptide chain, a key step in N-glycosylation of secretory and membrane-bound proteins in the lumen of the endoplasmic reticulum. The two variant complexes may be involved in the recognition of different protein substrates, perhaps in combination with their recruitment to the two diff…	8	5	0.823722
CPX-1639	Oligosaccharyl transferase complex variant 2	Transfers the dolicholphosphate-linked core oligosaccharide to selected Asn-X-Ser/Thr sequences of the nascent polypeptide chain, a key step in N-glycosylation of secretory and membrane-bound proteins in the lumen of the endoplasmic reticulum. The two variant complexes may be involved in the recognition of different protein substrates, perhaps in combination with their recruitment to the two diff…	8	6	0.842169
CPX-1640	Nucleotide excision repair factor 2 complex	Nucleotide excision repair damage-recognition heterodimer. Binds damaged DNA and recruits the NEF1 and NEF3 complexes. Rad4 inserts a beta-hairpin through the DNA duplex, causing the two damaged base pairs to flip out of the double helix. Lesion recognition does not appear to be based in structural discrimination between normal and damaged DNA by Rad4/XPC, but may be due to a ‚Äòkinetic gating‚Äô…	2	2	0.566364
CPX-1641	GINS complex	Required for the initiation of replication and for replication fork progression, mediating interactions with replication factors. Binds to and enhances the enzymatic function of the MCM helicase (CPX-2944) during the initiation and elongation stages of replication. Core component of the replicative helicase CMG (CPX-297) complex that serves as the replicative helicase unwinding duplex DNA ahead o…	4	4	0.725351
CPX-1642	General transcription factor complex TFIID	General transcription factor complex that acts as the primary core promoter recognition factor in the initiation of RNA polymerase II (Pol II)-dependent transcription. The TBP subunit of TFIID recognizes and binds to the TATA box (if present), while TAF1 and TAF2 interact with the Initiator element (Inr), and TAF1 and the TAF6-TAF9 module recognizes the downstream core promoter element (DPE). Oth…	15	12	0.694604
CPX-1643	UDP-N-acetylglucosamine transferase complex	Catalyses the second step of eukaryotic N-linked glycosylation in endoplasmic reticulum, transferring an N-acetylglucosamine (GlcNAc) from UDP-GlcNAc to GlcNAc-PP-Dolichol. Alg14 is a membrane protein that recruits the cytosolic Alg13 protein to the ER, Alg13 contains the catalytic domain of the UDP-GlcNAc transferase, but cytosolic Alg13 is not active unless bound to Alg14 at the ER membrane sug…	2	2	0.554422
CPX-1644	HOP2-MND1 complex	Recombinase cofactor that activates both RAD51 (P25454)- and DMC1 (P25453)-mediated homologous pairing during homologous recombination. Acts to stabilize the presynaptic filament, a right-handed helical nucleoprotein strand generated by RAD51 and DMC1 from single-stranded DNA derived from the nucleolytic processing of a primary lesion. The HOP2-MND1 complex synergizes with the filament to assembl…	2	2	0.674716
CPX-1645	Ste4-Ste18 heterodimer	Signal-transmitting component of the G protein heterotrimer in the pheremone response pathway. Activation of the Ste2 receptor by mating pheromone leads to GTP binding and dissociation of the G protein alpha subunit (Gpa1, P08539) from the G protein beta and gamma subunit complex (STE4 and STW18). STE4-STE18 activate the downstream pheromone signaling MAP kinase cascade leading to expression of m…	2	2	0.550673
CPX-1646	G protein heterotrimer	Inactive form of the G protein signal-transmitting component in the pheremone response pathway. Activation of the Ste2 receptor by mating pheromone leads to GTP binding and dissociation of the G protein alpha subunit (GPA1) from the G protein beta and gamma subunits (CPX-1645).	3	2	0.550673
CPX-1647	SF3B complex	Spliceosomal complex, an essential factor for splicing of pre-mRNA. Part of the U2 snRNP as well as the U11/U12 di-snRNP. Present in the pre-spliceosomal A complex and the fully assembled catalytic active spliceosomes.	6	6	0.68869
CPX-1648	SF3A complex	Essential role in pre-mRNA splicing. A core component of the mature U2 snRNP (small nuclear ribonucleoprotein particle), a dynamic 17S particle which assembles as part of the spliceosome. Displacement of SF3A from the spliceosome initiates the first step of the splicing reaction.	3	3	0.841921
CPX-1649	RES complex	Required for efficient splicing as well as nuclear retention of pre-mRNA.Promotes the efficient formation of the activated Bact spliceosomal complex from the U4/U6.U5 tri-snRNP (CPX-25).	3	3	0.731171
CPX-1651	PRP19-associated complex	Required for defining the specificity of interaction of the U5 and U6 small nuclear ribonucleoprotein particles with the 5' splice site to stabilize their association with the spliceosome after U4 is dissociated.	43	38	0.706294
CPX-1652	COPI vesicle coat complex	Coats vesicles which bud from the Golgi membrane and subsequently transport proteins from the cis end of the Golgi complex back to the rough endoplasmic reticulum (ER), where they were originally synthesized (retrograde transport), and between Golgi compartments. The complex binds to di-lysine motifs and reversibly associates with Golgi non-clathrin-coated vesicles, which further mediate biosynth…	7	7	0.830526
CPX-1653	Retromer complex	Functions in endosomal membrane protein sorting and transport for endosome-to-Golgi retrieval. Involved in the retrieval of a vacuolar protein sorting VPS10 (P32319) protein, from endosome for retrograde transport to the trans-Golgi network.	5	5	0.620627
CPX-1654	m-AAA complex	Mitochondrial ATP-dependent protease, essential for the maintenance of cellular respiratory competence. Embedded in the inner membrane with the proteolytic domains facing the matrix. Membrane protein degradation requires the proteolytic activity of both subunits of the protease. Controls COX1 and COB pre-mRNA stability and splicing and is required for assembly of cytochrome c oxidase.	2	1	NA
CPX-1655	i-AAA complex	Mitochondrial ATP-dependent protease, crucial for mitochondrial DNA-independent growth. Proteins residing in the IMS are transported across the outer membrane in a largely unfolded state and the complex appears to play a role as a folding assistant.	3	1	NA
CPX-1656	Transcription factor TFIIIC complex	Transcription factor required for Pol III transcription complex assembly. Mediates tRNA and 5S RNA gene activation by binding to intragenic promoter elements. Assembles the initiation complex TFIIIB-TFIIIC-tDNA upstream of the transcription start site, which is sufficient for RNA polymerase III (CPX-2660) recruitment and function.	6	4	0.619569
CPX-1657	Nuclear cap-binding complex	Binds co-transcriptionally to the 5-prime, m7GpppG-cap (m7G-cap) structures of all RNA polymerase II transcripts (mRNAs and pre-miRNAs). Required for processes such as pre-mRNA splicing through commitment complex and spliceosome formation, export of mRNA out of the nucleus in association with NPL3 (Q01560), degradation of nuclear mRNAs, primary miRNA processing and miRNA-mediated RNA interference…	2	2	0.824294
CPX-1658	General transcription factor complex TFIIE	Required for mRNA synthesis of many, but not all, genes in yeast. In the transcription process, TFIIE regulates TFIIH kinase activity that phosphorylates the carboxy-terminal domain of the largest subunit of RNA polymerase II. Required for the opening of DNA, to allow transcription initiation. DNA opening occurs around the tip of the Pol II clamp and the TFIIE ‚Äòextended winged helix‚Äô domain. …	2	2	0.798919
CPX-1659	General transcription factor complex TFIIH	A general transcription factor which plays a central role in both RNA polymerase II transcription and DNA repair. Component of the Pol II preinitiation complex. The TFIIH subunit XPB is an ATP-dependent translocase that promotes DNA strand separation and promoter escape. During the transition from initiation to promoter clearance, the kinase subunit Kin28 phosphorylates Ser-5 and Ser-7 within the…	11	10	0.683172
CPX-166	Dehydrodolichyl diphosphate synthase complex variant SRT1	One of two complexes involved in dolichol synthesis. An essential part of the dolichol monophosphate biosynthetic machinery; creates dehydrodolichyl diphosphate (Dedol-PP), a precursor of dolichol, by adding multiple isopentenyl pyrophosphates (IPP) to farnesyl pyrophosphate (FPP). Predominate product is 17-19 IPP units.	2	0	NA
CPX-1660	General transcription factor complex TFIIK	Protein kinase component of transcription factor IIH (TFIIH) which phosphorylates the C-terminal domain of RNA polymerase II during transition from transcription to elongation after preinitiation complex (PIC) formation, thereby positively regulating transcription. TFIIH is essential for both basal and activated transcription, and is involved in nucleotide excision repair of damaged DNA. It is un…	3	3	0.699213
CPX-1661	SPT4-SPT5 transcription elongation factor complex	An essential RNA polymerase II elongation factor which functions in the control of RNAP II processivity. Mediates both activation and inhibition of transcription elongation, and plays a role in pre-mRNA processing. This complex seems to be important for the stability of the RNA polymerase II elongation machinery on the chromatin template but not for the inherent ability of this machinery to trans…	2	2	0.654934
CPX-1662	Negative cofactor 2 complex	Represses RNA polymerase II transcription through binding to SPT15/TBP and thereby inhibiting the assembly of the preinitiation complex. The NC2 complex may also mediate transcriptional activation from TATA-driven promoters through association with SPT15/TBP and may form a larger, DNA-dependent, assembly with the Mot1-TBP complex (CPX-1141).	2	2	0.763256
CPX-1663	CYP8-TUP1 corepressor complex	Role in the repression of many genes in a wide variety of physiological processes including heme-regulated and catabolite repressed genes. May also be involved in the derepression of at least some target genes. The complex is recruited to target genes by interaction with DNA-bound transcriptional repressors, like MATALPHA2, MIG1, RFX1 and SKO1. The complex recruits histone deacetylases to produce…	2	2	0.754375
CPX-1664	DNA-directed RNA Polymerase I complex	Catalyzes the transcription of RNA from a DNA template by acting as a nucleotidyl transferase that polymerizes ribonucleotides at the 3-prime end of an RNA transcript synthesizing precursors of rRNAs. Forms inactive dimers whereas initiation-competent Pol I is monomeric. Initiation of transcription requires the assembly of the upstream activating factor (UAF, CPX-1101), the core factor (CPX-1836)…	14	12	0.8512
CPX-1665	DNA ligase IV complex	catalyses the final ligation step in the non-homologous end-joining DNA repair pathway. Ligates DNA strands to restore the continuity of the chromosome in non-homologous end joining DNA double-strand break repair. Interacts with the Ku70:Ku80 (CPX-1732) and MRX CPX-1872) complexes.	2	1	NA
CPX-1666	MutLalpha endonuclease complex	Mn2+-dependent endonuclease which nicks a DNA strand containing a pre-existing nick, presumably to provide an entry site for a mispair excision reaction. Required for DNA mismatch repair (MMR), correcting base-base mismatches and insertion-deletion loops resulting from DNA replication, DNA damage or from recombination events between non-identical sequences during meiosis. ATP binding induces a co…	2	2	0.785761
CPX-1667	MutLbeta endonuclease complex	Mn2+-dependent endonuclease which nicks a DNA strand containing a pre-existing nick, presumably to provide an entry site for a mispair excision reaction. Required for DNA mismatch repair (MMR), correcting base-base mismatches and insertion-deletion loops resulting from DNA replication, DNA damage or from recombination events between non-identical sequences during meiosis. ATP binding induces a co…	2	1	NA
CPX-1668	MLH1-MLH3 endonuclease complex	Mn2+-dependent endonuclease which nicks a DNA strand containing a pre-existing nick, presumably to provide an entry site for a mispair excision reaction. Required for DNA mismatch repair (MMR), correcting base-base mismatches and insertion-deletion loops resulting from DNA replication, DNA damage or from recombination events between non-identical sequences during meiosis. ATP binding induces a co…	2	2	0.69911
CPX-1669	RENT complex	Regulates transcriptional silencing at the rDNA locus. Silencing within the yeast rDNA repeats inhibits hyperrecombination, represses transcription from foreign promoters, regulates cell cycle progression and extends replicative life span.Interaction with FOB1 is required for the association of the RENT complex with the rDNA non-transcribed spacer region and for silencing at this location.	3	2	0.740597
CPX-1670	Deoxyribonuclease complex MUS81-MMS4	Structure-specific endonuclease that plays an important role in rescuing stalled replication forks and resolving the mitotic recombination intermediates. Has a substrate preference for branched DNA structures with a 5-prime end at the branch nick with cleavage probably occurring approximately half a helical turn upstream of the free 5-prime end. Resolves the four-way Holliday junction (HJ) in whi…	2	1	NA
CPX-1671	Prefoldin co-chaperone complex	Hexameric molecular chaperone complex which interacts with nascent polypeptide chains, binds specifically to cytosolic chaperonin and transfers target proteins to it. Specifically promotes the formation of properly folded and functional alpha- and gamma-tubulin	6	6	0.827278
CPX-1672	alpha-1,6-mannosyltransferase complex, M-Pol I variant	Role in the initiation and extension of an alpha -1,6-linked polymannose backbone as a first step in mannan synthesis, a branched polymer attached to the glycans of many of the proteins destined for the cell wall.	2	0	NA
CPX-1673	Replication fork protection complex	Required for chromosome segregation during meiosis and DNA damage repair. Acts at the intra-S-phase checkpoint pathway to stabilize stalled replication forks by maintaining the replisome at the arrested sites. Coordinates leading and lagging strand synthesis and moves with the replication fork. Stabilizes replication forks in a configuration that is recognized by replication checkpoint sensors an…	2	2	0.902821
CPX-1674	MON1-CCZ1 complex	Critical role in maintaining proper vacuole morphology in vacuole delivery pathways by regulating fusion of vesicles with the vacuole at the tethering/docking stage. Regulates the SNARE complex during the coordinated priming and docking stages of fusion. May play a role in early-to-late endosome conversion.	2	1	NA
CPX-1675	Septin complex	A heterooligomeric complex, formed from GTP-binding proteins, that polymerizes end-to-end into filaments at the bud neck. Play a role in cytokinesis, assembling early in the cell cycle as a patch at the incipient bud site and forming a ring approximate 15 minutes before bud emergence, which transforms into an hour-glass shaped collar of cortical filaments that spans both sides of the mother-bud n…	5	3	0.866221
CPX-1676	ATG1 kinase complex	Central regulator of autophagy initiation. Essential for recruitment of Atg proteins to the pre-autophagosomal structure, the putative site for autophagosome formation, under starvation condition, resulting in the sequestration of cytoplasmic proteins and organelles for bulk degradation.	5	1	NA
CPX-1677	Phosphatidylinositol 3-kinase complex II	Catalyzes phosphorylation of phosphatidyl inositol, one of the major phospholipids in the cell, specifically at the d-3 position of the inositol ring, to generate PtdIns(3)P. Directs the synthesis of a specific endosomal pool of PtdIns3P, which is required for recruitment/activation of the retromer complex, thereby ensuring efficient endosome-to-Golgi retrograde transport.	4	3	0.796471
CPX-1678	TRAMP complex variant 4-1	Recognises and bind to splicing-defective pre-mRNAs and spliced-out introns leading to their rapid degradation by the nuclear exosome (CPX-599). Adds a short oligo(A) tail to the RNA which is assumed to make it a better substrate for 3'-end degradation. There is evidence that the various TRAMP complexes (CPX-1678, CPX-1679, CPX-1680) exhibit some substrate specificity.	4	2	0.89272
CPX-1679	TRAMP complex variant 4-2	Recognises and bind to splicing-defective pre-mRNAs and spliced-out introns leading to their rapid degradation by the nuclear exosome (CPX-599). Adds a short oligo(A) tail to the RNA which is assumed to make it a better substrate for 3'-end degradation. There is evidence that the various TRAMP complexes (CPX-1678, CPX-1679, CPX-1680) exhibit some substrate specificity with TRAMP4-2 targetting RNA…	4	2	0.89272
CPX-1680	TRAMP complex variant 5-1	Recognises and bind to splicing-defective pre-mRNAs and spliced-out introns leading to their rapid degradation by the nuclear exosome (CPX-599). Adds a short oligo(A) tail to the RNA which is assumed to make it a better substrate for 3'-end degradation. There is evidence that the various TRAMP complexes (CPX-1678, CPX-1679, CPX-1680) exhibit some substrate specificity with TRAMP5-1 preferentially…	3	1	NA
CPX-1681	Monopolin complex	Essential for clamping microtubule binding sites, ensuring orientation of sister kinetochores to the same pole (monopolar kinetochore attachment) during meiosis I.	4	2	0.558541
CPX-1682	Histone acetyltransferase B	Acetylate Lys-12 and Lys-5 of non-chromatin-bound histone H4, an essential step in the regulation of chromatin activity and of telomeric silencing.	3	2	0.801659
CPX-1683	DBF2-MOB1 kinase complex	Role in exit from mitosis during the cell cycle. Once activated, translocates to the nucleus where it phosphorylates an unknown protein to dislodge CDC14 (Q00684) from NET1 (P47035), resulting in diffusion of CDC14 throughout the nucleus. Phosphorylates CDC14 on several sites that flank the C-terminal nuclear localization signal (NLS) sequences, thereby inhibiting the NLS. Because of this, phosph…	2	1	NA
CPX-1684	CBK1-MOB2 kinase complex	Required for the final event of cell division, destruction of an extracellular septum that forms between mother and daughter cells during cytokinesis. Plays a role in the RAM pathway which regulates the ACE2 (P21192) transcription factor, which turns on expression of septum-destroying hydrolases and plays a role in the polarized morphogenesis of bud site selection, bud development, and cell separ…	2	2	0.832453
CPX-1685	BUR1-BUR2 kinase complex	Implicated in transcription elongation. Phosphorylates the UBC2/RAD6 ubiquitin-conjugating enzyme (E2), leading to monoubiquitination of histone H2B, the localization of the PAF1 complex (CPX-1726) to chromatin, and the silencing of telomeric-associated genes. Also required for histone H3 Lys-4 trimethylation. Recruited to the C-terminal repeat domain of the largest subunit of RNA Pol II, RPB1 (P…	2	1	NA
CPX-1686	TREX-2 transcription-export complex	Couples SAGA-dependent gene expression and transcription elongation to mRNA export at the inner side of the nuclear pore complex (NPC). The TREX-2 complex is tethered to the inner side of the NPC via the nucleoporins NUP1 and NUP60 and facilitates the repositioning and association of actively transcribing genes with nuclear pores (gene gating). Provides a feedback mechanism for the control of tra…	4	4	0.635524
CPX-1687	Thp1-Sac3 complex	Functions in transcription-coupled mRNA export from the nucleus to the cytoplasm. Dock export-competent ribonucleoprotein particles (mRNPs) to the nuclear entrance of the nuclear pore complex (nuclear basket), by association with components of the nuclear mRNA export machinery (MEX67-MTR2 and SUB2) in the nucleoplasm and the nucleoporin NUP1 at the nuclear basket.	2	2	0.620929
CPX-1688	PHO80-PHO85 kinase complex	Cyclin-dependent protein kinase that negatively regulates the phosphate starvation response by controlling both the localization and activity of the transcription factor PHO4 (P07270). PHO4, in turn, activates transcription of phosphate acquisition genes.	2	2	0.560982
CPX-1689	PCL6-PHO85 kinase complex	Cyclin-dependent protein kinase which phosphorylates and inactivates GLC8 (P41818), which then modulates GLC7 type-1 protein phosphatase (P38229), thus controlling glycogen phosphorylase and glycogen synthase activities in response to nutrient availability.	2	1	NA
CPX-1690	PCL7-PHO85 kinase complex	Cyclin-dependent protein kinase that phosphorylates and inactivates GLC8 (P41818), which then modulates GLC7 type-1 protein phosphatases (P38229), thus controlling glycogen phosphorylase and glycogen synthase activities in response to nutrient availability.	2	2	0.582268
CPX-1691	PCL8-PHO85 kinase complex	Cyclin-dependent protein kinase that phosphorylates and inactivates GSY2 (P27472), a regulatory enzyme in glycogen synthesis, thus controlling glycogen synthase activities in response to nutrient availability.	2	1	NA
CPX-1692	PCL10-PHO85 kinase complex	Cyclin-dependent protein kinase that phosphorylates and inactivates GSY2 (P27472), a regulatory enzyme in glycogen synthesis, thus controlling glycogen synthase activities in response to nutrient availability.	2	1	NA
CPX-1693	CLG1-PHO85 kinase complex	Cyclin-dependent protein kinase with a role in cell integrity and polarized cell growth. Phosphorylates the chaperone protein SSA1 (P10591), a chaperone that is essential for protection of the cyclin CLN3 (P13365), essential for the control of the cell cycle at the G1/S (start) transition, from the degradation machinery. Acts to positively regulate autophagy through promoting the degradation of S…	2	1	NA
CPX-1694	PCL2-PHO85 kinase complex	Cyclin-dependent protein kinase essential for the control of the cell cycle at the G1/S (start) transition. Phosphorylates RVS167 which functions in actin cytoskeleton regulation and is required for the formation of endocytic vesicles at the plasma membrane. Positively controls degradation of sphingoid long chain base kinase LCB4 (Q12246) by phosphorylation, which is required for its ubiquitinati…	2	1	NA
CPX-1695	PCL1-PHO85 kinase complex	Cyclin-dependent protein kinase essential for the control of the cell cycle at the G1/S (start) transition. Positively controls degradation of sphingoid long chain base kinase LCB4 (Q12246) by phosphorylation, which is required for its ubiquitination and degradation. LCB4 catalyses the formation of sphingoid long-chain base 1-phosphates which have roles in roles in heat stress resistance, diauxic…	2	2	0.496789
CPX-1696	PCL5-PHO85 kinase complex	Cyclin-dependent protein kinase that positively controls degradation of transcription factor GCN4 (P03069) under favorable growth conditions. GCN4 is a master transcriptional regulator of amino acid and vitamin biosynthetic enzymes, whose expression is upregulated in response to amino acid starvation Phosphorylation of GCN4 is required for its degradation by the E3 ubiquitin ligase complex SCF-Cd…	2	1	NA
CPX-1697	PCL9-PHO85 kinase complex	Active in the M/G1 phase of the cell cycle.	2	1	NA
CPX-1698	EMP24 complex	Plays a role in selective transport processes at the ER-Golgi interface by tethering both COPI (CPX-1652) and COPII (CPX-2523) complexes via dilysine motives on EMP24 and ERV25. May initially recruit the deactivated form of ARF1 (P11076), facilitating the formation of a COPI priming complex and subsequently enabling efficient budding. In addition, the ability of p24 proteins to oligomerize and to…	4	4	0.872076
CPX-1699	CLN1-CDC28 kinase complex	Cyclin-dependent protein kinase complex required for the control of the cell cycle at the G1/S (start) transition, controlling the trigger of post-Start processes such as spindle pole body duplication, and the initiation of DNA replication. CSK1 is required for activity of CLN-CDC28 complexes. The protein may also play a role in complex stability and substrate recognition.	3	1	NA
CPX-1700	CLN3-CDC28 kinase complex	Cyclin-dependent protein kinase complex required for the control of the cell cycle at the G1/S (start) transition, controlling the trigger of post-Start processes such as spindle pole body duplication, and the initiation of DNA replication. CSK1 is required for activity of CLN-CDC28 complexes. The protein may also play a role in complex stability and substrate recognition.	3	1	NA
CPX-1701	CLB2-CDC28 kinase complex	Cyclin-dependent protein kinase complex required for the control of the cell cycle at the G2/M (mitosis) transition. Mitotic cyclin-CDKs (M-CDKs) regulate accurate chromosome segregation through mitosis. Also plays a role in enhancing double-stranded DNA damage response and repair by targeting the chromatin remodeling factor Fun30.	2	2	0.80499
CPX-1702	CLB5-CDC28 kinase complex	Cyclin-dependent protein kinase complex required for the control of the cell cycle during S-phase where it is required to activate DNA replication. Essential for initiation of meiotic recombination because it phosphorylates Ser-30 of MER2, a meiosis-specific double-strand break (DSB) protein, which primes Mer2 for subsequent phosphorylation by DDK on Ser29, creating a negatively charged patch nec…	2	1	NA
CPX-1703	Prohibitin complex	Chaperone which functions to protect the cell from imbalances in the production of mitochondrial proteins by stabilizing newly synthesised mitochondrial-encoded proteins. Prohibitin-deficient cells have a reduced replicative lifespan, associated with mitochondrial decline and display morphological changes of aging.	2	2	0.736667
CPX-1704	MSH4-MSH5 complex	Directly promotes steps in crossover-forming homologous recombination in DNA by stabilizing crossover-destined recombination intermediates.	2	2	0.755775
CPX-1705	BUD14-GLC7 phosphatase complex	Protein phosphatase complex which is important for bud site selection. Regulates microtubule dynamics at the cortex by acting as a specific activator of the dynein complex at the bud cortex. May also play a role in the regulation of transcription by the CCR4-NOT complex (CPX-1800) by phosphorylating and modifying the activity of the MSN2 transcription factor (P33748).	2	2	0.707327
CPX-1706	acyl-CoA ceramide synthase complex	Synthesizes ceramide from the reaction of a C26 fatty acyl-CoA with a sphingoid base, thus controlling cell growth, and mediating different cellular events, such as apoptosis, growth arrest, endocytosis and stress response.	3	1	NA
CPX-1707	Ornithine carbamoyltransferase arginase complex	Complex in which the activity of ornithine carbamoyltransferase (OTCase) is inhibited whereas arginase remains catalytically active thus preventing the recycling of ornithine produced by arginase by OTCase - an example of epiarginase control. Complex forms in the presence of ornithine and arginine.	2	2	0.655237
CPX-1708	Nucleotide-excision repair factor 1 complex	Role in nucleotide-excision repair; possesses DNA damage recognition and endodeoxynuclease activities.	3	3	0.580898
CPX-1709	Nucleotide excision repair factor 4 complex	An ATP-dependent damage recognition factor required for repair of damaged, nontranscribed DNA, in a process whereby DNA is incised on both sides of the lesion, resulting in the removal of a fragment approximately 25-30 nucleotides long. Locates damage on the non-transcribed strand and in transcriptionally inactive regions of the genome, with ABF1 binding to specific sites increasing the efficienc…	3	2	0.895245
CPX-1710	Carboxy-terminal domain protein kinase complex	Cyclin-dependent protein that phosphorylates RNA polymerase II (RNAPII, CPX-2662) on the carboxyl-terminal repeat domain (CTD) of its largest subunit RPB1 (P04050), which is important for efficient transcription elongation, mRNA 3‚Ä≤-end processing, and transcription termination of small noncoding RNAs. Also plays a role in RNA polymerase I (RNAPI, CPX-1664) transcription. Increases the correct d…	3	2	0.611774
CPX-1711	RIX1 complex	Required for 3-prime maturation of the 5.8 S rRNA, a late pre-rRNA processing step. May also play an essential role in ATP-dependent maturation and nuclear export of nascent 60S subunits from the nucleoplasm to the cytoplasm.	3	2	0.874117
CPX-1712	Gin4 serine/threonine kinase complex	Serine/threonine kinase complex that assembles when cells enter mitosis. The associated GIN4 molecules present in this complex phosphorylate each other, leading to GIN4 hyperphosphorylation and activation. This mechanism appears to ensure GIN4 is only activated during mitosis. GIN4 is involved in septin ring formation during mitosis.	8	4	0.793352
CPX-1715	TORC1 serine/threonine-protein kinase complex, TOR1 variant	Serine/threonine-protein kinase signalling complex which senses diverse inputs, such as nitrogen- and carbon-containing nutrients, hormonal stimulation, various stresses, availability of energy within the cell and oxygen and mediates temporal control of cell growth via regulation of translation, transcription, ribosome biogenesis, nutrient transport, and autophagy. Coordinates cell size by regula…	4	3	0.709598
CPX-1716	TORC1 serine/threonine-protein kinase complex, TOR2 variant	Serine/threonine-protein kinase signalling complex which senses diverse inputs, such as nitrogen- and carbon-containing nutrients, hormonal stimulation, various stresses, availability of energy within the cell and oxygen and mediates temporal control of cell growth via regulation of translation, transcription, ribosome biogenesis, nutrient transport, and autophagy. Coordinates cell size by regula…	4	2	0.636793
CPX-1717	TORC2 complex	Serine/threonine-protein kinase signalling complex required for responses to starvation and stress conditions. Required for cytokinetic actomyosin ring (CAR) morphology and constriction, controls polarity of the actin cytoskeleton, and.regulates the timing and fidelity of cytokinesis.	6	4	0.765474
CPX-1718	GARP complex	Tethering complex required for retrograde traffic from both the early and late endosomes to the Golgi during vesicle trafficking,sorting cargo for recycling to the plasma membrane or degradation in vacuoles. Links the vesicle through the SNARE proteins such as TGL1 (Q03322) to the Golgi, leading to membrane fusion between late Golgi and endosomal vesicles. Required for the recycling of amino-phos…	4	3	0.83241
CPX-1719	Exomer complex	Cargo adaptor complex that mediates the sorting of specific plasma membrane proteins into vesicles at the trans-Golgi network. Forms a coat structure on vesicles involved in exocytosis of specific cargo proteins, including chitin synthase CHS3 (P29465), from the trans-Golgi network to the cell surface. Recruited by GTP-bound ARF1 (P11076).	5	2	0.880821
CPX-1720	RNase H2 complex	Specifically degrades the RNA species of RNA:DNA duplexes and removal of ribonucleotides misincorporated in genomic DNA, thus, preventing genomic instability and the accumulation of aberrant nucleic acid. Participates in DNA replication, possibly by mediating the removal of lagging-strand Okazaki fragment RNA primers during DNA replication.	3	1	NA
CPX-1721	Mitochondrial respiratory chain complex IV, COX5A variant	Key role in aerobic respiration, in which mitochondrial enzymes accept electrons from electron carriers reduced in glycolysis and the tricarboxylic acid cycle. A complex metalloprotein that transfers electrons from reduced cytochrome c to molecular oxygen and conserves the free energy released in this exergonic reaction by maintaining a transmembrane proton gradient which is utilized to drive the…	11	7	0.610538
CPX-1722	Mitochondrial respiratory chain complex IV, COX5B variant	Key role in aerobic respiration, in which mitochondrial enzymes accept electrons from electron carriers reduced in glycolysis and the tricarboxylic acid cycle. A complex metalloprotein that transfers electrons from reduced cytochrome c to molecular oxygen and conserves the free energy released in this exergonic reaction by maintaining a transmembrane proton gradient which is utilized to drive the…	11	8	0.625364
CPX-1726	PAF1 complex	A multifunctional complex involved in many aspects of RNA polymerase II (Pol II) transcriptional regulation, including transcriptional elongation, 3-prime-terminal end processing, and histone modification. Role in 3-prime end formation of mRNAs, required for the recruitment of cleavage and polyadenylation factors CFT1 and PCF11 to RNA polymerase II. Required for activation of the RAD6/UBC2-BRE1 u…	5	5	0.851414
CPX-1730	Peroxisomal ABC transporter complex PXA1-PXA2	Peroxisomal ABC transporter involved in transmembrane transport of long chain fatty acids, most likely in their CoA ester form, into the peroxisomal matrix prior to beta-oxidation. Very long chain acyl-CoA esters are hydrolyzed by the PXA1-PXA2 complex prior to the transport of their fatty acid portion into the peroxisomes with the CoA being released into the cytoplasm.	2	2	0.905139
CPX-1731	CTF18-RFC complex	Required for efficient establishment of chromosome cohesion during S-phase and may load or unload POL30/PCNA. During a clamp loading circle, the RFC:clamp complex binds to DNA and the recognition of the double-stranded/single-stranded junction stimulates ATP hydrolysis by RFC. The complex presumably provides bipartite ATP sites in which one subunit supplies a catalytic site for hydrolysis of ATP …	7	5	0.854694
CPX-1732	Ku70:Ku80 complex	Single-stranded DNA-dependent 3-prime to 5-prime ATP-dependent helicase complex which binds preferentially to fork-like ends of double-stranded DNA in a cell cycle-dependent manner. Required for non-homologous end joining DNA double stranded break repair. Binds to naturally occurring chromosomal ends, and therefore provides chromosomal end protection. Appears to have a role in recruitment of telo…	2	2	0.87394
CPX-1733	NOC1-NOC2 pre-ribosome maturation complex	Associates with 90S and 66S pre-ribosomes and is enriched in the nucleolus. Required for for intranuclear movement and maturation of ribosomal precursor particles.	2	2	0.971552
CPX-1734	NOC2-NOC3 pre-ribosome maturation complex	Associates with 66S pre-ribosomes and is mainly nucleoplasmic. Required for intranuclear movement and maturation of ribosomal precursor particles.	2	2	0.983151
CPX-1735	NOP14-NOC4 complex	required for biogenesis of the small ribosomal subunit formation and subsequent export to the cytoplasm.The nucleolar localization of Nop14 is dependent on Noc4.	2	2	0.969319
CPX-1738	Phenylalanyl-tRNA synthetase complex	Catalyses the esterificaion of phenylalanine to its cognate tRNA with the concomitant hydrolysis of ATP. The activated amino acid is transferred to the 2-OH group of a phenylalanine-accepting tRNA.	2	2	0.859056
CPX-1739	Mannosyl phosphorylinositol ceramide synthase SUR1-CSG2	Catalyzes the addition of mannosyl to phosphorylinositol ceramide, and essential step in the synthesis of mannosylinositol phosphorylceramide. Function in the Golgi. Preferentially active against IPC-B and IPC-C in comparison with Mannosyl phosphorylinositol ceramide synthase CSH1-CSG2 (CPX-1740).	2	0	NA
CPX-1740	Mannosyl phosphorylinositol ceramide synthase CSH1-CSG2	Catalyzes the addition of mannosyl to phosphorylinositol ceramide, and essential step in the synthesis of mannosylinositol phosphorylceramide. Function in the Golgi. Less active against IPC-B and IPC-C in comparison with Mannosyl phosphorylinositol ceramide synthase SUR1-CSG2 (CPX-1739).	2	0	NA
CPX-1741	Endonuclease SceI	Mitochondrial endonuclease which cleaves mitochondrial DNA during the process of mitochondrial fusion, when haploid cells are mated to form zygotic cells, to induce genetic recombination among the heterogeneous mitochondrial DNAs inherited from the parents.	1	0	NA
CPX-1742	tRNA-specific adenosine-34 deaminase complex	Deaminates adenosine-34 (wobble position) to inosine in double-stranded tRNA. When present at the wobble position, inosine can pair degenerately with uracil, cytosine, or adenosine, enabling a single tRNA to recognize up to three different codons.	2	2	0.796825
CPX-1743	Ribosome-associated complex	Chaperone complex involved in regulation of accurate translation termination and in folding or maintaining nascent polypeptides in a folding-competent state. RAC stimulates the ATPase activity of the ribosome-associated pool of Hsp70-type chaperones SSB1/SSB2 that bind to the nascent polypeptide chain.	2	2	0.958153
CPX-1744	Mitochondrial sorting and assembly machinery complex	Involved in the membrane assembly of mitochondrial beta-barrel proteins, which are synthesized on cytosolic ribosomes and recognized initially by the import receptors of the translocase of the mitochondrial outer membrane (TOM complex CPX-474). They are then translocated across the outer membrane via the general-import pore of the TOM complex and relayed to the SAM complex.	3	1	NA
CPX-1786	Dsl1 tethering complex	Multisubunit tethering complex essential for the retrograde traffic of COPI-coated vesicles from the Golgi to the ER. Binds to individual SNAREs via their N-terminal regulatory domains and also to assembled SNARE complexes, and is capable of accelerating SNARE complex assembly. SNARE binding mediates fusion of COPI vesicles with the endoplasmic reticulum.	3	0	NA
CPX-1787	Nem1-Spo7 phosphatase complex	Phosphatase complex with an essential role in formation of a spherical nucleus and meiotic division. Dephosphorylates PAH1 (P32567), a critical factor in coordinating phospholipid biosynthesis at the nuclear/ER membrane with nuclear growth during the cell cycle. NEM1-SPO7-mediated regulation of membrane biogenesis is required to promote mitophagy.	2	2	0.693153
CPX-1792	THO complex	Functions at the interface between transcription and mRNA export via its interaction with SUB2 in the TREX complex (CPX-1793). Recruited to transcribed genes and moves along the gene with the elongating polymerase during transcription. THO is important for stabilizing nascent RNA in the RNA polymerase II elongation complex by preventing formation of DNA:RNA hybrids behind the elongating polymeras…	5	2	0.672821
CPX-1793	TREX complex	Couples transcription elongation by RNA polymerase II to mRNA export. Associates with the polymerase and travels with it along the length of the transcribed gene. TREX is composed of the THO transcription elongation complex (CPX-1792) as well as other proteins that couple THO to mRNA export proteins.	7	4	0.720175
CPX-1800	CCR4-NOT mRNA deadenylase complex	Major cellular mRNA deadenylase complex, removing polyA tails that protect transcripts from degradation and promotes translation in the cytoplasm. The complex is linked to various cellular processes including bulk mRNA degradation, miRNA-mediated repression, translational repression during translational initiation, and general transcription regulation, potentially by promoting the resumption of e…	9	7	0.650138
CPX-1805	Dynactin	Required for intracellular transport by dynein by localizing cytoplasmic dynein to its proper intracellular cargo and modulating dynein motor activity. Dynactin increases the run length of single dynein motors, but does not alter the directionality of dynein movement. Required for the spindle translocation late in anaphase and is involved in a cell wall synthesis checkpoint.	5	1	NA
CPX-1806	Rad17-Mec3-Ddc1 checkpoint clamp complex	Enables the DNA repair pathways to restore the integrity of the DNA prior to DNA synthesis or separation of the replicated chromosomes. Associates with sites of DNA damage and modulates the MEC1 signaling pathway and the activation of RAD53 in response to DNA damage at phase G1. Loads onto DNA in an ATP-dependent manner through its interaction with the RAD24-RFC checkpoint clamp loader complex (C…	3	1	NA
CPX-1807	Rad17 RFC-like complex	ATP-dependent clamp loader complex for the Rad17-Mec3-Ddc1 checkpoint clamp complex (CPX-1806). During a clamp loading circle, the RFC:clamp complex binds to DNA and the recognition of the double-stranded/single-stranded junction stimulates ATP hydrolysis by RFC. The complex presumably provides bipartite ATP sites in which one subunit supplies a catalytic site for hydrolysis of ATP bound to the n…	5	4	0.777144
CPX-1808	GCN1-GCN20 complex	Functions on translating ribosomes to promote binding of uncharged tRNA to the A-site or in the transfer of uncharged tRNA from the A-site to the histidyl-tRNA synthetase (HisRS)-like domain in GCN2 for kinase activation. It is thus required for activation of GCN2 and the consequent induction of GCN4 translation in amino acid-starved cells.	2	2	0.812672
CPX-1809	MER2-MEI4-REC114 meiotic recombination initiation complex	Appears to act as a regulatory subunit for the Spo11 loading onto potential double strand break sites, as an essential part of the initiation of meiotic recombination.	3	0	NA
CPX-1810	NuA3 histone acetyltransferase complex	Acetylates Histone H3 on Lys-14 of the mature histone protein, resulting in transcription elongation. Histone H3 methylation leads to the recruitment of NuA3 to nucleosomes, via binding of the Yng1 subunit.	5	3	0.632833
CPX-1811	Sir2-3-4 silent chromatin complex	Required for transcriptional repression of the silent mating type loci, HML and HMR. Spreads from sites of nucleation by first deacetylating the H3 and H4 histone tails, and then binding stably to nucleosomes to silence promoters up to 3 kb from the telomeric repeat.	3	1	NA
CPX-1812	1,3-beta-D-glucan synthase complex, FKS1-RHO1 variant	Synthesizes 1,3-beta-glucan, a major structural component of the yeast cell wall and of the yeast spore wall. FKS1 variant is responsible for cell wall and spore wall assembly.	2	1	NA
CPX-1813	1,3-beta-D-glucan synthase complex, FKS2-RHO1 variant	Synthesizes 1,3-beta-glucan, a major structural component of the yeast cell wall and of the yeast spore wall. GSC2/FKS2 variant is active during sporulation.	2	1	NA
CPX-1814	R2TP co-chaperone complex	Co-chaperone that plays a role in box C/D snoRNP assembly/maintenance, especially under stress conditions. Also involved in the proper accumulation of box H/ACA small nucleolar RNAs. Regulates the stability of phosphatidylinositol 3-kinase-related protein kinases (PIKKs) such as TEL1 (P38110) and MEC1 (P38111), which are required for checkpoint signaling. Newly synthesized PIKK interacts with TEL…	4	3	0.824376
CPX-1830	CCAAT-binding factor complex	Transcriptional activator that binds to the 5'-CCAAT-3' consensus elements within promoters required for yeast to grow on nonermentable carbon sources such as cytochrome genes, thus acting as a global regulator of respiration. The Hap2/Hap3/Hap5 trimer is sufficient for CCAAT-specific binding at target promoters. Hap4, is necessary for transcriptional activation and is subject to glucose repressi…	4	3	0.597575
CPX-1831	Eukaryotic translation initiation factor 3 core complex	Orchestrates several crucial steps in the translation initiation pathway. eIF3, eIF2 (CPX-427), eIF5, and eIF1 bind to each other to form a multifactor complex (MFC) which then binds to the 40S ribosome to form the 43S preinitiation complex. Thus formed, 43S preinitiation complex binds to mRNA to form 48S PIC and scans the mRNA leader region for the start codon. In addition to the five core subun…	5	4	0.918719
CPX-1832	tRNA-intron endonuclease complex	Catalyzes the first step of tRNA splicing, cleaving the splice sites of all the intron-containing pre-tRNAs, either in the nucleus or on the mitochondrial surface after their export out of the nucleus. The products are an intron and two tRNA half-molecules bearing 2',3' cyclic phosphate and 5'-OH termini. There are no conserved sequences at the splice sites, but the intron is invariably located a…	4	3	0.788136
CPX-1833	SEC61 translocon complex	Cotranslational protein translocation channel (PCC) that also assembles with the Sec62-Sec63 complex (CPX-3056) to form the post-translational translocon complex (CPX-3055). Transports secretory across, and inserts integral membrane proteins into, the membrane of the endoplasmic reticulum. The ribosome with an emerging signal sequence is targeted to the membrane by the signal recognition particle…	3	2	0.735683
CPX-1834	SSH1 translocon complex	Forms the protein-conducting channel (PCC) for secretory and membrane proteins which engages in the post- and cotranslational translocation of secretory proteins across and the insertion of integral membrane proteins into the membrane of the endoplasmic reticulum. The ribosome with an emerging signal sequence is targeted to the membrane by the signal recognition particle (SRP) and its receptor. T…	3	2	0.695718
CPX-1835	Signal peptidase complex	Catalyzes the cleavage of N-terminal signal sequences of proteins targeted to the endoplasmic reticulum. The complex cleaves the signal peptides of most secretory and many membrane proteins as soon as the lumenal domain of the translocating polypeptide is large enough to expose its cleavage site to the enzyme, during the translocation of the protein through the translocon pore into the endoplasmi…	4	4	0.705481
CPX-1836	RNA polymerase I core factor complex	Transcription preinitiation complex which binds tightly to the upstream element of the RNA Polymerase I (RNAP-I, CPX-1664) promoter of 35S rRNA genes. Initiation of transcription requires the assembly of the upstream activating factor (UAF, CPX-1101), the core factor (CF), the TATA binding protein SPT15, and RNAP-I with RRN3 on the upstream element and core promoter. Upon transcription initiation…	3	0	NA
CPX-1837	CUL3-HRT1/ELC1/ELA1 ubiquitin ligase complex	Ubiquitin ligase complex. Required for lysine 48-linked polyubiquitylation of Rpb1, the largest subunit of RNA polymerase II, which targets Pol II for proteasomal degradation, removing stalled RNA polymerase II from a DNA lesion site enabling the repair machinery to bind.	4	3	0.602559
CPX-1838	a-agglutinin	Cell surface mannoproteins that mediate cell-cell adhesion of haploid cells during mating. The a- and alpha-agglutinins, expressed by MATa and MATalpha cells, respectively, interact directly with 1:1 stoichiometry. Exposure to the pheromone expressed by the opposite mating type induces agglutinin expression and thus facilitates the agglutination reaction.	2	0	NA
CPX-1839	alpha-1,6-mannosyltransferase complex, M-Pol II variant	Role in the initiation and extension of an alpha -1,6-linked polymannose backbone as a first step in mannan synthesis, a branched polymer attached to the glycans of many of the proteins destined for the cell wall. May play the major role in the the extension of the mannan backbone after it is initiated by M-Pol I (CPX-1672).	5	0	NA
CPX-1840	COG Golgi transport complex	Peripheral membrane oligomeric protein complex which acts as a retrograde vesicle tethering factor in intra-Golgi protein trafficking, bringing cargo vesicles in close proximity to their target compartment. May play a role in protein glycosylation by directly or indirectly effecting transport, retention, or retrieval to appropriate cisternae of resident Golgi glycosylation enzymes.	8	4	0.839064
CPX-1846	Histone H2A phosphatase complex	Dephosphorylates gammaH2AX, a required step in efficient recovery from the DNA damage checkpoint following a double-strand break repair. The phosphatase appears to target gammaH2AX after its displacement from DNA.	3	2	0.68615
CPX-1848	ATG12-ATG5 complex	Essential for autophagy during nutrient deprivation, a catabolic process that sequesters undesired cellular material into autophagosomes for delivery to lysosomes for degradation. Contributes to nutrition homeostasis and damage control in eukaryotic cells. Acts as an E3-like ligase. This activity is dependent on ATP and two enzymes, ATG7 (P38862) an E1-like activating enzyme and ATG10 (Q07879) an…	2	2	0.666293
CPX-1849	ATG12-ATG5-ATG16 complex	Essential for autophagy during nutrient deprivation, a catabolic process that sequesters undesired cellular material into autophagosomes for delivery to lysosomes for degradation. Functions as an E3-like enzyme in the ATG8 conjugation system. The ATG12-ATG5-ATG16 complex targets the autophagic membrane via the ATG5-ATG16 complex moiety and then recruits an ATG3:ATG8 thioester intermediate via the…	3	2	0.666293
CPX-1850	Anthranilate synthase complex	Catalyses the conversion of chorismic acid to anthranilic acid in the first step in the tryptophan branch of aromatic amino acid biosynthesis. Tryptophan-specific regulation of enzyme activity level occurs through feedback regulation by the end product of the pathway, regulated by a tryptophan regulatory element (62LLESAKTNNELDRYS76) within Trp2. Component I (Trp2) and Component II (Trp3) are req…	2	2	0.813727
CPX-1851	RPD3S histone deacetylase complex	Histone deacetylase which functions by deacetylating chromatin, thereby limiting accessibility of the transcriptional machinery to the underlying DNA.. Rpd3S recognizes the SET2 methylated histones and deacetylates histones within transcribed sequences. This erases transcription elongation-associated histone acetylation and serves to repress the occurrence of spurious transcription initiation fro…	5	4	0.74648
CPX-1852	RPD3L histone deacetylase complex	Histone deacetylase recruited to promoters in association with specific transcription factors such as UME6 (P39001), ASH1 (P34233), IME1 (P21190), WHI5 (Q12416), and STB1 (P42845) where it acts as a promoter targeted regulator of transcription.. At the promoter region, RPD3 deacetylates specific lysine residues on histones H3 and H4 in a localized region spanning about two nucleosomes. May also a…	10	5	0.694029
CPX-1853	CKM complex	Cyclin-dependent kinase complex which reversibly associates with the Mediator complex (CPX-3226). The mediator complex lacking the CKM complex has a stimulatory effect on basal transcription. In contrast, the mediator complex containing the sub-complex represses basal transcription. This effect is independent of kinase activity but binding of the complex to the Mediator may interfere with RNAPII …	4	3	0.685653
CPX-1854	Golgi SNARE complex SED5-BOS1-BET1-SEC22	SNARE complex required for fusion of endoplasmic reticulum-derived vesicles at the cis-Golgi cisternae. Mediates membrane fusion through the spontaneous assembly of four complementary SNARE (soluble N-ethylmaleimide-sensitive factor attachment protein receptors) motifs. SNAREs bind to each other in-trans, that is, with SNAREs anchored in each apposed tethered membrane. The assembly process leads …	4	4	0.707212
CPX-1855	Golgi SNARE complex SED5-GOS1-SFT1-YKT6	SNARE complex required for fusion of endoplasmic reticulum-derived vesicles at the cis-Golgi cisternae. Mediates membrane fusion through the spontaneous assembly of four complementary SNARE (soluble N-ethylmaleimide-sensitive factor attachment protein receptors) motifs. SNAREs bind to each other in-trans, that is, with SNAREs anchored in each apposed tethered membrane. The assembly process leads …	4	3	0.613851
CPX-1856	Serine/threonine-protein phosphatase PP2A variant 1	A serine/threonine phosphatase, the activity of the catalytic subunit of which is highly regulated by members of a family of regulatory subunits, which determine the substrate specificity, (sub)cellular localization and catalytic activity of the PP2A holoenzymes. The catalytic subunits are subject to two types of post-translational modification, phosphorylation and methylation, which are also tho…	3	3	0.884756
CPX-1857	Serine/threonine-protein phosphatase PP2A variant 2	A serine/threonine phosphatase, the activity of the catalytic subunit of which is highly regulated by members of a family of regulatory subunits, which determine the substrate specificity, (sub)cellular localization and catalytic activity of the PP2A holoenzymes. The catalytic subunits are subject to two types of post-translational modification, phosphorylation and methylation, which are also tho…	3	3	0.772678
CPX-1858	Serine/threonine-protein phosphatase PP2A variant 4	A serine/threonine phosphatase, the activity of the catalytic subunit of which is highly regulated by members of a family of regulatory subunits, which determine the substrate specificity, (sub)cellular localization and catalytic activity of the PP2A holoenzymes. The catalytic subunits are subject to two types of post-translational modification, phosphorylation and methylation, which are also tho…	3	2	0.746118
CPX-1859	Serine/threonine-protein phosphatase PP2A variant 3	A serine/threonine phosphatase, the activity of the catalytic subunit of which is highly regulated by members of a family of regulatory subunits, which determine the substrate specificity, (sub)cellular localization and catalytic activity of the PP2A holoenzymes. The catalytic subunits are subject to two types of post-translational modification, phosphorylation and methylation, which are also tho…	3	2	0.891087
CPX-1861	GET4-GET5 transmembrane domain recognition complex	Escorts newly-synthesised tail-anchored proteins to GET3 (Q12154) for insertion into the endoplasmic reticulum membrane through the GET complex (CPX-956). The complex acts both as an active tethering device that brings GET3 into proximity with its substrates and enzymatically activates GET3 for transmembrane domain recognition. The complex may contain additional heat-shock domain proteins, and it…	5	2	0.771052
CPX-1862	PeBoW complex	Role in coordinating ribosome biogenesis with cell cycle progression, necessary for the conversion of 27SA3 pre-rRNA to 27SBS pre-rRNA. Forms an extensive protein-protein and protein-RNA interaction network within early ribosome assembly intermediates in the nucleolus, thereby potentially serving as a hub for stabilizing or remodeling ribonucleoprotein neighborhoods during 60S subunit biogenesis	3	3	0.971254
CPX-1863	TAP42-RRD1-SIT4 phosphatase complex	A serine/threonine protein phosphatase complex that plays a major role in TOR1/2 (P35169/P32600)-mediated signaling and gene expression. Rapamycin causes release of the phosphatase-RRD dimer from TAP42.	3	2	0.784079
CPX-1864	SIT4-SAP155 phosphatase complex	Serine/threonine phosphatase complex which forms in response to nutrient deprivation, mediates G1 to S cell cycle progression and a number of signaling events controlled by the target of rapamycin TOR signaling cascade including growth, budding, NCR gene expression and GCN2-regulated translation.	2	1	NA
CPX-1865	SIT4-SAP185 phosphatase complex	Serine/threonine phosphatase complex which forms in response to nutrient deprivation, mediates G1 to S cell cycle progression and a number of signaling events controlled by the target of rapamycin TOR signaling cascade including growth, budding, NCR gene expression and Gcn2-regulated translation.	2	1	NA
CPX-1866	SIT4-SAP190 phosphatase complex	Forms in response to nutrient deprivation, mediates G1 to S cell cycle progression and a number of signaling events controlled by the target of rapamycin TOR signaling cascade including growth, budding, NCR gene expression and Gcn2-regulated translation.	2	1	NA
CPX-1867	Nuclear mitotic cohesin complex	Required for sister chromatid cohesion during cell division, which enables cells to attach sister kinetochores to microtubules with opposing polarity (bi-orientation) and subsequently resists the tendency of these microtubules to pull chromatids toward opposite spindle poles. Before the commencement of replication, the cohesin complex (CPX-1408) is loaded onto DNA. The arms of the Smc1/3 molecule…	4	3	0.930921
CPX-1868	SCC2-SCC4 cohesin loader complex	Required for the stable association of the cohesin complex (CPX-1867) with DNA and ensures its enrichment at the mitotic spindle of the centromere thus ensuring correct segregation of the sister chromatids into the daughter cells during cell replication. The RSC chromatin remodeling complex (CPX-1889/CPX-1888) recruits budding yeast SCC2/SCC4 to broad nucleosome-free regions and thhe SCC2/SCC4 co…	2	1	NA
CPX-1869	Nuclear condensin complex	Essential for the structural organization of chromosomes during their segregation by the mitotic spindle. Condensin subunits localize along the axial core of pachytene chromosomes and probably introduce positive supercoils into relaxed DNA in the presence of type I topoisomerases and converts nicked DNA into positive knotted forms in the presence of type II topoisomerases.	5	5	0.833536
CPX-1872	MRE11-RAD50-XRS2 meiotic recombination initiation complex	Combined ATPase/endo/ 3-prime exonuclease complex which both senses and removes blocked DNA ends. The hydrolysis of ATP enables the complex to cleave DNA 15-25 base pairs away from diverse blocks through endonuclease activity. Plays a crucial role in mitotic cells for sensing and repairing double-stranded breaks (DSB) and is also required for meiotic recombination. Required for the formation of t…	3	2	0.775386
CPX-1873	Nucleolar ribonuclease P complex	Responsible for the 5' endonucleolytic cleavage of precursor tRNAs (pre-tRNAs), catalyzing phosphodiester bond hydrolysis to remove approximately 12 leader nucleotides to yield mature tRNAs. The RNA subunit of the nucleolar RNase P is a catalytically active ribozyme that is capable of both recognizing and cleaving substrates efficiently and accurately. The protein component serves as an absolutel…	9	5	0.681556
CPX-1881	Phosphatidylinositol 3-kinase complex, class III, type I	Catalyzes phosphorylation of phosphatidyl inositol, one of the major phospholipids in the cell, specifically at the d-3 position of the inositol ring, to generate PtdIns(3)P (CHEBI:17283). The formation of PtdIns(3)P is crucial for membrane recruitment of ATG proteins and the early stage of autophagosome formation	5	3	0.796471
CPX-1882	HAP1 transcriptional repressor complex, SSA1 variant	Represses the transcriptional activity of HAP1 in the absence of haem. When haem concentration increases, haem enhances the interaction of Hsp90 with HAP1 and binds to AP1, causing conformational changes in the multi-chaperone-HAP1 complex and leading to HAP1 activation.	4	1	NA
CPX-1883	HAP1 transcriptional repressor complex, SSA2 variant	Represses the transcriptional activity of HAP1 in the absence of haem. When haem concentration increases, haem enhances the interaction of Hsp90 with HAP1 and binds to HAP1, causing conformational changes in the multi-chaperone-HAP1 complex and leading to HAP1 activation.	4	1	NA
CPX-1884	HDA1 histone deacetylase complex	Class II histone deacetylase, recruited to specific promoter loci through sequence-specific DNA-binding proteins, for example the TUP1 repressor (P16649), and subsequently precisely modifies adjacent nucleosomes at the lysine residues of histones H2B and H3 to repress transcription. Also deacetylates the N-terminal tails of the histones via a nonspecific DNA-binding mechanism.	3	1	NA
CPX-1885	NineTeen complex	Required for spliceosome activation, associates with the spliceosome after the release of U1 and U4 to stabilize the association of U5 and U6 with the spliceosome. The NTC plays an important role in promoting or stabilizing high-specificity interactions between U6 and the 5' splice site and between U5 and the exon sequence at the splice junctions after U1 and U4 have dissociated	8	6	0.789742
CPX-1886	Post-mRNA release spliceosomal complex	Catalyzes disassembly of the spliceosome in an ATP-dependent manner, separating U2, U5, U6, NTC (NineTeen Complex, CPX-1885), and lariat-intron.	3	1	NA
CPX-1887	Vacuolar SNARE complex VAM3-VTI1-VAM7-YKT6	SNARE complex required for autophagosome-vacuole fusion. Mediates membrane fusion through the spontaneous assembly of four complementary SNARE (soluble N-ethylmaleimide-sensitive factor attachment protein receptors) motifs. SNAREs bind to each other in-trans, that is, with SNAREs anchored in each apposed tethered membrane. The assembly process leads to a tight connection between the linked membra…	4	3	0.716546
CPX-1888	RSC chromatin remodelling complex, variant RSC2	Member of the SWI/SNF family of ATP-dependent chromatin remodelers with a role in contributing to the integrity of centromeric DNA. The RSC complex is generally recruited to RNA polymerase III promoters and is specifically recruited to RNA polymerase II promoters by transcriptional activators and repressors where it is responsible for the transfer of a histone octamer from a nucleosome core parti…	16	7	0.658691
CPX-1889	RSC chromatin remodelling complex, variant RSC1	Member of the SWI/SNF family of ATP-dependent chromatin remodelers with a role in contributing to the integrity of centromeric DNA. The RSC complex is generally recruited to RNA polymerase III promoters and is specifically recruited to RNA polymerase II promoters by transcriptional activators and repressors where it is responsible for the transfer of a histone octamer from a nucleosome core parti…	16	6	0.634515
CPX-1890	Exocyst	Recruited to sites of active exocytosis and membrane expansion, where it mediates the tethering of secretory vesicles to the plasma membrane in preparation for soluble N-ethylmaleimide-sensitive factor (NSF) attachment protein receptor (SNARE)-mediated membrane fusion. The exocyst is localized to the emerging bud tip, where it mediates exocytosis for the asymmetric expansion of daughter cell surf…	8	8	0.737143
CPX-1891	RPB4-RPB7 subcomplex	Shuttles between the nucleus and cytoplasm and mediates both transcription and the two major cytoplasmic mRNA decay pathways. Interacts with components of the translation initiation factor 3 (eIF3), and is required for efficient translation initiation. Efficient translation in the cytoplasm depends on association of RPB4/7 with RNA polymerase II (Pol II) in the nucleus.	2	2	0.72028
CPX-1892	Mitochondrial inner membrane peptidase complex	Processes certain precursor proteins that are exported from the matrix into the inner membrane or the intermembrane space. The two IMP subunits are associated with the inner membrane, and their catalytic sites are exposed to the intermembrane space. The IMP1 and IMP2 proteins both display proteolytic activity and have non-overlapping substrate specificities. IMP1 has been shown to catalyse the ma…	3	2	0.538534
CPX-1893	MPP10 complex	Required for early co-transcriptional events in ribosome biogenesis, acting as an RNA chaperone to initiate ribosome assembly. IMP3 protein directly associates with the first 70 nucleotides of the U3 snoRNA, with a stem-loop structure within the hinge region, and thereby directs the preassembled MPP10 complex to the U3 preprocessome. A sub-unit of the small subunit (SSU) processome, a 2.2 MDa rib…	3	3	0.8563
CPX-1894	COP9 signalosome complex	Essential regulator of the ubiquitin (Ubl) conjugation pathway by mediating the deneddylation of the cullin subunits of SCF-type E3 ligase complexes. Plays a role in the regulation of the mating pheromone response.	6	3	0.78329
CPX-1895	mRNA cleavage factor complex CFIA	Required for the posttranscriptional maturation of mRNA 3' ends. CFI binds signal sequences at the 3' end of yeast mRNA. and is required for correct positioning of a larger protein complex, CPF (CPX-1053), which contains the catalytic subunits executing mRNA cleavage and polyadenylation. CFI (CPX-1896) and CFII recognize the processing signals of the RNA and perform the endonucleolytic cleavage, …	4	4	0.721844
CPX-1896	mRNA cleavage factor complex CFI	Required for the posttranscriptional maturation of mRNA 3' ends. CFI binds signal sequences at the 3' end of yeast mRNA. and is required for correct positioning of a larger protein complex, CFI and CFII recognize the processing signals of the RNA and perform the endonucleolytic cleavage, whereas CFI, polyadenylation factor I (PFI), and the single-polypeptide PAP1 are required for the polyadenylat…	5	5	0.724253
CPX-1898	CBF3 complex	Binds to the CDEIII DNA element, conserved between all yeast chromosomes, early in kinetochore assembly and acts as the the primary determinant of assembly. Binding of the CBF3 complex and presence of the unique N-terminal tails of the two CSE4 (P36012) molecules in the nucleosome could cooperate to induce a sharp bending of the centromeric DNA, thus creating a C-loop structure in which the CSE4 …	4	2	0.475665
CPX-1899	Spc105 complex	Located to the kinetochore, interacts with centromere proteins.	2	0	NA
CPX-1900	Chromosomal passenger complex	Serine/threonine kinase complex which ensures chromosome bi-orientation on the mitotic spindle during metaphase by phosphorylating multiple kinetochore components. It destabilizes monopolar attachments by phosphorylating key proteins at the kinetophore. The opposing Chromosomal Passenger complex and Glc7 (P32598) activities ensure that chromosomes achieve a bipolar attachment to the spindle. Mono…	4	3	0.769206
CPX-1901	Peroxisomal receptor export module complex	Processive protein translocase that mediates the ATP-dependent relocation and recycling of the peroxisomal targeting signal import receptor PEX5 (P35056) from the peroxisomal membrane to the cytosol, where it is then available for another round of protein import. The PEX1-PEX6 heterohexamer acts as a p97/CDC48-like ATPase that threads monoubiquitinated PEX5 through its central pore.	3	2	0.885399
CPX-1903	Perxosomal PEX2-PEX10-PEX12 ubiquitin ligase complex	Ubiquitin-ligase which is a central component of the peroxisomal matrix protein import machinery. Ubiquinates the peroxisomal import -receptor, PEX5 (P35056), and promotes its recycling.	3	3	0.8287
CPX-1904	Peroxisomal PEX13-PEX14-PEX17 docking complex	Facilitates the peroxoisomal-membrane docking of cargo-loaded, peroxisomal targeting signal type 1 (PTS1) and PTS2 proteins. Proteins designated for peroxisomes are synthezised on cytosolic ribosomes and are recognised by the receptor PEX5 (P35056) via their PTS1 or the PEX7-PEX18 receptor complex via their PTS2 This receptor-cargo-complexes bind to the docking-complex at the peroxisomal membrane…	3	2	0.76661
CPX-1905	Peroxisomal PEX7-PEX18 receptor complex	Receptor complex which recognises peroxisomal targeting signal type 2 containing proteins synthezised on cytosolic ribosomes. The receptor-cargo complex is then transported from the cytosol to the peroxisomal docking complex (CPX-1904).	2	1	NA
CPX-1906	Peroxisomal PEX7-PEX21 receptor complex	Receptor complex which recognises peroxisomal targeting signal type 2 containing proteins synthezised on cytosolic ribosomes. The receptor-cargo complex is then transported from the cytosol to the peroxisomal docking complex (CPX-1904).	2	1	NA
CPX-1939	TRAPPII protein complex	Tethering complexes which provide the initial recognition event that links a particular vesicle with its target membrane. Participates in intra-Golgi and endosome-Golgi transport. Binds to a component of the COPI coat. BET3, BET5, TRS23, and TRS31 create a catalytic site for promoting GDP/GTP exchange in YPT1.	10	8	0.68397
CPX-1940	TRAPPI protein complex	Tethering complexes which provide the initial recognition event that links a particular vesicle with its target membrane. Participates in ER-Golgi transport and is a guanine nucleotide exchange factor for the Rab protein YPT1 (P01123). BET3 binds the SEC23 (P15303) subunit of the coat protein II (COPII) coat. BET3, BET5, TRS23, and TRS31 create a catalytic site for promoting GDP/GTP exchange in Y…	6	6	0.670764
CPX-1947	Methionyl glutamyl tRNA synthetase complex	Catalyzes the aminoacylation of tRNAs by their cognate amino acid. Arc1p makes contact with MetRS and GluRS through its amino-terminal domain, while its carboxy-terminal contains a tRNA-binding domain. As a result of the formation of this complex, cognate tRNAs are bound with high affinity and aminoacylation efficiency is increased.	3	3	0.878418
CPX-2091	DNA polymerase alpha:primase complex	Initiates DNA replication by synthesizing short RNA primers on the leading and lagging strand templates in a minimum of five steps: template binding, NTP binding, dinucleotide formation, extension to a functional RNA primer, and primer transfer to the POLA catalytic site for elongation into hybrid primers of about 35 nucleotides.	4	4	0.892836
CPX-21	Replication protein A complex	Single-stranded DNA binding protein complex involved in all processes that involve single-stranded (ss)DNA by binding to and protecting exposed ssDNA from nucleases. Forms a physical platform to recruit other factors to the DNA including those involved in DNA damage signaling, DNA repair, and DNA replication. RPA protects against inappropriate telomere recombination, and upon telomere uncapping, …	3	2	0.872851
CPX-2101	DNA polymerase delta complex	Believed to be the major polymerase for the elongation of both leading and lagging strands of chromosomal DNA in eukaryotic cells. Required for Okazaki fragment maturation together with Fen1 and proliferating cell nuclear antigen (PCNA). The 3'-5'-exonuclease activity of DNA polymerase delta is important for this process. Also involved in telomerase-mediated telomere addition and participates in …	3	2	0.891324
CPX-2110	DNA polymerase epsilon complex	Believed to play a role in the elongation of both leading and lagging strands of chromosomal DNA in eukaryotic cells. Required for DNA replication, DNA repair, transcriptional silencing and sister-chromatid cohesion.	4	3	0.708496
CPX-2112	Telosome	A protective cap that inhibits telomerase, counteracts SIR-mediated transcriptional silencing, and prevents inadvertent recognition of telomeres as DNA double-strand breaks. Rif1 and Rif2 have separable and independent Rap1-binding epitopes, allowing Rap1 recruitment and binding over large distances (42-110 A).	3	0	NA
CPX-2122	Swr1 chromatin remodelling complex	ATP-dependent chromatin-remodeling complex. SWR1 replaces the canonical H2A/H2B dimer at nucleosomes flanking histone-depleted regions, such as promoters, with a variant histone H2A.Z/H2B dimer. H2A.Z has been shown to affect the stability of its host nucleosome, higher-order chromatin folding, and recruitment of transcriptional factors	14	11	0.674368
CPX-2143	Hpa2 acetyltransferase	Acetyltransferase which catalyzes the transfer of an acetyl group from acetyl-CoA to an acceptor residue on histones H-3 and H-4 and also on polyamines. May also acetylate certain small basic proteins.	1	0	NA
CPX-2146	SYP1 endocytic adapter complex	Acts as a component of the machinery that drives clathrin-mediated endocytosis in budding yeast. Plays a role in the distribution of endocytic sites. Recruits Ede1 (P34216) which is important for endocytic site formation. Negatively regulates the WAS-Arp2/3 complex that helps choreograph the precise timing of actin assembly during endocytosis. Also functions in polarized cell growth.	1	0	NA
CPX-2147	Ire1 serine/threonine-protein kinase/endoribonuclease complex	Endoplasmic reticulum localized, type-I transmembrane homodimer which forms in response to the accumulation of unfolded protein in the ER and evokes the unfolded protein response (UPR) by splicing the mRNA encoding master transcriptional regulator of the UPR, HAC1 (P41546). IRE1 cleaves a single phosphodiester bond in each of two RNA hairpins (with non-specific base paired stems and loops of cons…	1	0	NA
CPX-2148	Phosphatidylinositol transporter complex	Phosphatidylinositol transfer homodimer a lipid droplet-associated protein that inhibits lipid mobilization from these particles. May assist in shuttling sterols or their intermediates, between membranes or, alternatively, between sterol biosynthetic enzymes or complexes. Required for the resistance of yeast cells to azole antifungals.	1	0	NA
CPX-2156	Chaperonin-containing T-complex	Essential chaperonin that uses ATP cycling to facilitate protein folding.	8	8	0.92685
CPX-2225	Myosin class V complex, MYO2 variant	Building block of the class V myosin processive molecular motor involved in a range of organelle-transporting functions, including the transport of vacuoles and mRNA. The myosin heavy chain motor domain mediates the ATP-dependent interaction with the F-actin cytoskeleton. The myosin neck region with the bound light chains acts as a rigid lever arm that amplifies movements within the myosin motor …	3	2	0.747963
CPX-2262	26S Proteasome complex	Multi-enzyme complex that functions as the primary degradation machinery for the selective turnover of surplus or damaged proteins within the cell. Proteins targeted for degradation are covalently labeled with polyubiquitin chains which are recognized and removed by the proteasome. The core contains the protease active sites (chymotrypsin-like, trypsin-like and peptidylglutamyl-peptide hydrolyzin…	33	33	0.850578
CPX-2267	SOD1-CCS1 superoxide dismutase heterodimer	Complex formation results in the activationof the antioxidant enzyme copper, zinc superoxide dismutase,SOD1 which protects cells against oxygen stress and reactive oxygen species by converting superoxide radicals into water and hydrogen peroxide. SOD1 (CPX-2896) activation involves insertion of copper and oxidation of an intrasubunit disulfide bond. Insertion of copper is required for any enzymat…	2	2	0.528026
CPX-2268	TIM9-TIM10 mitochondrial intermembrane space protein transporter complex	Facilitates transport of hydrophobic precursors of a distinct subgroup of inner membrane proteins through the aqueous intermembrane space as they exit the TOM40 channel complex (CPX-474) in the outer membrane. Functions as a chaperone to maintain the hydrophobic membrane proteins in an import competent state and escort substrates to the TIM22 insertion complex (CPX-1629), which mediates protein i…	2	2	0.890666
CPX-23	U1 small nuclear ribonucleoprotein complex	Non-coding RNA containing complex that is involved in mRNA splicing. U1 snRNP binds to the 5-prime splice site contributing to the formation of the Commitment complex (CPX-1418) during spliceosome assembly. The spliceosome is a highly dynamic structure, assembled by sequential binding and release of the small nuclear RNAs and protein factors which removes intronic sequence from pre-mRNA. After as…	17	12	0.768885
CPX-231	Snf1 protein kinase complex variant GAL83	Energy sensor protein kinase complex, activated by glucose depletion. Regulates cellular energy metabolism by activating energy-producing pathways and inhibiting energy-consuming processes via derepression of glucose-repressed genes. Required for the diauxic shift, in which genes required for mitochondrial oxidative metabolism (normally repressed by glucose) are switched on; growth then resumes a…	3	1	NA
CPX-232	Snf1 protein kinase complex variant SIP1	Energy sensor protein kinase complex, activated by glucose depletion. Regulates cellular energy metabolism by activating energy-producing pathways and inhibiting energy-consuming processes via derepression of glucose-repressed genes. Required for the diauxic shift, in which genes required for mitochondrial oxidative metabolism (normally repressed by glucose) are switched on; growth then resumes a…	3	1	NA
CPX-2371	TIM8-TIM13 mitochondrial intermembrane space protein transporter complex	Facilitates transport of hydrophobic precursors of a distinct subgroup of inner membrane proteins through the aqueous intermembrane space as they exit the TOM40 channel complex (CPX-474) in the outer membrane. Plays a role in the import of a distinct subgroup of inner membrane proteins, functioning as a chaperone to maintain the hydrophobic membrane proteins in an import competent state and escor…	2	2	0.865674
CPX-24	U6 small nuclear ribonucleoprotein complex	Non-coding RNA containing complex that is involved in mRNA splicing. Instead of the Sm ring found in the other spliceosomal snRNPs, it contains an Sm-like ring. The spliceosome is a highly dynamic structure, assembled by sequential binding and release of the small nuclear RNAs and protein factors which removes intronic sequence from pre-mRNA. U6 is part of the activated spliceosome and is involve…	8	8	0.729137
CPX-242	FAL1-SGD1 complex	Involved in 18S rRNA biogenesis.	2	2	0.676127
CPX-25	U4/U6.U5 tri-small nuclear ribonucleoprotein complex	Non-coding RNA containing complex that is involved in mRNA splicing. The U4/U6 x U5 tri-snRNP complex binds to the pre-spliceosome complex to form the pre-activation complex. The spliceosome is a highly dynamic structure, assembled by sequential binding and release of the small nuclear RNAs and protein factors which removes intronic sequence from pre-mRNA.	29	26	0.646285
CPX-2523	COPII vesicle coat complex	Mediates formation of the membrane vesicles that export newly synthesised proteins from the endoplasmic reticulum. Upon exchange of GDP for GTP (catalysed by SEC12), SAR1 exposes an N-terminal amphipathic helix that inserts into the outer ER membrane leaflet, promoting curvature. SAR1 recruits SEC23/24 to the membrane to form the inner layer of the COPII coat. SEC24 binds transport cargo while SE…	5	4	0.710348
CPX-2541	MMS2-UBC13 ubiquitin ligase complex	Ubiquitin ligase complex. Transfers the thioester-bound donor ubiquitin from Ubc13 onto the Mms2 catalytically inactive E2 variant. Functions in concert with RING E3 ubiquitin ligase RAD5 to catalyze the Lys-63-linked polyubiquitination of monoubiquitinated replication processivity factor PCNA (CPX-544). MMS2 positions the acceptor ubiquitin so that only Lys-63 approaches the active site cysteine…	2	2	0.576994
CPX-2566	Nucleosome, variant HTA1-HTB2	Nucleosomes wrap and compact DNA into chromatin, limiting DNA accessibility to the cellular machineries which require DNA as a template. Histones thereby play a central role in transcription regulation, DNA repair, DNA replication and chromosomal stability.	4	0	NA
CPX-26	U2 small nuclear ribonucleoprotein complex	Non-coding RNA containing complex that is involved in mRNA splicing. U2 snRNP binds to the intron branch site of the commitment complex to form the pre-spliceosome in an ATP dependent step. The spliceosome is a highly dynamic structure, assembled by sequential binding and release of the small nuclear RNAs and protein factors which removes intronic sequence from pre-mRNA. During formation of the a…	22	22	0.717846
CPX-2660	DNA-directed RNA polymerase III complex	Catalyzes the transcription of RNA from an DNA template by acting as a nucleotidyl transferase that polymerizes ribonucleotides at the 3-prime end of an RNA transcript. Responsible for the transcription of genes encoding small structured RNAs such as tRNAs, the 7 SL lncRNA, spliceosomal U6 snRNA and ribosomal 5S RNA. Pol III machinery recognizes conserved promoter elements located within the tran…	17	15	0.834301
CPX-2662	DNA-directed RNA polymerase II complex	Catalyzes the transcription of RNA from a DNA template by acting as a nucleotidyl transferase that polymerizes ribonucleotides at the 3-prime end of an RNA transcript. Synthesizes precursors of mRNAs, and most snRNA and microRNAs. During a transcription cycle, Pol II, general transcription factors and the mediator complex (CPX-3226) assemble as the preinitiation complex (PIC) at the promoter. 11-…	10	9	0.680604
CPX-2800	Snf1 protein kinase complex variant SIP2	Energy sensor protein kinase complex, activated by glucose depletion. Regulates cellular energy metabolism by activating energy-producing pathways and inhibiting energy-consuming processes via derepression of glucose-repressed genes. Required for the diauxic shift, in which genes required for mitochondrial oxidative metabolism (normally repressed by glucose) are switched on; growth then resumes a…	3	1	NA
CPX-2841	GRX6 iron-sulfur cluster assembly homodimer complex	Reversibly binds [2Fe-2S] clusters and appears to play a role in Fe-S cluster assembly and trafficking, and in transferring an intact [2Fe-2S] cluster to an apo acceptor protein.	1	0	NA
CPX-2854	Elongation Factor eEF1 complex, variant CAM1	Transports an aminoacylated-tRNA (aa-tRNA) to the ribosomal A-site during the elongation phase of protein synthesis. GTP bound to eEF1A (TEF1/2) is hydrolyzed upon codon-anticodon match between an aa-tRNA in the ribosomal RNA A-site and mRNA bound to the ribosome. Inactive eEF1A-GDP leaves the ribosome and must be recycled to eEF1A-GTP before binding another molecule of aa-tRNA. The guanine nucle…	3	2	0.917624
CPX-2894	Inositol phosphorylceramide synthase complex	Catalyzes the addition of a phosphorylinositol group onto the 1-OH position of ceramide to form inositol phosphorylceramide, an essential step in forming the inositol-phosphate head group of sphingolipids. Sphingolipids are a structurally diverse class of membrane lipids implicated in a number of cell signaling functions.	2	2	0.730309
CPX-2895	Superoxide dismutase 1 copper chaperone	Copper chaperone for superoxide dismutase which delivers copper to the [Cu-Zn] superoxide dismutase I (SOD1, CPX-2896) forming heterodimer (CPX-2267). Insertion of copper is required for SOD1 enzymatic activity. Oxidation of an intramolecular disulfide bond is required to increase the enzymatic activity from approximately 10 % in disulfide-reduced SOD1 to 100 % in disulfide-oxidized SOD1. The cop…	1	0	NA
CPX-2896	[Cu-Zn] Superoxide dismutase complex	Catalyzes the breakdown of two superoxide molecules into dioxygen and hydrogen peroxide in two asymmetrical steps using an essential copper atom in the active site of the enzyme. Reduction of the oxidized Cu(II) form of the enzyme by superoxide, releasing dioxygen (reaction 1), alternates with oxidation of the reduced Cu(I) form by another superoxide anion and two protons, generating hydrogen per…	1	0	NA
CPX-29	U5 small nuclear ribonucleoprotein complex	Non-coding RNA containing complex that is involved in mRNA splicing. U5 snRNP is delivered to the forming spliceosome as part of the U4/U6 x U5 tri-snRNP complex (CPX-25). The spliceosome is a highly dynamic structure, assembled by sequential binding and release of the small nuclear RNAs and protein factors which removes intronic sequence from pre-mRNA. During spliceosome activation several subun…	14	13	0.63229
CPX-2902	RAD6-RAD18 ubiquitin ligase complex	Ubiquitin ligase complex invovled in post-replicative repair of damaged DNA. Mono-ubiquitinates PCNA at a highly conserved lysine, lys-164, in response to replication-stalling DNA damage. This promotes the recruitment of a class of specialized polymerases capable of using damaged DNA as a template for trans-lesion synthesis. Also plays a role in the prevention of spontaneous mutations caused by o…	2	2	0.666199
CPX-2910	BRE1-RAD6 ubiquitin ligase complex	Ubiquitin ligase complex. Mono-ubiquitinates the histone H2B residue lysine-123. This provides a specific tag for epigenetic transcriptional activation in addition to modulating the formation of double-strand breaks during meiosis and being a prerequisite for DNA-damage checkpoint activation. Ubiquitination of lys-123 is a prerequisite for the subsequent di- and trimethylation of histone H3 on K4…	2	2	0.595974
CPX-2911	BRE1 E3 ubiquitin-protein ligase complex	E3 ubiquitin-protein ligase. Plays a required role in regulation of RNA polymerase II association with active genes.	1	0	NA
CPX-2918	UBR1-RAD6 ubiquitin ligase complex	Ubiquitin ligase complex. Polyubiquitinates proteins containing unacetylated N-terminal residues causing their subsequent degradation by the proteasome as part of the Ac/N-End Rule pathway. Recognizes unacetylated N-terminal methionine if it is followed by a hydrophobic residue. Additionally, acts in an N-end rule independent manner as a component of a novel quality control pathway for proteins s…	2	1	NA
CPX-2921	RSP5-BUL1 ubiquitin ligase complex	Ubiquitin ligase complex. Polyubiquinates plasma membrane transporters and permeases, required for their endocytosis and subsequent degradation in the vacuole. BUL1 binds to the target protein, enabling ubiquitylation by RSP5. Phosphorylation of BUL1 results in binding to 14-3-3 proteins proteins, protecting the permeases from down-regulation. Appears to be redundant with the RSP5-BUL2 ubiquitin …	2	1	NA
CPX-2923	RSP5-BUL2 ubiquitin ligase complex	Ubiquitin ligase complex. Polyubiquinates plasma membrane transporters and permeases, required for their endocytosis and subsequent degradation in the vacuole. BUL2 binds to the target protein, enabling ubiquitylation by RSP5. Phosphorylation of BUL2 results in binding to 14-3-3 proteins, protecting the permeases from down-regulation. Appears to be redundant with the BUL1:RSP5 complex (CPX-2921).	2	1	NA
CPX-2935	RAD6-UBR2 ubiquitin ligase complex	Ubiquitin ligase complex. May act in a quality control pathway for proteins synthesized on cytosolic ribosomes. UBR2 is a paralog of UBR1 (P19812) but lacks the conserved sequence motifs required for N-end rule degradation.	2	2	0.7664
CPX-2937	MUB1-RAD6-UBR2 ubiquitin ligase complex	Ubiquitin ligase complex. Ubiquitylates, and targets for destruction, the RPN4 (Q03465) transcription factor, which upregulates the proteasome genes. The binding of MUB1 may position the RPN4 ubiquitylation site proximal to the Ub‚àºRAD6 thioester and allowing the transfer of Ubiquitin from RAD6 to RPN4. MUB1 is a short-lived protein and is ubiquitinated by the UBR2-RAD6 ubiquitin conjugating enz…	3	3	0.743767
CPX-2944	MCM complex	Essential for 'once per cell cycle' DNA replication initiation and elongation in eukaryotic cells, associates with the origins of DNA replication to form part of the pre-replicative complex. Activation of the MCM complex at origins by cyclin-dependent kinases and the CDC7 protein kinase (P06243) leads to initiation of DNA synthesis. MCM2-7 complexes unwind the double stranded DNA at the origins, …	6	6	0.940871
CPX-2946	CDC48-NPL4-UFD1 AAA ATPase complex	Recruited by the integral membrane protein UBX2 (Q04228) and interacts with ubiquitin ligase complexes involved in the endoplasmic reticulum-associated degradation (ERAD) pathway. Binds and appears to disassemble ubiquitylated protein complexes so may function as a segregase.	3	3	0.810728
CPX-2948	CUE1-UBC7 ubiquitin-conjugating enzyme complex	Component of the endoplasmic reticulum-associated protein degradation (ERAD) pathway. UBC7 is a ubiquitin-conjugating enzyme (E2) that functions with endoplasmic reticulum resident ubiquitin ligases (E3s) only if bound to the ER surface by CUE1. UBC7 may also be activated by CUE1.	2	2	0.670082
CPX-2950	TIM9-TIM10-TIM12 mitochondrial intermembrane space protein transporter complex	Facilitates transport of hydrophobic precursors of a distinct subgroup of inner membrane proteins through the aqueous intermembrane space as they exit the TOM40 channel complex (CPX-474) in the outer membrane. Functions as a chaperone to maintain the hydrophobic membrane proteins in an import competent state and escort substrates to the TIM22 insertion complex (CPX-1629), which mediates protein i…	3	2	0.890666
CPX-297	CMG helicase complex	DNA helicase that unwinds or rearranges duplex DNA during replication, recombination and repair. Surrounds the leading strand during DNA replication and recruits the DNA polymerase epsilon complex (CPX-2110) for leading-strand synthesis. CDC45 adds the GINS complex (CPX-1641) onto each MCM2-7 complex (CPX-2944) to form two active CMG helicases that surround each strand of parental DNA. CMG then t…	1	0	NA
CPX-30	U5 small nuclear ribonucleoprotein complex, AAR2 variant	A - presumably immature - form of the U5 snRNP (CPX-29), that is mainly found in the cytoplasm. AAR2 is mutually exclusive with BRR2, which is present in the form of U5 localized at the spliceosome. The spliceosome is a highly dynamic structure, assembled by sequential binding and release of the small nuclear RNAs and protein factors which removes intronic sequence from pre-mRNA.	10	9	0.697365
CPX-301	GID ubiquitin ligase complex	E3 ligase complex that triggers polyubiquitylation and subsequent proteasomal degradation of the gluconeogenic enzymes fructose-1,6-bisphosphatase (FBPase), phosphoenolpyruvate carboxykinase (PEPCK and cytoplasmic malate dehydrogenase (c-MDH). E3 ubiquitin ligase activity is provided by Rmd5 and Fyv10. Orthologous to mammalian CTLH complex.	7	7	0.691909
CPX-302	Mitochondrial pyruvate carrier, fermentative isoform	The fermentative isoform of the mitochondrial pyruvate carrier resides in the mitochondrial inner membrane and mediates uptake of pyruvate into the mitochondrion during growth on fermentable carbon sources such as glucose.	2	1	NA
CPX-3028	1,3-beta-D-glucan synthase complex, FKS3-RHO1 variant	Synthesizes 1,3-beta-glucan, a major structural component of the yeast cell wall and of the yeast spore wall. FKS3 variant is responsible for normal spore wall assembly.	2	1	NA
CPX-303	Mitochondrial pyruvate carrier, respiratory isoform	The respiratory isoform of the mitochondrial pyruvate carrier resides in the mitochondrial inner membrane and mediates uptake of pyruvate into the mitochondrion during growth on respiratory carbon sources such as ethanol and glycerol.	2	2	0.829687
CPX-3034	Acetolactate synthase complex	Catalyzes the first step that is common to the biosynthesis of branched-chain amino acids. The reaction involves the irreversible decarboxylation of pyruvate to a bound hydroxyethyl group that then condenses with either a second pyruvate molecule to form 2-acetolactate as the first step in the biosynthesis of valine and leucine. or with 2-ketobutyrate to form 2-aceto-2-hydroxybutyrate as the init…	2	1	NA
CPX-3036	PMT1-PMT2 dolichyl-phosphate-mannose-protein mannosyltransferase complex	Initiates protein O-mannosylation by catalyzing the transfer of a mannosyl residue from dolichol-phosphate-beta-D-Mannose to Ser and Thr residues of proteins in an alpha-D-mannosidic linkage. Some proteins with moderate Ser/Thr content are O-mannosylated when they are not properly folded. In the endoplasmic reticulum this removes them from folding cycles by reducing engagement with the KAR2 chape…	2	2	0.855004
CPX-3037	PMT1-PMT3 dolichyl-phosphate-mannose-protein mannosyltransferase complex	Initiates protein O-mannosylation by catalyzing the transfer of a mannosyl residue from dolichol-phosphate-beta-D-Mannose to Ser and Thr residues of proteins in an alpha-D-mannosidic linkage. Some proteins with moderate Ser/Thr content are O-mannosylated when they are not properly folded. In the endoplasmic reticulum this removes them from folding cycles by reducing engagement with the KAR2 chape…	2	1	NA
CPX-3038	PMT5-PMT2 dolichyl-phosphate-mannose-protein mannosyltransferase complex	Initiates protein O-mannosylation by catalyzing the transfer of a mannosyl residue from dolichol-phosphate-beta-D-Mannose to Ser and Thr residues of proteins in an alpha-D-mannosidic linkage. Some proteins with moderate Ser/Thr content are O-mannosylated when they are not properly folded. In the endoplasmic reticulum this removes them from folding cycles by reducing engagement with the KAR2 chape…	2	1	NA
CPX-3039	PMT4 dolichyl-phosphate-mannose-protein mannosyltransferase complex	Initiates protein O-mannosylation by catalyzing the transfer of a mannosyl residue from dolichol-phosphate-beta-D-Mannose to Ser and Thr residues of proteins in an alpha-D-mannosidic linkage. O-mannosyl glycans are important for the stability, localization and/or function of various secretory and membrane proteins and hence cell wall integrity. Acts on membrane-bound proteins.	1	0	NA
CPX-3040	PMT5-PMT3 dolichyl-phosphate-mannose-protein mannosyltransferase complex	Initiates protein O-mannosylation by catalyzing the transfer of a mannosyl residue from dolichol-phosphate-beta-D-Mannose to Ser and Thr residues of proteins in an alpha-D-mannosidic linkage. Some proteins with moderate Ser/Thr content are O-mannosylated when they are not properly folded. In the endoplasmic reticulum this removes them from folding cycles by reducing engagement with the KAR2 chape…	2	0	NA
CPX-3055	Translocon complex	Post-translationally translocates nascent proteins into the endoplasmic reticulum. The complex is composed of the SEC61 translocon complex protein-conducting channel (CPX-1833) and the tetrameric SEC62-63 complex (CPX-3056). The SEC62-63 complex plays a crucial role in targeting of the signal recognition particle-independent protein substrate to the protein-conducting channel and also in the asse…	7	5	0.724773
CPX-3056	SEC62-SEC63 complex	Required for post-translational translocation of nascent proteins into the endoplasmic reticulum. Plays a crucial role in targeting of the signal recognition particle-independent protein substrate to the protein-conducting channel and also in the assembly of the post-translocon complex (CPX-3055).	4	3	0.713724
CPX-3069	CDC48-NPL4-VMS1 AAA ATPase complex	Required for the destruction of damaged, misfolded and ubiquitinated proteins in the mitochondrion. Under conditions of mitochondrial stress, VMS1 recruits CDC48 and NPL4 and extracts ubiquitinated proteins for proteasomal degradation. May also play a role in endoplasmic reticulum-associated protein degradation (ERAD).	3	3	0.727662
CPX-307	Endoplasmic Reticulum Membrane Complex	Required for transfer of phosphatidylserine (PS) from the endoplasmic reticulum to mitochondria. Complex is tethered to the ER and mitochondria through Tom5 (P80967).	6	6	0.736318
CPX-3070	HRD1 ubiquitin ligase complex	Transmembrane E3 ubiquitin ligase complex involved in the endoplasmic reticulum-associated degradation (ERAD) pathway, directing misfolded proteins to proteasomal degradation. Required for ERAD-L, -M subpathways which degrade proteins with misfolded luminal or transmembrane domains, respectively. The HRD1 core complex acts together with the E2 ubiquitin conjugating enzymes Cue1-Ubc7 (CPX-2948) an…	6	3	0.863138
CPX-3074	Doa10 ubiquitin ligase complex	Transmembrane E3 ubiquitin ligase complex involved in the endoplasmic reticulum-associated degradation (ERAD) pathway, directing misfolded proteins to proteasomal degradation. Required for ERAD-C subpathway which degrades proteins with misfolded cytoplasmic domains. The Doa10 core complex acts together with the E2 ubiquitin conjugating enzymes Ubc6 (P33296) and Cue1-Ubc7 (CPX-2948) and also the C…	2	1	NA
CPX-3078	Ric1-Rgp1 guanyl-nucleotide exchange factor complex	Guanine nucleotide exchange factor (GEF) that activates YPT6 (Q99260), by exchanging bound GDP for free GTP. YPT6 is a Rab GTPase which mediates the fusion of vesicles from endosomes at the Golgi apparatus and, once activated, recruits the GARP tethering complex (CPX-1718).	2	1	NA
CPX-3087	Shu complex	Role in the early stages of the homologous recombination DNA damage repair process. Recruits the Rad55-Rad57 complex (CPX-3139) and the homologous recombination machinery to the sites of single-stranded DNA gaps left by replication-blocking lesions to complete error-free DNA-damage tolerance.	4	0	NA
CPX-3088	PAS complex	Role in the synthesis and turnover of the low abundance, signaling lipid phosphatidylinositol 3,5-bisphosphate (PtdIns(3,5)P2; CHEBI:16851). PtIns(3,2)P2 has been implicated in processes such as vacuole morphology, homeostasis, membrane scission, acidification and transport vesicle formation.	5	4	0.807767
CPX-31	U4 small nuclear ribonucleoprotein complex	Non-coding RNA containing complex that is involved in mRNA splicing. U4 is found in a complex with U6 snRNP (the U4/6 snRNP complex, CPX-32), which is an intermediate in the assembly of the spliceosome. The spliceosome is a highly dynamic structure, assembled by sequential binding and release of the small nuclear RNAs and protein factors which removes intronic sequence from pre-mRNA. U4 dissociat…	10	10	0.738808
CPX-3139	RAD55-RAD57 complex	Role in the early stages of the homologous recombination DNA damage repair process. Recruited by the Shu complex (CPX-3087) to the sites of single-stranded DNA gaps left by replication-blocking lesions to complete error-free DNA-damage tolerance. Counteracts the anti-recombination activity of the SRS2 helicase (P12954) by associating with the RAD51 (P25454)-ssDNA filament, rendering it more stabl…	2	1	NA
CPX-3146	Mitochondrial DNA-directed RNA polymerase complex	Mitochondrial RNA polymerase resides in the mitochondrion and is responsible for transcription of all genes on the mitochondrial genome, both protein- and RNA-coding. Binding of the polymerase complex to the promoter consensus sequence 5-prime-(- 8)ATATAAGTA(+ 1) bends and opens promoter DNA. The ability to initiate transcription at mitochondrial promoters is conferred by the regulatory subunit M…	2	2	0.868686
CPX-3155	NuA4 histone acetyltransferase complex	Essential gene regulatory acetyltransferase with ATPase, DNA helicase and structural DNA binding activities. NuA4 histone acetyltransferase (HAT) complex is involved in epigenetic transcriptional activation of selected genes principally by acetylation of nucleosomal histones H4, H3, H2B, H2A and H2A variant H2A.Z. Acetylates histone H4 to form H4K5ac, H4K8ac, H4K12ac and H4K16ac, histone H3 to fo…	13	10	0.55912
CPX-3158	SPOTS complex	Serine C-palmitoyltransferase (SPT) catalyzes the first committed step in the biosynthesis of sphingolipids: condensation of serine with palmitoyl-CoA to form 3-ketosphinganine. The catalytic activity depends on LCB1 and LCB2, and is stimulated several-fold by TSC3. The remaining components are believed to play regulatory roles. Mature sphingolipids are an essential component of the plasma membra…	6	4	0.695666
CPX-3159	Slx1-Slx4 complex	A structure-specific DNA endonuclease that is involved in DNA recombination and repair. It is involved in rDNA copy number regulation. Appears to act at the termination of rDNA replication cleaves stalled replication forks.	2	1	NA
CPX-3163	Sulfite reductase complex (NADPH)	Sulfite reductase is a flavoprotein complex that catalyzes the reduction of sulfite to sulfide in the cysteine and methionine biosynthesis pathway. The activity is also required for sulfate assimilation.	2	2	0.775014
CPX-3172	EGO complex	The EGO complex is localized to the vacuolar membranes and activates vacuolar membrane associated TORC1 in the presence of preferred nitrogen sources. It thereby has an important role in regulating cell growth and autophagy by relaying amino acid signals. Specifically, its subunit GTR1 becomes activated to a GTP-bound form in a downstream response to nutrient signals, causing EGO to interact with…	5	2	0.787935
CPX-3179	Slx5-Slx8 SUMO-targeted ubiquitin ligase (STUbL) complex	The Slx5-Slx8 complex is a heterodimeric ubiquitin ligase (E3) that recognizes sumoylated proteins and causes the transfer of ubiquitin from an E2 to its target, attaching polyubiquitin chains to it. The complex has DNA-binding activity and is involved in various cellular processes, including targeting poly-sumoylated proteins for degradation; DNA damage repair and genome stability. The complex i…	2	1	NA
CPX-3180	Mitochondrial degradosome complex	The mitochondrial degradosome complex is essential for mitochondrial biogenesis. The degradosome, which has both RNA helicase and exoribonuclease activity, co-purifies with proteins from both mitochondrial large and small ribosomal subunits, suggesting that it associates with intact ribosomes. Helicase activity of the degradosome is more efficient with substrates with 3-prime overhangs, and requi…	2	2	0.716768
CPX-3184	EAF5-7-3 nucleosome disassembly/reassembly complex	Plays a role in co-transcriptional RNA processing and maturation by associating with the coding region of transcriptionally active genes and affecting RNA polymerase II processivity. Promote the disruption, and subsequent reassembly, of nucleosomes. Also exists as a component of the NuA4 histone acetyltransferase complex (CPX-3155) which is involved in transcriptional activation of selected genes…	3	2	0.442848
CPX-3185	Piccolo NuA4 histone acetyltransferase complex	Histone acetyltransferase complex which is involved in transcriptional activation of selected genes, principally by acetylation of nucleosomal histone H4 and H2A. Strongly prefers chromatin over free histones as substrate. Also acts as the catalytic core of the 1.3-MDa NuA4 histone acetyltransferase complex (CPX-3155).	3	2	0.554928
CPX-3188	Polarisome	Controls thepolarized (unidimensional) cell growth in yeast and other fungi. Required for tip growth and acts as a central hub for coordinating exocytosis with actin cable formation. One of the targets of polarisome is the Rab GTPase SEC4, which associates with secretory vesicles and stimulates their fusion with the exocytic sites at the plasma membrane. Thus, the primary function of polarisome a…	6	2	0.706332
CPX-3196	ERMES complex	The ERMES complex serves as a physical connection between the endoplasmic reticulum (ER) and the mitochondrion. The complex, or simply the physical connection provided by the complex, may facilitate transfer of lipids, calcium ions, or other metabolites between the organelles. Mitochondrial nucleoids are located near ERMES, and the complex is required for accurate segregation of the mitochondrial…	5	5	0.680085
CPX-32	U4/U6 small nuclear ribonucleoprotein complex	Non-coding RNA containing complex that is involved in mRNA splicing. Intermediate complex in the assembly of U4/U6 x U5 tri-snRNP complex (CPX-25) and the precatalytic spliceosome. Its main function is to deliver U6 (CPX-24) to the spliceosome, a highly dynamic structure, assembled by sequential binding and release of the small nuclear RNAs and protein factors which removes intronic sequence from…	18	18	0.722285
CPX-3207	Mitochondrial pyruvate dehydrogenase complex	Mitochondrial matrix enzyme that converts pyruvate to acetyl-CoA and CO2. This provides a metabolic connection between glycolysis, whose end product is pyruvate, and the tricarboxylic acid cycle, which starts with acetyl-CoA. Pyruvate dehydrogenase (PDH) activity is negatively regulated via phosphorylation of its PDA1 subunit. The protein kinases PKP1 (P40530) and PKP2 (P53170) phosphorylate PDA1…	5	5	0.878214
CPX-3211	MIS complex	The MIS complex is a methyltransferase which methylates adenosine at the N6 position to form N6-methyladenosine. mRNA methylation in Saccharomyces cerevisiae occurs only during meiosis. During meiosis, complete mRNA methylation requires MIS complex localization to the nucleolus in a Slz1-dependent manner. NDT80 also regulates Mum2 and Ime4 nucleolar localization during meiosis. Methylation of mRN…	3	1	NA
CPX-3212	Mitotic checkpoint complex, MAD1-MAD2-BUB1-BUB3 subcomplex	This complex forms during mitosis, as a result of the activation of the spindle checkpoint. BUB3 and BUB1 are associated through the cell cycle, however, the addition of MAD1 is cell cycle dependent. The formation of a stable complex requires the functions of MAD2, BUB3, and MPS1. In addition, a highly conserved Arg-Leu-Lys motif at 653-655 of MAD1 is required for the formation of a complete comp…	4	4	0.770024
CPX-3215	FACT complex	A heterodimeric H2A-H2B histone chaperone, that helps reorganize nucleosomes in an ATP independent fashion. It promotes histone removal, deposition and replacement on chromatin. Due to its role in chromatin dynamics, it has a role in many cellular processes related to chromatin: DNA replication, DNA damage and repair, transcription initiation and elongation. The redundant NHP6A/B proteins(P11632/…	2	2	0.934852
CPX-3226	Core mediator complex	Plays an essential role in gene expression regulation by acting as a bridge between DNA-binding transcription factors and the RNA polymerase II (RNAPII) transcription machinery, serving as a central scaffold within the pre-initiation complex. The Mediator complex is also targeted by sequence-specific, DNA-binding transcription factors and appears to regulate RNAPII at both the initiation and elon…	21	5	0.691541
CPX-3231	SEA complex	The SEA complex is a vacuole associated complex of eight proteins. One end of the SEA complex is made of the IML1/NPR2/NPR3 trimer (SEACIT), involved in inhibition of TORC1 (CPX-1715, CPX-1716) signaling, while the other end, composed of RTC1/MTC5/SEA4/SEH1/SecEC13 (SEACAT), is involved in the activation of TORC1 signaling. The subcomplexes interact via MTC5. The complex regulates TORC1 signaling…	8	8	0.728331
CPX-3233	GSE complex	GTPase complex that stimulates TORC1 in response to amino acid stimulation. The GSE complex was shown to be localized to late endosomes, and to be required for sorting of GAP1 - a general amino acid permease - to the plasma membrane from endosomes. Regulates exit from rapamycin-induced growth arrest. GSE shares common components with the EGO complex (CPX-3172).	5	3	0.694107
CPX-3234	SCF-Cdc4 ubiquitin ligase complex	SCF-Cdc4 is a member of the SCF (Skp1-Cullin-F-box) E3 ubiquitin ligase family, in which the F-box protein, Cdc4, forms the substrate recognition subunit. It is required for both G1/S and G2/M cell cycle transitions, when it ubiquitinates and targets to degradation its substrates such as SIC1, FAR1, CLN1/2 and CLB6. The active complex may be a homodimer.	5	4	0.65606
CPX-3238	SUMO activating enzyme complex	SUMO activating complex provides an E1-like activity that catalyzes the first step in conjugation of Smt3 (SUMO) to proteins (sumoylation). The activated Smt3 is then transferred to the E2-like SUMO conjugating enzyme Ubc9. In subsequent steps, Smt3 is covalently attached to lysine residues on target proteins by one of the E3-like SUMO ligases that include Siz1, Mms21, Cst9, and Nfi1. Attachment …	2	2	0.903876
CPX-3241	SCF-Grr1 ubiquitin ligase complex	SCF-Grr1 is a member of the SCF (Skp1-Cullin-F-box) E3 ubiquitin ligase family, in which the F-box protein, Grr1, forms the substrate recognition subunit. It is required for the G1/S cell cycle transition, when it ubiquitinates and targets proteins such as CLN1/2 and GIC2 for degradation. It is a central component in glucose-induced signal transduction, regulating the induction of the glucose tra…	5	4	0.66909
CPX-3242	SCF-Mdm30 ubiquitin ligase complex	SCF-Mdm30 is a member of the SCF (Skp1-Cullin-F-box) E3 ubiquitin ligase family, in which the F-box protein, Mdm30, forms the substrate recognition subunit. The complex is required for the degradation of Fzo1 and Gal80, and is thereby involved in mitochondrial fusion and regulation of galactose metabolism. The active complex may be a homodimer.	5	3	0.688066
CPX-3243	SCF-Ufo1 ubiquitin ligase complex	SCF-Ufo1 is a member of the SCF (Skp1-Cullin-F-box) E3 ubiquitin ligase family, in which the F-box protein, Ufo1, forms the substrate recognition subunit. The complex is required for the degradation of HO and Gal80, thereby involved in mating type switching and regulation of galactose metabolism. The complex may form a homodimer.	5	3	0.688066
CPX-3244	SCF-Das1 ubiquitin ligase complex	SCF-Das1 is a member of the SCF (Skp1-Cullin-F-box) E3 ubiquitin ligase family, in which the F-box protein, Das1, forms the substrate recognition subunit. The complex is required for the degradation of MIG2 and Gal80, thereby involved in regulation of galactose metabolism. The complex may form a homodimer.	5	3	0.688066
CPX-3248	Asi ubiquitin ligase complex	The Asi complex resides in the nuclear inner membrane and ubiquitinates proteins to target them for degradation, as part of the endoplasmic reticulum-associated degradation (ERAD) pathway. It targets two types of substrate: misfolded nuclear inner membrane proteins; and proteins that participate in sterol biosynthesis, including ERG11 (lanosterol 14-alpha-demethylase) and NSG1, a regulator of ste…	3	1	NA
CPX-3249	SCF-Met30 ubiquitin ligase complex	SCF-Met30 is a member of the SCF (Skp1-Cullin-F-box) E3 ubiquitin ligase family, in which the F-box protein, Met30, forms the substrate recognition subunit. The complex is required for the ubiquitylation of Met4 and Met32. SCF-Met30 coordinates cell cycle progression with biosynthetic pathways of sulfur-containing metabolites, such as methionine, cysteine, and S-adenosylmethionine. The complex ma…	5	4	0.635657
CPX-325	Glutathione hydrolase complex	Glutathione hydrolase/Glutamine Amidotransferase II complex responsible for glutathione degradation. Both DUG2 and DUG3 are depressed under sulfur limitation conditions. Although neither protein alone can cleave glutathione, the complex degrades glutathione by cleaving of the gamma-glutamyl linkage. DUG3 has the GATase activity, while DUG2 probably acts as a scaffold protein, bringing two DUG3 pr…	2	2	0.711729
CPX-3250	SCF-Dia2 ubiquitin ligase complex	SCF-Dia2 is a member of the SCF (Skp1-Cullin-F-box) E3 ubiquitin ligase family, in which the F-box protein, Dia2, forms the substrate recognition subunit. The complex may form a homodimer. SCF-Dia2 is involved in a number of cellular processes: it has been associated with replication stress response and is considered part of the replisome progression complex responsible for fork stability. CSF-Di…	5	4	0.682363
CPX-3253	SCF-Ylr352w ubiquitin ligase complex	SCF-Ylr362w is a member of the SCF (Skp1-Cullin-F-box) E3 ubiquitin ligase family, in which the F-box protein, Ylr352w, forms the substrate recognition subunit. The cellular role of this complex is unknown. The complex may form a homodimer.	5	4	0.609148
CPX-3254	SCF-Saf1 ubiquitin ligase complex	SCF-Saf1 is a member of the SCF (Skp1-Cullin-F-box) E3 ubiquitin ligase family, in which the F-box protein, Saf1, forms the substrate recognition subunit. The complex is required for the ubiquitylation of Aah1 and several vacuolar/lysosomal enzymes. The complex may form a homodimer.	5	4	0.594512
CPX-3255	SCF-Hrt3 ubiquitin ligase complex	SCF-Hrt3 is a member of the SCF (Skp1-Cullin-F-box) E3 ubiquitin ligase family, in which the F-box protein, Hrt3, forms the substrate recognition subunit. The complex is involved in the cellular response to methylmercury. The complex may form a homodimer.	5	4	0.650574
CPX-3265	Ribosome quality control complex	A 60S ribosomal subunit-associated complex involved in ubiquitin proteasome mediated degradation of polypeptides whose translation is stalled on the ribosome. The abnormal stalled ribosome is recognized and ubiquitinated at one or more specific residues by the E3 ubiquitin ligase HEL2 (Q05580) . Ribosome ubiquitination induces subunit dissociation by the RQT complex. Dissociation of the 40S subun…	6	5	0.756749
CPX-3279	INAC inner membrane assembly complex	Inner membrane assembly complex (INAC) promotes the biogenesis of mitochondrial F1Fo-ATP synthase by facilitating assembly of the peripheral stalk. Loss of INAC function causes dissociation of the F1-domain from the membrane-integral Fo-portion.	2	0	NA
CPX-3281	Mitochondrial proton-transporting ATP synthase complex	Acts to convert the energy of oxidation-reduction reactions of the electron transport chain (respiration) to the phosphorylation of ADP. The synthesis of ATP is coupled to the respiratory chain via the proton potential. The ATP synthase is a molecular motor composed of two separable parts: F1 and F0. The F1 portion contains the catalytic sites for ATP synthesis and protrudes into the mitochondria…	17	16	0.725965
CPX-3284	Nucleolar ribonuclease MRP complex	RNAse MRP is a highly conserved, essential, site-specific endonuclease complex, closely related to RNAse P complex (CPX-1873). Most protein subunits are common between the two complexes, only Snm1 and Rnp1 are unique to MRP, as well as the RNA component NME1. RNAse MRP is involved in rRNA processing in the nucleolus, but during exit from mitosis it also localizes to specialized cytoplasmic P bodi…	10	4	0.795871
CPX-3294	PAN deadenylation complex	PAN is a polyA-binding protein dependent polyA-specific 3' exoribonuclease. It is involved in the regulation of polyA-tail length, shortening it from a default length to transcript specific size. The complex is non-essential, but its deletion results in increased polyA-tail length.	2	2	0.888866
CPX-3297	FUN30 complex	Important roles in heterochromatin silencing and DNA repair. Remodels chromatin at the 5-prime end of genes by sliding promoter-proximal nucleosomes.	1	0	NA
CPX-3298	Telomerase holoenzyme complex	Telomerase is a ribonucleoprotein complex that is essential for maintenance of telomeres. It is a reverse transcriptase that elongates the single-stranded G-rich 3' protruding ends of chromosomal DNA using TLC1 RNA as a template. Est1 and TLC1 are sufficient for telomerase activity in vitro, but in vivo all 4 subunits are required. Although telomerase activity can be detected throughout the cell …	3	1	NA
CPX-334	VPS4 complex	An AAA-ATPase that is probably the main energy-providing system for the membrane deformation and abscission function of the ESCRT machinery consisting of ESCRT-0 (CPX-1622), -I (CPX-940), -II (CPX-1623), -III (CPX-1624) and -IV (this complex) . Required for the dissociation and recycling of ESCRT-III complex subunits from vesicle and plasma membranes as well as the midbody during the final stages…	1	0	NA
CPX-3342	Seipin complex	Required for resulating the size, morphology and content of lipid droplets. Acts to stabilize the contact points between the endoplasmic reticulum and lipid droplet, preventing the equilibration of the two membrane systems and establishing a diffusion barrier. The complex modulates the balance between neutral lipid and phospholipid synthesis and appears to affect the distribution of enzymes invol…	2	0	NA
CPX-335	CLB1-CDC28 kinase complex	Cyclin-dependent protein kinase complex required for the control of the cell cycle at the G2/M (mitosis) transition. Mitotic cyclin-CDKs (M-CDKs) regulate accurate chromosome segregation through mitosis.	2	1	NA
CPX-336	CLB3-CDC28 kinase complex	Cyclin-dependent protein kinase complex required for the control of the cell cycle at the G2/M (mitosis) transition. Mitotic cyclin-CDKs (M-CDKs) regulate accurate chromosome segregation through mitosis.	2	1	NA
CPX-337	CLB4-CDC28 kinase complex	Cyclin-dependent protein kinase complex required for the control of the cell cycle at the G2/M (mitosis) transition. Mitotic cyclin-CDKs (M-CDKs) regulate accurate chromosome segregation through mitosis.	2	2	0.823701
CPX-3384	LAS1 RNA processome complex	Endonuclease responsible for the removal of the second internal transcribed spacer region (ITS2) from 35S pre-ribosomal RNA, located between the 5.8S and 25S rRNA. LAS1 within this complex functions as RNA endonuclease, which cleaves at site C2, yielding a 2‚Ä≤,3‚Ä≤ cyclic phosphate at the 7S pre-rRNA and a hydroxyl group at the 5‚Ä≤ end of the 26S pre-rRNA. Subsequently, GRC3, phosphorylates 26S…	2	2	0.917037
CPX-339	CLB6-CDC28 kinase complex	Cyclin-dependent protein kinase complex required for the control of the cell cycle during S-phase where it is required to activate DNA replication.	2	1	NA
CPX-342	CLN2-CDC28 kinase complex	Cyclin-dependent protein kinase complex required for the control of the cell cycle at the G1/S (start) transition, controlling the trigger of post-Start processes such as spindle pole body duplication, and the initiation of DNA replication. CKS1 is required for activity of CLN-CDC28 complexes. The protein may also play a role in complex stability and substrate recognition.	3	1	NA
CPX-3462	CLA4-BEM1-CDC24 polarity complex	Required for the establishment of cell polarity during the cell division cycle, and essential for bud emergence. Binds directly to activated CDC42 GTPase and is required for orchestrating a cellular gradient of CDC42. The complex assembles in late G1 and BEM1 directly augments the guanine exchange factor (GEF) activity of CDC24, promoting the exchange of CDC42-bound GDP with GTP. BEM1 also increa…	3	3	0.705432
CPX-3503	MIH complex	Role in cytokinesis. May bridge actomyosin ring contraction and septum synthesis, resulting in the coordination of these processes, and leading to plasma membrane ingression and fusion.	3	3	0.610686
CPX-3541	AIM21-TDA2 actin assembly regulator complex	Localizes to actin cortical patches at sites of endocytosis and negatively regulates barbed end F-actin assembly, resulting in the generation of free actin pools. Necessary for efficient endocytosis and balancing the distribution of actin between patches and cables. Interacts with, and may regulate the activity of, the F-actin capping protein complex (CPX-1637).	2	0	NA
CPX-36	Kelch-containing Formin Regulatory Complex	Regulates BNR1 (P40450)-mediated actin cable formation, polarized cell growth, and cytokinesis. Localizes to the bud neck and cortex and binds to the FH2 domain of the formin, displacing BNR1 from the growing ends of actin filaments to control actin cable architecture. Actin cables serve as linear tracks for myosin V-based transport of secretory vesicles, organelles, and daughter-specific transcr…	3	2	0.976669
CPX-361	ATG2-ATG18 complex	Essential for autophagy during nutrient deprivation, a catabolic process that sequesters undesired cellular material into autophagosomes for delivery to lysosomes for degradation. Contributes to nutrition homeostasis and damage control in eukaryotic cells. Functions at a late step of autophagosome formation for efficient completion of sequestration, probably through facilitating recruitment of AT…	2	2	0.747926
CPX-3621	ATR-ATRIP DNA damage-sensing kinase complex	Master regulator of the DNA damage response controlling a signaling cascade required for the maintenance of genomic integrity. Activated by RPA complex (CPX-21)-coated single-stranded DNA at the site of DNA double-strand breaks and stalled replication forks. Appears to control the production of an adequate and balanced pool of deoxyribonucleotides and maintain replication fork stability.	2	1	NA
CPX-3681	SCF-Ydr131c ubiquitin ligase complex	SCF-Ydr131c is a member of the SCF (Skp1-Cullin-F-box) E3 ubiquitin ligase family, in which the F-box protein, YDR131C (Q03899), forms the substrate recognition subunit. The complex may form a homodimer.	5	3	0.688066
CPX-384	CBP3-CBP6 complex	Role in both the efficient synthesis of cytochrome b and protection of the newly synthesized protein from proteolysis. Associates with mitochondrial ribosomes at the polypeptide tunnel exit and is necessary for efficient translation of cytochrome b transcript. Also interacts directly with newly synthesized cytochrome b in an assembly intermediate that is not ribosome bound and coordinates cytochr…	2	2	0.681897
CPX-385	CFD1-NBP35 complex	Scaffold complex that assembles nascent FeS clusters as part of the iron-sulfur cluster (ISC) assembly system, for transfer to FeS-requiring enzymes. NBP35 appears to bind the major portion of FeS clusters in the complex whereas CFD1 enhances this binding and drives the release of FeS to target apo-FeS proteins. The complex appears to have low level ATPase activity.	2	1	NA
CPX-386	TAH18-DRE2 complex	Protein complex that supplies reducing equivalents to the early steps of the cytosolic Fe-S assembly (CIA) pathway and also functions in ribonucleotide reductase cluster assembly, potentially also supplying reducing equivalents to the di-iron cluster. Electrons from NADPH are transferred via FAD and FMN, the two flavin cofactors in TAH18, to the Fe-S cluster(s) in DRE2, which subsequently deliver…	2	2	0.606143
CPX-392	Mitochondrial NIAUFX iron-sulfur cluster assembly complex	Required for the de novo synthesis of iron-sulfur (Fe-S) clusters within mitochondria, which is required for maturation of both mitochondrial and cytoplasmic [2Fe-2S] and [4Fe-4S] proteins. NFS1 provides sulfur for Fe-S cluster assembly by cleaving this atom from the side chain of the substrate L-cysteine and storing it in the form of a persulfide. The ISU1 scaffold protein performs the transient…	6	5	0.596605
CPX-393	Phosphopantothenoylcysteine decarboxylase complex	Catalyses the third step of the coenzyme A (CoA) biosynthetic pathway, namely the decarboxylation of 4'-phosphopantothenoylcysteine to form 4‚Ä≤-phosphopantetheine. May potentially be part of a larger Coenzyme A-synthesizing protein complex (CPX-396) but this is not yet clear. The synthesis of CoA involves the phosphorylation of pantothenate (vitamin B5) to 4'-phosphopantothenate, to which a cyst…	3	2	0.51165
CPX-396	Coenzyme A-synthesizing protein complex	Catalyses multiple steps in the coenzyme A (CoA) biosynthetic pathway, with the CAB3 protein potentially acting as a scaffold to which other enzymes bind. This may be a larger complex, also incorporating the Phosphopantothenoylcysteine decarboxylase complex (CPX-393) but this is not yet clear. The synthesis of CoA involves the phosphorylation of pantothenate (vitamin B5) to 4'-phosphopantothenate…	4	4	0.658445
CPX-397	Atg17-Atg31-Atg29 complex	Scaffolding complex required for the assembly of the preautophagosomal structure (PAS), the first step of autophagosome formation. Constructively present under both growing and starvation conditions. Under conditions of nutrient starvation, it forms a complex with ATG1 and ATG13 to enhance the kinase activity of ATG1 (CPX-1676).	3	0	NA
CPX-416	Glutamyl-tRNA(Gln) amidotransferase complex	Generates glutaminyl-tRNA(Gln) in the mitochondrion. Cytosolic glutamyl-tRNA synthetase (ERS) is imported into mitochondria, where it constitutes the mitochondrial nondiscriminating ERS that generates the mitochondrial misacylated glutamyl-tRNA(Gln) substrate for the Glutamyl-tRNA(Gln) amidotransferase complex. The reaction takes place in the presence of glutamine and ATP through an activated gam…	3	2	0.730603
CPX-417	Glucosidase II complex	Glycoprotein-processing enzyme that successively cleaves the innermost two alpha1,3-linked glucose residues from N-linked oligosaccharides in the endoplasmic reticulum during glycoprotein biogenesis. The enzyme has dual activity, cleaving two alpha1,3-linked glucose residues in succession from Glc2Man9GlcNAc2 (G2M9) to Glc1Man9GlcNAc2 (G1M9) (cleavage-1), and then to Man9GlcNAc2 (M9) (cleavage-2)…	2	2	0.832346
CPX-418	MTQ2-TRM112 eRF1 methyltransferase complex	S-adenosylmethionine-dependent methyltransferase responsible for methylating Gln-182 present in the conserved GGQ motif of the eRF1 subunit of the class 1 peptide chain release factor eRF1-eRF3 complex. Methylation occurs in the presence of GTP. This terminates the translation of nascent peptides in response to the termination codons UAA, UAG and UGA. Uses S-adenosyl L-methionine as methyl donor.	2	2	0.780721
CPX-422	ELG1-RFC complex	Role in sister chromatid cohesion, unloading both unmodified and SUMOylated PCNA from DNA following replication. This is a genome-wide process and follows Okazaki fragment ligation.	5	4	0.774674
CPX-425	Elongation Factor eEF1 complex, variant TEF4	Transports an aminoacylated-tRNA (aa-tRNA) to the ribosomal A-site during the elongation phase of protein synthesis. GTP bound to eEF1A (TEF1/2) is hydrolyzed upon codon-anticodon match between an aa-tRNA in the ribosomal RNA A-site and mRNA bound to the ribosome. Inactive eEF1A-GDP leaves the ribosome and must be recycled to eEF1A-GTP before binding another molecule of aa-tRNA. The guanine nucle…	3	1	NA
CPX-426	PAN1 actin cytoskeleton-regulatory complex	Actin cytoskeleton-regulatory complex which is believed to be required for the internalization of endosomes during actin-coupled endocytosis. The complex links the site of endocytosis to the cell membrane-associated actin cytoskeleton, coordinating ARP2/3 stimulation at the later stages of endocytosis. Present in the late endocytic coat.	3	2	0.853581
CPX-427	Eukaryotic translation initiation factor 2 complex	Delivers initiator methionyl-tRNA to the 40S ribosomal subunit in a eukaryotic translation initiation factor 2 (eIF2).GTP.Met-tRNA(Met) ternary complex. The resulting 43S complex, which also includes eIF3 and eIF1A, binds at or near the 5-prime end of capped eukaryotic messenger RNAs. Recognition of the AUG codon translational start site is accompanied by GTP hydrolysis (stimulated by the eIF5 co…	3	3	0.881309
CPX-429	Eukaryotic translation initiation factor 2B complex	Plays a critical regulatory role in eukaryotic translation initiation. Acts as a guanine nucleotide exchange factor (GEF) catalyzing the exchange of GDP on eIF2-GDP for GTP, thus reactivating eIF2 (CPX-427) and allowing subsequent rounds of translation initiation. This activity is inhibited by the when phosphorylated eIF2 (alpha subunit) binds to eIF2B. Phosphorylation of eIF2 occurs in response …	5	5	0.876158
CPX-43	Sm complex	Essential role in pre-mRNA splicing. Form a heteroheptameric complex on binding to a conserved Sm site [consensus AU(4-6)G] found in single-stranded regions of U1, U2, U4 and U5 snRNAs. U1, U2, U4 and U5 snRNAs are produced in the nucleus by RNA polymerase II and exported to the cytoplasm, where the Sm proteins bind to them and promote the hypermethylation of the N7-monomethyl guanosine cap at th…	7	7	0.799773
CPX-430	Eukaryotic translation initiation factor 4F complex, variant TIF4631	Binds the 5-prime cap of messenger RNAs to recruit mRNA to the ribosome during translation initiation. During cap-dependent translation, eIF4G1 (TIF4631) brings the 5' end of the mRNA in proximity with the helicase eIF4A (TIF1,TIF2) through interactions with eIF4E (CDC33). Facilitates 48S pre-initiation complex formation through interaction with eIF3 (CPX-1831) in the 43S pre-initiation complex. …	3	2	0.88387
CPX-431	Eukaryotic translation initiation factor 4F complex, variant TIF4632	Binds the 5-prime cap of messenger RNAs to recruit mRNA to the ribosome during translation initiation. During cap-dependent translation, eIF4G2 (TIF4632) brings the 5' end of the mRNA in proximity with the helicase eIF4A (TIF1,TIF2) through interactions with eIF4E (CDC33). Facilitates 48S pre-initiation complex formation through interaction with eIF3 (CPX-1831) in the 43S pre-initiation complex. …	3	1	NA
CPX-435	Translation release factor ERF1-ERF3 complex	Required for the termination of protein synthesis which occurs when one of three stop codons (UAA, UAG or UGA) enters the ribosomal A site. ERF1 recognises and binds to a stop codon, the eRF3 GTPase then hydolyses peptidyltransferase RNA before dissociating from the complex.	2	2	0.876486
CPX-44	LSM2-8 complex	The hetero-heptameric complex of seven Lsm proteins (Lsm2-8) affects the processing of small stable RNAs (including tRNAs, rRNAs) and pre-mRNAs in the nucleus. The complex is part of the U6 snRNA, where it binds to the U6 RNA and contributes to stabilizing the U6 snRNA and chaperoning it through the splicing process. The Lsm2-8 complex is thought to pre-exist in the cell and bind to U6 as a compl…	7	7	0.772265
CPX-45	LSM1-7 complex	Lsm1-7 is a complex conserved in all eukaryotes and has similar function to the homohexamer Hfq in bacteria. It is an important part of cytoplasmic mRNA degradation. It preferentially binds oligo-adenylated (but not poly-A) mRNAs at their 3' end and promotes decapping at the 5' end thereby directing the mRNA for degradation through the 5' to 3' pathway. Lsm1-7 in yeast can be isolated as part of …	7	7	0.801651
CPX-46	LSM2-7 complex	Sml2-7 proteins form a complex that is found associated with snR5 and pre-Rnase P in yeast nucleoli. The function of this complex is unclear.	6	6	0.802421
CPX-465	DOM34-HBS1 ribosome dissociation complex	Mediates dissociation of inactive 80S ribosomes associated in a non-translating, inactive pool, for example following stress-induced global shut-down of translation. Binds to the ribosomal A site. GTP hydrolysis, dissociation of HBS1 and accommodation of DOM34 in the ribosome, results in the binding of RLI1 (Q03195) followed by ATP-dependent subunit dissociation. Also plays a role in RNA quality …	2	2	0.779145
CPX-473	TOM40 mitochondrial outer membrane translocase core complex	Core cation-selective high-conductance channel of the mitochondrial outer membrane preprotein translocase, through which nuclear-encoded precursor proteins cross the membrane in an unfolded state. Most mitochondrial proteins are synthesized in the cytosol, imported into mitochondria, sorted to one of the four submitochondrial compartments, where they function, and attain their functional native c…	5	3	0.739492
CPX-474	TOM40 mitochondrial outer membrane translocase holocomplex	Translocase in the outer mitochondrial membrane that mediates the import of precursor protein and mediates inset of some resident outer membrane proteins. Most mitochondrial proteins are synthesized in the cytosol, imported into mitochondria, sorted to one of the four submitochondrial compartments, where they function, and attain their functional native conformation, which is often facilitated by…	7	4	0.791166
CPX-5304	Endoplasmic reticulum snare complex UFE1-USE1-SEC20-SEC22	SNARE complex required for the fusion of retrograde transport vesicles with the endoplasmic reticulum. Mediates membrane fusion through the spontaneous assembly of four complementary SNARE (soluble N-ethylmaleimide-sensitive factor attachment protein receptors) motifs. SNAREs bind to each other in-trans, that is, with SNAREs anchored in each apposed tethered membrane. The assembly process leads t…	4	3	0.644536
CPX-532	Adaptor complex AP-1	Plays a central role in clathrin-coated vesicle formation by coupling coat assembly and cargo collection. Binds short linear motifs on cargo proteins and incorporates them into the clathrin coat of forming vesicles. Mediates the bi-directional transfer of membrane proteins between the trans-Golgi network and the early endosome. Related complexes AP-1 and AP-1R (CPX-533) differ only in the mu chai…	4	3	0.770351
CPX-5321	Endosomal SNARE complex TLG2-VTI1-TLG1-SNC2	SNARE complex required for the fusion of endosomal vesicles with the trans-Golgi network. Mediates membrane fusion through the spontaneous assembly of four complementary SNARE (soluble N-ethylmaleimide-sensitive factor attachment protein receptors) motifs. SNAREs bind to each other in-trans, that is, with SNAREs anchored in each apposed tethered membrane. The assembly process leads to a tight con…	4	4	0.61149
CPX-5322	Endosomal SNARE complex TLG2-VTI1-TLG1-SNC1	SNARE complex required for the fusion of endosomal vesicles with the trans-Golgi network. Mediates membrane fusion through the spontaneous assembly of four complementary SNARE (soluble N-ethylmaleimide-sensitive factor attachment protein receptors) motifs. SNAREs bind to each other in-trans, that is, with SNAREs anchored in each apposed tethered membrane. The assembly process leads to a tight con…	4	3	0.80255
CPX-533	Adaptor complex AP-1R	Plays a central role in clathrin-coated vesicle formation by coupling coat assembly and cargo collection. Binds short linear motifs on cargo proteins and incorporates them into the clathrin coat of forming vesicles. Mediates the bi-directional transfer of membrane proteins between the trans-Golgi network and the early endosome. Related complexes AP-1 (CPX-532) and AP-1R differ only in the mu chai…	4	2	0.690935
CPX-534	Adapter complex AP-2	Probably acts in a clathrin-independent protein sorting pathway. Found at the plasma membrane.	4	4	0.763587
CPX-5341	DBF20-MOB1 kinase complex	Probable role in exit from mitosis during the cell cycle. By parology to DBF2-MOB1 kinase complex (CPX-1683), the complex once activated, translocates to the nucleus where it phosphorylates an unknown protein to dislodge CDC14 (Q00684) from NET1 (P47035), resulting in diffusion of CDC14 throughout the nucleus. Phosphorylates CDC14 on several sites that flank the C-terminal nuclear localization si…	2	1	NA
CPX-535	Adapter complex AP-3	Probably acts in clathrin-independent traffic of membrane proteins from the Golgi apparatus to vacuoles.	4	3	0.711686
CPX-536	cAMP-dependent protein kinase complex variant 1	Inactive form of the cAMP-dependent protein kinase which assembles when cAMP concentrations are low. Exists as a tetramer composed of two catalytic subunits and two regulatory subunits. When cAMP concentrations are high, the nucleotide binds to the inhibitory BCY1 subunits, causing dissociation from, and activation of, the catalytic subunits.	2	2	0.881845
CPX-537	cAMP-dependent protein kinase complex variant 2	Inactive form of the cAMP-dependent protein kinase which assembles when cAMP concentrations are low. Exists as a tetramer composed of two catalytic subunits and two regulatory subunits. When cAMP concentrations are high, the nucleotide binds to the inhibitory BCY1 subunits, causing dissociation from and activation of the catalytic subunits.	2	1	NA
CPX-539	TIM23 mitochondrial inner membrane pre-sequence translocase complex, motor variant	Major pre-protein translocase in the inner membrane of mitochondria, mediates the translocation of N-terminal, positively charged pre-sequence-containing proteins. TIM50 interacts with incoming pre-sequence-carrying pre-proteins as they reach the trans site of the TOM40 complex (CPX-474). Pre-proteins are directed by the intermembrane space-exposed domains of TIM50, and TIM23 to the protein-condu…	9	9	0.733642
CPX-5401	Vacuolar SNARE complex VAM3-VTI1-VAM7-NYV1	SNARE complex required for homotypic vacuole fusion and is important for vacuole formation. SNARE assembly also appears to promote Ca2+ release from the vacuole lumen. Mediates membrane fusion through the spontaneous assembly of four complementary SNARE (soluble N-ethylmaleimide-sensitive factor attachment protein receptors) motifs. SNAREs bind to each other in-trans, that is, with SNAREs anchore…	4	2	0.705332
CPX-5421	Endosomal SNARE complex PEP12-VTI1-SYN8-YKT6	SNARE complex required for transport from the Golgi to endosomes. Mediates membrane fusion through the spontaneous assembly of four complementary SNARE (soluble N-ethylmaleimide-sensitive factor attachment protein receptors) motifs. SNAREs bind to each other in-trans, that is, with SNAREs anchored in each apposed tethered membrane. The assembly process leads to a tight connection between the link…	4	3	0.701202
CPX-5422	Endosomal SNARE complex PEP12-VTI1-TLG1-YKT6	SNARE complex required for transport from the Golgi to endosomes. Mediates membrane fusion through the spontaneous assembly of four complementary SNARE (soluble N-ethylmaleimide-sensitive factor attachment protein receptors) motifs. SNAREs bind to each other in-trans, that is, with SNAREs anchored in each apposed tethered membrane. The assembly process leads to a tight connection between the link…	4	4	0.727865
CPX-5423	Endosomal SNARE complex PEP12-VTI1-TLG1-SNC1	SNARE complex required for transport from the Golgi to endosomes. Mediates membrane fusion through the spontaneous assembly of four complementary SNARE (soluble N-ethylmaleimide-sensitive factor attachment protein receptors) motifs. SNAREs bind to each other in-trans, that is, with SNAREs anchored in each apposed tethered membrane. The assembly process leads to a tight connection between the link…	4	3	0.776977
CPX-5424	Endosomal SNARE complex PEP12-VTI1-SYN8-SNC1	SNARE complex required for transport from the Golgi to endosomes. Mediates membrane fusion through the spontaneous assembly of four complementary SNARE (soluble N-ethylmaleimide-sensitive factor attachment protein receptors) motifs. SNAREs bind to each other in-trans, that is, with SNAREs anchored in each apposed tethered membrane. The assembly process leads to a tight connection between the link…	4	2	0.758001
CPX-544	PCNA homotrimer	Role in DNA replication, repair, cell-cycle control, and chromatin remodeling. Exists as a double back-to-back homotrimeric ring which encircles double-stranded DNA and slides spontaneously across it. Loaded onto at template-primer junctions synthesized on unwound DNA during S phase in an ATP-dependent process by replication factor C (CPX-545), where it recruits replicative DNA polymerases and st…	1	0	NA
CPX-5441	SPO16:ZIP2	Binds both single-stranded and double-stranded DNA; prefers nicked double-stranded DNA and Holliday Junction DNA. Lacks endonuclease activity and may act as a scaffolding complex stabilizing D-loop intermediates	2	0	NA
CPX-5442	ZZS complex	Complex that preferentially binds double-strand break hot spots during meiosis; ZIP2 is critical for complex binding to chromosomes	3	1	NA
CPX-545	DNA replication factor C complex	DNA-dependent ATPase that functions with PCNA (CPX-544) to confer processivity on DNA polymerase delta. RFC uses the energy of ATP binding and hydrolysis to recruit PCNA to DNA, break one clamp interface, and topologically link the clamp to primed template DNA during the duplication of chromosomal DNA prior to cell division. After loading PCNA, RFC then dissociates, allowing PCNA to function with…	5	4	0.845446
CPX-5461	Endosomal SNARE complex PEP12-VTI1-SYN8-SNC2	SNARE complex required for transport from the Golgi to endosomes. Mediates membrane fusion through the spontaneous assembly of four complementary SNARE (soluble N-ethylmaleimide-sensitive factor attachment protein receptors) motifs. SNAREs bind to each other in-trans, that is, with SNAREs anchored in each apposed tethered membrane. The assembly process leads to a tight connection between the link…	4	3	0.598682
CPX-5462	Endosomal SNARE complex PEP12-VTI1-TLG1-SNC2	SNARE complex required for transport from the Golgi to endosomes. Mediates membrane fusion through the spontaneous assembly of four complementary SNARE (soluble N-ethylmaleimide-sensitive factor attachment protein receptors) motifs. SNAREs bind to each other in-trans, that is, with SNAREs anchored in each apposed tethered membrane. The assembly process leads to a tight connection between the link…	4	4	0.616578
CPX-5463	Vesicular SNARE complex SSO1-SEC9-SNC2	An exocytic SNARE complex required for the fusion of post-Golgi secretory vesicles with the plasma membrane and is active primarily in vegetative cells. Mediates membrane fusion through the spontaneous assembly of four complementary SNARE (soluble N-ethylmaleimide-sensitive factor attachment protein receptors) motifs. SNAREs bind to each other in-trans, that is, with SNAREs anchored in each appos…	3	1	NA
CPX-5464	Vesicular SNARE complex SSO1-SPO20-SNC1	SNARE complex required for the fusion of post-Golgi secretory vesicles with the pre-spore membrane. Mediates membrane fusion through the spontaneous assembly of four complementary SNARE (soluble N-ethylmaleimide-sensitive factor attachment protein receptors) motifs. SNAREs bind to each other in-trans, that is, with SNAREs anchored in each apposed tethered membrane. The assembly process leads to a…	3	0	NA
CPX-5465	Vesicular SNARE complex SSO2-SEC9-SNC2	An exocytic SNARE complex required for the fusion of post-Golgi secretory vesicles with the plasma membrane and is active primarily in vegetative cells. Mediates membrane fusion through the spontaneous assembly of four complementary SNARE (soluble N-ethylmaleimide-sensitive factor attachment protein receptors) motifs. SNAREs bind to each other in-trans, that is, with SNAREs anchored in each appos…	3	1	NA
CPX-5466	Vesicular SNARE complex SSO1-SPO20-SNC2	SNARE complex required for the fusion of post-Golgi secretory vesicles with the pre-spore membrane. Mediates membrane fusion through the spontaneous assembly of four complementary SNARE (soluble N-ethylmaleimide-sensitive factor attachment protein receptors) motifs. SNAREs bind to each other in-trans, that is, with SNAREs anchored in each apposed tethered membrane. The assembly process leads to a…	3	1	NA
CPX-548	NDC80 complex	Crucial for the stable kinetochore-microtubule attachments that are needed to sustain the centromere tensions involved in achieving proper chromosome alignment in eukaryotic cells, with a role in chromosome alignment and microtubule-dependent control of MAD1/MAD2 and dynein complexes at kinetochores. Loss-of-function mutation of any of 4 subunits in yeast causes disrupted kinetochore-microtubule …	4	3	0.894831
CPX-5521	Vacuolar SNARE complex SSO1-SEC9-NYV1	SNARE complex required for the fusion of vacuoles with the plasma membrane and is active primarily in vegetative cells. Mediates membrane fusion through the spontaneous assembly of four complementary SNARE (soluble N-ethylmaleimide-sensitive factor attachment protein receptors) motifs. SNAREs bind to each other in-trans, that is, with SNAREs anchored in each apposed tethered membrane. The assembl…	3	0	NA
CPX-554	6-phosphofructokinase complex	Catalyzes the phosphorylation of fructose 6-phosphate to fructose 1,6-bisphosphate in the presence of MgATP, the first irreversible step for glycolysis. The enzyme is stablilized in the presence of Fructose 6-P and exhibits cooperative binding of Fructose 6-P. Its activity is controlled by many allosteric activators and inhibitors (including ATP), showing its crucial role in regulation of glycoly…	2	1	NA
CPX-558	Mitochondrial isocitrate dehydrogenase complex (NAD+)	A tricarboxylic acid cycle enzyme which catalyzes the conversion of threo-Ds-isocitrate to alpha-ketoglutarate and carbon dioxide, important for regulatory control of mitochondrial energy metabolism. Allosterically regulated, activated by citrate and ADP, inhibited by ATP and NADH. Binds specifically and with high affinity to 5'-untranslated regions of yeast mitochondrial mRNAs.	2	2	0.990509
CPX-565	Mitochondrial respiratory chain complex II	Key role in aerobic respiration, in which mitochondrial enzymes accept electrons from electron carriers reduced in glycolysis and the tricarboxylic acid cycle. Catalyzes the oxidation of succinate to fumarate as part of tricarboxylic acid cycle and and transfers the electrons to coenzyme Q of the respiratory chain to form ubiquinol. Under most conditions the electrons are used to reduce oxygen, a…	4	4	0.887515
CPX-567	Mitochondrial respiratory chain complex III	Key role in aerobic respiration, in which mitochondrial enzymes accept electrons from electron carriers reduced in glycolysis and the tricarboxylic acid cycle. Ubiquinol-cytochrome c reductase pumps protons into the intermembrane space, creating an electrochemical gradient. This is achieved by oxidizing ubiquinol (ubihydroquinone) which reacts from the membrane phase, reducing cytochrome c in the…	10	9	0.726341
CPX-568	Chromatin assembly factor 1 complex	Catalyzes de novo assembly of nucleosomes onto newly synthesized DNA, involved in chromatin assembly following both DNA replication and some forms of DNA repair. Binds modified histones H3 and H4 and deposits them as a tetramer, preferentially onto replicating DNA, in a step coupled to the replication process. This is followed by deposition of a pair of dimers of histones H2A and H2B mediated by …	3	1	NA
CPX-571	cAMP-dependent protein kinase complex variant 3	Inactive form of the cAMP-dependent protein kinase which assembles when cAMP concentrations are low. Exists as a tetramer composed of two catalytic subunits and two regulatory subunits. When cAMP concentrations are high, the nucleotide binds to the inhibitory BCY1 subunits, causing dissociation from and activation of the catalytic subunits.	2	1	NA
CPX-572	cAMP-dependent protein kinase complex variant 4	Inactive form of the cAMP-dependent protein kinase which assembles when cAMP concentrations are low. Exists as a tetramer composed of two catalytic subunits and two regulatory subunits. When cAMP concentrations are high, the nucleotide binds to the inhibitory BCY1 subunits, causing dissociation from and activation of the catalytic subunits.	3	2	0.881845
CPX-573	cAMP-dependent protein kinase complex variant 5	Inactive form of the cAMP-dependent protein kinase which assembles when cAMP concentrations are low. Exists as a tetramer composed of two catalytic subunits and two regulatory subunits. When cAMP concentrations are high, the nucleotide binds to the inhibitory BCY1 subunits, causing dissociation from and activation of the catalytic subunits.	3	2	0.881845
CPX-574	cAMP-dependent protein kinase complex variant 6	Inactive form of the cAMP-dependent protein kinase which assembles when cAMP concentrations are low. Exists as a tetramer composed of two catalytic subunits and two regulatory subunits. When cAMP concentrations are high, the nucleotide binds to the inhibitory BCY1 subunits, causing dissociation from and activation of the catalytic subunits.	3	1	NA
CPX-575	Ste12/Dig1/Dig2 transcription regulation complex	Translational repressor complex which binds to the pheromone response elements (PREs; TGAAACR) in mating gene promoters. Upon pheromone stimulation, Fus3 MAPK (P16892) phosphorylates members of the Ste12 complex leading to dissociation and/or conformational change of the complex and to relief of Ste12 repression.	3	1	NA
CPX-576	Tec1/Ste12/Dig1 transcription regulation complex	Translational repressor complex which binds to the filamentation response elements (FREs) on filamentous growth-specific target genes and, at much lower levels, at the pheremone response elements (PREs) of mating genes. Upon pheromone stimulation, Fus3 MAPK (P16892) phosphorylates members of the Ste12 complex leading to dissociation and/or conformational change of the complex and to relief of Ste…	3	1	NA
CPX-579	Carbamoyl-phosphate synthase arginine-specific	Carbamoyl-phosphate synthase is a heterodimer consisting in the CPA1 and CPA2 subunits. CPS catalyzes the formation of carbamoyl phosphate from the ammonia moiety of glutamine, carbonate, and phosphate donated by ATP, as the first step in biosynthetic pathway leading to formation of arginine and/or urea. The small subunit (glutamine amidotransferase) binds and cleaves glutamine and the large subu…	2	2	0.800346
CPX-580	mRNA cap methyltransferase complex	Catalyzes the first step in mRNA cap formation. Consists of two subunits: an RNA 5'-triphosphatase (RTPase) and GTP:mRNA guanylyltransferase (GTase). The GTase subunit (Ceg1) binds to the phosphorylated carboxyl-terminal domain of the largest subunit (CTD-P) of RNA polymerase II, coupling capping with transcription. The subunits form a dimeric structure with 2 parallel tunnels, having at centre c…	2	2	0.710329
CPX-581	Protein kinase CK2 variant 1	CK2 is involved in regulation of cell cycle progression, presumably through phosphorylation of target proteins. CK2 may also have role(s) in inhibiting apoptosis. Phosphorylates serine or threonine residues proximal to acidic amino acids (consensus Ser-Xaa-Xaa-Acidic where acidic residue may be Glu, Asp, pSer or pTYr). Thought to be a dual-specificity kinase in yeast, also able to phosphorylate t…	4	2	0.784985
CPX-582	Trehalose-6-phosphate synthase/phosphatase complex, tps3 variant	Catalyzes the production of trehalose from glucose-6-phosphate and UDP-glucose in a two step process. The Tps1 subunit is a trehalose-6-phosphate synthase (TPS) and catalyses the production of alpha,alpha-trehalose 6-phosphate from UDP-glucose and D-glucose 6-phosphate. Tps2 acts as a trehalose-6-phosphate phosphatase (TPP) to release trehalose as a final product. Tsp3 is a regulatory subunit app…	3	2	0.932963
CPX-583	Trehalose-6-phosphate synthase/phosphatase complex, tsl1 variant	Catalyzes the production of trehalose from glucose-6-phosphate and UDP-glucose in a two step process. The Tps1 subunit is a trehalose-6-phosphate synthase (TPS) and catalyses the production of alpha,alpha-trehalose 6-phosphate from UDP-glucose and D-glucose 6-phosphate. Tps2 acts as a trehalose-6-phosphate phosphatase (TPP) to release trehalose as a final product. Tsl1 is a regulatory subunit and…	3	2	0.932963
CPX-588	Calcineurin complex variant 1	A Ca2+/calmodulin-regulated Ser/Thr protein phosphatase, highly conserved through evolution and a critical component of Ca2+-regulated signaling in a wide range of unicellular and multicellular eukaryotes. Calcineurin is a heterodimer containing a catalytic (A) subunit complexed with an essential regulatory (B) subunit. Calcineurin function requires interaction of both subunits. The catalytic sub…	2	2	0.611186
CPX-590	Calcineurin complex variant 2	A Ca2+/calmodulin-regulated Ser/Thr protein phosphatase, highly conserved through evolution and a critical component of Ca2+-regulated signaling in a wide range of unicellular and multicellular eukaryotes. Calcineurin is a heterodimer containing a catalytic (A) subunit complexed with an essential regulatory (B) subunit. Calcineurin function requires interaction of both subunits. The catalytic sub…	2	1	NA
CPX-599	Nuclear/nucleolar exosome complex, DIS3-RRP6 variant	3-prime to 5-prime exo- and endoribonuclease complex that is involved in RNA maturation and degradation which include the removal of unstable and aberrant transcripts and may also regulate the levels of specific transcripts in response to environmental factors. Restricted to processing linear and circular single-stranded RNAs only. RNAs with complex secondary structures, particularly at the 3-pri…	11	9	0.804484
CPX-603	Cytoplasmic exosome complex, DIS3 variant	3-prime to 5-prime exo- and endoribonuclease complex that is involved in RNA maturation and degradation which include the removal of unstable and aberrant transcripts and may also regulate the levels of specific transcripts in response to environmental factors. Restricted to processing linear and circular single-stranded RNAs only. RNAs with complex secondary structures, particularly at the 3-pri…	10	8	0.804619
CPX-607	Arp2/3 complex	Highly conserved actin regulator that nucleates branched actin networks associated with regions of the plasma membrane and capable of generating protrusive force and resisting mechanical deformation. Purified Arp2/3 complex is inactive but stimulates rapid actin polymerization in the presence of activator proteins, the most potent type being the VCA domain-containing Wiskott-Aldrich syndrome prot…	7	7	0.837484
CPX-608	ADA complex	Chromatin remodelling complex that primarily acetylates nucleosomal histones H3 and H2B. May not participate directly in transcription. ADA2 is thought to potentiate GCN5 catalytic activity and ADA3 to facilitate nucleosomal acetylation and an expanded lysine specificity. Shares the HAT module of ADA2-GCN5-NGG1-SGF29 with the related SAGA complex (CPX-656).	6	4	0.649275
CPX-609	Signal recognition particle	A conserved ribonucleoprotein particle, which includes in its structure a small cytoplasmic RNA (scRNA). In co-translational targeting of membrane and secretory proteins, SRP recognizes signal sequences as soon as they emerge from the ribosomal polypeptide exit tunnel and binds to the ribosome-nascent chain complex (RNC), leading to retardation of peptide elongation. The SRP-RNC complex is target…	6	5	0.762098
CPX-6127	TIM23 mitochondrial inner membrane pre-sequence translocase complex, sort variant	Major pre-protein translocase in the inner membrane of mitochondria, mediates the translocation of N-terminal, positively charged pre-sequence-containing proteins. Proteins in which the charged sequence is followed by a hydrophobic sorting signal are laterally transferred and inserted into the inner membrane.	5	5	0.733504
CPX-636	ISW1b chromatin remodeling complex	ATP-dependent chromatin remodeling complex, however ISW1b has a low affinity for nucleosomes resulting in a loss of nucleosome spacing and sliding activities. Appears to play a role in response to increases in temperature and is required for the transcriptional repression of a number of genes, this set differs from those repressed by ISW1a (CPX-637) with which it shares a catalytic subunit.	3	1	NA
CPX-637	ISW1a chromatin remodeling complex	ATP-dependent chromatin remodeling complex which modulates the structure of chromatin to regulate a variety of cellular processes, including DNA replication, repair, chromosome segregation and transcription. Slides mononucleosomes from the end to the center of DNA and requires the flexible, acidic patch of the histone H4 tail to efficiently dock its translocase on the nucleosome, for stimulating …	2	1	NA
CPX-656	SAGA complex	A transcriptional co-activator complex with histone acetyltransferase activity. Recruited to gene loci by the interaction of TRA1 with specific transcriptional activators, and the bromodomain of GCN5 binds acetylated H3 and H4 N-terminal tails which potentiates cooperative nucleosome acetylation of histone H3 catalysed by the acetylation module. This opens up the chromatin landscape for binding o…	20	18	0.650315
CPX-675	SLIK (SAGA-like) complex	A transcriptional co-activator complex that accompanies Pol II during elongation, preferentially acetylates nucleosomal histones H3 and H2B and subsequently evicts nucleosomes from gene coding regions. Required for growth under stressful conditions to activate transcription of stress-responsive, Pol II-transcribed genes. Plays a role in the yeast retrograde response pathway that is important for …	19	17	0.642542
CPX-684	Mating-type MATalpha2-MATa1 complex	Transcriptional repressor with a role in determining the three cell types of Saccharomyces cerevisiae: the a and alpha haploid cells and the a/alpha diploid cell type. Binds to a 21-base pair DNA sequence, the haploid-specific gene (hsg) operator, to repress transcription of haploid-specific genes and of MATALPHA1 (P0CY06).	2	0	NA
CPX-6864	BOL2-GRX3 iron-sulfur cluster assembly complex	Reversibly binds [Fe2-S2] clusters and appears to play a role in Fe-S cluster assembly and trafficking, and in transferring an intact [Fe2-S2] cluster to an apo acceptor protein. Active in the nucleo-cytoplasmic compartments.	2	1	NA
CPX-6865	BOL2-GRX4 iron-sulfur cluster assembly complex	Reversibly binds [2Fe-2S] clusters and appears to play a role in Fe-S cluster assembly and trafficking, and in transferring an intact [2Fe-2S] cluster to an apo acceptor protein. Active in the nucleo-cytoplasmic compartments.	2	2	0.574319
CPX-692	Mating-type MATalpha2-MCM1 complex	Transcriptional repressor with a role in determining the three cell types of Saccharomyces cerevisiae: the a and alpha haploid cells and the a/alpha diploid cell type. Binds to a 30- or 31-base-pair (bp) a-specific operator DNA, which contains the pseudosymmetric MCM1 16-bp P-box-binding site flanked on either side by alpha2-binding sites, to repress transcription of a-specific genes.	2	1	NA
CPX-6921	GRX4 iron-sulfur cluster assembly homodimer complex	Reversibly binds [2Fe-2S] clusters and appears to play a role in Fe-S cluster assembly and trafficking, and in transferring an intact [2Fe-2S] cluster to an apo acceptor protein. Active in the nucleo-cytoplasmic compartments.	1	0	NA
CPX-6924	GRX3 iron-sulfur cluster assembly homodimer complex	Reversibly binds [2Fe-2S] clusters and appears to play a role in Fe-S cluster assembly and trafficking, and in transferring an intact [2Fe-2S] cluster to an apo acceptor protein. Active in the nucleo-cytoplasmic compartments.	1	0	NA
CPX-6928	BOL1-GRX5 iron-sulfur cluster assembly complex	Reversibly binds [2Fe-2S] clusters and appears to play a role in Fe-S cluster assembly and trafficking, and in transferring an intact [2Fe-2S] cluster to an apo acceptor protein. Active in the nucleo-cytoplasmic compartments.	2	2	0.66101
CPX-693	Mating-type MATalpha1-MCM1 complex	Transcriptional activator with a role in determining the three cell types of Saccharomyces cerevisiae: the a and alpha haploid cells and the a/alpha diploid cell type. Binds P-primeQ promoter elements to activate the expression of alpha-specific genes.	2	1	NA
CPX-6930	BOL3-GRX5 iron-sulfur cluster assembly complex	Reversibly binds [2Fe-2S] clusters and appears to play a role in Fe-S cluster assembly and trafficking, and in transferring an intact [2Fe-2S] cluster to an apo acceptor protein. Active in the nucleo-cytoplasmic compartments.	2	2	0.791967
CPX-6937	GRX7 iron-sulfur cluster assembly homodimer complex	Reversibly binds [2Fe-2S] clusters and appears to play a role in Fe-S cluster assembly and trafficking, and in transferring an intact [2Fe-2S] cluster to an apo acceptor protein. Active in the nucleo-cytoplasmic compartments.	1	0	NA
CPX-695	Adenylyl cyclase complex	An adenylate cyclase complex probably required for an enhanced response of adenylyl cyclase to activated RAS family members. Adenylyl cyclase catalyzes the synthesis of a second messenger, cAMP.	2	2	0.643173
CPX-6957	GRX5 iron-sulfur cluster assembly homodimer complex	Reversibly binds Fe-S clusters and appears to play a role in Fe-S cluster assembly and trafficking. May also participate in the maturation of [4Fe-4S]2+ cluster-containing proteins in a glutathione-independent manner, possibly as a carrier protein to mediate the transfer of preassembled [4Fe-4S]2+ cluster to target proteins. Active in the mitchondria.	1	0	NA
CPX-728	ISW2 chromatin remodeling complex	ATP-dependent chromatin remodeling complex which is required for repression of early meiotic genes during mitotic cell growth. Slides mononucleosomes from the end to the center of DNA and requires the flexible, acidic patch of the histone H4 tail to efficiently dock its translocase on the nucleosome, for stimulating the ATPase activity and inducing nucleosome mobility. Preferentially bind nucleos…	4	2	0.663241
CPX-729	Box C/D snoRNP complex	Small nucleolar ribonucleoprotein particles (snoRNP) with a role in pre-rRNA cleavage and in 2-prime-O-methylation of nucleotides at specific positions in rRNAs, snoRNAs, and other RNAs during maturation. The snoRNA present in the complex guides the site-specific 2-prime-O-ribose methylation by base pairing with the rRNA for 10 to 21 nucleotides immediately 5-prime of box D. The residue targeted …	4	4	0.889357
CPX-734	ISW2 chromatin remodeling complex variant 2	ATP-dependent chromatin remodeling complex which is required for repression of early meiotic genes during mitotic cell growth. Slides mononucleosomes from the end to the center of DNA and requires the flexible, acidic patch of the histone H4 tail to efficiently dock its translocase on the nucleosome, for stimulating the ATPase activity and inducing nucleosome mobility. Preferentially bind nucleos…	2	1	NA
CPX-737	Box H/ACA ribonucleoprotein complex	Pseudouridine synthesis complex that converts uridine into pseudouridine at numerous specific sites within ribosomal RNAs (rRNAs) and spliceosomal small nuclear RNAs (snRNAs), isomerizing the uridine such that the ribose is subsequently attached to C5, instead of the normal N1. Pseudouridine residues may serve to stabilize the conformation of rRNAs.	4	4	0.860985
CPX-756	Anaphase-Promoting core complex	APC, a key regulator of cell cycle progression, is a conserved cullin-RING E3 ubiqutin ligase which facilitates multiubiqutination of cell cycle proteins, including cyclins, so marking them for proteasomal destruction. Generally believed that APC acts as a scaffold that brings E2 enzymes and substrates into close proximity. APC activity is required for metaphase-anaphase transition, mitotic exit,…	13	7	0.709749
CPX-760	Anaphase-Promoting Complex, CDC20 variant	APC, a key regulator of cell cycle progression, is a conserved cullin-RING E3 ubiqutin ligase which facilitates multiubiqutination of cell cycle proteins, including cyclins, so marking them for proteasomal destruction. Generally believed that APC acts as a scaffold that brings E2 enzymes and substrates into close proximity. APC activity is required for metaphase-anaphase transition, mitotic exit,…	14	8	0.679985
CPX-761	Anaphase-Promoting Complex, CDH1 variant	APC, a key regulator of cell cycle progression, is a conserved cullin-RING E3 ubiqutin ligase which facilitates multiubiqutination of cell cycle proteins, including cyclins, so marking them for proteasomal destruction. Generally believed that APC acts as a scaffold that brings E2 enzymes and substrates into close proximity. APC activity is required for metaphase-anaphase transition, mitotic exit,…	14	8	0.685146
CPX-762	Anaphase-Promoting complex AMA1 variant	APC, a key regulator of cell cycle progression, is a conserved cullin-RING E3 ubiqutin ligase which facilitates multiubiqutination of cell cycle proteins, including cyclins, so marking them for proteasomal destruction. Generally believed that APC acts as a scaffold that brings E2 enzymes and substrates into close proximity. APC activity is required for metaphase-anaphase transition, mitotic exit,…	14	7	0.709749
CPX-768	Nuclear origin recognition complex	Protein complex that binds to origin DNA in an ATP-dependent manner and recruits other essential proteins, such as the initiation factors CDC6 (P09119), Cdt1 (P47112), and the presumptive DNA helicase complex MCM (CPX-2944), to the autonomously replicating sequence (ARS) to form a pre-replicative complex before the initiation of DNA replication that occurs in S phase.	6	4	0.841352
CPX-769	Protein kinase CK2 variant 2	CK2 is involved in regulation of cell cycle progression, presumably through phosphorylation of target proteins. CK2 may also have role(s) in inhibiting apoptosis.Phosphorylates serine or threonine residues proximal to acidic amino acids (consensus Ser-Xaa-Xaa-Acidic where acidic residue may be Glu, Asp, pSer or pTYr). Thought to be a dual-specificity kinase in yeast, also able to phosphorylate ty…	3	1	NA
CPX-770	Protein kinase CK2 variant 3	CK2 is involved in regulation of cell cycle progression, presumably through phosphorylation of target proteins. CK2 may also have role(s) in inhibiting apoptosis.Phosphorylates serine or threonine residues proximal to acidic amino acids (consensus Ser-Xaa-Xaa-Acidic where acidic residue may be Glu, Asp, pSer or pTYr). Thought to be a dual-specificity kinase in yeast, also able to phosphorylate ty…	3	2	0.784985
CPX-771	UTP-C complex variant 2	A subcomplex of the 90S preribosome required for early processing of 18S rRNA and 40S ribosome formation.	5	3	0.832198
CPX-772	UTP-C complex variant 1	A subcomplex of the 90S preribosome required for early processing of 18S rRNA and 40S ribosome formation.	6	4	0.800892
CPX-773	UTP-C complex variant 3	A subcomplex of the 90S preribosome required for early processing of 18S rRNA and 40S ribosome formation.	5	4	0.800892
CPX-774	CURI complex variant 1	Plays a role in coupling ribosomal protein gene transcription and ribosomal RNA synthesis and processing. Acts to sequester the ribosomal protein (RP)-specific transcription factor, IFH1, to reduce transcription of RP genes during periods of growth inhibition. Upon growth inhibition, the key regulator of cell growth, TORC1 is inactivated, which leads to rapid release of IFH1 from the RP gene prom…	7	4	0.800892
CPX-775	CURI complex variant 2	Plays a role in coupling ribosomal protein gene transcription and ribosomal RNA synthesis and processing. Acts to sequester the ribosomal protein (RP)-specific transcription factor, IFH1, to reduce transcription of RP genes during periods of growth inhibition. Upon growth inhibition, the key regulator of cell growth, TORC1 is inactivated, which leads to rapid release of IFH1 from the RP gene prom…	6	3	0.832198
CPX-776	CURI complex variant 3	Plays a role in coupling ribosomal protein gene transcription and ribosomal RNA synthesis and processing. Acts to sequester the ribosomal protein (RP)-specific transcription factor, IFH1, to reduce transcription of RP genes during periods of growth inhibition. Upon growth inhibition, the key regulator of cell growth, TORC1 is inactivated, which leads to rapid release of IFH1 from the RP gene prom…	6	4	0.800892
CPX-777	SAS acetyltransferase complex	Histone acetyltransferase (HAT) complex capable of acetylating both free histones and nucleosomes, although the nucleosomal HAT activity of SAS complex is relatively weak. Exclusively acetylates Lys-16 of histone H4 and may provide a barrier to Sir (silent information regulator) proteins that would prevent adjacent euchromatic regions from being transcriptionally inactivated. The complex appears …	3	0	NA
CPX-778	TRM11-TRM112 tRNA (m2G10) methyltransferase complex	S-adenosylmethionine-dependent methyltransferase responsible for the formation of N2-monomethylguanosine at position 10 (m2G10) in yeast cytoplasmic tRNA. The m2G10 is part of the body of the tRNA and is likely involved in tRNA folding and stability. m2G10 is stacked onto the m22G26 nucleotide which is methylated by Trm1 (P15565).	2	2	0.878573
CPX-779	Elongator holoenzyme complex	N-acetyltransferase which acts to form modified wobble uridines in tRNA, such as 5-methoxycarbonylmethyl-uridine (mcm5U), 5-methoxycarbonylmethyl-2-thio-uridine (mcm5s2U), and 5-carbamoylmethyl-uridine (ncm5U). These sites influence the recognition rate and affinity between incoming tRNAs and codons in the A site of the translating ribosome, stablizing transient pausing events thus supporting pro…	6	4	0.738211
CPX-780	Signal recognition particle receptor complex	Mediates the co-translational targeting of membrane and secretory proteins. The signal recognition particle (SRP) binds to 9-12 large hydrophobic residues that constitute the signal sequences of nascent proteins as they emerge from the exit tunnel of the ribosome. The resulting targeting complex, composed of the SRP and the ribosome-nascent chain complex, then docks with the Signal recognition pa…	2	2	0.780622
CPX-781	NatC N-alpha-acetyltransferase complex	N(alpha)-acetyltransferases, NatA (CPX-781), NatB (CPX-782) and NatC, carry out N-terminal acetylation, one of the most common co-translational modifications. Mak3 is the catalytic subunit of NatC. All three subunits are required for NatC activity. NatC substrates are rare but subclasses of proteins with Met-Ile, Met-Leu, Met-Trp, or Met-Phe termini are not acetylated in Mak3 deletion mutants. Al…	3	3	0.624308
CPX-782	NatB N-alpha-acetyltransferase complex	N(alpha)-acetyltransferases, NatA (CPX-783), NatB and NatC (CPX-781), carry out N-terminal acetylation, the covalent attachment of an acetyl group (CH3CO) to the free alpha-amino group (NH3+) at the N-terminal end of a polypeptide, one of the most common co-translational modifications. This changes the electrostatic properties of proteins and therefore protein function, stability and localization…	2	2	0.701104
CPX-783	NatA N-alpha-acetyltransferase complex	N(alpha)-acetyltransferases, NatA, NatB (CPX-783) and NatC (CPX-781), carry out N-terminal acetylation, one of the most common co-translational modifications. NatA is the major Nalpha-terminal acetyltransferase in the yeast cytosol, responsible for the acetylation of serine, alanine, threonine, and glycine. NAT1 anchors to the ribosome and interacts with nascent polypeptides.	3	3	0.768726
CPX-784	Vacuolar transporter chaperone complex	High-molecular-weight integral membrane complex enriched at the vacuolar membrane, but also localizes to other cellular compartments. Vtc proteins have been implicated in several membrane-related processes, such as sorting of H+-translocating ATPases, endocytosis, ER-Golgi trafficking, vacuole fusion, vacuolar polyphosphate homeostasis and the microautophagic scission of vesicles into the vacuola…	4	2	0.845762
CPX-813	Palmitoyltransferase ERF2/SHR5 complex	Palmitoyltransferase complex that catalyzes the palmitoylation of proteins through a two step reaction - the autopalmitoylation of the enzyme to create a palmitoyl-ERF2 intermediate followed by the transfer of the palmitoyl moiety to the RAS substrate. Palmitoyl-CoA serves as the palmitate donor.	2	1	NA
CPX-824	Nuclear pore complex	The nuclear pore complex (NPC) is a large assembly embedded in the nuclear envelope of eukaryotic cells. The yeast nucleus contains approximately 200 NPCs per cell and as the sole site of macromolecular traffic between the nucleus and cytoplasm, the complex provides an important control point for the regulation of gene expression. Inert polymers and small proteins less than 9 nm in diameter or le…	33	18	0.768976
CPX-828	RTG transcription factor complex	Heterodimeric transcription factor involved in the regulation of nuclear genes, such as CIT2, in response to mitochondrial stress. Also essential for peroxisome proliferation. Binds to each of two identical non-E-box core sequences, 5-GGTCAC-3, in the 76-bp regulatory upstream activation sequence element of the CIT2 promoter.	2	1	NA
CPX-863	INO80 chromatin remodeling complex	Chromatin remodeling complex with both DNA-dependent ATPase activity, as well as 3'-5' helicase activity. Mobilizes mononucleosomes in an ATP-dependent manner thus regulating a distinct subset of genes. Also involved in multiple DNA repair pathways by its nucleosome remodeling ability, by regulating the accessibility of DNA repair proteins around the DNA double strand break site and by facilitati…	15	8	0.64209
CPX-867	DBF4-dependent CDC7 kinase complex	Serine/threonine-protein kinase essential for the initiation of DNA replication and commitment of meiotic cells to reductional chromosome segregation in meiosis I. Associates with replication origins where it phosphorylates components of the prereplicative complex including the MCM helicase (CPX-2944). Has post-replicative functions in meiosis and is essential for double-strand break formation an…	2	2	0.879686
CPX-868	FET3-FTR1 high affinity iron permease complex	High affinity iron uptake complex present in the plasma membrane. The complex forms in the endoplasmic reticulum and then traffics to the plasma membrane. Environmental ferric iron (Fe(III), Fe3+) is mobilized by reduction to ferrous ion (Fe(II), Fe2+) by surface metalloreductases such as FRE1 (P32791), followed by oxidation to Fe(III) by FET3. This FET3-bound Fe(III) is the substrate for permeat…	2	1	NA
CPX-869	FET5-FTH1 high affinity iron exporter complex	High-affinity vacuolar exporter complex which transports ferrous iron ions (Fe(II), Fe2+) from the vacuole, the main storage component of intracellular free iron, into the cytoplasm in a low iron environment. The complex forms in the endoplasmic reticulum and then traffics to the vacuolar membrane. Plays a role in the switch from fermentative metabolism to respiratory metabolism.	2	1	NA
CPX-940	ESCRT-I complex	The ESCRT machinery consists of ESCRT-0 (CPX-1622), -I (this complex), -II (CPX-1623), -III (CPX-1624) and -IV (VPS4 complex, CPX-334) and is required for the downregulation of cell-surface receptors and for the final membrane scission step during endocytosis. The ESCRT-I complex directs the lysosomal degradation of ubiquinated transmembrane proteins. Consists of a headpiece attached to a stalk, …	4	3	0.547846
CPX-946	SBF transcription complex	Heteromeric transcription factor, composed of a regulatory subunit SWI6) and a DNA-binding protein (SWI4), that activates gene expression during the G1/S transition of the cell cycle. Binds to a sequence motif called the SCB element (Swi4/6 cell cycle box, CACGAAA) which acts as a late Gl-specific UAS element in genes predominantly involved in budding, and in membrane and cell-wall biosynthesis.	2	1	NA
CPX-950	MBP transcription complex	Heteromeric transcription factor, composed of a regulatory subunit (Swi6) and a DNA-binding protein (Mbp1), that activates gene expression during the G1/S transition of the cell cycle. Binds to a sequence motif called the MCB element (MluI cell cycle box, ACGCGTNA) which acts as a late Gl-specific UAS element in genes predominantly involved in DNA replication and repair .	2	2	0.868509
CPX-956	GET complex	Required for the post-translational delivery of tail-anchored (TA) proteins to the endoplasmic reticulum. GET1 and GET2 act as a membrane receptor for soluble GET3, which recognizes and selectively binds the transmembrane domain of TA proteins in the cytosol, delivered to it by the GET4-GET5 transmembrane domain recognition complex (CPX-1861). Cooperates with the HDEL receptor ERD2 (P18414) to me…	3	2	0.725934
CPX-961	Mitotic spindle assembly checkpoint, MAD1-MAD2 complex	Acts at the spindle checkpoint, in a surveillance mechanism that mediates a delay in the onset of anaphase, until all chromosomes are properly attached to the mitotic or meiotic spindle. Required for the checkpoint response to absence of spindle tension, localising only to unattached kinetochores but not to attached kinetochores that lack tension, and participate in a bipolar orientation defect s…	2	2	0.809116
CPX-962	Mitotic checkpoint complex, CDC20-MAD2 subcomplex	Acts at the spindle checkpoint, in a surveillance mechanism that mediates a metaphase delay, until all chromosomes are properly attached to the mitotic or meiotic spindle, by sequestering Cdc20, thus preventing the activation of the the ubiquitin ligase activity of the anaphase-promoting complex (CPX-760). This ensures all chromosomes are correctly attached in a bipolar fashion to the mitotic spi…	2	2	0.736786
CPX-963	Mitotic checkpoint complex, MAD2-MAD3-BUB3-CDC20	Acts at the spindle checkpoint in a surveillance mechanism that mediates a delay in the onset of anaphase until all chromosomes are properly attached to the mitotic or meiotic spindle by inhibiting the anaphase-promoting complex (CPX-760), an E3 ubquitin ligase complex required for onset of anaphase. The Mitotic checkpoint complex is a more potent inhibitor of the APC/C than Mad2-Cdc20 alone (CPX…	4	3	0.719993
CPX-964	GTPase-Activating Protein BFA1-BUB2 complex	Acts as a two-component GTPase-activating protein for TEM1 (P38987) GTPase, thus regulating a signal transduction cascade, called the mitotic exit network (MEN), which is required for mitotic exit and cytokinesis. The BUB2/BFA1 GAP binds TEM1 GTPase at spindle poles, achieving an asymmetry during mitosis when the spindle is properly positioned, with the complex accumulating on the bud-directed ol…	2	2	0.717632
CPX-977	CDC24-FAR1-Gbetagamma complex	Required for oriented growth of haploid cells in response to a pheromone gradient created by a mating partner of the opposite mating type. Forms at the cell cortex during mating, when a Far1-Cdc24 complex translocates from the nucleus. Recruits Cdc42 (P19073) and Bem1 (P29366) away from the bud site, thus providing the switch from bud growth to polarized growth, enabling the cell to project a shm…	4	3	0.543327
CPX-995	KEOPS complex	Catalyses the transfer of the threonylcarbamoyl-moiety of threonylcarbamoyladenylate (TCA) onto A37 of substrate tRNA in the cytoplasm. The N6-threonylcarbamoyladenosine (t6A) modification is present at position 37 of tRNAs that recognize ANN-codons, with N being any nucleotide, enhancing the codon-anti-codon interaction and is required for recognition of the AUG start codon. The modification is …	5	4	0.714154
CPX-999	MET4-MET28-MET31 sulfur metabolism transcription factor complex	Transcription factor complex regulating sulfur metabolism. MET4 lacks DNA-binding ability and relies on interactions with MET31 and MET32 (Q03081), paralogous proteins that bind the same cis-regulatory element, to activate its targets. MET31 and MET32 are C2H2 zinc finger-containing proteins that act solely as adaptors for recruiting MET4 to promoters, binding to sites with a TGTGGC core. MET28 a…	3	0	NA

## Sheet: pairwise complex interactions
complex_id	complex_name	complex_aliases	complex_description	sac_uniprot_accession_1	sac_uniprot_entry_1	sgd_id_1	sac_systematic_name_1	sac_standard_name_1	sac_description_1	h99_gene_id_1	h99_description_1	sac_uniprot_accession_2	sac_uniprot_entry_2	sgd_id_2	sac_systematic_name_2	sac_standard_name_2	sac_description_2	h99_gene_id_2	h99_description_2	coexp_score
CPX-15	CST complex	-	RPA-like (replication protein A) complex, that has high affinity for telomeric ssDNA. The complex is assembled during late S-G2 and is involved in capping, and thus protecting, single stranded telomeric DNA and preventing chromosomal damage by inhibiting telomerase activity. Plays a role in the regulation of the synthesis of C strand via its interaction with polymerase alpha primase.	P32797	CDC13_YEAST	S000002379	YDL220C	CDC13	Single stranded DNA-binding protein found at TG1-3 telomere G-tails; key roles in regulation of telomerase, telomere end protection, conventional telomere replication; regulates telomere replication through recruitment of specific sub-complexes, essential function is telomere capping; forms homodimer via N-terminus; disruption of dimerization leads to short telomeres; autophagy and proteasome are…	NA	NA	P38960	STN1_YEAST	S000002489	YDR082W	STN1	Telomere end-binding and capping protein; plays a key role with Pol12p in linking telomerase action with completion of lagging strand synthesis, and in a regulatory step required for telomere capping; similar to human Stn1	NA	NA	NA
CPX-15	CST complex	-	RPA-like (replication protein A) complex, that has high affinity for telomeric ssDNA. The complex is assembled during late S-G2 and is involved in capping, and thus protecting, single stranded telomeric DNA and preventing chromosomal damage by inhibiting telomerase activity. Plays a role in the regulation of the synthesis of C strand via its interaction with polymerase alpha primase.	P32797	CDC13_YEAST	S000002379	YDL220C	CDC13	Single stranded DNA-binding protein found at TG1-3 telomere G-tails; key roles in regulation of telomerase, telomere end protection, conventional telomere replication; regulates telomere replication through recruitment of specific sub-complexes, essential function is telomere capping; forms homodimer via N-terminus; disruption of dimerization leads to short telomeres; autophagy and proteasome are…	NA	NA	Q07921	TEN1_YEAST	S000004000	YLR010C	TEN1	Protein that regulates telomeric length; protects telomeric ends in a complex with Cdc13p and Stn1p; similar to human Ten1 which is critical for the telomeric function of the CST (Cdc13p-Stn1p-Ten1p) complex	NA	NA	NA
CPX-15	CST complex	-	RPA-like (replication protein A) complex, that has high affinity for telomeric ssDNA. The complex is assembled during late S-G2 and is involved in capping, and thus protecting, single stranded telomeric DNA and preventing chromosomal damage by inhibiting telomerase activity. Plays a role in the regulation of the synthesis of C strand via its interaction with polymerase alpha primase.	P38960	STN1_YEAST	S000002489	YDR082W	STN1	Telomere end-binding and capping protein; plays a key role with Pol12p in linking telomerase action with completion of lagging strand synthesis, and in a regulatory step required for telomere capping; similar to human Stn1	NA	NA	P32797	CDC13_YEAST	S000002379	YDL220C	CDC13	Single stranded DNA-binding protein found at TG1-3 telomere G-tails; key roles in regulation of telomerase, telomere end protection, conventional telomere replication; regulates telomere replication through recruitment of specific sub-complexes, essential function is telomere capping; forms homodimer via N-terminus; disruption of dimerization leads to short telomeres; autophagy and proteasome are…	NA	NA	NA
CPX-15	CST complex	-	RPA-like (replication protein A) complex, that has high affinity for telomeric ssDNA. The complex is assembled during late S-G2 and is involved in capping, and thus protecting, single stranded telomeric DNA and preventing chromosomal damage by inhibiting telomerase activity. Plays a role in the regulation of the synthesis of C strand via its interaction with polymerase alpha primase.	P38960	STN1_YEAST	S000002489	YDR082W	STN1	Telomere end-binding and capping protein; plays a key role with Pol12p in linking telomerase action with completion of lagging strand synthesis, and in a regulatory step required for telomere capping; similar to human Stn1	NA	NA	Q07921	TEN1_YEAST	S000004000	YLR010C	TEN1	Protein that regulates telomeric length; protects telomeric ends in a complex with Cdc13p and Stn1p; similar to human Ten1 which is critical for the telomeric function of the CST (Cdc13p-Stn1p-Ten1p) complex	NA	NA	NA
CPX-15	CST complex	-	RPA-like (replication protein A) complex, that has high affinity for telomeric ssDNA. The complex is assembled during late S-G2 and is involved in capping, and thus protecting, single stranded telomeric DNA and preventing chromosomal damage by inhibiting telomerase activity. Plays a role in the regulation of the synthesis of C strand via its interaction with polymerase alpha primase.	Q07921	TEN1_YEAST	S000004000	YLR010C	TEN1	Protein that regulates telomeric length; protects telomeric ends in a complex with Cdc13p and Stn1p; similar to human Ten1 which is critical for the telomeric function of the CST (Cdc13p-Stn1p-Ten1p) complex	NA	NA	P32797	CDC13_YEAST	S000002379	YDL220C	CDC13	Single stranded DNA-binding protein found at TG1-3 telomere G-tails; key roles in regulation of telomerase, telomere end protection, conventional telomere replication; regulates telomere replication through recruitment of specific sub-complexes, essential function is telomere capping; forms homodimer via N-terminus; disruption of dimerization leads to short telomeres; autophagy and proteasome are…	NA	NA	NA
CPX-15	CST complex	-	RPA-like (replication protein A) complex, that has high affinity for telomeric ssDNA. The complex is assembled during late S-G2 and is involved in capping, and thus protecting, single stranded telomeric DNA and preventing chromosomal damage by inhibiting telomerase activity. Plays a role in the regulation of the synthesis of C strand via its interaction with polymerase alpha primase.	Q07921	TEN1_YEAST	S000004000	YLR010C	TEN1	Protein that regulates telomeric length; protects telomeric ends in a complex with Cdc13p and Stn1p; similar to human Ten1 which is critical for the telomeric function of the CST (Cdc13p-Stn1p-Ten1p) complex	NA	NA	P38960	STN1_YEAST	S000002489	YDR082W	STN1	Telomere end-binding and capping protein; plays a key role with Pol12p in linking telomerase action with completion of lagging strand synthesis, and in a regulatory step required for telomere capping; similar to human Stn1	NA	NA	NA
CPX-21	Replication protein A complex	-	Single-stranded DNA binding protein complex involved in all processes that involve single-stranded (ss)DNA by binding to and protecting exposed ssDNA from nucleases. Forms a physical platform to recruit other factors to the DNA including those involved in DNA damage signaling, DNA repair, and DNA replication. RPA protects against inappropriate telomere recombination, and upon telomere uncapping, …	P22336	RFA1_YEAST	S000000065	YAR007C	RFA1	Subunit of heterotrimeric Replication Protein A (RPA); RPA is a highly conserved single-stranded DNA binding protein involved in DNA replication, repair, and recombination; RPA protects against inappropriate telomere recombination, and upon telomere uncapping, prevents cell proliferation by a checkpoint-independent pathway; role in DNA catenation/decatenation pathway of chromosome disentangling; …	CNAG_01144	replication factor A1	P26754	RFA2_YEAST	S000005256	YNL312W	RFA2	Subunit of heterotrimeric Replication Protein A (RPA); RPA is a highly conserved single-stranded DNA binding protein involved in DNA replication, repair, and recombination; RPA protects against inappropriate telomere recombination, and upon telomere uncapping, prevents cell proliferation by a checkpoint-independent pathway; in concert with Sgs1p-Top2p-Rmi1p, stimulates DNA catenation/decatenation…	CNAG_01316	replication factor A2	0.872851
CPX-21	Replication protein A complex	-	Single-stranded DNA binding protein complex involved in all processes that involve single-stranded (ss)DNA by binding to and protecting exposed ssDNA from nucleases. Forms a physical platform to recruit other factors to the DNA including those involved in DNA damage signaling, DNA repair, and DNA replication. RPA protects against inappropriate telomere recombination, and upon telomere uncapping, …	P22336	RFA1_YEAST	S000000065	YAR007C	RFA1	Subunit of heterotrimeric Replication Protein A (RPA); RPA is a highly conserved single-stranded DNA binding protein involved in DNA replication, repair, and recombination; RPA protects against inappropriate telomere recombination, and upon telomere uncapping, prevents cell proliferation by a checkpoint-independent pathway; role in DNA catenation/decatenation pathway of chromosome disentangling; …	CNAG_01144	replication factor A1	P26755	RFA3_YEAST	S000003709	YJL173C	RFA3	Subunit of heterotrimeric Replication Protein A (RPA); RPA is a highly conserved single-stranded DNA binding protein complex involved in DNA replication, repair, recombination; RPA protects against inappropriate telomere recombination, and upon telomere uncapping, prevents cell proliferation by a checkpoint-independent pathway; with Sgs1p-Top2p-Rmi1p, stimulates DNA catenation/decatenation activi…	NA	NA	NA
CPX-21	Replication protein A complex	-	Single-stranded DNA binding protein complex involved in all processes that involve single-stranded (ss)DNA by binding to and protecting exposed ssDNA from nucleases. Forms a physical platform to recruit other factors to the DNA including those involved in DNA damage signaling, DNA repair, and DNA replication. RPA protects against inappropriate telomere recombination, and upon telomere uncapping, …	P26754	RFA2_YEAST	S000005256	YNL312W	RFA2	Subunit of heterotrimeric Replication Protein A (RPA); RPA is a highly conserved single-stranded DNA binding protein involved in DNA replication, repair, and recombination; RPA protects against inappropriate telomere recombination, and upon telomere uncapping, prevents cell proliferation by a checkpoint-independent pathway; in concert with Sgs1p-Top2p-Rmi1p, stimulates DNA catenation/decatenation…	CNAG_01316	replication factor A2	P22336	RFA1_YEAST	S000000065	YAR007C	RFA1	Subunit of heterotrimeric Replication Protein A (RPA); RPA is a highly conserved single-stranded DNA binding protein involved in DNA replication, repair, and recombination; RPA protects against inappropriate telomere recombination, and upon telomere uncapping, prevents cell proliferation by a checkpoint-independent pathway; role in DNA catenation/decatenation pathway of chromosome disentangling; …	CNAG_01144	replication factor A1	0.872851
CPX-21	Replication protein A complex	-	Single-stranded DNA binding protein complex involved in all processes that involve single-stranded (ss)DNA by binding to and protecting exposed ssDNA from nucleases. Forms a physical platform to recruit other factors to the DNA including those involved in DNA damage signaling, DNA repair, and DNA replication. RPA protects against inappropriate telomere recombination, and upon telomere uncapping, …	P26754	RFA2_YEAST	S000005256	YNL312W	RFA2	Subunit of heterotrimeric Replication Protein A (RPA); RPA is a highly conserved single-stranded DNA binding protein involved in DNA replication, repair, and recombination; RPA protects against inappropriate telomere recombination, and upon telomere uncapping, prevents cell proliferation by a checkpoint-independent pathway; in concert with Sgs1p-Top2p-Rmi1p, stimulates DNA catenation/decatenation…	CNAG_01316	replication factor A2	P26755	RFA3_YEAST	S000003709	YJL173C	RFA3	Subunit of heterotrimeric Replication Protein A (RPA); RPA is a highly conserved single-stranded DNA binding protein complex involved in DNA replication, repair, recombination; RPA protects against inappropriate telomere recombination, and upon telomere uncapping, prevents cell proliferation by a checkpoint-independent pathway; with Sgs1p-Top2p-Rmi1p, stimulates DNA catenation/decatenation activi…	NA	NA	NA
CPX-21	Replication protein A complex	-	Single-stranded DNA binding protein complex involved in all processes that involve single-stranded (ss)DNA by binding to and protecting exposed ssDNA from nucleases. Forms a physical platform to recruit other factors to the DNA including those involved in DNA damage signaling, DNA repair, and DNA replication. RPA protects against inappropriate telomere recombination, and upon telomere uncapping, …	P26755	RFA3_YEAST	S000003709	YJL173C	RFA3	Subunit of heterotrimeric Replication Protein A (RPA); RPA is a highly conserved single-stranded DNA binding protein complex involved in DNA replication, repair, recombination; RPA protects against inappropriate telomere recombination, and upon telomere uncapping, prevents cell proliferation by a checkpoint-independent pathway; with Sgs1p-Top2p-Rmi1p, stimulates DNA catenation/decatenation activi…	NA	NA	P22336	RFA1_YEAST	S000000065	YAR007C	RFA1	Subunit of heterotrimeric Replication Protein A (RPA); RPA is a highly conserved single-stranded DNA binding protein involved in DNA replication, repair, and recombination; RPA protects against inappropriate telomere recombination, and upon telomere uncapping, prevents cell proliferation by a checkpoint-independent pathway; role in DNA catenation/decatenation pathway of chromosome disentangling; …	CNAG_01144	replication factor A1	NA
CPX-21	Replication protein A complex	-	Single-stranded DNA binding protein complex involved in all processes that involve single-stranded (ss)DNA by binding to and protecting exposed ssDNA from nucleases. Forms a physical platform to recruit other factors to the DNA including those involved in DNA damage signaling, DNA repair, and DNA replication. RPA protects against inappropriate telomere recombination, and upon telomere uncapping, …	P26755	RFA3_YEAST	S000003709	YJL173C	RFA3	Subunit of heterotrimeric Replication Protein A (RPA); RPA is a highly conserved single-stranded DNA binding protein complex involved in DNA replication, repair, recombination; RPA protects against inappropriate telomere recombination, and upon telomere uncapping, prevents cell proliferation by a checkpoint-independent pathway; with Sgs1p-Top2p-Rmi1p, stimulates DNA catenation/decatenation activi…	NA	NA	P26754	RFA2_YEAST	S000005256	YNL312W	RFA2	Subunit of heterotrimeric Replication Protein A (RPA); RPA is a highly conserved single-stranded DNA binding protein involved in DNA replication, repair, and recombination; RPA protects against inappropriate telomere recombination, and upon telomere uncapping, prevents cell proliferation by a checkpoint-independent pathway; in concert with Sgs1p-Top2p-Rmi1p, stimulates DNA catenation/decatenation…	CNAG_01316	replication factor A2	NA
CPX-23	U1 small nuclear ribonucleoprotein complex	-	Non-coding RNA containing complex that is involved in mRNA splicing. U1 snRNP binds to the 5-prime splice site contributing to the formation of the Commitment complex (CPX-1418) during spliceosome assembly. The spliceosome is a highly dynamic structure, assembled by sequential binding and release of the small nuclear RNAs and protein factors which removes intronic sequence from pre-mRNA. After as…	P32605	RU1A_YEAST	S000000323	YBR119W	MUD1	U1 snRNP A protein; homolog of human U1-A; involved in nuclear mRNA splicing	CNAG_06288	RNA binding protein	P33203	PRP40_YEAST	S000001495	YKL012W	PRP40	U1 snRNP protein involved in splicing; interacts with the branchpoint-binding protein during the formation of the second commitment complex	CNAG_06627	pre-mRNA-processing factor 40	0.785992
CPX-23	U1 small nuclear ribonucleoprotein complex	-	Non-coding RNA containing complex that is involved in mRNA splicing. U1 snRNP binds to the 5-prime splice site contributing to the formation of the Commitment complex (CPX-1418) during spliceosome assembly. The spliceosome is a highly dynamic structure, assembled by sequential binding and release of the small nuclear RNAs and protein factors which removes intronic sequence from pre-mRNA. After as…	P32605	RU1A_YEAST	S000000323	YBR119W	MUD1	U1 snRNP A protein; homolog of human U1-A; involved in nuclear mRNA splicing	CNAG_06288	RNA binding protein	P39682	PRP39_YEAST	S000004509	YML046W	PRP39	U1 snRNP protein involved in splicing; contains multiple tetriatricopeptide repeats	NA	NA	NA
CPX-23	U1 small nuclear ribonucleoprotein complex	-	Non-coding RNA containing complex that is involved in mRNA splicing. U1 snRNP binds to the 5-prime splice site contributing to the formation of the Commitment complex (CPX-1418) during spliceosome assembly. The spliceosome is a highly dynamic structure, assembled by sequential binding and release of the small nuclear RNAs and protein factors which removes intronic sequence from pre-mRNA. After as…	P32605	RU1A_YEAST	S000000323	YBR119W	MUD1	U1 snRNP A protein; homolog of human U1-A; involved in nuclear mRNA splicing	CNAG_06288	RNA binding protein	P40018	RSMB_YEAST	S000000831	YER029C	SMB1	Core Sm protein Sm B; part of heteroheptameric complex (with Smd1p, Smd2p, Smd3p, Sme1p, Smx3p, and Smx2p) that is part of the spliceosomal U1, U2, U4, and U5 snRNPs; homolog of human Sm B and Sm B'	CNAG_04840	small nuclear ribonucleoprotein B and B'	0.831986
CPX-23	U1 small nuclear ribonucleoprotein complex	-	Non-coding RNA containing complex that is involved in mRNA splicing. U1 snRNP binds to the 5-prime splice site contributing to the formation of the Commitment complex (CPX-1418) during spliceosome assembly. The spliceosome is a highly dynamic structure, assembled by sequential binding and release of the small nuclear RNAs and protein factors which removes intronic sequence from pre-mRNA. After as…	P32605	RU1A_YEAST	S000000323	YBR119W	MUD1	U1 snRNP A protein; homolog of human U1-A; involved in nuclear mRNA splicing	CNAG_06288	RNA binding protein	P40204	RUXG_YEAST	S000002965	YFL017W-A	SMX2	Core Sm protein Sm G; part of heteroheptameric complex (with Smb1p, Smd1p, Smd2p, Smd3p, Sme1p, and Smx3p) that is part of the spliceosomal U1, U2, U4, and U5 snRNPs; homolog of human Sm G	CNAG_04914	small nuclear ribonucleoprotein G	0.827412
CPX-23	U1 small nuclear ribonucleoprotein complex	-	Non-coding RNA containing complex that is involved in mRNA splicing. U1 snRNP binds to the 5-prime splice site contributing to the formation of the Commitment complex (CPX-1418) during spliceosome assembly. The spliceosome is a highly dynamic structure, assembled by sequential binding and release of the small nuclear RNAs and protein factors which removes intronic sequence from pre-mRNA. After as…	P32605	RU1A_YEAST	S000000323	YBR119W	MUD1	U1 snRNP A protein; homolog of human U1-A; involved in nuclear mRNA splicing	CNAG_06288	RNA binding protein	P43321	SMD3_YEAST	S000004137	YLR147C	SMD3	Core Sm protein Sm D3; part of heteroheptameric complex (with Smb1p, Smd1p, Smd2p, Sme1p, Smx3p, and Smx2p) that is part of the spliceosomal U1, U2, U4, and U5 snRNPs; homolog of human Sm D3	CNAG_04050	small nuclear ribonucleoprotein D3	0.772992
CPX-23	U1 small nuclear ribonucleoprotein complex	-	Non-coding RNA containing complex that is involved in mRNA splicing. U1 snRNP binds to the 5-prime splice site contributing to the formation of the Commitment complex (CPX-1418) during spliceosome assembly. The spliceosome is a highly dynamic structure, assembled by sequential binding and release of the small nuclear RNAs and protein factors which removes intronic sequence from pre-mRNA. After as…	P32605	RU1A_YEAST	S000000323	YBR119W	MUD1	U1 snRNP A protein; homolog of human U1-A; involved in nuclear mRNA splicing	CNAG_06288	RNA binding protein	P53207	SNU71_YEAST	S000003245	YGR013W	SNU71	Component of U1 snRNP required for mRNA splicing via spliceosome; yeast specific, no metazoan counterpart	NA	NA	NA
CPX-23	U1 small nuclear ribonucleoprotein complex	-	Non-coding RNA containing complex that is involved in mRNA splicing. U1 snRNP binds to the 5-prime splice site contributing to the formation of the Commitment complex (CPX-1418) during spliceosome assembly. The spliceosome is a highly dynamic structure, assembled by sequential binding and release of the small nuclear RNAs and protein factors which removes intronic sequence from pre-mRNA. After as…	P32605	RU1A_YEAST	S000000323	YBR119W	MUD1	U1 snRNP A protein; homolog of human U1-A; involved in nuclear mRNA splicing	CNAG_06288	RNA binding protein	P54999	RUXF_YEAST	S000006386	YPR182W	SMX3	Core Sm protein Sm F; part of heteroheptameric complex (with Smb1p, Smd1p, Smd2p, Smd3p, Sme1p, and Smx2p) that is part of the spliceosomal U1, U2, U4, and U5 snRNPs; homolog of human Sm F	CNAG_01198	small nuclear ribonucleoprotein F	0.785925
CPX-23	U1 small nuclear ribonucleoprotein complex	-	Non-coding RNA containing complex that is involved in mRNA splicing. U1 snRNP binds to the 5-prime splice site contributing to the formation of the Commitment complex (CPX-1418) during spliceosome assembly. The spliceosome is a highly dynamic structure, assembled by sequential binding and release of the small nuclear RNAs and protein factors which removes intronic sequence from pre-mRNA. After as…	P32605	RU1A_YEAST	S000000323	YBR119W	MUD1	U1 snRNP A protein; homolog of human U1-A; involved in nuclear mRNA splicing	CNAG_06288	RNA binding protein	Q00539	NAM8_YEAST	S000001128	YHR086W	NAM8	RNA binding protein, component of the U1 snRNP protein; mutants are defective in meiotic recombination and in formation of viable spores, involved in the formation of DSBs through meiosis-specific splicing of REC107 pre-mRNA; Nam8p regulon embraces the meiotic pre-mRNAs of REC107, HFM1, AMA1 SPO22 and PCH2; the putative RNA binding domains RRM2 and RRM3 are required for Nam8p meiotic function	NA	NA	NA
CPX-23	U1 small nuclear ribonucleoprotein complex	-	Non-coding RNA containing complex that is involved in mRNA splicing. U1 snRNP binds to the 5-prime splice site contributing to the formation of the Commitment complex (CPX-1418) during spliceosome assembly. The spliceosome is a highly dynamic structure, assembled by sequential binding and release of the small nuclear RNAs and protein factors which removes intronic sequence from pre-mRNA. After as…	P32605	RU1A_YEAST	S000000323	YBR119W	MUD1	U1 snRNP A protein; homolog of human U1-A; involved in nuclear mRNA splicing	CNAG_06288	RNA binding protein	Q00916	RU17_YEAST	S000001323	YIL061C	SNP1	Component of U1 snRNP required for mRNA splicing via spliceosome; substrate of the arginine methyltransferase Hmt1p; may interact with poly(A) polymerase to regulate polyadenylation; homolog of human U1 70K protein; protein abundance increases in response to DNA replication stress	CNAG_00140	U1 small nuclear ribonucleoprotein 70kDa	0.780911
CPX-23	U1 small nuclear ribonucleoprotein complex	-	Non-coding RNA containing complex that is involved in mRNA splicing. U1 snRNP binds to the 5-prime splice site contributing to the formation of the Commitment complex (CPX-1418) during spliceosome assembly. The spliceosome is a highly dynamic structure, assembled by sequential binding and release of the small nuclear RNAs and protein factors which removes intronic sequence from pre-mRNA. After as…	P32605	RU1A_YEAST	S000000323	YBR119W	MUD1	U1 snRNP A protein; homolog of human U1-A; involved in nuclear mRNA splicing	CNAG_06288	RNA binding protein	Q02260	SMD1_YEAST	S000003306	YGR074W	SMD1	Core Sm protein Sm D1; part of heteroheptameric complex (with Smb1p, Smd2p, Smd3p, Sme1p, Smx3p, and Smx2p) that is part of the spliceosomal U1, U2, U4, and U5 snRNPs; relocalizes to the cytosol in response to hypoxia; homolog of human Sm D1; protein abundance increases in response to DNA replication stress	CNAG_06779	small nuclear ribonucleoprotein D1	0.84936
CPX-23	U1 small nuclear ribonucleoprotein complex	-	Non-coding RNA containing complex that is involved in mRNA splicing. U1 snRNP binds to the 5-prime splice site contributing to the formation of the Commitment complex (CPX-1418) during spliceosome assembly. The spliceosome is a highly dynamic structure, assembled by sequential binding and release of the small nuclear RNAs and protein factors which removes intronic sequence from pre-mRNA. After as…	P32605	RU1A_YEAST	S000000323	YBR119W	MUD1	U1 snRNP A protein; homolog of human U1-A; involved in nuclear mRNA splicing	CNAG_06288	RNA binding protein	Q03776	PRP42_YEAST	S000002643	YDR235W	PRP42	U1 snRNP protein involved in splicing; required for U1 snRNP biogenesis; contains multiple tetriatricopeptide repeats	NA	NA	NA
CPX-23	U1 small nuclear ribonucleoprotein complex	-	Non-coding RNA containing complex that is involved in mRNA splicing. U1 snRNP binds to the 5-prime splice site contributing to the formation of the Commitment complex (CPX-1418) during spliceosome assembly. The spliceosome is a highly dynamic structure, assembled by sequential binding and release of the small nuclear RNAs and protein factors which removes intronic sequence from pre-mRNA. After as…	P32605	RU1A_YEAST	S000000323	YBR119W	MUD1	U1 snRNP A protein; homolog of human U1-A; involved in nuclear mRNA splicing	CNAG_06288	RNA binding protein	Q03782	SNU56_YEAST	S000002648	YDR240C	SNU56	Component of U1 snRNP required for mRNA splicing via spliceosome; yeast specific, no metazoan counterpart; interacts with mRNA in commitment complex	NA	NA	NA
CPX-23	U1 small nuclear ribonucleoprotein complex	-	Non-coding RNA containing complex that is involved in mRNA splicing. U1 snRNP binds to the 5-prime splice site contributing to the formation of the Commitment complex (CPX-1418) during spliceosome assembly. The spliceosome is a highly dynamic structure, assembled by sequential binding and release of the small nuclear RNAs and protein factors which removes intronic sequence from pre-mRNA. After as…	P32605	RU1A_YEAST	S000000323	YBR119W	MUD1	U1 snRNP A protein; homolog of human U1-A; involved in nuclear mRNA splicing	CNAG_06288	RNA binding protein	Q05900	RU1C_YEAST	S000004289	YLR298C	YHC1	Component of the U1 snRNP complex required for pre-mRNA splicing; putative ortholog of human U1C protein, which is involved in formation of a complex between U1 snRNP and the pre-mRNA 5' splice site	CNAG_04494	U1 small nuclear ribonucleoprotein C	0.797341
CPX-23	U1 small nuclear ribonucleoprotein complex	-	Non-coding RNA containing complex that is involved in mRNA splicing. U1 snRNP binds to the 5-prime splice site contributing to the formation of the Commitment complex (CPX-1418) during spliceosome assembly. The spliceosome is a highly dynamic structure, assembled by sequential binding and release of the small nuclear RNAs and protein factors which removes intronic sequence from pre-mRNA. After as…	P32605	RU1A_YEAST	S000000323	YBR119W	MUD1	U1 snRNP A protein; homolog of human U1-A; involved in nuclear mRNA splicing	CNAG_06288	RNA binding protein	Q06217	SMD2_YEAST	S000004265	YLR275W	SMD2	Core Sm protein Sm D2; part of heteroheptameric complex (with Smb1p, Smd1p, Smd3p, Sme1p, Smx3p, and Smx2p) that is part of the spliceosomal U1, U2, U4, and U5 snRNPs; homolog of human Sm D2	CNAG_03814	small nuclear ribonucleoprotein Sm D2%2C small nuclear ribonucleoprotein Sm D2%2C variant	0.753371
CPX-23	U1 small nuclear ribonucleoprotein complex	-	Non-coding RNA containing complex that is involved in mRNA splicing. U1 snRNP binds to the 5-prime splice site contributing to the formation of the Commitment complex (CPX-1418) during spliceosome assembly. The spliceosome is a highly dynamic structure, assembled by sequential binding and release of the small nuclear RNAs and protein factors which removes intronic sequence from pre-mRNA. After as…	P32605	RU1A_YEAST	S000000323	YBR119W	MUD1	U1 snRNP A protein; homolog of human U1-A; involved in nuclear mRNA splicing	CNAG_06288	RNA binding protein	Q06217	SMD2_YEAST	S000004265	YLR275W	SMD2	Core Sm protein Sm D2; part of heteroheptameric complex (with Smb1p, Smd1p, Smd3p, Sme1p, Smx3p, and Smx2p) that is part of the spliceosomal U1, U2, U4, and U5 snRNPs; homolog of human Sm D2	CNAG_03814	small nuclear ribonucleoprotein Sm D2%2C small nuclear ribonucleoprotein Sm D2%2C variant	0.753371
CPX-23	U1 small nuclear ribonucleoprotein complex	-	Non-coding RNA containing complex that is involved in mRNA splicing. U1 snRNP binds to the 5-prime splice site contributing to the formation of the Commitment complex (CPX-1418) during spliceosome assembly. The spliceosome is a highly dynamic structure, assembled by sequential binding and release of the small nuclear RNAs and protein factors which removes intronic sequence from pre-mRNA. After as…	P32605	RU1A_YEAST	S000000323	YBR119W	MUD1	U1 snRNP A protein; homolog of human U1-A; involved in nuclear mRNA splicing	CNAG_06288	RNA binding protein	Q07508	LUC7_YEAST	S000002245	YDL087C	LUC7	Essential protein associated with the U1 snRNP complex; splicing factor involved in recognition of 5' splice site; contains two zinc finger motifs; N-terminal zinc finger binds pre-mRNA; relocalizes to the cytosol in response to hypoxia	CNAG_04465	small nuclear ribonucleoprotein%2C small nuclear ribonucleoprotein%2C variant	0.85633
CPX-23	U1 small nuclear ribonucleoprotein complex	-	Non-coding RNA containing complex that is involved in mRNA splicing. U1 snRNP binds to the 5-prime splice site contributing to the formation of the Commitment complex (CPX-1418) during spliceosome assembly. The spliceosome is a highly dynamic structure, assembled by sequential binding and release of the small nuclear RNAs and protein factors which removes intronic sequence from pre-mRNA. After as…	P32605	RU1A_YEAST	S000000323	YBR119W	MUD1	U1 snRNP A protein; homolog of human U1-A; involved in nuclear mRNA splicing	CNAG_06288	RNA binding protein	Q07508	LUC7_YEAST	S000002245	YDL087C	LUC7	Essential protein associated with the U1 snRNP complex; splicing factor involved in recognition of 5' splice site; contains two zinc finger motifs; N-terminal zinc finger binds pre-mRNA; relocalizes to the cytosol in response to hypoxia	CNAG_04465	small nuclear ribonucleoprotein%2C small nuclear ribonucleoprotein%2C variant	0.85633
CPX-23	U1 small nuclear ribonucleoprotein complex	-	Non-coding RNA containing complex that is involved in mRNA splicing. U1 snRNP binds to the 5-prime splice site contributing to the formation of the Commitment complex (CPX-1418) during spliceosome assembly. The spliceosome is a highly dynamic structure, assembled by sequential binding and release of the small nuclear RNAs and protein factors which removes intronic sequence from pre-mRNA. After as…	P32605	RU1A_YEAST	S000000323	YBR119W	MUD1	U1 snRNP A protein; homolog of human U1-A; involved in nuclear mRNA splicing	CNAG_06288	RNA binding protein	Q12330	RUXE_YEAST	S000005685	YOR159C	SME1	Core Sm protein Sm E; part of heteroheptameric complex (with Smb1p, Smd1p, Smd2p, Smd3p, Smx3p, and Smx2p) that is part of the spliceosomal U1, U2, U4, and U5 snRNPs; homolog of human Sm E	CNAG_04155	small nuclear ribonucleoprotein E	0.756495
CPX-23	U1 small nuclear ribonucleoprotein complex	-	Non-coding RNA containing complex that is involved in mRNA splicing. U1 snRNP binds to the 5-prime splice site contributing to the formation of the Commitment complex (CPX-1418) during spliceosome assembly. The spliceosome is a highly dynamic structure, assembled by sequential binding and release of the small nuclear RNAs and protein factors which removes intronic sequence from pre-mRNA. After as…	P33203	PRP40_YEAST	S000001495	YKL012W	PRP40	U1 snRNP protein involved in splicing; interacts with the branchpoint-binding protein during the formation of the second commitment complex	CNAG_06627	pre-mRNA-processing factor 40	P32605	RU1A_YEAST	S000000323	YBR119W	MUD1	U1 snRNP A protein; homolog of human U1-A; involved in nuclear mRNA splicing	CNAG_06288	RNA binding protein	0.785992
CPX-23	U1 small nuclear ribonucleoprotein complex	-	Non-coding RNA containing complex that is involved in mRNA splicing. U1 snRNP binds to the 5-prime splice site contributing to the formation of the Commitment complex (CPX-1418) during spliceosome assembly. The spliceosome is a highly dynamic structure, assembled by sequential binding and release of the small nuclear RNAs and protein factors which removes intronic sequence from pre-mRNA. After as…	P33203	PRP40_YEAST	S000001495	YKL012W	PRP40	U1 snRNP protein involved in splicing; interacts with the branchpoint-binding protein during the formation of the second commitment complex	CNAG_06627	pre-mRNA-processing factor 40	P39682	PRP39_YEAST	S000004509	YML046W	PRP39	U1 snRNP protein involved in splicing; contains multiple tetriatricopeptide repeats	NA	NA	NA
CPX-23	U1 small nuclear ribonucleoprotein complex	-	Non-coding RNA containing complex that is involved in mRNA splicing. U1 snRNP binds to the 5-prime splice site contributing to the formation of the Commitment complex (CPX-1418) during spliceosome assembly. The spliceosome is a highly dynamic structure, assembled by sequential binding and release of the small nuclear RNAs and protein factors which removes intronic sequence from pre-mRNA. After as…	P33203	PRP40_YEAST	S000001495	YKL012W	PRP40	U1 snRNP protein involved in splicing; interacts with the branchpoint-binding protein during the formation of the second commitment complex	CNAG_06627	pre-mRNA-processing factor 40	P40018	RSMB_YEAST	S000000831	YER029C	SMB1	Core Sm protein Sm B; part of heteroheptameric complex (with Smd1p, Smd2p, Smd3p, Sme1p, Smx3p, and Smx2p) that is part of the spliceosomal U1, U2, U4, and U5 snRNPs; homolog of human Sm B and Sm B'	CNAG_04840	small nuclear ribonucleoprotein B and B'	0.691624
CPX-23	U1 small nuclear ribonucleoprotein complex	-	Non-coding RNA containing complex that is involved in mRNA splicing. U1 snRNP binds to the 5-prime splice site contributing to the formation of the Commitment complex (CPX-1418) during spliceosome assembly. The spliceosome is a highly dynamic structure, assembled by sequential binding and release of the small nuclear RNAs and protein factors which removes intronic sequence from pre-mRNA. After as…	P33203	PRP40_YEAST	S000001495	YKL012W	PRP40	U1 snRNP protein involved in splicing; interacts with the branchpoint-binding protein during the formation of the second commitment complex	CNAG_06627	pre-mRNA-processing factor 40	P40204	RUXG_YEAST	S000002965	YFL017W-A	SMX2	Core Sm protein Sm G; part of heteroheptameric complex (with Smb1p, Smd1p, Smd2p, Smd3p, Sme1p, and Smx3p) that is part of the spliceosomal U1, U2, U4, and U5 snRNPs; homolog of human Sm G	CNAG_04914	small nuclear ribonucleoprotein G	0.693778
CPX-23	U1 small nuclear ribonucleoprotein complex	-	Non-coding RNA containing complex that is involved in mRNA splicing. U1 snRNP binds to the 5-prime splice site contributing to the formation of the Commitment complex (CPX-1418) during spliceosome assembly. The spliceosome is a highly dynamic structure, assembled by sequential binding and release of the small nuclear RNAs and protein factors which removes intronic sequence from pre-mRNA. After as…	P33203	PRP40_YEAST	S000001495	YKL012W	PRP40	U1 snRNP protein involved in splicing; interacts with the branchpoint-binding protein during the formation of the second commitment complex	CNAG_06627	pre-mRNA-processing factor 40	P43321	SMD3_YEAST	S000004137	YLR147C	SMD3	Core Sm protein Sm D3; part of heteroheptameric complex (with Smb1p, Smd1p, Smd2p, Sme1p, Smx3p, and Smx2p) that is part of the spliceosomal U1, U2, U4, and U5 snRNPs; homolog of human Sm D3	CNAG_04050	small nuclear ribonucleoprotein D3	0.764194
CPX-23	U1 small nuclear ribonucleoprotein complex	-	Non-coding RNA containing complex that is involved in mRNA splicing. U1 snRNP binds to the 5-prime splice site contributing to the formation of the Commitment complex (CPX-1418) during spliceosome assembly. The spliceosome is a highly dynamic structure, assembled by sequential binding and release of the small nuclear RNAs and protein factors which removes intronic sequence from pre-mRNA. After as…	P33203	PRP40_YEAST	S000001495	YKL012W	PRP40	U1 snRNP protein involved in splicing; interacts with the branchpoint-binding protein during the formation of the second commitment complex	CNAG_06627	pre-mRNA-processing factor 40	P53207	SNU71_YEAST	S000003245	YGR013W	SNU71	Component of U1 snRNP required for mRNA splicing via spliceosome; yeast specific, no metazoan counterpart	NA	NA	NA
CPX-23	U1 small nuclear ribonucleoprotein complex	-	Non-coding RNA containing complex that is involved in mRNA splicing. U1 snRNP binds to the 5-prime splice site contributing to the formation of the Commitment complex (CPX-1418) during spliceosome assembly. The spliceosome is a highly dynamic structure, assembled by sequential binding and release of the small nuclear RNAs and protein factors which removes intronic sequence from pre-mRNA. After as…	P33203	PRP40_YEAST	S000001495	YKL012W	PRP40	U1 snRNP protein involved in splicing; interacts with the branchpoint-binding protein during the formation of the second commitment complex	CNAG_06627	pre-mRNA-processing factor 40	P54999	RUXF_YEAST	S000006386	YPR182W	SMX3	Core Sm protein Sm F; part of heteroheptameric complex (with Smb1p, Smd1p, Smd2p, Smd3p, Sme1p, and Smx2p) that is part of the spliceosomal U1, U2, U4, and U5 snRNPs; homolog of human Sm F	CNAG_01198	small nuclear ribonucleoprotein F	0.65413
CPX-23	U1 small nuclear ribonucleoprotein complex	-	Non-coding RNA containing complex that is involved in mRNA splicing. U1 snRNP binds to the 5-prime splice site contributing to the formation of the Commitment complex (CPX-1418) during spliceosome assembly. The spliceosome is a highly dynamic structure, assembled by sequential binding and release of the small nuclear RNAs and protein factors which removes intronic sequence from pre-mRNA. After as…	P33203	PRP40_YEAST	S000001495	YKL012W	PRP40	U1 snRNP protein involved in splicing; interacts with the branchpoint-binding protein during the formation of the second commitment complex	CNAG_06627	pre-mRNA-processing factor 40	Q00539	NAM8_YEAST	S000001128	YHR086W	NAM8	RNA binding protein, component of the U1 snRNP protein; mutants are defective in meiotic recombination and in formation of viable spores, involved in the formation of DSBs through meiosis-specific splicing of REC107 pre-mRNA; Nam8p regulon embraces the meiotic pre-mRNAs of REC107, HFM1, AMA1 SPO22 and PCH2; the putative RNA binding domains RRM2 and RRM3 are required for Nam8p meiotic function	NA	NA	NA
CPX-23	U1 small nuclear ribonucleoprotein complex	-	Non-coding RNA containing complex that is involved in mRNA splicing. U1 snRNP binds to the 5-prime splice site contributing to the formation of the Commitment complex (CPX-1418) during spliceosome assembly. The spliceosome is a highly dynamic structure, assembled by sequential binding and release of the small nuclear RNAs and protein factors which removes intronic sequence from pre-mRNA. After as…	P33203	PRP40_YEAST	S000001495	YKL012W	PRP40	U1 snRNP protein involved in splicing; interacts with the branchpoint-binding protein during the formation of the second commitment complex	CNAG_06627	pre-mRNA-processing factor 40	Q00916	RU17_YEAST	S000001323	YIL061C	SNP1	Component of U1 snRNP required for mRNA splicing via spliceosome; substrate of the arginine methyltransferase Hmt1p; may interact with poly(A) polymerase to regulate polyadenylation; homolog of human U1 70K protein; protein abundance increases in response to DNA replication stress	CNAG_00140	U1 small nuclear ribonucleoprotein 70kDa	0.82904
CPX-23	U1 small nuclear ribonucleoprotein complex	-	Non-coding RNA containing complex that is involved in mRNA splicing. U1 snRNP binds to the 5-prime splice site contributing to the formation of the Commitment complex (CPX-1418) during spliceosome assembly. The spliceosome is a highly dynamic structure, assembled by sequential binding and release of the small nuclear RNAs and protein factors which removes intronic sequence from pre-mRNA. After as…	P33203	PRP40_YEAST	S000001495	YKL012W	PRP40	U1 snRNP protein involved in splicing; interacts with the branchpoint-binding protein during the formation of the second commitment complex	CNAG_06627	pre-mRNA-processing factor 40	Q02260	SMD1_YEAST	S000003306	YGR074W	SMD1	Core Sm protein Sm D1; part of heteroheptameric complex (with Smb1p, Smd2p, Smd3p, Sme1p, Smx3p, and Smx2p) that is part of the spliceosomal U1, U2, U4, and U5 snRNPs; relocalizes to the cytosol in response to hypoxia; homolog of human Sm D1; protein abundance increases in response to DNA replication stress	CNAG_06779	small nuclear ribonucleoprotein D1	0.704778
CPX-23	U1 small nuclear ribonucleoprotein complex	-	Non-coding RNA containing complex that is involved in mRNA splicing. U1 snRNP binds to the 5-prime splice site contributing to the formation of the Commitment complex (CPX-1418) during spliceosome assembly. The spliceosome is a highly dynamic structure, assembled by sequential binding and release of the small nuclear RNAs and protein factors which removes intronic sequence from pre-mRNA. After as…	P33203	PRP40_YEAST	S000001495	YKL012W	PRP40	U1 snRNP protein involved in splicing; interacts with the branchpoint-binding protein during the formation of the second commitment complex	CNAG_06627	pre-mRNA-processing factor 40	Q03776	PRP42_YEAST	S000002643	YDR235W	PRP42	U1 snRNP protein involved in splicing; required for U1 snRNP biogenesis; contains multiple tetriatricopeptide repeats	NA	NA	NA
CPX-23	U1 small nuclear ribonucleoprotein complex	-	Non-coding RNA containing complex that is involved in mRNA splicing. U1 snRNP binds to the 5-prime splice site contributing to the formation of the Commitment complex (CPX-1418) during spliceosome assembly. The spliceosome is a highly dynamic structure, assembled by sequential binding and release of the small nuclear RNAs and protein factors which removes intronic sequence from pre-mRNA. After as…	P33203	PRP40_YEAST	S000001495	YKL012W	PRP40	U1 snRNP protein involved in splicing; interacts with the branchpoint-binding protein during the formation of the second commitment complex	CNAG_06627	pre-mRNA-processing factor 40	Q03782	SNU56_YEAST	S000002648	YDR240C	SNU56	Component of U1 snRNP required for mRNA splicing via spliceosome; yeast specific, no metazoan counterpart; interacts with mRNA in commitment complex	NA	NA	NA
CPX-23	U1 small nuclear ribonucleoprotein complex	-	Non-coding RNA containing complex that is involved in mRNA splicing. U1 snRNP binds to the 5-prime splice site contributing to the formation of the Commitment complex (CPX-1418) during spliceosome assembly. The spliceosome is a highly dynamic structure, assembled by sequential binding and release of the small nuclear RNAs and protein factors which removes intronic sequence from pre-mRNA. After as…	P33203	PRP40_YEAST	S000001495	YKL012W	PRP40	U1 snRNP protein involved in splicing; interacts with the branchpoint-binding protein during the formation of the second commitment complex	CNAG_06627	pre-mRNA-processing factor 40	Q05900	RU1C_YEAST	S000004289	YLR298C	YHC1	Component of the U1 snRNP complex required for pre-mRNA splicing; putative ortholog of human U1C protein, which is involved in formation of a complex between U1 snRNP and the pre-mRNA 5' splice site	CNAG_04494	U1 small nuclear ribonucleoprotein C	0.747288
CPX-23	U1 small nuclear ribonucleoprotein complex	-	Non-coding RNA containing complex that is involved in mRNA splicing. U1 snRNP binds to the 5-prime splice site contributing to the formation of the Commitment complex (CPX-1418) during spliceosome assembly. The spliceosome is a highly dynamic structure, assembled by sequential binding and release of the small nuclear RNAs and protein factors which removes intronic sequence from pre-mRNA. After as…	P33203	PRP40_YEAST	S000001495	YKL012W	PRP40	U1 snRNP protein involved in splicing; interacts with the branchpoint-binding protein during the formation of the second commitment complex	CNAG_06627	pre-mRNA-processing factor 40	Q06217	SMD2_YEAST	S000004265	YLR275W	SMD2	Core Sm protein Sm D2; part of heteroheptameric complex (with Smb1p, Smd1p, Smd3p, Sme1p, Smx3p, and Smx2p) that is part of the spliceosomal U1, U2, U4, and U5 snRNPs; homolog of human Sm D2	CNAG_03814	small nuclear ribonucleoprotein Sm D2%2C small nuclear ribonucleoprotein Sm D2%2C variant	0.636862
CPX-23	U1 small nuclear ribonucleoprotein complex	-	Non-coding RNA containing complex that is involved in mRNA splicing. U1 snRNP binds to the 5-prime splice site contributing to the formation of the Commitment complex (CPX-1418) during spliceosome assembly. The spliceosome is a highly dynamic structure, assembled by sequential binding and release of the small nuclear RNAs and protein factors which removes intronic sequence from pre-mRNA. After as…	P33203	PRP40_YEAST	S000001495	YKL012W	PRP40	U1 snRNP protein involved in splicing; interacts with the branchpoint-binding protein during the formation of the second commitment complex	CNAG_06627	pre-mRNA-processing factor 40	Q06217	SMD2_YEAST	S000004265	YLR275W	SMD2	Core Sm protein Sm D2; part of heteroheptameric complex (with Smb1p, Smd1p, Smd3p, Sme1p, Smx3p, and Smx2p) that is part of the spliceosomal U1, U2, U4, and U5 snRNPs; homolog of human Sm D2	CNAG_03814	small nuclear ribonucleoprotein Sm D2%2C small nuclear ribonucleoprotein Sm D2%2C variant	0.636862
CPX-23	U1 small nuclear ribonucleoprotein complex	-	Non-coding RNA containing complex that is involved in mRNA splicing. U1 snRNP binds to the 5-prime splice site contributing to the formation of the Commitment complex (CPX-1418) during spliceosome assembly. The spliceosome is a highly dynamic structure, assembled by sequential binding and release of the small nuclear RNAs and protein factors which removes intronic sequence from pre-mRNA. After as…	P33203	PRP40_YEAST	S000001495	YKL012W	PRP40	U1 snRNP protein involved in splicing; interacts with the branchpoint-binding protein during the formation of the second commitment complex	CNAG_06627	pre-mRNA-processing factor 40	Q07508	LUC7_YEAST	S000002245	YDL087C	LUC7	Essential protein associated with the U1 snRNP complex; splicing factor involved in recognition of 5' splice site; contains two zinc finger motifs; N-terminal zinc finger binds pre-mRNA; relocalizes to the cytosol in response to hypoxia	CNAG_04465	small nuclear ribonucleoprotein%2C small nuclear ribonucleoprotein%2C variant	0.835873
CPX-23	U1 small nuclear ribonucleoprotein complex	-	Non-coding RNA containing complex that is involved in mRNA splicing. U1 snRNP binds to the 5-prime splice site contributing to the formation of the Commitment complex (CPX-1418) during spliceosome assembly. The spliceosome is a highly dynamic structure, assembled by sequential binding and release of the small nuclear RNAs and protein factors which removes intronic sequence from pre-mRNA. After as…	P33203	PRP40_YEAST	S000001495	YKL012W	PRP40	U1 snRNP protein involved in splicing; interacts with the branchpoint-binding protein during the formation of the second commitment complex	CNAG_06627	pre-mRNA-processing factor 40	Q07508	LUC7_YEAST	S000002245	YDL087C	LUC7	Essential protein associated with the U1 snRNP complex; splicing factor involved in recognition of 5' splice site; contains two zinc finger motifs; N-terminal zinc finger binds pre-mRNA; relocalizes to the cytosol in response to hypoxia	CNAG_04465	small nuclear ribonucleoprotein%2C small nuclear ribonucleoprotein%2C variant	0.835873
CPX-23	U1 small nuclear ribonucleoprotein complex	-	Non-coding RNA containing complex that is involved in mRNA splicing. U1 snRNP binds to the 5-prime splice site contributing to the formation of the Commitment complex (CPX-1418) during spliceosome assembly. The spliceosome is a highly dynamic structure, assembled by sequential binding and release of the small nuclear RNAs and protein factors which removes intronic sequence from pre-mRNA. After as…	P33203	PRP40_YEAST	S000001495	YKL012W	PRP40	U1 snRNP protein involved in splicing; interacts with the branchpoint-binding protein during the formation of the second commitment complex	CNAG_06627	pre-mRNA-processing factor 40	Q12330	RUXE_YEAST	S000005685	YOR159C	SME1	Core Sm protein Sm E; part of heteroheptameric complex (with Smb1p, Smd1p, Smd2p, Smd3p, Smx3p, and Smx2p) that is part of the spliceosomal U1, U2, U4, and U5 snRNPs; homolog of human Sm E	CNAG_04155	small nuclear ribonucleoprotein E	0.63845
CPX-23	U1 small nuclear ribonucleoprotein complex	-	Non-coding RNA containing complex that is involved in mRNA splicing. U1 snRNP binds to the 5-prime splice site contributing to the formation of the Commitment complex (CPX-1418) during spliceosome assembly. The spliceosome is a highly dynamic structure, assembled by sequential binding and release of the small nuclear RNAs and protein factors which removes intronic sequence from pre-mRNA. After as…	P39682	PRP39_YEAST	S000004509	YML046W	PRP39	U1 snRNP protein involved in splicing; contains multiple tetriatricopeptide repeats	NA	NA	P32605	RU1A_YEAST	S000000323	YBR119W	MUD1	U1 snRNP A protein; homolog of human U1-A; involved in nuclear mRNA splicing	CNAG_06288	RNA binding protein	NA
CPX-23	U1 small nuclear ribonucleoprotein complex	-	Non-coding RNA containing complex that is involved in mRNA splicing. U1 snRNP binds to the 5-prime splice site contributing to the formation of the Commitment complex (CPX-1418) during spliceosome assembly. The spliceosome is a highly dynamic structure, assembled by sequential binding and release of the small nuclear RNAs and protein factors which removes intronic sequence from pre-mRNA. After as…	P39682	PRP39_YEAST	S000004509	YML046W	PRP39	U1 snRNP protein involved in splicing; contains multiple tetriatricopeptide repeats	NA	NA	P33203	PRP40_YEAST	S000001495	YKL012W	PRP40	U1 snRNP protein involved in splicing; interacts with the branchpoint-binding protein during the formation of the second commitment complex	CNAG_06627	pre-mRNA-processing factor 40	NA
CPX-23	U1 small nuclear ribonucleoprotein complex	-	Non-coding RNA containing complex that is involved in mRNA splicing. U1 snRNP binds to the 5-prime splice site contributing to the formation of the Commitment complex (CPX-1418) during spliceosome assembly. The spliceosome is a highly dynamic structure, assembled by sequential binding and release of the small nuclear RNAs and protein factors which removes intronic sequence from pre-mRNA. After as…	P39682	PRP39_YEAST	S000004509	YML046W	PRP39	U1 snRNP protein involved in splicing; contains multiple tetriatricopeptide repeats	NA	NA	P40018	RSMB_YEAST	S000000831	YER029C	SMB1	Core Sm protein Sm B; part of heteroheptameric complex (with Smd1p, Smd2p, Smd3p, Sme1p, Smx3p, and Smx2p) that is part of the spliceosomal U1, U2, U4, and U5 snRNPs; homolog of human Sm B and Sm B'	CNAG_04840	small nuclear ribonucleoprotein B and B'	NA
CPX-23	U1 small nuclear ribonucleoprotein complex	-	Non-coding RNA containing complex that is involved in mRNA splicing. U1 snRNP binds to the 5-prime splice site contributing to the formation of the Commitment complex (CPX-1418) during spliceosome assembly. The spliceosome is a highly dynamic structure, assembled by sequential binding and release of the small nuclear RNAs and protein factors which removes intronic sequence from pre-mRNA. After as…	P39682	PRP39_YEAST	S000004509	YML046W	PRP39	U1 snRNP protein involved in splicing; contains multiple tetriatricopeptide repeats	NA	NA	P40204	RUXG_YEAST	S000002965	YFL017W-A	SMX2	Core Sm protein Sm G; part of heteroheptameric complex (with Smb1p, Smd1p, Smd2p, Smd3p, Sme1p, and Smx3p) that is part of the spliceosomal U1, U2, U4, and U5 snRNPs; homolog of human Sm G	CNAG_04914	small nuclear ribonucleoprotein G	NA
CPX-23	U1 small nuclear ribonucleoprotein complex	-	Non-coding RNA containing complex that is involved in mRNA splicing. U1 snRNP binds to the 5-prime splice site contributing to the formation of the Commitment complex (CPX-1418) during spliceosome assembly. The spliceosome is a highly dynamic structure, assembled by sequential binding and release of the small nuclear RNAs and protein factors which removes intronic sequence from pre-mRNA. After as…	P39682	PRP39_YEAST	S000004509	YML046W	PRP39	U1 snRNP protein involved in splicing; contains multiple tetriatricopeptide repeats	NA	NA	P43321	SMD3_YEAST	S000004137	YLR147C	SMD3	Core Sm protein Sm D3; part of heteroheptameric complex (with Smb1p, Smd1p, Smd2p, Sme1p, Smx3p, and Smx2p) that is part of the spliceosomal U1, U2, U4, and U5 snRNPs; homolog of human Sm D3	CNAG_04050	small nuclear ribonucleoprotein D3	NA
CPX-23	U1 small nuclear ribonucleoprotein complex	-	Non-coding RNA containing complex that is involved in mRNA splicing. U1 snRNP binds to the 5-prime splice site contributing to the formation of the Commitment complex (CPX-1418) during spliceosome assembly. The spliceosome is a highly dynamic structure, assembled by sequential binding and release of the small nuclear RNAs and protein factors which removes intronic sequence from pre-mRNA. After as…	P39682	PRP39_YEAST	S000004509	YML046W	PRP39	U1 snRNP protein involved in splicing; contains multiple tetriatricopeptide repeats	NA	NA	P53207	SNU71_YEAST	S000003245	YGR013W	SNU71	Component of U1 snRNP required for mRNA splicing via spliceosome; yeast specific, no metazoan counterpart	NA	NA	NA
CPX-23	U1 small nuclear ribonucleoprotein complex	-	Non-coding RNA containing complex that is involved in mRNA splicing. U1 snRNP binds to the 5-prime splice site contributing to the formation of the Commitment complex (CPX-1418) during spliceosome assembly. The spliceosome is a highly dynamic structure, assembled by sequential binding and release of the small nuclear RNAs and protein factors which removes intronic sequence from pre-mRNA. After as…	P39682	PRP39_YEAST	S000004509	YML046W	PRP39	U1 snRNP protein involved in splicing; contains multiple tetriatricopeptide repeats	NA	NA	P54999	RUXF_YEAST	S000006386	YPR182W	SMX3	Core Sm protein Sm F; part of heteroheptameric complex (with Smb1p, Smd1p, Smd2p, Smd3p, Sme1p, and Smx2p) that is part of the spliceosomal U1, U2, U4, and U5 snRNPs; homolog of human Sm F	CNAG_01198	small nuclear ribonucleoprotein F	NA
CPX-23	U1 small nuclear ribonucleoprotein complex	-	Non-coding RNA containing complex that is involved in mRNA splicing. U1 snRNP binds to the 5-prime splice site contributing to the formation of the Commitment complex (CPX-1418) during spliceosome assembly. The spliceosome is a highly dynamic structure, assembled by sequential binding and release of the small nuclear RNAs and protein factors which removes intronic sequence from pre-mRNA. After as…	P39682	PRP39_YEAST	S000004509	YML046W	PRP39	U1 snRNP protein involved in splicing; contains multiple tetriatricopeptide repeats	NA	NA	Q00539	NAM8_YEAST	S000001128	YHR086W	NAM8	RNA binding protein, component of the U1 snRNP protein; mutants are defective in meiotic recombination and in formation of viable spores, involved in the formation of DSBs through meiosis-specific splicing of REC107 pre-mRNA; Nam8p regulon embraces the meiotic pre-mRNAs of REC107, HFM1, AMA1 SPO22 and PCH2; the putative RNA binding domains RRM2 and RRM3 are required for Nam8p meiotic function	NA	NA	NA
CPX-23	U1 small nuclear ribonucleoprotein complex	-	Non-coding RNA containing complex that is involved in mRNA splicing. U1 snRNP binds to the 5-prime splice site contributing to the formation of the Commitment complex (CPX-1418) during spliceosome assembly. The spliceosome is a highly dynamic structure, assembled by sequential binding and release of the small nuclear RNAs and protein factors which removes intronic sequence from pre-mRNA. After as…	P39682	PRP39_YEAST	S000004509	YML046W	PRP39	U1 snRNP protein involved in splicing; contains multiple tetriatricopeptide repeats	NA	NA	Q00916	RU17_YEAST	S000001323	YIL061C	SNP1	Component of U1 snRNP required for mRNA splicing via spliceosome; substrate of the arginine methyltransferase Hmt1p; may interact with poly(A) polymerase to regulate polyadenylation; homolog of human U1 70K protein; protein abundance increases in response to DNA replication stress	CNAG_00140	U1 small nuclear ribonucleoprotein 70kDa	NA
CPX-23	U1 small nuclear ribonucleoprotein complex	-	Non-coding RNA containing complex that is involved in mRNA splicing. U1 snRNP binds to the 5-prime splice site contributing to the formation of the Commitment complex (CPX-1418) during spliceosome assembly. The spliceosome is a highly dynamic structure, assembled by sequential binding and release of the small nuclear RNAs and protein factors which removes intronic sequence from pre-mRNA. After as…	P39682	PRP39_YEAST	S000004509	YML046W	PRP39	U1 snRNP protein involved in splicing; contains multiple tetriatricopeptide repeats	NA	NA	Q02260	SMD1_YEAST	S000003306	YGR074W	SMD1	Core Sm protein Sm D1; part of heteroheptameric complex (with Smb1p, Smd2p, Smd3p, Sme1p, Smx3p, and Smx2p) that is part of the spliceosomal U1, U2, U4, and U5 snRNPs; relocalizes to the cytosol in response to hypoxia; homolog of human Sm D1; protein abundance increases in response to DNA replication stress	CNAG_06779	small nuclear ribonucleoprotein D1	NA
CPX-23	U1 small nuclear ribonucleoprotein complex	-	Non-coding RNA containing complex that is involved in mRNA splicing. U1 snRNP binds to the 5-prime splice site contributing to the formation of the Commitment complex (CPX-1418) during spliceosome assembly. The spliceosome is a highly dynamic structure, assembled by sequential binding and release of the small nuclear RNAs and protein factors which removes intronic sequence from pre-mRNA. After as…	P39682	PRP39_YEAST	S000004509	YML046W	PRP39	U1 snRNP protein involved in splicing; contains multiple tetriatricopeptide repeats	NA	NA	Q03776	PRP42_YEAST	S000002643	YDR235W	PRP42	U1 snRNP protein involved in splicing; required for U1 snRNP biogenesis; contains multiple tetriatricopeptide repeats	NA	NA	NA
CPX-23	U1 small nuclear ribonucleoprotein complex	-	Non-coding RNA containing complex that is involved in mRNA splicing. U1 snRNP binds to the 5-prime splice site contributing to the formation of the Commitment complex (CPX-1418) during spliceosome assembly. The spliceosome is a highly dynamic structure, assembled by sequential binding and release of the small nuclear RNAs and protein factors which removes intronic sequence from pre-mRNA. After as…	P39682	PRP39_YEAST	S000004509	YML046W	PRP39	U1 snRNP protein involved in splicing; contains multiple tetriatricopeptide repeats	NA	NA	Q03782	SNU56_YEAST	S000002648	YDR240C	SNU56	Component of U1 snRNP required for mRNA splicing via spliceosome; yeast specific, no metazoan counterpart; interacts with mRNA in commitment complex	NA	NA	NA
CPX-23	U1 small nuclear ribonucleoprotein complex	-	Non-coding RNA containing complex that is involved in mRNA splicing. U1 snRNP binds to the 5-prime splice site contributing to the formation of the Commitment complex (CPX-1418) during spliceosome assembly. The spliceosome is a highly dynamic structure, assembled by sequential binding and release of the small nuclear RNAs and protein factors which removes intronic sequence from pre-mRNA. After as…	P39682	PRP39_YEAST	S000004509	YML046W	PRP39	U1 snRNP protein involved in splicing; contains multiple tetriatricopeptide repeats	NA	NA	Q05900	RU1C_YEAST	S000004289	YLR298C	YHC1	Component of the U1 snRNP complex required for pre-mRNA splicing; putative ortholog of human U1C protein, which is involved in formation of a complex between U1 snRNP and the pre-mRNA 5' splice site	CNAG_04494	U1 small nuclear ribonucleoprotein C	NA
CPX-23	U1 small nuclear ribonucleoprotein complex	-	Non-coding RNA containing complex that is involved in mRNA splicing. U1 snRNP binds to the 5-prime splice site contributing to the formation of the Commitment complex (CPX-1418) during spliceosome assembly. The spliceosome is a highly dynamic structure, assembled by sequential binding and release of the small nuclear RNAs and protein factors which removes intronic sequence from pre-mRNA. After as…	P39682	PRP39_YEAST	S000004509	YML046W	PRP39	U1 snRNP protein involved in splicing; contains multiple tetriatricopeptide repeats	NA	NA	Q06217	SMD2_YEAST	S000004265	YLR275W	SMD2	Core Sm protein Sm D2; part of heteroheptameric complex (with Smb1p, Smd1p, Smd3p, Sme1p, Smx3p, and Smx2p) that is part of the spliceosomal U1, U2, U4, and U5 snRNPs; homolog of human Sm D2	CNAG_03814	small nuclear ribonucleoprotein Sm D2%2C small nuclear ribonucleoprotein Sm D2%2C variant	NA
CPX-23	U1 small nuclear ribonucleoprotein complex	-	Non-coding RNA containing complex that is involved in mRNA splicing. U1 snRNP binds to the 5-prime splice site contributing to the formation of the Commitment complex (CPX-1418) during spliceosome assembly. The spliceosome is a highly dynamic structure, assembled by sequential binding and release of the small nuclear RNAs and protein factors which removes intronic sequence from pre-mRNA. After as…	P39682	PRP39_YEAST	S000004509	YML046W	PRP39	U1 snRNP protein involved in splicing; contains multiple tetriatricopeptide repeats	NA	NA	Q06217	SMD2_YEAST	S000004265	YLR275W	SMD2	Core Sm protein Sm D2; part of heteroheptameric complex (with Smb1p, Smd1p, Smd3p, Sme1p, Smx3p, and Smx2p) that is part of the spliceosomal U1, U2, U4, and U5 snRNPs; homolog of human Sm D2	CNAG_03814	small nuclear ribonucleoprotein Sm D2%2C small nuclear ribonucleoprotein Sm D2%2C variant	NA
CPX-23	U1 small nuclear ribonucleoprotein complex	-	Non-coding RNA containing complex that is involved in mRNA splicing. U1 snRNP binds to the 5-prime splice site contributing to the formation of the Commitment complex (CPX-1418) during spliceosome assembly. The spliceosome is a highly dynamic structure, assembled by sequential binding and release of the small nuclear RNAs and protein factors which removes intronic sequence from pre-mRNA. After as…	P39682	PRP39_YEAST	S000004509	YML046W	PRP39	U1 snRNP protein involved in splicing; contains multiple tetriatricopeptide repeats	NA	NA	Q07508	LUC7_YEAST	S000002245	YDL087C	LUC7	Essential protein associated with the U1 snRNP complex; splicing factor involved in recognition of 5' splice site; contains two zinc finger motifs; N-terminal zinc finger binds pre-mRNA; relocalizes to the cytosol in response to hypoxia	CNAG_04465	small nuclear ribonucleoprotein%2C small nuclear ribonucleoprotein%2C variant	NA
CPX-23	U1 small nuclear ribonucleoprotein complex	-	Non-coding RNA containing complex that is involved in mRNA splicing. U1 snRNP binds to the 5-prime splice site contributing to the formation of the Commitment complex (CPX-1418) during spliceosome assembly. The spliceosome is a highly dynamic structure, assembled by sequential binding and release of the small nuclear RNAs and protein factors which removes intronic sequence from pre-mRNA. After as…	P39682	PRP39_YEAST	S000004509	YML046W	PRP39	U1 snRNP protein involved in splicing; contains multiple tetriatricopeptide repeats	NA	NA	Q07508	LUC7_YEAST	S000002245	YDL087C	LUC7	Essential protein associated with the U1 snRNP complex; splicing factor involved in recognition of 5' splice site; contains two zinc finger motifs; N-terminal zinc finger binds pre-mRNA; relocalizes to the cytosol in response to hypoxia	CNAG_04465	small nuclear ribonucleoprotein%2C small nuclear ribonucleoprotein%2C variant	NA
CPX-23	U1 small nuclear ribonucleoprotein complex	-	Non-coding RNA containing complex that is involved in mRNA splicing. U1 snRNP binds to the 5-prime splice site contributing to the formation of the Commitment complex (CPX-1418) during spliceosome assembly. The spliceosome is a highly dynamic structure, assembled by sequential binding and release of the small nuclear RNAs and protein factors which removes intronic sequence from pre-mRNA. After as…	P39682	PRP39_YEAST	S000004509	YML046W	PRP39	U1 snRNP protein involved in splicing; contains multiple tetriatricopeptide repeats	NA	NA	Q12330	RUXE_YEAST	S000005685	YOR159C	SME1	Core Sm protein Sm E; part of heteroheptameric complex (with Smb1p, Smd1p, Smd2p, Smd3p, Smx3p, and Smx2p) that is part of the spliceosomal U1, U2, U4, and U5 snRNPs; homolog of human Sm E	CNAG_04155	small nuclear ribonucleoprotein E	NA
CPX-23	U1 small nuclear ribonucleoprotein complex	-	Non-coding RNA containing complex that is involved in mRNA splicing. U1 snRNP binds to the 5-prime splice site contributing to the formation of the Commitment complex (CPX-1418) during spliceosome assembly. The spliceosome is a highly dynamic structure, assembled by sequential binding and release of the small nuclear RNAs and protein factors which removes intronic sequence from pre-mRNA. After as…	P40018	RSMB_YEAST	S000000831	YER029C	SMB1	Core Sm protein Sm B; part of heteroheptameric complex (with Smd1p, Smd2p, Smd3p, Sme1p, Smx3p, and Smx2p) that is part of the spliceosomal U1, U2, U4, and U5 snRNPs; homolog of human Sm B and Sm B'	CNAG_04840	small nuclear ribonucleoprotein B and B'	P32605	RU1A_YEAST	S000000323	YBR119W	MUD1	U1 snRNP A protein; homolog of human U1-A; involved in nuclear mRNA splicing	CNAG_06288	RNA binding protein	0.831986
CPX-23	U1 small nuclear ribonucleoprotein complex	-	Non-coding RNA containing complex that is involved in mRNA splicing. U1 snRNP binds to the 5-prime splice site contributing to the formation of the Commitment complex (CPX-1418) during spliceosome assembly. The spliceosome is a highly dynamic structure, assembled by sequential binding and release of the small nuclear RNAs and protein factors which removes intronic sequence from pre-mRNA. After as…	P40018	RSMB_YEAST	S000000831	YER029C	SMB1	Core Sm protein Sm B; part of heteroheptameric complex (with Smd1p, Smd2p, Smd3p, Sme1p, Smx3p, and Smx2p) that is part of the spliceosomal U1, U2, U4, and U5 snRNPs; homolog of human Sm B and Sm B'	CNAG_04840	small nuclear ribonucleoprotein B and B'	P33203	PRP40_YEAST	S000001495	YKL012W	PRP40	U1 snRNP protein involved in splicing; interacts with the branchpoint-binding protein during the formation of the second commitment complex	CNAG_06627	pre-mRNA-processing factor 40	0.691624
CPX-23	U1 small nuclear ribonucleoprotein complex	-	Non-coding RNA containing complex that is involved in mRNA splicing. U1 snRNP binds to the 5-prime splice site contributing to the formation of the Commitment complex (CPX-1418) during spliceosome assembly. The spliceosome is a highly dynamic structure, assembled by sequential binding and release of the small nuclear RNAs and protein factors which removes intronic sequence from pre-mRNA. After as…	P40018	RSMB_YEAST	S000000831	YER029C	SMB1	Core Sm protein Sm B; part of heteroheptameric complex (with Smd1p, Smd2p, Smd3p, Sme1p, Smx3p, and Smx2p) that is part of the spliceosomal U1, U2, U4, and U5 snRNPs; homolog of human Sm B and Sm B'	CNAG_04840	small nuclear ribonucleoprotein B and B'	P39682	PRP39_YEAST	S000004509	YML046W	PRP39	U1 snRNP protein involved in splicing; contains multiple tetriatricopeptide repeats	NA	NA	NA
CPX-23	U1 small nuclear ribonucleoprotein complex	-	Non-coding RNA containing complex that is involved in mRNA splicing. U1 snRNP binds to the 5-prime splice site contributing to the formation of the Commitment complex (CPX-1418) during spliceosome assembly. The spliceosome is a highly dynamic structure, assembled by sequential binding and release of the small nuclear RNAs and protein factors which removes intronic sequence from pre-mRNA. After as…	P40018	RSMB_YEAST	S000000831	YER029C	SMB1	Core Sm protein Sm B; part of heteroheptameric complex (with Smd1p, Smd2p, Smd3p, Sme1p, Smx3p, and Smx2p) that is part of the spliceosomal U1, U2, U4, and U5 snRNPs; homolog of human Sm B and Sm B'	CNAG_04840	small nuclear ribonucleoprotein B and B'	P40204	RUXG_YEAST	S000002965	YFL017W-A	SMX2	Core Sm protein Sm G; part of heteroheptameric complex (with Smb1p, Smd1p, Smd2p, Smd3p, Sme1p, and Smx3p) that is part of the spliceosomal U1, U2, U4, and U5 snRNPs; homolog of human Sm G	CNAG_04914	small nuclear ribonucleoprotein G	0.77808
CPX-23	U1 small nuclear ribonucleoprotein complex	-	Non-coding RNA containing complex that is involved in mRNA splicing. U1 snRNP binds to the 5-prime splice site contributing to the formation of the Commitment complex (CPX-1418) during spliceosome assembly. The spliceosome is a highly dynamic structure, assembled by sequential binding and release of the small nuclear RNAs and protein factors which removes intronic sequence from pre-mRNA. After as…	P40018	RSMB_YEAST	S000000831	YER029C	SMB1	Core Sm protein Sm B; part of heteroheptameric complex (with Smd1p, Smd2p, Smd3p, Sme1p, Smx3p, and Smx2p) that is part of the spliceosomal U1, U2, U4, and U5 snRNPs; homolog of human Sm B and Sm B'	CNAG_04840	small nuclear ribonucleoprotein B and B'	P43321	SMD3_YEAST	S000004137	YLR147C	SMD3	Core Sm protein Sm D3; part of heteroheptameric complex (with Smb1p, Smd1p, Smd2p, Sme1p, Smx3p, and Smx2p) that is part of the spliceosomal U1, U2, U4, and U5 snRNPs; homolog of human Sm D3	CNAG_04050	small nuclear ribonucleoprotein D3	0.759794
CPX-23	U1 small nuclear ribonucleoprotein complex	-	Non-coding RNA containing complex that is involved in mRNA splicing. U1 snRNP binds to the 5-prime splice site contributing to the formation of the Commitment complex (CPX-1418) during spliceosome assembly. The spliceosome is a highly dynamic structure, assembled by sequential binding and release of the small nuclear RNAs and protein factors which removes intronic sequence from pre-mRNA. After as…	P40018	RSMB_YEAST	S000000831	YER029C	SMB1	Core Sm protein Sm B; part of heteroheptameric complex (with Smd1p, Smd2p, Smd3p, Sme1p, Smx3p, and Smx2p) that is part of the spliceosomal U1, U2, U4, and U5 snRNPs; homolog of human Sm B and Sm B'	CNAG_04840	small nuclear ribonucleoprotein B and B'	P53207	SNU71_YEAST	S000003245	YGR013W	SNU71	Component of U1 snRNP required for mRNA splicing via spliceosome; yeast specific, no metazoan counterpart	NA	NA	NA
CPX-23	U1 small nuclear ribonucleoprotein complex	-	Non-coding RNA containing complex that is involved in mRNA splicing. U1 snRNP binds to the 5-prime splice site contributing to the formation of the Commitment complex (CPX-1418) during spliceosome assembly. The spliceosome is a highly dynamic structure, assembled by sequential binding and release of the small nuclear RNAs and protein factors which removes intronic sequence from pre-mRNA. After as…	P40018	RSMB_YEAST	S000000831	YER029C	SMB1	Core Sm protein Sm B; part of heteroheptameric complex (with Smd1p, Smd2p, Smd3p, Sme1p, Smx3p, and Smx2p) that is part of the spliceosomal U1, U2, U4, and U5 snRNPs; homolog of human Sm B and Sm B'	CNAG_04840	small nuclear ribonucleoprotein B and B'	P54999	RUXF_YEAST	S000006386	YPR182W	SMX3	Core Sm protein Sm F; part of heteroheptameric complex (with Smb1p, Smd1p, Smd2p, Smd3p, Sme1p, and Smx2p) that is part of the spliceosomal U1, U2, U4, and U5 snRNPs; homolog of human Sm F	CNAG_01198	small nuclear ribonucleoprotein F	0.772362
CPX-23	U1 small nuclear ribonucleoprotein complex	-	Non-coding RNA containing complex that is involved in mRNA splicing. U1 snRNP binds to the 5-prime splice site contributing to the formation of the Commitment complex (CPX-1418) during spliceosome assembly. The spliceosome is a highly dynamic structure, assembled by sequential binding and release of the small nuclear RNAs and protein factors which removes intronic sequence from pre-mRNA. After as…	P40018	RSMB_YEAST	S000000831	YER029C	SMB1	Core Sm protein Sm B; part of heteroheptameric complex (with Smd1p, Smd2p, Smd3p, Sme1p, Smx3p, and Smx2p) that is part of the spliceosomal U1, U2, U4, and U5 snRNPs; homolog of human Sm B and Sm B'	CNAG_04840	small nuclear ribonucleoprotein B and B'	Q00539	NAM8_YEAST	S000001128	YHR086W	NAM8	RNA binding protein, component of the U1 snRNP protein; mutants are defective in meiotic recombination and in formation of viable spores, involved in the formation of DSBs through meiosis-specific splicing of REC107 pre-mRNA; Nam8p regulon embraces the meiotic pre-mRNAs of REC107, HFM1, AMA1 SPO22 and PCH2; the putative RNA binding domains RRM2 and RRM3 are required for Nam8p meiotic function	NA	NA	NA
CPX-23	U1 small nuclear ribonucleoprotein complex	-	Non-coding RNA containing complex that is involved in mRNA splicing. U1 snRNP binds to the 5-prime splice site contributing to the formation of the Commitment complex (CPX-1418) during spliceosome assembly. The spliceosome is a highly dynamic structure, assembled by sequential binding and release of the small nuclear RNAs and protein factors which removes intronic sequence from pre-mRNA. After as…	P40018	RSMB_YEAST	S000000831	YER029C	SMB1	Core Sm protein Sm B; part of heteroheptameric complex (with Smd1p, Smd2p, Smd3p, Sme1p, Smx3p, and Smx2p) that is part of the spliceosomal U1, U2, U4, and U5 snRNPs; homolog of human Sm B and Sm B'	CNAG_04840	small nuclear ribonucleoprotein B and B'	Q00916	RU17_YEAST	S000001323	YIL061C	SNP1	Component of U1 snRNP required for mRNA splicing via spliceosome; substrate of the arginine methyltransferase Hmt1p; may interact with poly(A) polymerase to regulate polyadenylation; homolog of human U1 70K protein; protein abundance increases in response to DNA replication stress	CNAG_00140	U1 small nuclear ribonucleoprotein 70kDa	0.707155
CPX-23	U1 small nuclear ribonucleoprotein complex	-	Non-coding RNA containing complex that is involved in mRNA splicing. U1 snRNP binds to the 5-prime splice site contributing to the formation of the Commitment complex (CPX-1418) during spliceosome assembly. The spliceosome is a highly dynamic structure, assembled by sequential binding and release of the small nuclear RNAs and protein factors which removes intronic sequence from pre-mRNA. After as…	P40018	RSMB_YEAST	S000000831	YER029C	SMB1	Core Sm protein Sm B; part of heteroheptameric complex (with Smd1p, Smd2p, Smd3p, Sme1p, Smx3p, and Smx2p) that is part of the spliceosomal U1, U2, U4, and U5 snRNPs; homolog of human Sm B and Sm B'	CNAG_04840	small nuclear ribonucleoprotein B and B'	Q02260	SMD1_YEAST	S000003306	YGR074W	SMD1	Core Sm protein Sm D1; part of heteroheptameric complex (with Smb1p, Smd2p, Smd3p, Sme1p, Smx3p, and Smx2p) that is part of the spliceosomal U1, U2, U4, and U5 snRNPs; relocalizes to the cytosol in response to hypoxia; homolog of human Sm D1; protein abundance increases in response to DNA replication stress	CNAG_06779	small nuclear ribonucleoprotein D1	0.829205
CPX-23	U1 small nuclear ribonucleoprotein complex	-	Non-coding RNA containing complex that is involved in mRNA splicing. U1 snRNP binds to the 5-prime splice site contributing to the formation of the Commitment complex (CPX-1418) during spliceosome assembly. The spliceosome is a highly dynamic structure, assembled by sequential binding and release of the small nuclear RNAs and protein factors which removes intronic sequence from pre-mRNA. After as…	P40018	RSMB_YEAST	S000000831	YER029C	SMB1	Core Sm protein Sm B; part of heteroheptameric complex (with Smd1p, Smd2p, Smd3p, Sme1p, Smx3p, and Smx2p) that is part of the spliceosomal U1, U2, U4, and U5 snRNPs; homolog of human Sm B and Sm B'	CNAG_04840	small nuclear ribonucleoprotein B and B'	Q03776	PRP42_YEAST	S000002643	YDR235W	PRP42	U1 snRNP protein involved in splicing; required for U1 snRNP biogenesis; contains multiple tetriatricopeptide repeats	NA	NA	NA
CPX-23	U1 small nuclear ribonucleoprotein complex	-	Non-coding RNA containing complex that is involved in mRNA splicing. U1 snRNP binds to the 5-prime splice site contributing to the formation of the Commitment complex (CPX-1418) during spliceosome assembly. The spliceosome is a highly dynamic structure, assembled by sequential binding and release of the small nuclear RNAs and protein factors which removes intronic sequence from pre-mRNA. After as…	P40018	RSMB_YEAST	S000000831	YER029C	SMB1	Core Sm protein Sm B; part of heteroheptameric complex (with Smd1p, Smd2p, Smd3p, Sme1p, Smx3p, and Smx2p) that is part of the spliceosomal U1, U2, U4, and U5 snRNPs; homolog of human Sm B and Sm B'	CNAG_04840	small nuclear ribonucleoprotein B and B'	Q03782	SNU56_YEAST	S000002648	YDR240C	SNU56	Component of U1 snRNP required for mRNA splicing via spliceosome; yeast specific, no metazoan counterpart; interacts with mRNA in commitment complex	NA	NA	NA
CPX-23	U1 small nuclear ribonucleoprotein complex	-	Non-coding RNA containing complex that is involved in mRNA splicing. U1 snRNP binds to the 5-prime splice site contributing to the formation of the Commitment complex (CPX-1418) during spliceosome assembly. The spliceosome is a highly dynamic structure, assembled by sequential binding and release of the small nuclear RNAs and protein factors which removes intronic sequence from pre-mRNA. After as…	P40018	RSMB_YEAST	S000000831	YER029C	SMB1	Core Sm protein Sm B; part of heteroheptameric complex (with Smd1p, Smd2p, Smd3p, Sme1p, Smx3p, and Smx2p) that is part of the spliceosomal U1, U2, U4, and U5 snRNPs; homolog of human Sm B and Sm B'	CNAG_04840	small nuclear ribonucleoprotein B and B'	Q05900	RU1C_YEAST	S000004289	YLR298C	YHC1	Component of the U1 snRNP complex required for pre-mRNA splicing; putative ortholog of human U1C protein, which is involved in formation of a complex between U1 snRNP and the pre-mRNA 5' splice site	CNAG_04494	U1 small nuclear ribonucleoprotein C	0.835098
CPX-23	U1 small nuclear ribonucleoprotein complex	-	Non-coding RNA containing complex that is involved in mRNA splicing. U1 snRNP binds to the 5-prime splice site contributing to the formation of the Commitment complex (CPX-1418) during spliceosome assembly. The spliceosome is a highly dynamic structure, assembled by sequential binding and release of the small nuclear RNAs and protein factors which removes intronic sequence from pre-mRNA. After as…	P40018	RSMB_YEAST	S000000831	YER029C	SMB1	Core Sm protein Sm B; part of heteroheptameric complex (with Smd1p, Smd2p, Smd3p, Sme1p, Smx3p, and Smx2p) that is part of the spliceosomal U1, U2, U4, and U5 snRNPs; homolog of human Sm B and Sm B'	CNAG_04840	small nuclear ribonucleoprotein B and B'	Q06217	SMD2_YEAST	S000004265	YLR275W	SMD2	Core Sm protein Sm D2; part of heteroheptameric complex (with Smb1p, Smd1p, Smd3p, Sme1p, Smx3p, and Smx2p) that is part of the spliceosomal U1, U2, U4, and U5 snRNPs; homolog of human Sm D2	CNAG_03814	small nuclear ribonucleoprotein Sm D2%2C small nuclear ribonucleoprotein Sm D2%2C variant	0.74437
CPX-23	U1 small nuclear ribonucleoprotein complex	-	Non-coding RNA containing complex that is involved in mRNA splicing. U1 snRNP binds to the 5-prime splice site contributing to the formation of the Commitment complex (CPX-1418) during spliceosome assembly. The spliceosome is a highly dynamic structure, assembled by sequential binding and release of the small nuclear RNAs and protein factors which removes intronic sequence from pre-mRNA. After as…	P40018	RSMB_YEAST	S000000831	YER029C	SMB1	Core Sm protein Sm B; part of heteroheptameric complex (with Smd1p, Smd2p, Smd3p, Sme1p, Smx3p, and Smx2p) that is part of the spliceosomal U1, U2, U4, and U5 snRNPs; homolog of human Sm B and Sm B'	CNAG_04840	small nuclear ribonucleoprotein B and B'	Q06217	SMD2_YEAST	S000004265	YLR275W	SMD2	Core Sm protein Sm D2; part of heteroheptameric complex (with Smb1p, Smd1p, Smd3p, Sme1p, Smx3p, and Smx2p) that is part of the spliceosomal U1, U2, U4, and U5 snRNPs; homolog of human Sm D2	CNAG_03814	small nuclear ribonucleoprotein Sm D2%2C small nuclear ribonucleoprotein Sm D2%2C variant	0.74437
CPX-23	U1 small nuclear ribonucleoprotein complex	-	Non-coding RNA containing complex that is involved in mRNA splicing. U1 snRNP binds to the 5-prime splice site contributing to the formation of the Commitment complex (CPX-1418) during spliceosome assembly. The spliceosome is a highly dynamic structure, assembled by sequential binding and release of the small nuclear RNAs and protein factors which removes intronic sequence from pre-mRNA. After as…	P40018	RSMB_YEAST	S000000831	YER029C	SMB1	Core Sm protein Sm B; part of heteroheptameric complex (with Smd1p, Smd2p, Smd3p, Sme1p, Smx3p, and Smx2p) that is part of the spliceosomal U1, U2, U4, and U5 snRNPs; homolog of human Sm B and Sm B'	CNAG_04840	small nuclear ribonucleoprotein B and B'	Q07508	LUC7_YEAST	S000002245	YDL087C	LUC7	Essential protein associated with the U1 snRNP complex; splicing factor involved in recognition of 5' splice site; contains two zinc finger motifs; N-terminal zinc finger binds pre-mRNA; relocalizes to the cytosol in response to hypoxia	CNAG_04465	small nuclear ribonucleoprotein%2C small nuclear ribonucleoprotein%2C variant	0.827166
CPX-23	U1 small nuclear ribonucleoprotein complex	-	Non-coding RNA containing complex that is involved in mRNA splicing. U1 snRNP binds to the 5-prime splice site contributing to the formation of the Commitment complex (CPX-1418) during spliceosome assembly. The spliceosome is a highly dynamic structure, assembled by sequential binding and release of the small nuclear RNAs and protein factors which removes intronic sequence from pre-mRNA. After as…	P40018	RSMB_YEAST	S000000831	YER029C	SMB1	Core Sm protein Sm B; part of heteroheptameric complex (with Smd1p, Smd2p, Smd3p, Sme1p, Smx3p, and Smx2p) that is part of the spliceosomal U1, U2, U4, and U5 snRNPs; homolog of human Sm B and Sm B'	CNAG_04840	small nuclear ribonucleoprotein B and B'	Q07508	LUC7_YEAST	S000002245	YDL087C	LUC7	Essential protein associated with the U1 snRNP complex; splicing factor involved in recognition of 5' splice site; contains two zinc finger motifs; N-terminal zinc finger binds pre-mRNA; relocalizes to the cytosol in response to hypoxia	CNAG_04465	small nuclear ribonucleoprotein%2C small nuclear ribonucleoprotein%2C variant	0.827166
CPX-23	U1 small nuclear ribonucleoprotein complex	-	Non-coding RNA containing complex that is involved in mRNA splicing. U1 snRNP binds to the 5-prime splice site contributing to the formation of the Commitment complex (CPX-1418) during spliceosome assembly. The spliceosome is a highly dynamic structure, assembled by sequential binding and release of the small nuclear RNAs and protein factors which removes intronic sequence from pre-mRNA. After as…	P40018	RSMB_YEAST	S000000831	YER029C	SMB1	Core Sm protein Sm B; part of heteroheptameric complex (with Smd1p, Smd2p, Smd3p, Sme1p, Smx3p, and Smx2p) that is part of the spliceosomal U1, U2, U4, and U5 snRNPs; homolog of human Sm B and Sm B'	CNAG_04840	small nuclear ribonucleoprotein B and B'	Q12330	RUXE_YEAST	S000005685	YOR159C	SME1	Core Sm protein Sm E; part of heteroheptameric complex (with Smb1p, Smd1p, Smd2p, Smd3p, Smx3p, and Smx2p) that is part of the spliceosomal U1, U2, U4, and U5 snRNPs; homolog of human Sm E	CNAG_04155	small nuclear ribonucleoprotein E	0.70528
CPX-23	U1 small nuclear ribonucleoprotein complex	-	Non-coding RNA containing complex that is involved in mRNA splicing. U1 snRNP binds to the 5-prime splice site contributing to the formation of the Commitment complex (CPX-1418) during spliceosome assembly. The spliceosome is a highly dynamic structure, assembled by sequential binding and release of the small nuclear RNAs and protein factors which removes intronic sequence from pre-mRNA. After as…	P40204	RUXG_YEAST	S000002965	YFL017W-A	SMX2	Core Sm protein Sm G; part of heteroheptameric complex (with Smb1p, Smd1p, Smd2p, Smd3p, Sme1p, and Smx3p) that is part of the spliceosomal U1, U2, U4, and U5 snRNPs; homolog of human Sm G	CNAG_04914	small nuclear ribonucleoprotein G	P32605	RU1A_YEAST	S000000323	YBR119W	MUD1	U1 snRNP A protein; homolog of human U1-A; involved in nuclear mRNA splicing	CNAG_06288	RNA binding protein	0.827412
CPX-23	U1 small nuclear ribonucleoprotein complex	-	Non-coding RNA containing complex that is involved in mRNA splicing. U1 snRNP binds to the 5-prime splice site contributing to the formation of the Commitment complex (CPX-1418) during spliceosome assembly. The spliceosome is a highly dynamic structure, assembled by sequential binding and release of the small nuclear RNAs and protein factors which removes intronic sequence from pre-mRNA. After as…	P40204	RUXG_YEAST	S000002965	YFL017W-A	SMX2	Core Sm protein Sm G; part of heteroheptameric complex (with Smb1p, Smd1p, Smd2p, Smd3p, Sme1p, and Smx3p) that is part of the spliceosomal U1, U2, U4, and U5 snRNPs; homolog of human Sm G	CNAG_04914	small nuclear ribonucleoprotein G	P33203	PRP40_YEAST	S000001495	YKL012W	PRP40	U1 snRNP protein involved in splicing; interacts with the branchpoint-binding protein during the formation of the second commitment complex	CNAG_06627	pre-mRNA-processing factor 40	0.693778
CPX-23	U1 small nuclear ribonucleoprotein complex	-	Non-coding RNA containing complex that is involved in mRNA splicing. U1 snRNP binds to the 5-prime splice site contributing to the formation of the Commitment complex (CPX-1418) during spliceosome assembly. The spliceosome is a highly dynamic structure, assembled by sequential binding and release of the small nuclear RNAs and protein factors which removes intronic sequence from pre-mRNA. After as…	P40204	RUXG_YEAST	S000002965	YFL017W-A	SMX2	Core Sm protein Sm G; part of heteroheptameric complex (with Smb1p, Smd1p, Smd2p, Smd3p, Sme1p, and Smx3p) that is part of the spliceosomal U1, U2, U4, and U5 snRNPs; homolog of human Sm G	CNAG_04914	small nuclear ribonucleoprotein G	P39682	PRP39_YEAST	S000004509	YML046W	PRP39	U1 snRNP protein involved in splicing; contains multiple tetriatricopeptide repeats	NA	NA	NA
CPX-23	U1 small nuclear ribonucleoprotein complex	-	Non-coding RNA containing complex that is involved in mRNA splicing. U1 snRNP binds to the 5-prime splice site contributing to the formation of the Commitment complex (CPX-1418) during spliceosome assembly. The spliceosome is a highly dynamic structure, assembled by sequential binding and release of the small nuclear RNAs and protein factors which removes intronic sequence from pre-mRNA. After as…	P40204	RUXG_YEAST	S000002965	YFL017W-A	SMX2	Core Sm protein Sm G; part of heteroheptameric complex (with Smb1p, Smd1p, Smd2p, Smd3p, Sme1p, and Smx3p) that is part of the spliceosomal U1, U2, U4, and U5 snRNPs; homolog of human Sm G	CNAG_04914	small nuclear ribonucleoprotein G	P40018	RSMB_YEAST	S000000831	YER029C	SMB1	Core Sm protein Sm B; part of heteroheptameric complex (with Smd1p, Smd2p, Smd3p, Sme1p, Smx3p, and Smx2p) that is part of the spliceosomal U1, U2, U4, and U5 snRNPs; homolog of human Sm B and Sm B'	CNAG_04840	small nuclear ribonucleoprotein B and B'	0.77808
CPX-23	U1 small nuclear ribonucleoprotein complex	-	Non-coding RNA containing complex that is involved in mRNA splicing. U1 snRNP binds to the 5-prime splice site contributing to the formation of the Commitment complex (CPX-1418) during spliceosome assembly. The spliceosome is a highly dynamic structure, assembled by sequential binding and release of the small nuclear RNAs and protein factors which removes intronic sequence from pre-mRNA. After as…	P40204	RUXG_YEAST	S000002965	YFL017W-A	SMX2	Core Sm protein Sm G; part of heteroheptameric complex (with Smb1p, Smd1p, Smd2p, Smd3p, Sme1p, and Smx3p) that is part of the spliceosomal U1, U2, U4, and U5 snRNPs; homolog of human Sm G	CNAG_04914	small nuclear ribonucleoprotein G	P43321	SMD3_YEAST	S000004137	YLR147C	SMD3	Core Sm protein Sm D3; part of heteroheptameric complex (with Smb1p, Smd1p, Smd2p, Sme1p, Smx3p, and Smx2p) that is part of the spliceosomal U1, U2, U4, and U5 snRNPs; homolog of human Sm D3	CNAG_04050	small nuclear ribonucleoprotein D3	0.847815
CPX-23	U1 small nuclear ribonucleoprotein complex	-	Non-coding RNA containing complex that is involved in mRNA splicing. U1 snRNP binds to the 5-prime splice site contributing to the formation of the Commitment complex (CPX-1418) during spliceosome assembly. The spliceosome is a highly dynamic structure, assembled by sequential binding and release of the small nuclear RNAs and protein factors which removes intronic sequence from pre-mRNA. After as…	P40204	RUXG_YEAST	S000002965	YFL017W-A	SMX2	Core Sm protein Sm G; part of heteroheptameric complex (with Smb1p, Smd1p, Smd2p, Smd3p, Sme1p, and Smx3p) that is part of the spliceosomal U1, U2, U4, and U5 snRNPs; homolog of human Sm G	CNAG_04914	small nuclear ribonucleoprotein G	P53207	SNU71_YEAST	S000003245	YGR013W	SNU71	Component of U1 snRNP required for mRNA splicing via spliceosome; yeast specific, no metazoan counterpart	NA	NA	NA
CPX-23	U1 small nuclear ribonucleoprotein complex	-	Non-coding RNA containing complex that is involved in mRNA splicing. U1 snRNP binds to the 5-prime splice site contributing to the formation of the Commitment complex (CPX-1418) during spliceosome assembly. The spliceosome is a highly dynamic structure, assembled by sequential binding and release of the small nuclear RNAs and protein factors which removes intronic sequence from pre-mRNA. After as…	P40204	RUXG_YEAST	S000002965	YFL017W-A	SMX2	Core Sm protein Sm G; part of heteroheptameric complex (with Smb1p, Smd1p, Smd2p, Smd3p, Sme1p, and Smx3p) that is part of the spliceosomal U1, U2, U4, and U5 snRNPs; homolog of human Sm G	CNAG_04914	small nuclear ribonucleoprotein G	P54999	RUXF_YEAST	S000006386	YPR182W	SMX3	Core Sm protein Sm F; part of heteroheptameric complex (with Smb1p, Smd1p, Smd2p, Smd3p, Sme1p, and Smx2p) that is part of the spliceosomal U1, U2, U4, and U5 snRNPs; homolog of human Sm F	CNAG_01198	small nuclear ribonucleoprotein F	0.893142
CPX-23	U1 small nuclear ribonucleoprotein complex	-	Non-coding RNA containing complex that is involved in mRNA splicing. U1 snRNP binds to the 5-prime splice site contributing to the formation of the Commitment complex (CPX-1418) during spliceosome assembly. The spliceosome is a highly dynamic structure, assembled by sequential binding and release of the small nuclear RNAs and protein factors which removes intronic sequence from pre-mRNA. After as…	P40204	RUXG_YEAST	S000002965	YFL017W-A	SMX2	Core Sm protein Sm G; part of heteroheptameric complex (with Smb1p, Smd1p, Smd2p, Smd3p, Sme1p, and Smx3p) that is part of the spliceosomal U1, U2, U4, and U5 snRNPs; homolog of human Sm G	CNAG_04914	small nuclear ribonucleoprotein G	Q00539	NAM8_YEAST	S000001128	YHR086W	NAM8	RNA binding protein, component of the U1 snRNP protein; mutants are defective in meiotic recombination and in formation of viable spores, involved in the formation of DSBs through meiosis-specific splicing of REC107 pre-mRNA; Nam8p regulon embraces the meiotic pre-mRNAs of REC107, HFM1, AMA1 SPO22 and PCH2; the putative RNA binding domains RRM2 and RRM3 are required for Nam8p meiotic function	NA	NA	NA
CPX-23	U1 small nuclear ribonucleoprotein complex	-	Non-coding RNA containing complex that is involved in mRNA splicing. U1 snRNP binds to the 5-prime splice site contributing to the formation of the Commitment complex (CPX-1418) during spliceosome assembly. The spliceosome is a highly dynamic structure, assembled by sequential binding and release of the small nuclear RNAs and protein factors which removes intronic sequence from pre-mRNA. After as…	P40204	RUXG_YEAST	S000002965	YFL017W-A	SMX2	Core Sm protein Sm G; part of heteroheptameric complex (with Smb1p, Smd1p, Smd2p, Smd3p, Sme1p, and Smx3p) that is part of the spliceosomal U1, U2, U4, and U5 snRNPs; homolog of human Sm G	CNAG_04914	small nuclear ribonucleoprotein G	Q00916	RU17_YEAST	S000001323	YIL061C	SNP1	Component of U1 snRNP required for mRNA splicing via spliceosome; substrate of the arginine methyltransferase Hmt1p; may interact with poly(A) polymerase to regulate polyadenylation; homolog of human U1 70K protein; protein abundance increases in response to DNA replication stress	CNAG_00140	U1 small nuclear ribonucleoprotein 70kDa	0.673262
CPX-23	U1 small nuclear ribonucleoprotein complex	-	Non-coding RNA containing complex that is involved in mRNA splicing. U1 snRNP binds to the 5-prime splice site contributing to the formation of the Commitment complex (CPX-1418) during spliceosome assembly. The spliceosome is a highly dynamic structure, assembled by sequential binding and release of the small nuclear RNAs and protein factors which removes intronic sequence from pre-mRNA. After as…	P40204	RUXG_YEAST	S000002965	YFL017W-A	SMX2	Core Sm protein Sm G; part of heteroheptameric complex (with Smb1p, Smd1p, Smd2p, Smd3p, Sme1p, and Smx3p) that is part of the spliceosomal U1, U2, U4, and U5 snRNPs; homolog of human Sm G	CNAG_04914	small nuclear ribonucleoprotein G	Q02260	SMD1_YEAST	S000003306	YGR074W	SMD1	Core Sm protein Sm D1; part of heteroheptameric complex (with Smb1p, Smd2p, Smd3p, Sme1p, Smx3p, and Smx2p) that is part of the spliceosomal U1, U2, U4, and U5 snRNPs; relocalizes to the cytosol in response to hypoxia; homolog of human Sm D1; protein abundance increases in response to DNA replication stress	CNAG_06779	small nuclear ribonucleoprotein D1	0.795398
CPX-23	U1 small nuclear ribonucleoprotein complex	-	Non-coding RNA containing complex that is involved in mRNA splicing. U1 snRNP binds to the 5-prime splice site contributing to the formation of the Commitment complex (CPX-1418) during spliceosome assembly. The spliceosome is a highly dynamic structure, assembled by sequential binding and release of the small nuclear RNAs and protein factors which removes intronic sequence from pre-mRNA. After as…	P40204	RUXG_YEAST	S000002965	YFL017W-A	SMX2	Core Sm protein Sm G; part of heteroheptameric complex (with Smb1p, Smd1p, Smd2p, Smd3p, Sme1p, and Smx3p) that is part of the spliceosomal U1, U2, U4, and U5 snRNPs; homolog of human Sm G	CNAG_04914	small nuclear ribonucleoprotein G	Q03776	PRP42_YEAST	S000002643	YDR235W	PRP42	U1 snRNP protein involved in splicing; required for U1 snRNP biogenesis; contains multiple tetriatricopeptide repeats	NA	NA	NA
CPX-23	U1 small nuclear ribonucleoprotein complex	-	Non-coding RNA containing complex that is involved in mRNA splicing. U1 snRNP binds to the 5-prime splice site contributing to the formation of the Commitment complex (CPX-1418) during spliceosome assembly. The spliceosome is a highly dynamic structure, assembled by sequential binding and release of the small nuclear RNAs and protein factors which removes intronic sequence from pre-mRNA. After as…	P40204	RUXG_YEAST	S000002965	YFL017W-A	SMX2	Core Sm protein Sm G; part of heteroheptameric complex (with Smb1p, Smd1p, Smd2p, Smd3p, Sme1p, and Smx3p) that is part of the spliceosomal U1, U2, U4, and U5 snRNPs; homolog of human Sm G	CNAG_04914	small nuclear ribonucleoprotein G	Q03782	SNU56_YEAST	S000002648	YDR240C	SNU56	Component of U1 snRNP required for mRNA splicing via spliceosome; yeast specific, no metazoan counterpart; interacts with mRNA in commitment complex	NA	NA	NA
CPX-23	U1 small nuclear ribonucleoprotein complex	-	Non-coding RNA containing complex that is involved in mRNA splicing. U1 snRNP binds to the 5-prime splice site contributing to the formation of the Commitment complex (CPX-1418) during spliceosome assembly. The spliceosome is a highly dynamic structure, assembled by sequential binding and release of the small nuclear RNAs and protein factors which removes intronic sequence from pre-mRNA. After as…	P40204	RUXG_YEAST	S000002965	YFL017W-A	SMX2	Core Sm protein Sm G; part of heteroheptameric complex (with Smb1p, Smd1p, Smd2p, Smd3p, Sme1p, and Smx3p) that is part of the spliceosomal U1, U2, U4, and U5 snRNPs; homolog of human Sm G	CNAG_04914	small nuclear ribonucleoprotein G	Q05900	RU1C_YEAST	S000004289	YLR298C	YHC1	Component of the U1 snRNP complex required for pre-mRNA splicing; putative ortholog of human U1C protein, which is involved in formation of a complex between U1 snRNP and the pre-mRNA 5' splice site	CNAG_04494	U1 small nuclear ribonucleoprotein C	0.716493
CPX-23	U1 small nuclear ribonucleoprotein complex	-	Non-coding RNA containing complex that is involved in mRNA splicing. U1 snRNP binds to the 5-prime splice site contributing to the formation of the Commitment complex (CPX-1418) during spliceosome assembly. The spliceosome is a highly dynamic structure, assembled by sequential binding and release of the small nuclear RNAs and protein factors which removes intronic sequence from pre-mRNA. After as…	P40204	RUXG_YEAST	S000002965	YFL017W-A	SMX2	Core Sm protein Sm G; part of heteroheptameric complex (with Smb1p, Smd1p, Smd2p, Smd3p, Sme1p, and Smx3p) that is part of the spliceosomal U1, U2, U4, and U5 snRNPs; homolog of human Sm G	CNAG_04914	small nuclear ribonucleoprotein G	Q06217	SMD2_YEAST	S000004265	YLR275W	SMD2	Core Sm protein Sm D2; part of heteroheptameric complex (with Smb1p, Smd1p, Smd3p, Sme1p, Smx3p, and Smx2p) that is part of the spliceosomal U1, U2, U4, and U5 snRNPs; homolog of human Sm D2	CNAG_03814	small nuclear ribonucleoprotein Sm D2%2C small nuclear ribonucleoprotein Sm D2%2C variant	0.80062
CPX-23	U1 small nuclear ribonucleoprotein complex	-	Non-coding RNA containing complex that is involved in mRNA splicing. U1 snRNP binds to the 5-prime splice site contributing to the formation of the Commitment complex (CPX-1418) during spliceosome assembly. The spliceosome is a highly dynamic structure, assembled by sequential binding and release of the small nuclear RNAs and protein factors which removes intronic sequence from pre-mRNA. After as…	P40204	RUXG_YEAST	S000002965	YFL017W-A	SMX2	Core Sm protein Sm G; part of heteroheptameric complex (with Smb1p, Smd1p, Smd2p, Smd3p, Sme1p, and Smx3p) that is part of the spliceosomal U1, U2, U4, and U5 snRNPs; homolog of human Sm G	CNAG_04914	small nuclear ribonucleoprotein G	Q06217	SMD2_YEAST	S000004265	YLR275W	SMD2	Core Sm protein Sm D2; part of heteroheptameric complex (with Smb1p, Smd1p, Smd3p, Sme1p, Smx3p, and Smx2p) that is part of the spliceosomal U1, U2, U4, and U5 snRNPs; homolog of human Sm D2	CNAG_03814	small nuclear ribonucleoprotein Sm D2%2C small nuclear ribonucleoprotein Sm D2%2C variant	0.80062
CPX-23	U1 small nuclear ribonucleoprotein complex	-	Non-coding RNA containing complex that is involved in mRNA splicing. U1 snRNP binds to the 5-prime splice site contributing to the formation of the Commitment complex (CPX-1418) during spliceosome assembly. The spliceosome is a highly dynamic structure, assembled by sequential binding and release of the small nuclear RNAs and protein factors which removes intronic sequence from pre-mRNA. After as…	P40204	RUXG_YEAST	S000002965	YFL017W-A	SMX2	Core Sm protein Sm G; part of heteroheptameric complex (with Smb1p, Smd1p, Smd2p, Smd3p, Sme1p, and Smx3p) that is part of the spliceosomal U1, U2, U4, and U5 snRNPs; homolog of human Sm G	CNAG_04914	small nuclear ribonucleoprotein G	Q07508	LUC7_YEAST	S000002245	YDL087C	LUC7	Essential protein associated with the U1 snRNP complex; splicing factor involved in recognition of 5' splice site; contains two zinc finger motifs; N-terminal zinc finger binds pre-mRNA; relocalizes to the cytosol in response to hypoxia	CNAG_04465	small nuclear ribonucleoprotein%2C small nuclear ribonucleoprotein%2C variant	0.789009
CPX-23	U1 small nuclear ribonucleoprotein complex	-	Non-coding RNA containing complex that is involved in mRNA splicing. U1 snRNP binds to the 5-prime splice site contributing to the formation of the Commitment complex (CPX-1418) during spliceosome assembly. The spliceosome is a highly dynamic structure, assembled by sequential binding and release of the small nuclear RNAs and protein factors which removes intronic sequence from pre-mRNA. After as…	P40204	RUXG_YEAST	S000002965	YFL017W-A	SMX2	Core Sm protein Sm G; part of heteroheptameric complex (with Smb1p, Smd1p, Smd2p, Smd3p, Sme1p, and Smx3p) that is part of the spliceosomal U1, U2, U4, and U5 snRNPs; homolog of human Sm G	CNAG_04914	small nuclear ribonucleoprotein G	Q07508	LUC7_YEAST	S000002245	YDL087C	LUC7	Essential protein associated with the U1 snRNP complex; splicing factor involved in recognition of 5' splice site; contains two zinc finger motifs; N-terminal zinc finger binds pre-mRNA; relocalizes to the cytosol in response to hypoxia	CNAG_04465	small nuclear ribonucleoprotein%2C small nuclear ribonucleoprotein%2C variant	0.789009
CPX-23	U1 small nuclear ribonucleoprotein complex	-	Non-coding RNA containing complex that is involved in mRNA splicing. U1 snRNP binds to the 5-prime splice site contributing to the formation of the Commitment complex (CPX-1418) during spliceosome assembly. The spliceosome is a highly dynamic structure, assembled by sequential binding and release of the small nuclear RNAs and protein factors which removes intronic sequence from pre-mRNA. After as…	P40204	RUXG_YEAST	S000002965	YFL017W-A	SMX2	Core Sm protein Sm G; part of heteroheptameric complex (with Smb1p, Smd1p, Smd2p, Smd3p, Sme1p, and Smx3p) that is part of the spliceosomal U1, U2, U4, and U5 snRNPs; homolog of human Sm G	CNAG_04914	small nuclear ribonucleoprotein G	Q12330	RUXE_YEAST	S000005685	YOR159C	SME1	Core Sm protein Sm E; part of heteroheptameric complex (with Smb1p, Smd1p, Smd2p, Smd3p, Smx3p, and Smx2p) that is part of the spliceosomal U1, U2, U4, and U5 snRNPs; homolog of human Sm E	CNAG_04155	small nuclear ribonucleoprotein E	0.864162
CPX-23	U1 small nuclear ribonucleoprotein complex	-	Non-coding RNA containing complex that is involved in mRNA splicing. U1 snRNP binds to the 5-prime splice site contributing to the formation of the Commitment complex (CPX-1418) during spliceosome assembly. The spliceosome is a highly dynamic structure, assembled by sequential binding and release of the small nuclear RNAs and protein factors which removes intronic sequence from pre-mRNA. After as…	P43321	SMD3_YEAST	S000004137	YLR147C	SMD3	Core Sm protein Sm D3; part of heteroheptameric complex (with Smb1p, Smd1p, Smd2p, Sme1p, Smx3p, and Smx2p) that is part of the spliceosomal U1, U2, U4, and U5 snRNPs; homolog of human Sm D3	CNAG_04050	small nuclear ribonucleoprotein D3	P32605	RU1A_YEAST	S000000323	YBR119W	MUD1	U1 snRNP A protein; homolog of human U1-A; involved in nuclear mRNA splicing	CNAG_06288	RNA binding protein	0.772992
CPX-23	U1 small nuclear ribonucleoprotein complex	-	Non-coding RNA containing complex that is involved in mRNA splicing. U1 snRNP binds to the 5-prime splice site contributing to the formation of the Commitment complex (CPX-1418) during spliceosome assembly. The spliceosome is a highly dynamic structure, assembled by sequential binding and release of the small nuclear RNAs and protein factors which removes intronic sequence from pre-mRNA. After as…	P43321	SMD3_YEAST	S000004137	YLR147C	SMD3	Core Sm protein Sm D3; part of heteroheptameric complex (with Smb1p, Smd1p, Smd2p, Sme1p, Smx3p, and Smx2p) that is part of the spliceosomal U1, U2, U4, and U5 snRNPs; homolog of human Sm D3	CNAG_04050	small nuclear ribonucleoprotein D3	P33203	PRP40_YEAST	S000001495	YKL012W	PRP40	U1 snRNP protein involved in splicing; interacts with the branchpoint-binding protein during the formation of the second commitment complex	CNAG_06627	pre-mRNA-processing factor 40	0.764194
CPX-23	U1 small nuclear ribonucleoprotein complex	-	Non-coding RNA containing complex that is involved in mRNA splicing. U1 snRNP binds to the 5-prime splice site contributing to the formation of the Commitment complex (CPX-1418) during spliceosome assembly. The spliceosome is a highly dynamic structure, assembled by sequential binding and release of the small nuclear RNAs and protein factors which removes intronic sequence from pre-mRNA. After as…	P43321	SMD3_YEAST	S000004137	YLR147C	SMD3	Core Sm protein Sm D3; part of heteroheptameric complex (with Smb1p, Smd1p, Smd2p, Sme1p, Smx3p, and Smx2p) that is part of the spliceosomal U1, U2, U4, and U5 snRNPs; homolog of human Sm D3	CNAG_04050	small nuclear ribonucleoprotein D3	P39682	PRP39_YEAST	S000004509	YML046W	PRP39	U1 snRNP protein involved in splicing; contains multiple tetriatricopeptide repeats	NA	NA	NA
CPX-23	U1 small nuclear ribonucleoprotein complex	-	Non-coding RNA containing complex that is involved in mRNA splicing. U1 snRNP binds to the 5-prime splice site contributing to the formation of the Commitment complex (CPX-1418) during spliceosome assembly. The spliceosome is a highly dynamic structure, assembled by sequential binding and release of the small nuclear RNAs and protein factors which removes intronic sequence from pre-mRNA. After as…	P43321	SMD3_YEAST	S000004137	YLR147C	SMD3	Core Sm protein Sm D3; part of heteroheptameric complex (with Smb1p, Smd1p, Smd2p, Sme1p, Smx3p, and Smx2p) that is part of the spliceosomal U1, U2, U4, and U5 snRNPs; homolog of human Sm D3	CNAG_04050	small nuclear ribonucleoprotein D3	P40018	RSMB_YEAST	S000000831	YER029C	SMB1	Core Sm protein Sm B; part of heteroheptameric complex (with Smd1p, Smd2p, Smd3p, Sme1p, Smx3p, and Smx2p) that is part of the spliceosomal U1, U2, U4, and U5 snRNPs; homolog of human Sm B and Sm B'	CNAG_04840	small nuclear ribonucleoprotein B and B'	0.759794
CPX-23	U1 small nuclear ribonucleoprotein complex	-	Non-coding RNA containing complex that is involved in mRNA splicing. U1 snRNP binds to the 5-prime splice site contributing to the formation of the Commitment complex (CPX-1418) during spliceosome assembly. The spliceosome is a highly dynamic structure, assembled by sequential binding and release of the small nuclear RNAs and protein factors which removes intronic sequence from pre-mRNA. After as…	P43321	SMD3_YEAST	S000004137	YLR147C	SMD3	Core Sm protein Sm D3; part of heteroheptameric complex (with Smb1p, Smd1p, Smd2p, Sme1p, Smx3p, and Smx2p) that is part of the spliceosomal U1, U2, U4, and U5 snRNPs; homolog of human Sm D3	CNAG_04050	small nuclear ribonucleoprotein D3	P40204	RUXG_YEAST	S000002965	YFL017W-A	SMX2	Core Sm protein Sm G; part of heteroheptameric complex (with Smb1p, Smd1p, Smd2p, Smd3p, Sme1p, and Smx3p) that is part of the spliceosomal U1, U2, U4, and U5 snRNPs; homolog of human Sm G	CNAG_04914	small nuclear ribonucleoprotein G	0.847815
CPX-23	U1 small nuclear ribonucleoprotein complex	-	Non-coding RNA containing complex that is involved in mRNA splicing. U1 snRNP binds to the 5-prime splice site contributing to the formation of the Commitment complex (CPX-1418) during spliceosome assembly. The spliceosome is a highly dynamic structure, assembled by sequential binding and release of the small nuclear RNAs and protein factors which removes intronic sequence from pre-mRNA. After as…	P43321	SMD3_YEAST	S000004137	YLR147C	SMD3	Core Sm protein Sm D3; part of heteroheptameric complex (with Smb1p, Smd1p, Smd2p, Sme1p, Smx3p, and Smx2p) that is part of the spliceosomal U1, U2, U4, and U5 snRNPs; homolog of human Sm D3	CNAG_04050	small nuclear ribonucleoprotein D3	P53207	SNU71_YEAST	S000003245	YGR013W	SNU71	Component of U1 snRNP required for mRNA splicing via spliceosome; yeast specific, no metazoan counterpart	NA	NA	NA
CPX-23	U1 small nuclear ribonucleoprotein complex	-	Non-coding RNA containing complex that is involved in mRNA splicing. U1 snRNP binds to the 5-prime splice site contributing to the formation of the Commitment complex (CPX-1418) during spliceosome assembly. The spliceosome is a highly dynamic structure, assembled by sequential binding and release of the small nuclear RNAs and protein factors which removes intronic sequence from pre-mRNA. After as…	P43321	SMD3_YEAST	S000004137	YLR147C	SMD3	Core Sm protein Sm D3; part of heteroheptameric complex (with Smb1p, Smd1p, Smd2p, Sme1p, Smx3p, and Smx2p) that is part of the spliceosomal U1, U2, U4, and U5 snRNPs; homolog of human Sm D3	CNAG_04050	small nuclear ribonucleoprotein D3	P54999	RUXF_YEAST	S000006386	YPR182W	SMX3	Core Sm protein Sm F; part of heteroheptameric complex (with Smb1p, Smd1p, Smd2p, Smd3p, Sme1p, and Smx2p) that is part of the spliceosomal U1, U2, U4, and U5 snRNPs; homolog of human Sm F	CNAG_01198	small nuclear ribonucleoprotein F	0.858968
CPX-23	U1 small nuclear ribonucleoprotein complex	-	Non-coding RNA containing complex that is involved in mRNA splicing. U1 snRNP binds to the 5-prime splice site contributing to the formation of the Commitment complex (CPX-1418) during spliceosome assembly. The spliceosome is a highly dynamic structure, assembled by sequential binding and release of the small nuclear RNAs and protein factors which removes intronic sequence from pre-mRNA. After as…	P43321	SMD3_YEAST	S000004137	YLR147C	SMD3	Core Sm protein Sm D3; part of heteroheptameric complex (with Smb1p, Smd1p, Smd2p, Sme1p, Smx3p, and Smx2p) that is part of the spliceosomal U1, U2, U4, and U5 snRNPs; homolog of human Sm D3	CNAG_04050	small nuclear ribonucleoprotein D3	Q00539	NAM8_YEAST	S000001128	YHR086W	NAM8	RNA binding protein, component of the U1 snRNP protein; mutants are defective in meiotic recombination and in formation of viable spores, involved in the formation of DSBs through meiosis-specific splicing of REC107 pre-mRNA; Nam8p regulon embraces the meiotic pre-mRNAs of REC107, HFM1, AMA1 SPO22 and PCH2; the putative RNA binding domains RRM2 and RRM3 are required for Nam8p meiotic function	NA	NA	NA
CPX-23	U1 small nuclear ribonucleoprotein complex	-	Non-coding RNA containing complex that is involved in mRNA splicing. U1 snRNP binds to the 5-prime splice site contributing to the formation of the Commitment complex (CPX-1418) during spliceosome assembly. The spliceosome is a highly dynamic structure, assembled by sequential binding and release of the small nuclear RNAs and protein factors which removes intronic sequence from pre-mRNA. After as…	P43321	SMD3_YEAST	S000004137	YLR147C	SMD3	Core Sm protein Sm D3; part of heteroheptameric complex (with Smb1p, Smd1p, Smd2p, Sme1p, Smx3p, and Smx2p) that is part of the spliceosomal U1, U2, U4, and U5 snRNPs; homolog of human Sm D3	CNAG_04050	small nuclear ribonucleoprotein D3	Q00916	RU17_YEAST	S000001323	YIL061C	SNP1	Component of U1 snRNP required for mRNA splicing via spliceosome; substrate of the arginine methyltransferase Hmt1p; may interact with poly(A) polymerase to regulate polyadenylation; homolog of human U1 70K protein; protein abundance increases in response to DNA replication stress	CNAG_00140	U1 small nuclear ribonucleoprotein 70kDa	0.764731
CPX-23	U1 small nuclear ribonucleoprotein complex	-	Non-coding RNA containing complex that is involved in mRNA splicing. U1 snRNP binds to the 5-prime splice site contributing to the formation of the Commitment complex (CPX-1418) during spliceosome assembly. The spliceosome is a highly dynamic structure, assembled by sequential binding and release of the small nuclear RNAs and protein factors which removes intronic sequence from pre-mRNA. After as…	P43321	SMD3_YEAST	S000004137	YLR147C	SMD3	Core Sm protein Sm D3; part of heteroheptameric complex (with Smb1p, Smd1p, Smd2p, Sme1p, Smx3p, and Smx2p) that is part of the spliceosomal U1, U2, U4, and U5 snRNPs; homolog of human Sm D3	CNAG_04050	small nuclear ribonucleoprotein D3	Q02260	SMD1_YEAST	S000003306	YGR074W	SMD1	Core Sm protein Sm D1; part of heteroheptameric complex (with Smb1p, Smd2p, Smd3p, Sme1p, Smx3p, and Smx2p) that is part of the spliceosomal U1, U2, U4, and U5 snRNPs; relocalizes to the cytosol in response to hypoxia; homolog of human Sm D1; protein abundance increases in response to DNA replication stress	CNAG_06779	small nuclear ribonucleoprotein D1	0.80063
CPX-23	U1 small nuclear ribonucleoprotein complex	-	Non-coding RNA containing complex that is involved in mRNA splicing. U1 snRNP binds to the 5-prime splice site contributing to the formation of the Commitment complex (CPX-1418) during spliceosome assembly. The spliceosome is a highly dynamic structure, assembled by sequential binding and release of the small nuclear RNAs and protein factors which removes intronic sequence from pre-mRNA. After as…	P43321	SMD3_YEAST	S000004137	YLR147C	SMD3	Core Sm protein Sm D3; part of heteroheptameric complex (with Smb1p, Smd1p, Smd2p, Sme1p, Smx3p, and Smx2p) that is part of the spliceosomal U1, U2, U4, and U5 snRNPs; homolog of human Sm D3	CNAG_04050	small nuclear ribonucleoprotein D3	Q03776	PRP42_YEAST	S000002643	YDR235W	PRP42	U1 snRNP protein involved in splicing; required for U1 snRNP biogenesis; contains multiple tetriatricopeptide repeats	NA	NA	NA
CPX-23	U1 small nuclear ribonucleoprotein complex	-	Non-coding RNA containing complex that is involved in mRNA splicing. U1 snRNP binds to the 5-prime splice site contributing to the formation of the Commitment complex (CPX-1418) during spliceosome assembly. The spliceosome is a highly dynamic structure, assembled by sequential binding and release of the small nuclear RNAs and protein factors which removes intronic sequence from pre-mRNA. After as…	P43321	SMD3_YEAST	S000004137	YLR147C	SMD3	Core Sm protein Sm D3; part of heteroheptameric complex (with Smb1p, Smd1p, Smd2p, Sme1p, Smx3p, and Smx2p) that is part of the spliceosomal U1, U2, U4, and U5 snRNPs; homolog of human Sm D3	CNAG_04050	small nuclear ribonucleoprotein D3	Q03782	SNU56_YEAST	S000002648	YDR240C	SNU56	Component of U1 snRNP required for mRNA splicing via spliceosome; yeast specific, no metazoan counterpart; interacts with mRNA in commitment complex	NA	NA	NA
CPX-23	U1 small nuclear ribonucleoprotein complex	-	Non-coding RNA containing complex that is involved in mRNA splicing. U1 snRNP binds to the 5-prime splice site contributing to the formation of the Commitment complex (CPX-1418) during spliceosome assembly. The spliceosome is a highly dynamic structure, assembled by sequential binding and release of the small nuclear RNAs and protein factors which removes intronic sequence from pre-mRNA. After as…	P43321	SMD3_YEAST	S000004137	YLR147C	SMD3	Core Sm protein Sm D3; part of heteroheptameric complex (with Smb1p, Smd1p, Smd2p, Sme1p, Smx3p, and Smx2p) that is part of the spliceosomal U1, U2, U4, and U5 snRNPs; homolog of human Sm D3	CNAG_04050	small nuclear ribonucleoprotein D3	Q05900	RU1C_YEAST	S000004289	YLR298C	YHC1	Component of the U1 snRNP complex required for pre-mRNA splicing; putative ortholog of human U1C protein, which is involved in formation of a complex between U1 snRNP and the pre-mRNA 5' splice site	CNAG_04494	U1 small nuclear ribonucleoprotein C	0.810837
CPX-23	U1 small nuclear ribonucleoprotein complex	-	Non-coding RNA containing complex that is involved in mRNA splicing. U1 snRNP binds to the 5-prime splice site contributing to the formation of the Commitment complex (CPX-1418) during spliceosome assembly. The spliceosome is a highly dynamic structure, assembled by sequential binding and release of the small nuclear RNAs and protein factors which removes intronic sequence from pre-mRNA. After as…	P43321	SMD3_YEAST	S000004137	YLR147C	SMD3	Core Sm protein Sm D3; part of heteroheptameric complex (with Smb1p, Smd1p, Smd2p, Sme1p, Smx3p, and Smx2p) that is part of the spliceosomal U1, U2, U4, and U5 snRNPs; homolog of human Sm D3	CNAG_04050	small nuclear ribonucleoprotein D3	Q06217	SMD2_YEAST	S000004265	YLR275W	SMD2	Core Sm protein Sm D2; part of heteroheptameric complex (with Smb1p, Smd1p, Smd3p, Sme1p, Smx3p, and Smx2p) that is part of the spliceosomal U1, U2, U4, and U5 snRNPs; homolog of human Sm D2	CNAG_03814	small nuclear ribonucleoprotein Sm D2%2C small nuclear ribonucleoprotein Sm D2%2C variant	0.79067
CPX-23	U1 small nuclear ribonucleoprotein complex	-	Non-coding RNA containing complex that is involved in mRNA splicing. U1 snRNP binds to the 5-prime splice site contributing to the formation of the Commitment complex (CPX-1418) during spliceosome assembly. The spliceosome is a highly dynamic structure, assembled by sequential binding and release of the small nuclear RNAs and protein factors which removes intronic sequence from pre-mRNA. After as…	P43321	SMD3_YEAST	S000004137	YLR147C	SMD3	Core Sm protein Sm D3; part of heteroheptameric complex (with Smb1p, Smd1p, Smd2p, Sme1p, Smx3p, and Smx2p) that is part of the spliceosomal U1, U2, U4, and U5 snRNPs; homolog of human Sm D3	CNAG_04050	small nuclear ribonucleoprotein D3	Q06217	SMD2_YEAST	S000004265	YLR275W	SMD2	Core Sm protein Sm D2; part of heteroheptameric complex (with Smb1p, Smd1p, Smd3p, Sme1p, Smx3p, and Smx2p) that is part of the spliceosomal U1, U2, U4, and U5 snRNPs; homolog of human Sm D2	CNAG_03814	small nuclear ribonucleoprotein Sm D2%2C small nuclear ribonucleoprotein Sm D2%2C variant	0.79067
CPX-23	U1 small nuclear ribonucleoprotein complex	-	Non-coding RNA containing complex that is involved in mRNA splicing. U1 snRNP binds to the 5-prime splice site contributing to the formation of the Commitment complex (CPX-1418) during spliceosome assembly. The spliceosome is a highly dynamic structure, assembled by sequential binding and release of the small nuclear RNAs and protein factors which removes intronic sequence from pre-mRNA. After as…	P43321	SMD3_YEAST	S000004137	YLR147C	SMD3	Core Sm protein Sm D3; part of heteroheptameric complex (with Smb1p, Smd1p, Smd2p, Sme1p, Smx3p, and Smx2p) that is part of the spliceosomal U1, U2, U4, and U5 snRNPs; homolog of human Sm D3	CNAG_04050	small nuclear ribonucleoprotein D3	Q07508	LUC7_YEAST	S000002245	YDL087C	LUC7	Essential protein associated with the U1 snRNP complex; splicing factor involved in recognition of 5' splice site; contains two zinc finger motifs; N-terminal zinc finger binds pre-mRNA; relocalizes to the cytosol in response to hypoxia	CNAG_04465	small nuclear ribonucleoprotein%2C small nuclear ribonucleoprotein%2C variant	0.820731
CPX-23	U1 small nuclear ribonucleoprotein complex	-	Non-coding RNA containing complex that is involved in mRNA splicing. U1 snRNP binds to the 5-prime splice site contributing to the formation of the Commitment complex (CPX-1418) during spliceosome assembly. The spliceosome is a highly dynamic structure, assembled by sequential binding and release of the small nuclear RNAs and protein factors which removes intronic sequence from pre-mRNA. After as…	P43321	SMD3_YEAST	S000004137	YLR147C	SMD3	Core Sm protein Sm D3; part of heteroheptameric complex (with Smb1p, Smd1p, Smd2p, Sme1p, Smx3p, and Smx2p) that is part of the spliceosomal U1, U2, U4, and U5 snRNPs; homolog of human Sm D3	CNAG_04050	small nuclear ribonucleoprotein D3	Q07508	LUC7_YEAST	S000002245	YDL087C	LUC7	Essential protein associated with the U1 snRNP complex; splicing factor involved in recognition of 5' splice site; contains two zinc finger motifs; N-terminal zinc finger binds pre-mRNA; relocalizes to the cytosol in response to hypoxia	CNAG_04465	small nuclear ribonucleoprotein%2C small nuclear ribonucleoprotein%2C variant	0.820731
CPX-23	U1 small nuclear ribonucleoprotein complex	-	Non-coding RNA containing complex that is involved in mRNA splicing. U1 snRNP binds to the 5-prime splice site contributing to the formation of the Commitment complex (CPX-1418) during spliceosome assembly. The spliceosome is a highly dynamic structure, assembled by sequential binding and release of the small nuclear RNAs and protein factors which removes intronic sequence from pre-mRNA. After as…	P43321	SMD3_YEAST	S000004137	YLR147C	SMD3	Core Sm protein Sm D3; part of heteroheptameric complex (with Smb1p, Smd1p, Smd2p, Sme1p, Smx3p, and Smx2p) that is part of the spliceosomal U1, U2, U4, and U5 snRNPs; homolog of human Sm D3	CNAG_04050	small nuclear ribonucleoprotein D3	Q12330	RUXE_YEAST	S000005685	YOR159C	SME1	Core Sm protein Sm E; part of heteroheptameric complex (with Smb1p, Smd1p, Smd2p, Smd3p, Smx3p, and Smx2p) that is part of the spliceosomal U1, U2, U4, and U5 snRNPs; homolog of human Sm E	CNAG_04155	small nuclear ribonucleoprotein E	0.745212
CPX-23	U1 small nuclear ribonucleoprotein complex	-	Non-coding RNA containing complex that is involved in mRNA splicing. U1 snRNP binds to the 5-prime splice site contributing to the formation of the Commitment complex (CPX-1418) during spliceosome assembly. The spliceosome is a highly dynamic structure, assembled by sequential binding and release of the small nuclear RNAs and protein factors which removes intronic sequence from pre-mRNA. After as…	P53207	SNU71_YEAST	S000003245	YGR013W	SNU71	Component of U1 snRNP required for mRNA splicing via spliceosome; yeast specific, no metazoan counterpart	NA	NA	P32605	RU1A_YEAST	S000000323	YBR119W	MUD1	U1 snRNP A protein; homolog of human U1-A; involved in nuclear mRNA splicing	CNAG_06288	RNA binding protein	NA
CPX-23	U1 small nuclear ribonucleoprotein complex	-	Non-coding RNA containing complex that is involved in mRNA splicing. U1 snRNP binds to the 5-prime splice site contributing to the formation of the Commitment complex (CPX-1418) during spliceosome assembly. The spliceosome is a highly dynamic structure, assembled by sequential binding and release of the small nuclear RNAs and protein factors which removes intronic sequence from pre-mRNA. After as…	P53207	SNU71_YEAST	S000003245	YGR013W	SNU71	Component of U1 snRNP required for mRNA splicing via spliceosome; yeast specific, no metazoan counterpart	NA	NA	P33203	PRP40_YEAST	S000001495	YKL012W	PRP40	U1 snRNP protein involved in splicing; interacts with the branchpoint-binding protein during the formation of the second commitment complex	CNAG_06627	pre-mRNA-processing factor 40	NA
CPX-23	U1 small nuclear ribonucleoprotein complex	-	Non-coding RNA containing complex that is involved in mRNA splicing. U1 snRNP binds to the 5-prime splice site contributing to the formation of the Commitment complex (CPX-1418) during spliceosome assembly. The spliceosome is a highly dynamic structure, assembled by sequential binding and release of the small nuclear RNAs and protein factors which removes intronic sequence from pre-mRNA. After as…	P53207	SNU71_YEAST	S000003245	YGR013W	SNU71	Component of U1 snRNP required for mRNA splicing via spliceosome; yeast specific, no metazoan counterpart	NA	NA	P39682	PRP39_YEAST	S000004509	YML046W	PRP39	U1 snRNP protein involved in splicing; contains multiple tetriatricopeptide repeats	NA	NA	NA
CPX-23	U1 small nuclear ribonucleoprotein complex	-	Non-coding RNA containing complex that is involved in mRNA splicing. U1 snRNP binds to the 5-prime splice site contributing to the formation of the Commitment complex (CPX-1418) during spliceosome assembly. The spliceosome is a highly dynamic structure, assembled by sequential binding and release of the small nuclear RNAs and protein factors which removes intronic sequence from pre-mRNA. After as…	P53207	SNU71_YEAST	S000003245	YGR013W	SNU71	Component of U1 snRNP required for mRNA splicing via spliceosome; yeast specific, no metazoan counterpart	NA	NA	P40018	RSMB_YEAST	S000000831	YER029C	SMB1	Core Sm protein Sm B; part of heteroheptameric complex (with Smd1p, Smd2p, Smd3p, Sme1p, Smx3p, and Smx2p) that is part of the spliceosomal U1, U2, U4, and U5 snRNPs; homolog of human Sm B and Sm B'	CNAG_04840	small nuclear ribonucleoprotein B and B'	NA
CPX-23	U1 small nuclear ribonucleoprotein complex	-	Non-coding RNA containing complex that is involved in mRNA splicing. U1 snRNP binds to the 5-prime splice site contributing to the formation of the Commitment complex (CPX-1418) during spliceosome assembly. The spliceosome is a highly dynamic structure, assembled by sequential binding and release of the small nuclear RNAs and protein factors which removes intronic sequence from pre-mRNA. After as…	P53207	SNU71_YEAST	S000003245	YGR013W	SNU71	Component of U1 snRNP required for mRNA splicing via spliceosome; yeast specific, no metazoan counterpart	NA	NA	P40204	RUXG_YEAST	S000002965	YFL017W-A	SMX2	Core Sm protein Sm G; part of heteroheptameric complex (with Smb1p, Smd1p, Smd2p, Smd3p, Sme1p, and Smx3p) that is part of the spliceosomal U1, U2, U4, and U5 snRNPs; homolog of human Sm G	CNAG_04914	small nuclear ribonucleoprotein G	NA
CPX-23	U1 small nuclear ribonucleoprotein complex	-	Non-coding RNA containing complex that is involved in mRNA splicing. U1 snRNP binds to the 5-prime splice site contributing to the formation of the Commitment complex (CPX-1418) during spliceosome assembly. The spliceosome is a highly dynamic structure, assembled by sequential binding and release of the small nuclear RNAs and protein factors which removes intronic sequence from pre-mRNA. After as…	P53207	SNU71_YEAST	S000003245	YGR013W	SNU71	Component of U1 snRNP required for mRNA splicing via spliceosome; yeast specific, no metazoan counterpart	NA	NA	P43321	SMD3_YEAST	S000004137	YLR147C	SMD3	Core Sm protein Sm D3; part of heteroheptameric complex (with Smb1p, Smd1p, Smd2p, Sme1p, Smx3p, and Smx2p) that is part of the spliceosomal U1, U2, U4, and U5 snRNPs; homolog of human Sm D3	CNAG_04050	small nuclear ribonucleoprotein D3	NA
CPX-23	U1 small nuclear ribonucleoprotein complex	-	Non-coding RNA containing complex that is involved in mRNA splicing. U1 snRNP binds to the 5-prime splice site contributing to the formation of the Commitment complex (CPX-1418) during spliceosome assembly. The spliceosome is a highly dynamic structure, assembled by sequential binding and release of the small nuclear RNAs and protein factors which removes intronic sequence from pre-mRNA. After as…	P53207	SNU71_YEAST	S000003245	YGR013W	SNU71	Component of U1 snRNP required for mRNA splicing via spliceosome; yeast specific, no metazoan counterpart	NA	NA	P54999	RUXF_YEAST	S000006386	YPR182W	SMX3	Core Sm protein Sm F; part of heteroheptameric complex (with Smb1p, Smd1p, Smd2p, Smd3p, Sme1p, and Smx2p) that is part of the spliceosomal U1, U2, U4, and U5 snRNPs; homolog of human Sm F	CNAG_01198	small nuclear ribonucleoprotein F	NA
CPX-23	U1 small nuclear ribonucleoprotein complex	-	Non-coding RNA containing complex that is involved in mRNA splicing. U1 snRNP binds to the 5-prime splice site contributing to the formation of the Commitment complex (CPX-1418) during spliceosome assembly. The spliceosome is a highly dynamic structure, assembled by sequential binding and release of the small nuclear RNAs and protein factors which removes intronic sequence from pre-mRNA. After as…	P53207	SNU71_YEAST	S000003245	YGR013W	SNU71	Component of U1 snRNP required for mRNA splicing via spliceosome; yeast specific, no metazoan counterpart	NA	NA	Q00539	NAM8_YEAST	S000001128	YHR086W	NAM8	RNA binding protein, component of the U1 snRNP protein; mutants are defective in meiotic recombination and in formation of viable spores, involved in the formation of DSBs through meiosis-specific splicing of REC107 pre-mRNA; Nam8p regulon embraces the meiotic pre-mRNAs of REC107, HFM1, AMA1 SPO22 and PCH2; the putative RNA binding domains RRM2 and RRM3 are required for Nam8p meiotic function	NA	NA	NA
CPX-23	U1 small nuclear ribonucleoprotein complex	-	Non-coding RNA containing complex that is involved in mRNA splicing. U1 snRNP binds to the 5-prime splice site contributing to the formation of the Commitment complex (CPX-1418) during spliceosome assembly. The spliceosome is a highly dynamic structure, assembled by sequential binding and release of the small nuclear RNAs and protein factors which removes intronic sequence from pre-mRNA. After as…	P53207	SNU71_YEAST	S000003245	YGR013W	SNU71	Component of U1 snRNP required for mRNA splicing via spliceosome; yeast specific, no metazoan counterpart	NA	NA	Q00916	RU17_YEAST	S000001323	YIL061C	SNP1	Component of U1 snRNP required for mRNA splicing via spliceosome; substrate of the arginine methyltransferase Hmt1p; may interact with poly(A) polymerase to regulate polyadenylation; homolog of human U1 70K protein; protein abundance increases in response to DNA replication stress	CNAG_00140	U1 small nuclear ribonucleoprotein 70kDa	NA
CPX-23	U1 small nuclear ribonucleoprotein complex	-	Non-coding RNA containing complex that is involved in mRNA splicing. U1 snRNP binds to the 5-prime splice site contributing to the formation of the Commitment complex (CPX-1418) during spliceosome assembly. The spliceosome is a highly dynamic structure, assembled by sequential binding and release of the small nuclear RNAs and protein factors which removes intronic sequence from pre-mRNA. After as…	P53207	SNU71_YEAST	S000003245	YGR013W	SNU71	Component of U1 snRNP required for mRNA splicing via spliceosome; yeast specific, no metazoan counterpart	NA	NA	Q02260	SMD1_YEAST	S000003306	YGR074W	SMD1	Core Sm protein Sm D1; part of heteroheptameric complex (with Smb1p, Smd2p, Smd3p, Sme1p, Smx3p, and Smx2p) that is part of the spliceosomal U1, U2, U4, and U5 snRNPs; relocalizes to the cytosol in response to hypoxia; homolog of human Sm D1; protein abundance increases in response to DNA replication stress	CNAG_06779	small nuclear ribonucleoprotein D1	NA
CPX-23	U1 small nuclear ribonucleoprotein complex	-	Non-coding RNA containing complex that is involved in mRNA splicing. U1 snRNP binds to the 5-prime splice site contributing to the formation of the Commitment complex (CPX-1418) during spliceosome assembly. The spliceosome is a highly dynamic structure, assembled by sequential binding and release of the small nuclear RNAs and protein factors which removes intronic sequence from pre-mRNA. After as…	P53207	SNU71_YEAST	S000003245	YGR013W	SNU71	Component of U1 snRNP required for mRNA splicing via spliceosome; yeast specific, no metazoan counterpart	NA	NA	Q03776	PRP42_YEAST	S000002643	YDR235W	PRP42	U1 snRNP protein involved in splicing; required for U1 snRNP biogenesis; contains multiple tetriatricopeptide repeats	NA	NA	NA
CPX-23	U1 small nuclear ribonucleoprotein complex	-	Non-coding RNA containing complex that is involved in mRNA splicing. U1 snRNP binds to the 5-prime splice site contributing to the formation of the Commitment complex (CPX-1418) during spliceosome assembly. The spliceosome is a highly dynamic structure, assembled by sequential binding and release of the small nuclear RNAs and protein factors which removes intronic sequence from pre-mRNA. After as…	P53207	SNU71_YEAST	S000003245	YGR013W	SNU71	Component of U1 snRNP required for mRNA splicing via spliceosome; yeast specific, no metazoan counterpart	NA	NA	Q03782	SNU56_YEAST	S000002648	YDR240C	SNU56	Component of U1 snRNP required for mRNA splicing via spliceosome; yeast specific, no metazoan counterpart; interacts with mRNA in commitment complex	NA	NA	NA
CPX-23	U1 small nuclear ribonucleoprotein complex	-	Non-coding RNA containing complex that is involved in mRNA splicing. U1 snRNP binds to the 5-prime splice site contributing to the formation of the Commitment complex (CPX-1418) during spliceosome assembly. The spliceosome is a highly dynamic structure, assembled by sequential binding and release of the small nuclear RNAs and protein factors which removes intronic sequence from pre-mRNA. After as…	P53207	SNU71_YEAST	S000003245	YGR013W	SNU71	Component of U1 snRNP required for mRNA splicing via spliceosome; yeast specific, no metazoan counterpart	NA	NA	Q05900	RU1C_YEAST	S000004289	YLR298C	YHC1	Component of the U1 snRNP complex required for pre-mRNA splicing; putative ortholog of human U1C protein, which is involved in formation of a complex between U1 snRNP and the pre-mRNA 5' splice site	CNAG_04494	U1 small nuclear ribonucleoprotein C	NA
CPX-23	U1 small nuclear ribonucleoprotein complex	-	Non-coding RNA containing complex that is involved in mRNA splicing. U1 snRNP binds to the 5-prime splice site contributing to the formation of the Commitment complex (CPX-1418) during spliceosome assembly. The spliceosome is a highly dynamic structure, assembled by sequential binding and release of the small nuclear RNAs and protein factors which removes intronic sequence from pre-mRNA. After as…	P53207	SNU71_YEAST	S000003245	YGR013W	SNU71	Component of U1 snRNP required for mRNA splicing via spliceosome; yeast specific, no metazoan counterpart	NA	NA	Q06217	SMD2_YEAST	S000004265	YLR275W	SMD2	Core Sm protein Sm D2; part of heteroheptameric complex (with Smb1p, Smd1p, Smd3p, Sme1p, Smx3p, and Smx2p) that is part of the spliceosomal U1, U2, U4, and U5 snRNPs; homolog of human Sm D2	CNAG_03814	small nuclear ribonucleoprotein Sm D2%2C small nuclear ribonucleoprotein Sm D2%2C variant	NA
CPX-23	U1 small nuclear ribonucleoprotein complex	-	Non-coding RNA containing complex that is involved in mRNA splicing. U1 snRNP binds to the 5-prime splice site contributing to the formation of the Commitment complex (CPX-1418) during spliceosome assembly. The spliceosome is a highly dynamic structure, assembled by sequential binding and release of the small nuclear RNAs and protein factors which removes intronic sequence from pre-mRNA. After as…	P53207	SNU71_YEAST	S000003245	YGR013W	SNU71	Component of U1 snRNP required for mRNA splicing via spliceosome; yeast specific, no metazoan counterpart	NA	NA	Q06217	SMD2_YEAST	S000004265	YLR275W	SMD2	Core Sm protein Sm D2; part of heteroheptameric complex (with Smb1p, Smd1p, Smd3p, Sme1p, Smx3p, and Smx2p) that is part of the spliceosomal U1, U2, U4, and U5 snRNPs; homolog of human Sm D2	CNAG_03814	small nuclear ribonucleoprotein Sm D2%2C small nuclear ribonucleoprotein Sm D2%2C variant	NA
CPX-23	U1 small nuclear ribonucleoprotein complex	-	Non-coding RNA containing complex that is involved in mRNA splicing. U1 snRNP binds to the 5-prime splice site contributing to the formation of the Commitment complex (CPX-1418) during spliceosome assembly. The spliceosome is a highly dynamic structure, assembled by sequential binding and release of the small nuclear RNAs and protein factors which removes intronic sequence from pre-mRNA. After as…	P53207	SNU71_YEAST	S000003245	YGR013W	SNU71	Component of U1 snRNP required for mRNA splicing via spliceosome; yeast specific, no metazoan counterpart	NA	NA	Q07508	LUC7_YEAST	S000002245	YDL087C	LUC7	Essential protein associated with the U1 snRNP complex; splicing factor involved in recognition of 5' splice site; contains two zinc finger motifs; N-terminal zinc finger binds pre-mRNA; relocalizes to the cytosol in response to hypoxia	CNAG_04465	small nuclear ribonucleoprotein%2C small nuclear ribonucleoprotein%2C variant	NA
CPX-23	U1 small nuclear ribonucleoprotein complex	-	Non-coding RNA containing complex that is involved in mRNA splicing. U1 snRNP binds to the 5-prime splice site contributing to the formation of the Commitment complex (CPX-1418) during spliceosome assembly. The spliceosome is a highly dynamic structure, assembled by sequential binding and release of the small nuclear RNAs and protein factors which removes intronic sequence from pre-mRNA. After as…	P53207	SNU71_YEAST	S000003245	YGR013W	SNU71	Component of U1 snRNP required for mRNA splicing via spliceosome; yeast specific, no metazoan counterpart	NA	NA	Q07508	LUC7_YEAST	S000002245	YDL087C	LUC7	Essential protein associated with the U1 snRNP complex; splicing factor involved in recognition of 5' splice site; contains two zinc finger motifs; N-terminal zinc finger binds pre-mRNA; relocalizes to the cytosol in response to hypoxia	CNAG_04465	small nuclear ribonucleoprotein%2C small nuclear ribonucleoprotein%2C variant	NA
CPX-23	U1 small nuclear ribonucleoprotein complex	-	Non-coding RNA containing complex that is involved in mRNA splicing. U1 snRNP binds to the 5-prime splice site contributing to the formation of the Commitment complex (CPX-1418) during spliceosome assembly. The spliceosome is a highly dynamic structure, assembled by sequential binding and release of the small nuclear RNAs and protein factors which removes intronic sequence from pre-mRNA. After as…	P53207	SNU71_YEAST	S000003245	YGR013W	SNU71	Component of U1 snRNP required for mRNA splicing via spliceosome; yeast specific, no metazoan counterpart	NA	NA	Q12330	RUXE_YEAST	S000005685	YOR159C	SME1	Core Sm protein Sm E; part of heteroheptameric complex (with Smb1p, Smd1p, Smd2p, Smd3p, Smx3p, and Smx2p) that is part of the spliceosomal U1, U2, U4, and U5 snRNPs; homolog of human Sm E	CNAG_04155	small nuclear ribonucleoprotein E	NA
CPX-23	U1 small nuclear ribonucleoprotein complex	-	Non-coding RNA containing complex that is involved in mRNA splicing. U1 snRNP binds to the 5-prime splice site contributing to the formation of the Commitment complex (CPX-1418) during spliceosome assembly. The spliceosome is a highly dynamic structure, assembled by sequential binding and release of the small nuclear RNAs and protein factors which removes intronic sequence from pre-mRNA. After as…	P54999	RUXF_YEAST	S000006386	YPR182W	SMX3	Core Sm protein Sm F; part of heteroheptameric complex (with Smb1p, Smd1p, Smd2p, Smd3p, Sme1p, and Smx2p) that is part of the spliceosomal U1, U2, U4, and U5 snRNPs; homolog of human Sm F	CNAG_01198	small nuclear ribonucleoprotein F	P32605	RU1A_YEAST	S000000323	YBR119W	MUD1	U1 snRNP A protein; homolog of human U1-A; involved in nuclear mRNA splicing	CNAG_06288	RNA binding protein	0.785925
CPX-23	U1 small nuclear ribonucleoprotein complex	-	Non-coding RNA containing complex that is involved in mRNA splicing. U1 snRNP binds to the 5-prime splice site contributing to the formation of the Commitment complex (CPX-1418) during spliceosome assembly. The spliceosome is a highly dynamic structure, assembled by sequential binding and release of the small nuclear RNAs and protein factors which removes intronic sequence from pre-mRNA. After as…	P54999	RUXF_YEAST	S000006386	YPR182W	SMX3	Core Sm protein Sm F; part of heteroheptameric complex (with Smb1p, Smd1p, Smd2p, Smd3p, Sme1p, and Smx2p) that is part of the spliceosomal U1, U2, U4, and U5 snRNPs; homolog of human Sm F	CNAG_01198	small nuclear ribonucleoprotein F	P33203	PRP40_YEAST	S000001495	YKL012W	PRP40	U1 snRNP protein involved in splicing; interacts with the branchpoint-binding protein during the formation of the second commitment complex	CNAG_06627	pre-mRNA-processing factor 40	0.65413
CPX-23	U1 small nuclear ribonucleoprotein complex	-	Non-coding RNA containing complex that is involved in mRNA splicing. U1 snRNP binds to the 5-prime splice site contributing to the formation of the Commitment complex (CPX-1418) during spliceosome assembly. The spliceosome is a highly dynamic structure, assembled by sequential binding and release of the small nuclear RNAs and protein factors which removes intronic sequence from pre-mRNA. After as…	P54999	RUXF_YEAST	S000006386	YPR182W	SMX3	Core Sm protein Sm F; part of heteroheptameric complex (with Smb1p, Smd1p, Smd2p, Smd3p, Sme1p, and Smx2p) that is part of the spliceosomal U1, U2, U4, and U5 snRNPs; homolog of human Sm F	CNAG_01198	small nuclear ribonucleoprotein F	P39682	PRP39_YEAST	S000004509	YML046W	PRP39	U1 snRNP protein involved in splicing; contains multiple tetriatricopeptide repeats	NA	NA	NA
CPX-23	U1 small nuclear ribonucleoprotein complex	-	Non-coding RNA containing complex that is involved in mRNA splicing. U1 snRNP binds to the 5-prime splice site contributing to the formation of the Commitment complex (CPX-1418) during spliceosome assembly. The spliceosome is a highly dynamic structure, assembled by sequential binding and release of the small nuclear RNAs and protein factors which removes intronic sequence from pre-mRNA. After as…	P54999	RUXF_YEAST	S000006386	YPR182W	SMX3	Core Sm protein Sm F; part of heteroheptameric complex (with Smb1p, Smd1p, Smd2p, Smd3p, Sme1p, and Smx2p) that is part of the spliceosomal U1, U2, U4, and U5 snRNPs; homolog of human Sm F	CNAG_01198	small nuclear ribonucleoprotein F	P40018	RSMB_YEAST	S000000831	YER029C	SMB1	Core Sm protein Sm B; part of heteroheptameric complex (with Smd1p, Smd2p, Smd3p, Sme1p, Smx3p, and Smx2p) that is part of the spliceosomal U1, U2, U4, and U5 snRNPs; homolog of human Sm B and Sm B'	CNAG_04840	small nuclear ribonucleoprotein B and B'	0.772362
CPX-23	U1 small nuclear ribonucleoprotein complex	-	Non-coding RNA containing complex that is involved in mRNA splicing. U1 snRNP binds to the 5-prime splice site contributing to the formation of the Commitment complex (CPX-1418) during spliceosome assembly. The spliceosome is a highly dynamic structure, assembled by sequential binding and release of the small nuclear RNAs and protein factors which removes intronic sequence from pre-mRNA. After as…	P54999	RUXF_YEAST	S000006386	YPR182W	SMX3	Core Sm protein Sm F; part of heteroheptameric complex (with Smb1p, Smd1p, Smd2p, Smd3p, Sme1p, and Smx2p) that is part of the spliceosomal U1, U2, U4, and U5 snRNPs; homolog of human Sm F	CNAG_01198	small nuclear ribonucleoprotein F	P40204	RUXG_YEAST	S000002965	YFL017W-A	SMX2	Core Sm protein Sm G; part of heteroheptameric complex (with Smb1p, Smd1p, Smd2p, Smd3p, Sme1p, and Smx3p) that is part of the spliceosomal U1, U2, U4, and U5 snRNPs; homolog of human Sm G	CNAG_04914	small nuclear ribonucleoprotein G	0.893142
CPX-23	U1 small nuclear ribonucleoprotein complex	-	Non-coding RNA containing complex that is involved in mRNA splicing. U1 snRNP binds to the 5-prime splice site contributing to the formation of the Commitment complex (CPX-1418) during spliceosome assembly. The spliceosome is a highly dynamic structure, assembled by sequential binding and release of the small nuclear RNAs and protein factors which removes intronic sequence from pre-mRNA. After as…	P54999	RUXF_YEAST	S000006386	YPR182W	SMX3	Core Sm protein Sm F; part of heteroheptameric complex (with Smb1p, Smd1p, Smd2p, Smd3p, Sme1p, and Smx2p) that is part of the spliceosomal U1, U2, U4, and U5 snRNPs; homolog of human Sm F	CNAG_01198	small nuclear ribonucleoprotein F	P43321	SMD3_YEAST	S000004137	YLR147C	SMD3	Core Sm protein Sm D3; part of heteroheptameric complex (with Smb1p, Smd1p, Smd2p, Sme1p, Smx3p, and Smx2p) that is part of the spliceosomal U1, U2, U4, and U5 snRNPs; homolog of human Sm D3	CNAG_04050	small nuclear ribonucleoprotein D3	0.858968
CPX-23	U1 small nuclear ribonucleoprotein complex	-	Non-coding RNA containing complex that is involved in mRNA splicing. U1 snRNP binds to the 5-prime splice site contributing to the formation of the Commitment complex (CPX-1418) during spliceosome assembly. The spliceosome is a highly dynamic structure, assembled by sequential binding and release of the small nuclear RNAs and protein factors which removes intronic sequence from pre-mRNA. After as…	P54999	RUXF_YEAST	S000006386	YPR182W	SMX3	Core Sm protein Sm F; part of heteroheptameric complex (with Smb1p, Smd1p, Smd2p, Smd3p, Sme1p, and Smx2p) that is part of the spliceosomal U1, U2, U4, and U5 snRNPs; homolog of human Sm F	CNAG_01198	small nuclear ribonucleoprotein F	P53207	SNU71_YEAST	S000003245	YGR013W	SNU71	Component of U1 snRNP required for mRNA splicing via spliceosome; yeast specific, no metazoan counterpart	NA	NA	NA
CPX-23	U1 small nuclear ribonucleoprotein complex	-	Non-coding RNA containing complex that is involved in mRNA splicing. U1 snRNP binds to the 5-prime splice site contributing to the formation of the Commitment complex (CPX-1418) during spliceosome assembly. The spliceosome is a highly dynamic structure, assembled by sequential binding and release of the small nuclear RNAs and protein factors which removes intronic sequence from pre-mRNA. After as…	P54999	RUXF_YEAST	S000006386	YPR182W	SMX3	Core Sm protein Sm F; part of heteroheptameric complex (with Smb1p, Smd1p, Smd2p, Smd3p, Sme1p, and Smx2p) that is part of the spliceosomal U1, U2, U4, and U5 snRNPs; homolog of human Sm F	CNAG_01198	small nuclear ribonucleoprotein F	Q00539	NAM8_YEAST	S000001128	YHR086W	NAM8	RNA binding protein, component of the U1 snRNP protein; mutants are defective in meiotic recombination and in formation of viable spores, involved in the formation of DSBs through meiosis-specific splicing of REC107 pre-mRNA; Nam8p regulon embraces the meiotic pre-mRNAs of REC107, HFM1, AMA1 SPO22 and PCH2; the putative RNA binding domains RRM2 and RRM3 are required for Nam8p meiotic function	NA	NA	NA
CPX-23	U1 small nuclear ribonucleoprotein complex	-	Non-coding RNA containing complex that is involved in mRNA splicing. U1 snRNP binds to the 5-prime splice site contributing to the formation of the Commitment complex (CPX-1418) during spliceosome assembly. The spliceosome is a highly dynamic structure, assembled by sequential binding and release of the small nuclear RNAs and protein factors which removes intronic sequence from pre-mRNA. After as…	P54999	RUXF_YEAST	S000006386	YPR182W	SMX3	Core Sm protein Sm F; part of heteroheptameric complex (with Smb1p, Smd1p, Smd2p, Smd3p, Sme1p, and Smx2p) that is part of the spliceosomal U1, U2, U4, and U5 snRNPs; homolog of human Sm F	CNAG_01198	small nuclear ribonucleoprotein F	Q00916	RU17_YEAST	S000001323	YIL061C	SNP1	Component of U1 snRNP required for mRNA splicing via spliceosome; substrate of the arginine methyltransferase Hmt1p; may interact with poly(A) polymerase to regulate polyadenylation; homolog of human U1 70K protein; protein abundance increases in response to DNA replication stress	CNAG_00140	U1 small nuclear ribonucleoprotein 70kDa	0.612658
CPX-23	U1 small nuclear ribonucleoprotein complex	-	Non-coding RNA containing complex that is involved in mRNA splicing. U1 snRNP binds to the 5-prime splice site contributing to the formation of the Commitment complex (CPX-1418) during spliceosome assembly. The spliceosome is a highly dynamic structure, assembled by sequential binding and release of the small nuclear RNAs and protein factors which removes intronic sequence from pre-mRNA. After as…	P54999	RUXF_YEAST	S000006386	YPR182W	SMX3	Core Sm protein Sm F; part of heteroheptameric complex (with Smb1p, Smd1p, Smd2p, Smd3p, Sme1p, and Smx2p) that is part of the spliceosomal U1, U2, U4, and U5 snRNPs; homolog of human Sm F	CNAG_01198	small nuclear ribonucleoprotein F	Q02260	SMD1_YEAST	S000003306	YGR074W	SMD1	Core Sm protein Sm D1; part of heteroheptameric complex (with Smb1p, Smd2p, Smd3p, Sme1p, Smx3p, and Smx2p) that is part of the spliceosomal U1, U2, U4, and U5 snRNPs; relocalizes to the cytosol in response to hypoxia; homolog of human Sm D1; protein abundance increases in response to DNA replication stress	CNAG_06779	small nuclear ribonucleoprotein D1	0.7991
CPX-23	U1 small nuclear ribonucleoprotein complex	-	Non-coding RNA containing complex that is involved in mRNA splicing. U1 snRNP binds to the 5-prime splice site contributing to the formation of the Commitment complex (CPX-1418) during spliceosome assembly. The spliceosome is a highly dynamic structure, assembled by sequential binding and release of the small nuclear RNAs and protein factors which removes intronic sequence from pre-mRNA. After as…	P54999	RUXF_YEAST	S000006386	YPR182W	SMX3	Core Sm protein Sm F; part of heteroheptameric complex (with Smb1p, Smd1p, Smd2p, Smd3p, Sme1p, and Smx2p) that is part of the spliceosomal U1, U2, U4, and U5 snRNPs; homolog of human Sm F	CNAG_01198	small nuclear ribonucleoprotein F	Q03776	PRP42_YEAST	S000002643	YDR235W	PRP42	U1 snRNP protein involved in splicing; required for U1 snRNP biogenesis; contains multiple tetriatricopeptide repeats	NA	NA	NA
[truncated: 38,681 more rows]
