# Supplementary material for: CryptoCEN: A Co-Expression Network for Cryptococcus neoformans reveals novel proteins involved in DNA damage repair
Source: PLoS Genet. 2024 Feb 15;20(2):e1011158. doi: 10.1371/journal.pgen.1011158 (PMC10901339; doi:10.1371/journal.pgen.1011158)
Supplement: S5 Table — (XLSX) [file pgen.1011158.s010.xlsx]

## Sheet: Sheet1
orthogroup	gene_id
OG0000000	CNAG_03294
OG0000000	CNAG_07533
OG0000001	CNAG_01862
OG0000001	CNAG_06485
OG0000001	CNAG_06932
OG0000001	CNAG_06934
OG0000001	CNAG_06986
OG0000002	CNAG_02047
OG0000002	CNAG_02054
OG0000002	CNAG_02055
OG0000002	CNAG_02056
OG0000002	CNAG_02061
OG0000002	CNAG_06139
OG0000004	CNAG_00588
OG0000004	CNAG_04891
OG0000005	CNAG_02479
OG0000005	CNAG_02733
OG0000005	CNAG_05324
OG0000005	CNAG_05340
OG0000005	CNAG_07641
OG0000006	CNAG_02602
OG0000006	CNAG_06330
OG0000008	CNAG_05369
OG0000008	CNAG_06931
OG0000008	CNAG_06936
OG0000008	CNAG_06985
OG0000009	CNAG_06536
OG0000009	CNAG_06537
OG0000009	CNAG_06538
OG0000009	CNAG_06539
OG0000010	CNAG_00864
OG0000010	CNAG_00867
OG0000010	CNAG_05377
OG0000010	CNAG_05381
OG0000010	CNAG_05667
OG0000011	CNAG_03199
OG0000011	CNAG_06250
OG0000012	CNAG_04084
OG0000012	CNAG_06877
OG0000012	CNAG_07412
OG0000012	CNAG_07754
OG0000013	CNAG_05832
OG0000013	CNAG_05833
OG0000013	CNAG_06561
OG0000014	CNAG_04516
OG0000015	CNAG_05380
OG0000015	CNAG_06531
OG0000015	CNAG_07867
OG0000016	CNAG_01074
OG0000017	CNAG_03531
OG0000017	CNAG_03532
OG0000019	CNAG_04652
OG0000019	CNAG_06759
OG0000020	CNAG_04828
OG0000020	CNAG_06745
OG0000021	CNAG_05598
OG0000022	CNAG_00863
OG0000022	CNAG_02475
OG0000022	CNAG_04561
OG0000022	CNAG_07389
OG0000023	CNAG_01925
OG0000023	CNAG_07869
OG0000024	CNAG_01648
OG0000024	CNAG_07807
OG0000025	CNAG_03464
OG0000025	CNAG_03465
OG0000026	CNAG_01499
OG0000027	CNAG_02141
OG0000027	CNAG_02143
OG0000027	CNAG_07324
OG0000028	CNAG_00823
OG0000029	CNAG_03215
OG0000030	CNAG_00105
OG0000030	CNAG_05534
OG0000031	CNAG_04920
OG0000031	CNAG_05387
OG0000031	CNAG_06521
OG0000032	CNAG_02984
OG0000032	CNAG_05346
OG0000032	CNAG_06777
OG0000033	CNAG_00012
OG0000033	CNAG_06529
OG0000034	CNAG_00862
OG0000034	CNAG_05376
OG0000034	CNAG_05383
OG0000035	CNAG_02182
OG0000036	CNAG_04374
OG0000036	CNAG_04394
OG0000037	CNAG_04636
OG0000037	CNAG_06787
OG0000038	CNAG_06297
OG0000038	CNAG_06298
OG0000038	CNAG_06388
OG0000039	CNAG_00925
OG0000039	CNAG_05729
OG0000040	CNAG_02070
OG0000040	CNAG_04903
OG0000040	CNAG_06800
OG0000041	CNAG_00897
OG0000041	CNAG_00914
OG0000042	CNAG_02585
OG0000043	CNAG_06082
OG0000043	CNAG_07422
OG0000044	CNAG_02465
OG0000044	CNAG_06652
OG0000045	CNAG_02464
OG0000046	CNAG_02600
OG0000046	CNAG_06942
OG0000047	CNAG_00861
OG0000047	CNAG_05378
OG0000048	CNAG_05192
OG0000049	CNAG_02839
OG0000049	CNAG_02840
OG0000051	CNAG_03922
OG0000052	CNAG_04313
OG0000053	CNAG_06761
OG0000054	CNAG_05842
OG0000055	CNAG_07879
OG0000055	CNAG_07880
OG0000056	CNAG_02489
OG0000056	CNAG_07745
OG0000057	CNAG_06511
OG0000058	CNAG_00540
OG0000059	CNAG_03281
OG0000060	CNAG_06832
OG0000060	CNAG_06835
OG0000061	CNAG_05114
OG0000062	CNAG_06027
OG0000063	CNAG_05159
OG0000064	CNAG_01119
OG0000065	CNAG_03732
OG0000065	CNAG_03764
OG0000066	CNAG_03713
OG0000066	CNAG_03719
OG0000067	CNAG_00849
OG0000067	CNAG_07708
OG0000068	CNAG_00376
OG0000068	CNAG_00868
OG0000068	CNAG_05436
OG0000068	CNAG_06807
OG0000068	CNAG_06843
OG0000068	CNAG_07528
OG0000068	CNAG_07737
OG0000068	CNAG_07767
OG0000068	CNAG_07872
OG0000068	CNAG_08005
OG0000069	CNAG_01949
OG0000069	CNAG_05658
OG0000070	CNAG_00525
OG0000071	CNAG_02719
OG0000071	CNAG_07444
OG0000072	CNAG_00814
OG0000072	CNAG_01367
OG0000072	CNAG_01370
OG0000072	CNAG_02176
OG0000072	CNAG_02392
OG0000072	CNAG_04060
OG0000072	CNAG_05487
OG0000072	CNAG_07819
OG0000073	CNAG_06926
OG0000074	CNAG_02561
OG0000074	CNAG_04794
OG0000074	CNAG_06119
OG0000075	CNAG_06101
OG0000075	CNAG_06102
OG0000076	CNAG_04947
OG0000076	CNAG_06265
OG0000077	CNAG_00260
OG0000077	CNAG_00399
OG0000078	CNAG_00047
OG0000078	CNAG_04108
OG0000079	CNAG_00869
OG0000079	CNAG_04098
OG0000080	CNAG_00003
OG0000080	CNAG_04567
OG0000081	CNAG_03707
OG0000082	CNAG_04892
OG0000083	CNAG_04216
OG0000083	CNAG_06999
OG0000084	CNAG_02558
OG0000085	CNAG_03133
OG0000086	CNAG_02508
OG0000087	CNAG_02601
OG0000087	CNAG_03141
OG0000090	CNAG_00386
OG0000090	CNAG_00402
OG0000091	CNAG_00752
OG0000091	CNAG_00822
OG0000092	CNAG_06776
OG0000093	CNAG_02722
OG0000094	CNAG_01727
OG0000094	CNAG_01750
OG0000095	CNAG_00005
OG0000095	CNAG_02012
OG0000096	CNAG_00858
OG0000096	CNAG_00860
OG0000096	CNAG_01240
OG0000096	CNAG_02744
OG0000096	CNAG_04932
OG0000096	CNAG_05543
OG0000096	CNAG_06299
OG0000096	CNAG_06703
OG0000096	CNAG_06749
OG0000096	CNAG_06780
OG0000096	CNAG_06784
OG0000096	CNAG_06943
OG0000096	CNAG_07705
OG0000096	CNAG_07706
OG0000096	CNAG_07793
OG0000096	CNAG_07868
OG0000096	CNAG_07892
OG0000097	CNAG_03621
OG0000097	CNAG_03627
OG0000098	CNAG_04067
OG0000098	CNAG_06649
OG0000099	CNAG_05261
OG0000100	CNAG_02655
OG0000100	CNAG_03882
OG0000101	CNAG_07680
OG0000101	CNAG_07681
OG0000102	CNAG_02318
OG0000103	CNAG_00009
OG0000103	CNAG_03152
OG0000104	CNAG_02539
OG0000104	CNAG_07902
OG0000105	CNAG_02048
OG0000105	CNAG_02049
OG0000106	CNAG_04874
OG0000106	CNAG_04876
OG0000107	CNAG_04869
OG0000108	CNAG_00024
OG0000109	CNAG_00036
OG0000109	CNAG_03153
OG0000110	CNAG_01960
OG0000111	CNAG_02924
OG0000111	CNAG_04168
OG0000112	CNAG_06497
OG0000114	CNAG_04609
OG0000115	CNAG_01834
OG0000116	CNAG_02741
OG0000116	CNAG_03718
OG0000117	CNAG_05981
OG0000117	CNAG_07582
OG0000118	CNAG_06220
OG0000118	CNAG_06576
OG0000119	CNAG_00701
OG0000119	CNAG_03644
OG0000120	CNAG_03974
OG0000121	CNAG_01995
OG0000122	CNAG_05767
OG0000122	CNAG_05768
OG0000123	CNAG_03115
OG0000123	CNAG_06252
OG0000124	CNAG_00865
OG0000124	CNAG_01489
OG0000124	CNAG_05023
OG0000125	CNAG_02427
OG0000125	CNAG_02439
OG0000126	CNAG_04696
OG0000126	CNAG_04703
OG0000127	CNAG_07886
OG0000127	CNAG_07887
OG0000128	CNAG_05521
OG0000130	CNAG_02088
OG0000131	CNAG_04594
OG0000131	CNAG_04618
OG0000132	CNAG_03936
OG0000132	CNAG_03948
OG0000133	CNAG_05332
OG0000133	CNAG_06259
OG0000133	CNAG_07897
OG0000134	CNAG_02587
OG0000134	CNAG_03575
OG0000135	CNAG_04343
OG0000136	CNAG_00597
OG0000136	CNAG_07367
OG0000138	CNAG_05685
OG0000139	CNAG_02307
OG0000140	CNAG_05348
OG0000140	CNAG_05968
OG0000141	CNAG_03050
OG0000142	CNAG_03140
OG0000143	CNAG_02540
OG0000143	CNAG_06204
OG0000144	CNAG_02130
OG0000145	CNAG_02065
OG0000146	CNAG_00924
OG0000146	CNAG_05937
OG0000146	CNAG_05941
OG0000146	CNAG_07703
OG0000147	CNAG_00732
OG0000148	CNAG_02900
OG0000149	CNAG_03346
OG0000150	CNAG_02814
OG0000150	CNAG_02815
OG0000151	CNAG_05060
OG0000153	CNAG_01689
OG0000154	CNAG_01080
OG0000155	CNAG_03230
OG0000155	CNAG_03233
OG0000156	CNAG_04047
OG0000157	CNAG_01947
OG0000157	CNAG_05657
OG0000158	CNAG_04228
OG0000159	CNAG_03772
OG0000160	CNAG_00586
OG0000161	CNAG_06411
OG0000162	CNAG_01042
OG0000162	CNAG_07930
OG0000164	CNAG_01889
OG0000164	CNAG_01893
OG0000165	CNAG_02599
OG0000166	CNAG_02466
OG0000167	CNAG_01518
OG0000168	CNAG_05890
OG0000169	CNAG_07600
OG0000171	CNAG_02493
OG0000172	CNAG_02086
OG0000172	CNAG_02087
OG0000173	CNAG_04753
OG0000174	CNAG_05605
OG0000175	CNAG_05579
OG0000176	CNAG_04154
OG0000177	CNAG_00266
OG0000177	CNAG_04927
OG0000178	CNAG_00308
OG0000178	CNAG_04141
OG0000179	CNAG_00702
OG0000180	CNAG_02896
OG0000180	CNAG_03311
OG0000181	CNAG_02801
OG0000182	CNAG_02798
OG0000182	CNAG_05906
OG0000183	CNAG_01696
OG0000187	CNAG_04526
OG0000188	CNAG_05075
OG0000189	CNAG_05078
OG0000191	CNAG_06333
OG0000192	CNAG_06291
OG0000193	CNAG_03466
OG0000194	CNAG_06840
OG0000195	CNAG_05757
OG0000197	CNAG_05264
OG0000198	CNAG_05302
OG0000199	CNAG_01635
OG0000199	CNAG_04225
OG0000200	CNAG_00601
OG0000201	CNAG_07898
OG0000201	CNAG_07900
OG0000202	CNAG_02239
OG0000203	CNAG_04113
OG0000204	CNAG_04864
OG0000205	CNAG_04850
OG0000206	CNAG_05638
OG0000207	CNAG_05590
OG0000208	CNAG_05815
OG0000209	CNAG_00909
OG0000209	CNAG_07348
OG0000210	CNAG_01223
OG0000211	CNAG_01135
OG0000212	CNAG_00686
OG0000213	CNAG_03836
OG0000214	CNAG_01653
OG0000215	CNAG_00699
OG0000215	CNAG_03524
OG0000216	CNAG_03060
OG0000216	CNAG_03061
OG0000217	CNAG_02934
OG0000218	CNAG_02742
OG0000218	CNAG_02745
OG0000219	CNAG_06747
OG0000220	CNAG_00841
OG0000220	CNAG_06339
OG0000221	CNAG_03084
OG0000221	CNAG_06589
OG0000222	CNAG_07839
OG0000223	CNAG_04016
OG0000224	CNAG_00001
OG0000224	CNAG_06522
OG0000224	CNAG_06523
OG0000224	CNAG_06938
OG0000224	CNAG_07276
OG0000224	CNAG_07304
OG0000224	CNAG_07305
OG0000224	CNAG_07394
OG0000224	CNAG_07395
OG0000224	CNAG_07497
OG0000224	CNAG_07584
OG0000224	CNAG_07586
OG0000224	CNAG_07621
OG0000224	CNAG_07653
OG0000224	CNAG_07654
OG0000224	CNAG_07790
OG0000224	CNAG_07791
OG0000224	CNAG_07792
OG0000224	CNAG_07919
OG0000227	CNAG_04507
OG0000228	CNAG_03634
OG0000229	CNAG_03234
OG0000230	CNAG_03258
OG0000231	CNAG_06976
OG0000232	CNAG_04337
OG0000232	CNAG_04338
OG0000233	CNAG_04377
OG0000234	CNAG_00522
OG0000235	CNAG_06516
OG0000236	CNAG_00457
OG0000237	CNAG_07949
OG0000240	CNAG_06821
OG0000241	CNAG_00919
OG0000241	CNAG_01040
OG0000241	CNAG_02966
OG0000242	CNAG_06249
OG0000243	CNAG_05673
OG0000244	CNAG_06695
OG0000245	CNAG_06540
OG0000246	CNAG_01500
OG0000247	CNAG_07449
OG0000248	CNAG_01988
OG0000249	CNAG_01936
OG0000250	CNAG_01961
OG0000251	CNAG_01878
OG0000252	CNAG_01860
OG0000253	CNAG_02603
OG0000254	CNAG_02691
OG0000255	CNAG_02667
OG0000256	CNAG_07573
OG0000257	CNAG_01466
OG0000258	CNAG_01598
OG0000259	CNAG_04475
OG0000260	CNAG_05992
OG0000260	CNAG_07831
OG0000261	CNAG_04291
OG0000262	CNAG_06010
OG0000262	CNAG_06018
OG0000264	CNAG_02387
OG0000265	CNAG_02282
OG0000266	CNAG_01953
OG0000266	CNAG_02299
OG0000267	CNAG_02174
OG0000268	CNAG_04868
OG0000269	CNAG_04846
OG0000270	CNAG_04841
OG0000271	CNAG_04783
OG0000271	CNAG_04784
OG0000272	CNAG_00130
OG0000273	CNAG_00146
OG0000275	CNAG_00011
OG0000276	CNAG_00905
OG0000276	CNAG_04898
OG0000277	CNAG_00930
OG0000278	CNAG_05246
OG0000279	CNAG_05202
OG0000281	CNAG_05831
OG0000282	CNAG_01268
OG0000283	CNAG_06449
OG0000284	CNAG_07355
OG0000285	CNAG_00291
OG0000286	CNAG_04622
OG0000286	CNAG_05760
OG0000287	CNAG_04591
OG0000287	CNAG_04592
OG0000287	CNAG_04593
OG0000288	CNAG_00834
OG0000289	CNAG_00726
OG0000290	CNAG_00796
OG0000291	CNAG_00675
OG0000292	CNAG_01827
OG0000293	CNAG_06169
OG0000294	CNAG_03876
OG0000295	CNAG_03910
OG0000296	CNAG_04195
OG0000297	CNAG_03376
OG0000299	CNAG_03420
OG0000300	CNAG_03382
OG0000302	CNAG_03072
OG0000302	CNAG_06868
OG0000303	CNAG_02859
OG0000304	CNAG_07513
OG0000305	CNAG_02943
OG0000306	CNAG_07522
OG0000307	CNAG_03710
OG0000308	CNAG_05013
OG0000309	CNAG_07838
OG0000310	CNAG_03573
OG0000310	CNAG_06785
OG0000311	CNAG_05913
OG0000312	CNAG_01690
OG0000314	CNAG_05979
OG0000315	CNAG_07781
OG0000317	CNAG_03295
OG0000318	CNAG_04027
OG0000319	CNAG_04350
OG0000320	CNAG_07769
OG0000321	CNAG_05693
OG0000322	CNAG_03609
OG0000323	CNAG_03618
OG0000324	CNAG_06794
OG0000325	CNAG_00407
OG0000326	CNAG_07936
OG0000327	CNAG_01512
OG0000328	CNAG_01510
OG0000329	CNAG_06352
OG0000330	CNAG_06323
OG0000331	CNAG_06311
OG0000332	CNAG_06864
OG0000333	CNAG_03404
OG0000334	CNAG_06812
OG0000335	CNAG_01052
OG0000336	CNAG_05741
OG0000337	CNAG_05746
OG0000338	CNAG_01060
OG0000339	CNAG_01056
OG0000339	CNAG_03759
OG0000340	CNAG_06699
OG0000341	CNAG_06628
OG0000342	CNAG_06548
OG0000343	CNAG_01354
OG0000344	CNAG_01426
OG0000345	CNAG_07407
OG0000346	CNAG_01025
OG0000347	CNAG_04998
OG0000347	CNAG_05971
OG0000347	CNAG_07993
OG0000348	CNAG_06797
OG0000349	CNAG_01951
OG0000350	CNAG_00813
OG0000350	CNAG_01368
OG0000350	CNAG_04034
OG0000350	CNAG_07493
OG0000351	CNAG_00911
OG0000352	CNAG_02666
OG0000353	CNAG_07559
OG0000354	CNAG_07563
OG0000355	CNAG_01519
OG0000356	CNAG_01501
OG0000357	CNAG_01612
OG0000358	CNAG_05867
OG0000359	CNAG_05785
OG0000360	CNAG_05441
OG0000361	CNAG_05450
OG0000361	CNAG_05454
OG0000362	CNAG_07994
OG0000363	CNAG_03114
OG0000364	CNAG_02556
OG0000364	CNAG_04564
OG0000365	CNAG_01246
OG0000366	CNAG_04210
OG0000367	CNAG_03436
OG0000368	CNAG_06061
OG0000369	CNAG_06109
OG0000370	CNAG_02510
OG0000371	CNAG_02449
OG0000372	CNAG_02455
OG0000373	CNAG_07631
OG0000374	CNAG_02335
OG0000375	CNAG_02298
OG0000376	CNAG_02219
OG0000377	CNAG_02153
OG0000378	CNAG_04417
OG0000379	CNAG_02052
OG0000380	CNAG_04963
OG0000381	CNAG_04872
OG0000382	CNAG_04725
OG0000383	CNAG_04712
OG0000384	CNAG_04655
OG0000385	CNAG_00091
OG0000386	CNAG_00144
OG0000387	CNAG_00188
OG0000388	CNAG_00183
OG0000389	CNAG_07314
OG0000390	CNAG_00163
OG0000391	CNAG_03639
OG0000391	CNAG_07471
OG0000392	CNAG_00877
OG0000393	CNAG_07448
OG0000394	CNAG_05250
OG0000395	CNAG_05235
OG0000396	CNAG_05170
OG0000397	CNAG_05585
OG0000398	CNAG_05523
OG0000399	CNAG_05113
OG0000400	CNAG_01670
OG0000402	CNAG_05964
OG0000403	CNAG_04177
OG0000404	CNAG_01196
OG0000405	CNAG_06948
OG0000406	CNAG_01307
OG0000407	CNAG_06450
OG0000408	CNAG_00250
OG0000409	CNAG_00139
OG0000410	CNAG_04614
OG0000411	CNAG_04612
OG0000412	CNAG_04597
OG0000413	CNAG_04587
OG0000414	CNAG_07381
OG0000415	CNAG_00776
OG0000416	CNAG_00828
OG0000417	CNAG_01820
OG0000418	CNAG_01796
OG0000419	CNAG_03913
OG0000420	CNAG_03082
OG0000420	CNAG_03083
OG0000421	CNAG_03355
OG0000422	CNAG_03345
OG0000423	CNAG_03510
OG0000424	CNAG_03503
OG0000425	CNAG_03502
OG0000426	CNAG_03485
OG0000427	CNAG_03417
OG0000428	CNAG_02994
OG0000429	CNAG_02893
OG0000430	CNAG_06484
OG0000431	CNAG_03008
OG0000432	CNAG_02996
OG0000433	CNAG_03016
OG0000434	CNAG_02805
OG0000435	CNAG_02772
OG0000436	CNAG_06338
OG0000436	CNAG_06348
OG0000437	CNAG_01952
OG0000437	CNAG_02717
OG0000438	CNAG_01739
OG0000439	CNAG_01746
OG0000440	CNAG_01735
OG0000441	CNAG_07604
OG0000442	CNAG_01765
OG0000443	CNAG_01780
OG0000444	CNAG_07965
OG0000445	CNAG_03667
OG0000446	CNAG_03682
OG0000447	CNAG_07473
OG0000448	CNAG_03706
OG0000449	CNAG_06752
OG0000450	CNAG_06751
OG0000451	CNAG_07463
OG0000452	CNAG_07805
OG0000453	CNAG_05031
OG0000454	CNAG_04993
OG0000455	CNAG_04991
OG0000456	CNAG_04908
OG0000457	CNAG_03086
OG0000458	CNAG_05766
OG0000463	CNAG_04540
OG0000463	CNAG_04556
OG0000464	CNAG_01969
OG0000464	CNAG_04524
OG0000465	CNAG_05502
OG0000466	CNAG_04458
OG0000467	CNAG_03217
OG0000468	CNAG_03301
OG0000469	CNAG_03298
OG0000470	CNAG_03275
OG0000471	CNAG_03272
OG0000472	CNAG_03248
OG0000473	CNAG_03244
OG0000474	CNAG_03242
OG0000475	CNAG_04024
OG0000476	CNAG_03461
OG0000477	CNAG_03450
OG0000478	CNAG_07751
OG0000479	CNAG_04224
OG0000480	CNAG_04301
OG0000481	CNAG_04219
OG0000482	CNAG_04328
OG0000483	CNAG_04382
OG0000484	CNAG_04381
OG0000485	CNAG_04380
OG0000486	CNAG_04386
OG0000487	CNAG_04392
OG0000488	CNAG_03600
OG0000489	CNAG_00542
OG0000490	CNAG_00541
OG0000491	CNAG_00551
OG0000492	CNAG_00534
OG0000493	CNAG_00495
OG0000494	CNAG_00490
OG0000495	CNAG_00467
OG0000496	CNAG_00449
OG0000497	CNAG_00458
OG0000498	CNAG_00417
OG0000499	CNAG_00387
OG0000500	CNAG_06443
OG0000501	CNAG_06444
OG0000502	CNAG_06401
OG0000503	CNAG_06399
OG0000504	CNAG_06376
OG0000505	CNAG_06295
OG0000506	CNAG_06327
OG0000507	CNAG_06322
OG0000508	CNAG_06310
OG0000509	CNAG_06300
OG0000510	CNAG_06288
OG0000511	CNAG_01495
OG0000512	CNAG_02000
OG0000513	CNAG_06861
OG0000514	CNAG_06838
OG0000515	CNAG_01054
OG0000516	CNAG_05730
OG0000517	CNAG_05734
OG0000518	CNAG_05745
OG0000519	CNAG_05747
OG0000520	CNAG_03213
OG0000521	CNAG_05721
OG0000522	CNAG_05696
OG0000523	CNAG_06678
OG0000524	CNAG_06645
OG0000525	CNAG_07989
OG0000526	CNAG_00854
OG0000527	CNAG_01288
OG0000528	CNAG_01348
OG0000529	CNAG_01399
OG0000530	CNAG_01441
OG0000532	CNAG_01428
OG0000533	CNAG_01454
OG0000534	CNAG_06810
OG0000535	CNAG_06806
OG0000536	CNAG_07409
OG0000537	CNAG_07015
OG0000538	CNAG_01029
OG0000539	CNAG_00994
OG0000540	CNAG_00979
OG0000541	CNAG_00968
OG0000542	CNAG_00971
OG0000543	CNAG_05252
OG0000544	CNAG_05260
OG0000545	CNAG_05313
OG0000546	CNAG_02001
OG0000547	CNAG_01942
OG0000548	CNAG_08010
OG0000548	CNAG_08011
OG0000549	CNAG_01900
OG0000550	CNAG_07612
OG0000551	CNAG_01884
OG0000552	CNAG_01864
OG0000553	CNAG_02673
OG0000554	CNAG_02670
OG0000555	CNAG_02700
OG0000556	CNAG_07555
OG0000557	CNAG_07561
OG0000559	CNAG_01548
OG0000560	CNAG_06894
OG0000560	CNAG_06895
OG0000561	CNAG_06891
OG0000562	CNAG_06905
OG0000563	CNAG_01913
OG0000564	CNAG_01465
OG0000565	CNAG_01562
OG0000566	CNAG_01576
OG0000567	CNAG_01575
OG0000568	CNAG_01565
OG0000569	CNAG_01583
OG0000570	CNAG_01572
OG0000571	CNAG_03832
OG0000572	CNAG_01585
OG0000573	CNAG_01608
OG0000574	CNAG_01602
OG0000575	CNAG_01591
OG0000576	CNAG_07593
OG0000577	CNAG_00556
OG0000578	CNAG_00568
OG0000579	CNAG_07679
OG0000580	CNAG_05876
OG0000581	CNAG_05891
OG0000582	CNAG_05778
OG0000583	CNAG_05097
OG0000584	CNAG_05096
OG0000585	CNAG_07771
OG0000586	CNAG_05510
OG0000587	CNAG_07955
OG0000588	CNAG_05486
OG0000589	CNAG_05480
OG0000590	CNAG_05472
OG0000591	CNAG_05404
OG0000592	CNAG_05428
OG0000593	CNAG_01161
OG0000594	CNAG_05390
OG0000595	CNAG_05349
OG0000596	CNAG_05343
OG0000597	CNAG_03139
OG0000598	CNAG_03138
OG0000599	CNAG_03120
OG0000600	CNAG_07718
OG0000601	CNAG_03160
OG0000602	CNAG_03177
OG0000603	CNAG_01095
OG0000604	CNAG_01102
OG0000605	CNAG_01247
OG0000606	CNAG_07434
OG0000607	CNAG_02397
OG0000608	CNAG_04201
OG0000609	CNAG_04211
OG0000610	CNAG_04243
OG0000612	CNAG_03545
OG0000613	CNAG_03438
OG0000614	CNAG_06088
OG0000615	CNAG_06108
OG0000616	CNAG_06117
OG0000617	CNAG_06156
OG0000618	CNAG_06149
OG0000619	CNAG_06114
OG0000620	CNAG_06095
OG0000621	CNAG_06188
OG0000622	CNAG_06231
OG0000623	CNAG_02523
OG0000624	CNAG_02519
OG0000625	CNAG_02516
OG0000626	CNAG_02528
OG0000627	CNAG_07625
OG0000628	CNAG_02488
OG0000629	CNAG_02503
OG0000630	CNAG_02358
OG0000631	CNAG_02408
OG0000632	CNAG_07988
OG0000633	CNAG_02332
OG0000634	CNAG_02337
OG0000635	CNAG_02313
OG0000636	CNAG_02314
OG0000637	CNAG_02281
OG0000638	CNAG_02284
OG0000639	CNAG_02258
OG0000640	CNAG_02177
OG0000641	CNAG_02188
OG0000642	CNAG_02203
OG0000643	CNAG_02148
OG0000644	CNAG_02181
OG0000645	CNAG_05813
OG0000646	CNAG_02125
OG0000647	CNAG_02103
OG0000648	CNAG_02091
OG0000649	CNAG_02045
OG0000650	CNAG_02039
OG0000651	CNAG_02057
OG0000652	CNAG_04936
OG0000653	CNAG_06862
OG0000654	CNAG_04958
OG0000655	CNAG_04970
OG0000656	CNAG_04968
OG0000657	CNAG_07799
OG0000658	CNAG_04871
OG0000659	CNAG_04838
OG0000660	CNAG_04829
OG0000661	CNAG_04772
OG0000662	CNAG_04747
OG0000663	CNAG_04690
OG0000664	CNAG_04668
OG0000665	CNAG_04664
OG0000666	CNAG_07857
OG0000667	CNAG_00090
OG0000668	CNAG_07328
OG0000669	CNAG_00184
OG0000670	CNAG_00182
OG0000671	CNAG_00179
OG0000672	CNAG_07337
OG0000673	CNAG_00236
OG0000674	CNAG_01742
OG0000675	CNAG_00117
OG0000676	CNAG_00074
OG0000677	CNAG_00076
OG0000678	CNAG_00025
OG0000679	CNAG_00883
OG0000680	CNAG_00879
OG0000681	CNAG_00888
OG0000682	CNAG_00906
OG0000683	CNAG_00936
OG0000684	CNAG_05248
OG0000685	CNAG_05220
OG0000686	CNAG_05195
OG0000687	CNAG_05141
OG0000688	CNAG_05139
OG0000689	CNAG_05650
OG0000690	CNAG_05640
OG0000691	CNAG_05642
OG0000692	CNAG_05639
OG0000693	CNAG_05586
OG0000694	CNAG_05109
OG0000695	CNAG_05112
OG0000696	CNAG_05115
OG0000697	CNAG_05154
OG0000698	CNAG_00573
OG0000699	CNAG_05826
OG0000700	CNAG_05835
OG0000701	CNAG_05905
OG0000702	CNAG_07694
OG0000703	CNAG_05965
OG0000704	CNAG_04167
OG0000705	CNAG_04184
OG0000706	CNAG_01235
OG0000707	CNAG_01191
OG0000708	CNAG_01164
OG0000709	CNAG_01162
OG0000710	CNAG_01128
OG0000711	CNAG_01138
OG0000712	CNAG_07431
OG0000713	CNAG_01261
OG0000714	CNAG_01267
OG0000715	CNAG_01279
OG0000716	CNAG_01297
OG0000717	CNAG_07427
OG0000718	CNAG_01334
OG0000719	CNAG_01336
OG0000720	CNAG_06451
OG0000721	CNAG_07941
OG0000722	CNAG_06453
OG0000723	CNAG_00400
OG0000724	CNAG_00370
OG0000725	CNAG_00318
OG0000726	CNAG_00305
OG0000727	CNAG_00264
OG0000728	CNAG_00257
OG0000729	CNAG_04632
OG0000730	CNAG_04596
OG0000730	CNAG_04619
OG0000731	CNAG_04621
OG0000732	CNAG_04580
OG0000733	CNAG_04588
OG0000734	CNAG_00750
OG0000735	CNAG_00733
OG0000736	CNAG_00795
OG0000737	CNAG_00693
OG0000738	CNAG_07376
OG0000739	CNAG_00640
OG0000740	CNAG_00652
OG0000741	CNAG_00650
OG0000742	CNAG_01822
OG0000742	CNAG_06245
OG0000743	CNAG_01688
OG0000744	CNAG_00602
OG0000745	CNAG_03805
OG0000746	CNAG_03821
OG0000747	CNAG_03806
OG0000748	CNAG_03841
OG0000749	CNAG_03839
OG0000750	CNAG_03830
OG0000751	CNAG_03872
OG0000752	CNAG_07485
OG0000753	CNAG_03856
OG0000754	CNAG_03854
OG0000755	CNAG_03874
OG0000755	CNAG_07365
OG0000756	CNAG_03863
OG0000757	CNAG_03859
OG0000758	CNAG_04009
OG0000759	CNAG_03991
OG0000760	CNAG_04005
OG0000761	CNAG_04028
OG0000762	CNAG_03474
OG0000763	CNAG_03486
OG0000764	CNAG_03497
OG0000765	CNAG_03482
OG0000766	CNAG_03413
OG0000767	CNAG_03398
OG0000768	CNAG_07498
OG0000769	CNAG_06962
OG0000770	CNAG_03071
OG0000771	CNAG_02843
OG0000772	CNAG_03053
OG0000773	CNAG_02879
OG0000774	CNAG_02882
OG0000775	CNAG_02969
OG0000776	CNAG_02962
OG0000777	CNAG_02986
OG0000778	CNAG_03014
OG0000779	CNAG_02975
OG0000780	CNAG_02950
OG0000781	CNAG_02799
OG0000782	CNAG_02774
OG0000783	CNAG_02756
OG0000784	CNAG_01845
OG0000785	CNAG_01847
OG0000786	CNAG_01854
OG0000787	CNAG_01755
OG0000788	CNAG_01768
OG0000789	CNAG_03792
OG0000790	CNAG_03787
OG0000791	CNAG_03775
OG0000792	CNAG_03765
OG0000793	CNAG_03720
OG0000794	CNAG_03708
OG0000795	CNAG_03709
OG0000796	CNAG_03726
OG0000797	CNAG_03716
OG0000798	CNAG_03715
OG0000799	CNAG_03731
OG0000800	CNAG_06756
OG0000801	CNAG_06730
OG0000802	CNAG_05049
OG0000803	CNAG_03279
OG0000803	CNAG_07830
OG0000804	CNAG_01955
OG0000805	CNAG_00964
OG0000806	CNAG_04541
OG0000806	CNAG_04557
OG0000807	CNAG_03999
OG0000808	CNAG_07776
OG0000809	CNAG_04508
OG0000809	CNAG_06507
OG0000810	CNAG_07778
OG0000811	CNAG_04545
OG0000812	CNAG_07775
OG0000813	CNAG_04504
OG0000814	CNAG_04493
OG0000815	CNAG_04465
OG0000816	CNAG_04515
OG0000817	CNAG_04513
OG0000818	CNAG_05085
OG0000819	CNAG_05074
OG0000821	CNAG_04485
OG0000822	CNAG_04455
OG0000823	CNAG_04456
OG0000824	CNAG_05500
OG0000825	CNAG_05499
OG0000826	CNAG_07720
OG0000827	CNAG_03226
OG0000828	CNAG_03300
OG0000829	CNAG_03302
OG0000830	CNAG_03287
OG0000831	CNAG_03284
OG0000832	CNAG_03280
OG0000833	CNAG_03274
OG0000834	CNAG_03271
OG0000835	CNAG_03264
OG0000836	CNAG_03259
OG0000837	CNAG_03247
OG0000838	CNAG_03245
OG0000839	CNAG_03243
OG0000840	CNAG_04049
OG0000841	CNAG_04050
OG0000842	CNAG_02254
OG0000842	CNAG_04038
OG0000843	CNAG_04026
OG0000844	CNAG_03463
OG0000845	CNAG_07746
OG0000846	CNAG_03449
OG0000847	CNAG_07995
OG0000848	CNAG_03455
OG0000849	CNAG_03543
OG0000850	CNAG_06009
OG0000852	CNAG_03577
OG0000853	CNAG_03587
OG0000854	CNAG_03552
OG0000855	CNAG_03550
OG0000856	CNAG_04283
OG0000857	CNAG_03566
OG0000858	CNAG_04276
OG0000859	CNAG_04277
OG0000860	CNAG_06557
OG0000861	CNAG_04263
OG0000862	CNAG_04270
OG0000863	CNAG_04303
OG0000864	CNAG_04295
OG0000865	CNAG_04245
OG0000866	CNAG_04231
OG0000867	CNAG_04324
OG0000868	CNAG_04341
OG0000869	CNAG_04340
OG0000870	CNAG_04352
OG0000871	CNAG_04353
OG0000872	CNAG_04362
OG0000873	CNAG_04372
OG0000874	CNAG_04358
OG0000875	CNAG_04357
OG0000876	CNAG_04378
OG0000877	CNAG_04384
OG0000878	CNAG_04387
OG0000879	CNAG_04405
OG0000880	CNAG_04404
OG0000881	CNAG_04403
OG0000882	CNAG_04432
OG0000883	CNAG_04433
OG0000884	CNAG_04437
OG0000885	CNAG_04441
OG0000886	CNAG_04445
OG0000887	CNAG_04448
OG0000888	CNAG_05080
OG0000889	CNAG_03599
OG0000890	CNAG_06708
OG0000891	CNAG_06710
OG0000892	CNAG_03596
OG0000893	CNAG_03597
OG0000894	CNAG_07964
OG0000895	CNAG_03606
OG0000896	CNAG_03608
OG0000897	CNAG_03622
OG0000898	CNAG_06771
OG0000899	CNAG_03630
OG0000900	CNAG_03629
OG0000901	CNAG_06773
OG0000902	CNAG_06774
OG0000903	CNAG_06792
OG0000904	CNAG_00593
OG0000905	CNAG_05661
OG0000906	CNAG_00592
OG0000907	CNAG_00523
OG0000908	CNAG_00531
OG0000909	CNAG_00519
OG0000910	CNAG_00528
OG0000911	CNAG_00536
OG0000912	CNAG_00537
OG0000913	CNAG_00547
OG0000914	CNAG_00499
OG0000915	CNAG_00500
OG0000916	CNAG_00496
OG0000917	CNAG_00502
OG0000918	CNAG_00493
OG0000919	CNAG_00488
OG0000920	CNAG_00484
OG0000921	CNAG_00472
OG0000922	CNAG_00474
OG0000923	CNAG_00476
OG0000924	CNAG_07363
OG0000925	CNAG_00451
OG0000926	CNAG_00461
OG0000927	CNAG_00462
OG0000928	CNAG_00441
OG0000929	CNAG_00448
OG0000930	CNAG_00422
OG0000931	CNAG_00410
OG0000932	CNAG_00409
OG0000933	CNAG_00423
OG0000934	CNAG_00424
OG0000935	CNAG_07951
OG0000936	CNAG_00388
OG0000937	CNAG_00392
OG0000938	CNAG_06465
OG0000939	CNAG_06445
OG0000940	CNAG_07940
OG0000941	CNAG_06438
OG0000942	CNAG_06434
OG0000943	CNAG_06427
OG0000944	CNAG_06431
OG0000945	CNAG_06433
OG0000946	CNAG_06424
OG0000947	CNAG_06421
OG0000948	CNAG_06420
OG0000949	CNAG_06418
OG0000950	CNAG_06416
OG0000951	CNAG_06406
OG0000952	CNAG_06383
OG0000953	CNAG_06382
OG0000954	CNAG_06381
OG0000955	CNAG_06369
OG0000956	CNAG_06365
OG0000957	CNAG_06357
OG0000958	CNAG_06360
OG0000959	CNAG_06341
OG0000960	CNAG_06343
OG0000961	CNAG_06344
OG0000962	CNAG_06354
OG0000963	CNAG_06345
OG0000964	CNAG_06324
OG0000965	CNAG_06313
OG0000966	CNAG_06308
OG0000967	CNAG_06289
OG0000968	CNAG_06286
OG0000969	CNAG_06287
OG0000970	CNAG_07924
OG0000971	CNAG_00840
OG0000972	CNAG_00839
OG0000973	CNAG_06865
OG0000974	CNAG_07400
OG0000975	CNAG_06860
OG0000976	CNAG_06826
OG0000977	CNAG_06820
OG0000978	CNAG_06813
OG0000979	CNAG_02104
OG0000980	CNAG_01059
OG0000981	CNAG_01055
OG0000982	CNAG_05733
OG0000983	CNAG_05737
OG0000984	CNAG_05742
OG0000985	CNAG_05740
OG0000986	CNAG_05753
OG0000987	CNAG_05750
OG0000988	CNAG_05748
OG0000989	CNAG_05799
OG0000990	CNAG_03175
OG0000991	CNAG_03176
OG0000992	CNAG_03165
OG0000993	CNAG_03163
OG0000994	CNAG_07715
OG0000995	CNAG_03179
OG0000996	CNAG_03210
OG0000997	CNAG_03162
OG0000998	CNAG_01065
OG0000999	CNAG_01045
OG0001000	CNAG_01063
OG0001001	CNAG_01062
OG0001002	CNAG_01048
OG0001003	CNAG_05725
OG0001004	CNAG_05724
OG0001005	CNAG_05703
OG0001006	CNAG_06486
OG0001007	CNAG_05688
OG0001008	CNAG_05687
OG0001009	CNAG_07668
OG0001010	CNAG_07667
OG0001011	CNAG_05677
OG0001012	CNAG_06697
OG0001013	CNAG_06696
OG0001014	CNAG_06661
OG0001015	CNAG_06666
OG0001016	CNAG_06663
OG0001017	CNAG_06680
OG0001018	CNAG_06657
OG0001019	CNAG_06640
OG0001020	CNAG_06643
OG0001021	CNAG_06459
OG0001022	CNAG_06460
OG0001023	CNAG_06610
OG0001024	CNAG_06611
OG0001025	CNAG_06569
OG0001026	CNAG_07659
OG0001027	CNAG_06588
OG0001028	CNAG_06587
OG0001029	CNAG_06541
OG0001030	CNAG_06573
OG0001031	CNAG_06594
OG0001032	CNAG_06578
OG0001033	CNAG_06584
OG0001034	CNAG_06543
OG0001035	CNAG_06591
OG0001036	CNAG_06592
OG0001037	CNAG_04083
OG0001038	CNAG_02388
OG0001039	CNAG_04065
OG0001040	CNAG_04068
OG0001041	CNAG_06630
OG0001042	CNAG_04062
OG0001043	CNAG_04040
OG0001044	CNAG_04042
OG0001045	CNAG_06632
OG0001046	CNAG_06626
OG0001047	CNAG_06604
OG0001048	CNAG_06474
OG0001049	CNAG_01349
OG0001050	CNAG_06606
OG0001051	CNAG_01346
OG0001052	CNAG_07942
OG0001053	CNAG_01364
OG0001054	CNAG_01376
OG0001055	CNAG_01357
OG0001056	CNAG_01397
OG0001057	CNAG_01398
OG0001058	CNAG_07419
OG0001059	CNAG_01440
OG0001060	CNAG_01418
OG0001061	CNAG_01421
OG0001062	CNAG_01422
OG0001063	CNAG_01425
OG0001064	CNAG_01432
OG0001065	CNAG_07410
OG0001066	CNAG_07408
OG0001067	CNAG_01031
OG0001068	CNAG_01026
OG0001069	CNAG_01016
OG0001070	CNAG_01008
OG0001071	CNAG_01017
OG0001072	CNAG_01024
OG0001073	CNAG_00992
OG0001074	CNAG_00990
OG0001075	CNAG_00986
OG0001076	CNAG_01002
OG0001077	CNAG_01003
OG0001078	CNAG_01004
OG0001079	CNAG_00995
OG0001080	CNAG_00976
OG0001081	CNAG_00970
OG0001082	CNAG_05262
OG0001083	CNAG_05259
OG0001084	CNAG_05254
OG0001085	CNAG_05253
OG0001086	CNAG_05286
OG0001087	CNAG_05288
OG0001088	CNAG_05277
OG0001089	CNAG_06008
OG0001090	CNAG_05273
OG0001091	CNAG_05303
OG0001092	CNAG_05299
OG0001093	CNAG_05308
OG0001094	CNAG_05307
OG0001095	CNAG_05311
OG0001096	CNAG_01990
OG0001097	CNAG_01938
OG0001098	CNAG_01983
OG0001099	CNAG_01982
OG0001100	CNAG_01980
OG0001101	CNAG_01985
OG0001102	CNAG_01993
OG0001103	CNAG_01950
OG0001104	CNAG_01940
OG0001105	CNAG_01957
OG0001106	CNAG_01926
OG0001107	CNAG_01902
OG0001108	CNAG_06532
OG0001109	CNAG_01874
OG0001110	CNAG_01871
OG0001111	CNAG_01869
OG0001112	CNAG_01867
OG0001113	CNAG_01865
OG0001114	CNAG_01861
OG0001115	CNAG_07537
OG0001116	CNAG_00162
OG0001117	CNAG_07534
OG0001118	CNAG_07530
OG0001119	CNAG_02657
OG0001120	CNAG_02663
OG0001121	CNAG_02674
OG0001122	CNAG_02683
OG0001123	CNAG_02693
OG0001124	CNAG_02678
OG0001125	CNAG_02695
OG0001126	CNAG_02708
OG0001127	CNAG_02704
OG0001128	CNAG_02703
OG0001129	CNAG_02702
OG0001130	CNAG_07551
OG0001131	CNAG_07108
OG0001132	CNAG_06879
OG0001133	CNAG_02579
OG0001134	CNAG_02583
OG0001135	CNAG_06929
OG0001136	CNAG_06906
OG0001137	CNAG_07453
OG0001138	CNAG_01470
OG0001139	CNAG_01477
OG0001140	CNAG_01472
OG0001141	CNAG_01525
OG0001142	CNAG_01523
OG0001143	CNAG_05243
OG0001144	CNAG_01473
OG0001145	CNAG_01474
OG0001146	CNAG_01536
OG0001147	CNAG_07591
OG0001148	CNAG_01538
OG0001149	CNAG_01529
OG0001150	CNAG_01532
OG0001151	CNAG_01535
OG0001152	CNAG_01545
OG0001153	CNAG_01563
OG0001154	CNAG_01556
OG0001155	CNAG_01557
OG0001156	CNAG_01558
OG0001157	CNAG_01569
OG0001158	CNAG_01579
OG0001159	CNAG_01573
OG0001160	CNAG_01574
OG0001161	CNAG_01614
OG0001162	CNAG_01613
OG0001163	CNAG_01587
OG0001164	CNAG_01586
OG0001165	CNAG_01584
OG0001166	CNAG_01600
OG0001167	CNAG_01604
OG0001168	CNAG_01597
OG0001169	CNAG_01631
OG0001170	CNAG_01615
OG0001171	CNAG_01616
OG0001172	CNAG_04939
OG0001173	CNAG_01620
OG0001174	CNAG_07594
OG0001175	CNAG_01642
OG0001176	CNAG_01638
OG0001177	CNAG_00555
OG0001178	CNAG_00559
OG0001179	CNAG_00564
OG0001180	CNAG_05845
OG0001181	CNAG_05844
OG0001182	CNAG_05843
OG0001183	CNAG_05840
OG0001184	CNAG_05864
OG0001185	CNAG_05862
OG0001186	CNAG_05861
OG0001187	CNAG_05860
OG0001188	CNAG_05859
OG0001189	CNAG_05858
OG0001190	CNAG_05872
OG0001191	CNAG_05878
OG0001192	CNAG_05866
OG0001193	CNAG_05881
OG0001194	CNAG_05882
OG0001195	CNAG_05907
OG0001196	CNAG_05895
OG0001197	CNAG_05761
OG0001198	CNAG_05762
OG0001199	CNAG_05764
OG0001200	CNAG_05771
OG0001201	CNAG_05774
OG0001202	CNAG_05773
OG0001203	CNAG_05783
OG0001204	CNAG_05782
OG0001205	CNAG_05090
OG0001206	CNAG_05515
OG0001207	CNAG_05478
OG0001208	CNAG_05475
OG0001209	CNAG_05464
OG0001210	CNAG_05460
OG0001211	CNAG_05459
OG0001212	CNAG_05452
OG0001213	CNAG_05437
OG0001214	CNAG_05397
OG0001215	CNAG_05402
OG0001216	CNAG_05400
OG0001217	CNAG_05413
OG0001218	CNAG_05415
OG0001219	CNAG_05411
OG0001220	CNAG_05403
OG0001221	CNAG_05406
OG0001222	CNAG_05410
OG0001223	CNAG_05425
OG0001224	CNAG_05420
OG0001225	CNAG_05364
OG0001226	CNAG_05365
OG0001227	CNAG_05360
OG0001228	CNAG_08022
OG0001229	CNAG_05363
OG0001230	CNAG_05384
OG0001231	CNAG_05379
OG0001232	CNAG_05355
OG0001233	CNAG_05386
OG0001234	CNAG_07874
OG0001235	CNAG_02527
OG0001236	CNAG_05388
OG0001237	CNAG_03136
OG0001238	CNAG_03154
OG0001239	CNAG_03125
OG0001240	CNAG_03137
OG0001241	CNAG_03104
OG0001242	CNAG_07716
OG0001243	CNAG_03110
OG0001244	CNAG_03100
OG0001245	CNAG_03192
OG0001246	CNAG_03194
OG0001247	CNAG_03203
OG0001248	CNAG_03159
OG0001249	CNAG_01083
OG0001250	CNAG_01091
OG0001251	CNAG_01255
OG0001252	CNAG_01251
OG0001253	CNAG_01197
OG0001254	CNAG_01204
OG0001255	CNAG_01216
OG0001256	CNAG_07433
OG0001257	CNAG_04200
OG0001258	CNAG_04209
OG0001259	CNAG_04208
OG0001260	CNAG_04255
OG0001261	CNAG_04241
OG0001262	CNAG_04226
OG0001263	CNAG_04238
OG0001264	CNAG_03572
OG0001265	CNAG_03588
OG0001266	CNAG_03446
OG0001267	CNAG_03435
OG0001268	CNAG_03540
OG0001269	CNAG_06024
OG0001270	CNAG_06021
OG0001271	CNAG_06019
OG0001272	CNAG_06074
OG0001273	CNAG_06075
OG0001274	CNAG_06077
OG0001275	CNAG_07909
OG0001276	CNAG_07908
OG0001277	CNAG_06032
OG0001278	CNAG_06034
OG0001279	CNAG_06180
OG0001280	CNAG_06036
OG0001281	CNAG_06166
OG0001282	CNAG_06030
OG0001283	CNAG_06121
OG0001284	CNAG_06125
OG0001285	CNAG_06130
OG0001286	CNAG_06134
OG0001287	CNAG_06161
OG0001288	CNAG_06138
OG0001289	CNAG_06160
OG0001290	CNAG_06154
OG0001291	CNAG_06153
OG0001292	CNAG_06058
OG0001293	CNAG_06063
OG0001294	CNAG_06065
OG0001295	CNAG_06067
OG0001296	CNAG_06113
OG0001297	CNAG_07914
OG0001298	CNAG_06217
OG0001299	CNAG_06192
OG0001300	CNAG_06200
OG0001301	CNAG_06230
OG0001302	CNAG_06185
OG0001303	CNAG_06184
OG0001304	CNAG_06221
OG0001305	CNAG_06223
OG0001306	CNAG_06232
OG0001307	CNAG_06246
OG0001308	CNAG_02538
OG0001309	CNAG_02526
OG0001310	CNAG_02520
OG0001311	CNAG_02473
OG0001312	CNAG_07689
OG0001313	CNAG_02420
OG0001313	CNAG_02441
OG0001314	CNAG_02443
OG0001315	CNAG_02445
OG0001316	CNAG_02438
OG0001317	CNAG_02431
OG0001318	CNAG_02432
OG0001319	CNAG_02372
OG0001320	CNAG_02548
OG0001321	CNAG_02383
OG0001322	CNAG_02413
OG0001323	CNAG_02399
OG0001324	CNAG_02342
OG0001325	CNAG_02368
OG0001326	CNAG_02366
OG0001327	CNAG_02437
OG0001328	CNAG_02435
OG0001329	CNAG_02324
OG0001330	CNAG_02288
OG0001331	CNAG_02312
OG0001332	CNAG_02315
OG0001333	CNAG_07164
OG0001334	CNAG_02270
OG0001335	CNAG_02286
OG0001336	CNAG_07636
OG0001337	CNAG_02306
OG0001338	CNAG_02310
OG0001339	CNAG_02263
OG0001340	CNAG_02264
OG0001341	CNAG_02236
OG0001342	CNAG_02229
OG0001343	CNAG_02228
OG0001344	CNAG_02225
OG0001345	CNAG_02224
OG0001346	CNAG_02221
OG0001347	CNAG_02173
OG0001348	CNAG_02175
OG0001349	CNAG_02185
OG0001350	CNAG_02191
OG0001351	CNAG_02205
OG0001352	CNAG_02206
OG0001353	CNAG_02208
OG0001354	CNAG_02215
OG0001355	CNAG_02213
OG0001356	CNAG_02210
OG0001357	CNAG_02172
OG0001358	CNAG_02169
OG0001359	CNAG_02166
OG0001360	CNAG_02168
OG0001361	CNAG_02162
OG0001362	CNAG_02163
OG0001363	CNAG_02135
OG0001364	CNAG_02138
OG0001365	CNAG_02161
OG0001366	CNAG_02139
OG0001367	CNAG_02154
OG0001368	CNAG_02151
OG0001369	CNAG_02115
OG0001370	CNAG_02156
OG0001371	CNAG_02122
OG0001372	CNAG_02090
OG0001373	CNAG_02099
OG0001374	CNAG_02046
OG0001375	CNAG_02080
OG0001376	CNAG_02041
OG0001377	CNAG_02038
OG0001378	CNAG_02067
OG0001379	CNAG_02075
OG0001380	CNAG_02059
OG0001381	CNAG_02064
OG0001382	CNAG_07795
OG0001383	CNAG_02023
OG0001384	CNAG_07794
OG0001385	CNAG_04943
OG0001386	CNAG_04944
OG0001387	CNAG_04969
OG0001388	CNAG_05980
OG0001389	CNAG_04976
OG0001390	CNAG_04882
OG0001390	CNAG_04887
OG0001391	CNAG_04866
OG0001392	CNAG_04862
OG0001393	CNAG_04816
OG0001394	CNAG_04832
OG0001395	CNAG_04820
OG0001396	CNAG_04824
OG0001397	CNAG_04851
OG0001398	CNAG_04833
OG0001399	CNAG_04825
OG0001400	CNAG_04840
OG0001401	CNAG_04839
OG0001402	CNAG_04860
OG0001403	CNAG_04813
OG0001404	CNAG_07846
OG0001405	CNAG_04809
OG0001406	CNAG_04807
OG0001407	CNAG_04804
OG0001408	CNAG_04786
OG0001409	CNAG_04782
OG0001410	CNAG_04792
OG0001411	CNAG_04795
OG0001412	CNAG_04796
OG0001413	CNAG_07851
OG0001414	CNAG_04776
OG0001415	CNAG_04774
OG0001416	CNAG_04771
OG0001417	CNAG_04770
OG0001418	CNAG_04769
OG0001419	CNAG_04757
OG0001420	CNAG_04752
OG0001421	CNAG_04741
OG0001422	CNAG_04745
OG0001423	CNAG_04737
OG0001424	CNAG_04738
OG0001425	CNAG_04726
OG0001426	CNAG_04724
OG0001427	CNAG_04723
OG0001428	CNAG_04704
OG0001429	CNAG_07855
OG0001430	CNAG_04715
OG0001431	CNAG_04693
OG0001432	CNAG_04686
OG0001433	CNAG_04681
OG0001434	CNAG_04680
OG0001435	CNAG_04651
OG0001436	CNAG_04656
OG0001437	CNAG_04659
OG0001438	CNAG_04638
OG0001439	CNAG_04637
OG0001440	CNAG_04642
OG0001441	CNAG_04648
OG0001442	CNAG_04640
OG0001443	CNAG_07862
OG0001444	CNAG_04641
OG0001445	CNAG_00106
OG0001446	CNAG_00142
OG0001447	CNAG_00149
OG0001448	CNAG_00151
OG0001449	CNAG_00152
OG0001450	CNAG_00153
OG0001451	CNAG_07316
OG0001452	CNAG_00191
OG0001453	CNAG_07317
OG0001454	CNAG_07321
OG0001455	CNAG_00177
OG0001456	CNAG_00176
OG0001457	CNAG_00175
OG0001458	CNAG_00174
OG0001459	CNAG_07315
OG0001460	CNAG_00164
OG0001460	CNAG_05168
OG0001461	CNAG_07029
OG0001462	CNAG_07030
OG0001463	CNAG_07344
OG0001464	CNAG_00238
OG0001465	CNAG_00240
OG0001466	CNAG_07342
OG0001467	CNAG_00109
OG0001468	CNAG_00099
OG0001469	CNAG_00093
OG0001470	CNAG_00097
OG0001471	CNAG_00121
OG0001472	CNAG_00065
OG0001473	CNAG_00064
OG0001474	CNAG_00086
OG0001475	CNAG_00081
OG0001476	CNAG_00026
OG0001477	CNAG_00039
OG0001478	CNAG_00023
OG0001479	CNAG_00061
OG0001480	CNAG_00060
OG0001481	CNAG_00058
OG0001482	CNAG_00056
OG0001483	CNAG_00051
OG0001484	CNAG_00054
OG0001485	CNAG_00034
OG0001486	CNAG_00016
OG0001487	CNAG_00049
OG0001488	CNAG_00893
OG0001489	CNAG_00891
OG0001490	CNAG_00904
OG0001491	CNAG_00894
OG0001492	CNAG_07982
OG0001493	CNAG_00921
OG0001494	CNAG_00923
OG0001495	CNAG_00915
OG0001496	CNAG_00922
OG0001497	CNAG_00940
OG0001498	CNAG_00931
OG0001499	CNAG_05242
OG0001500	CNAG_05230
OG0001501	CNAG_07822
OG0001502	CNAG_05247
OG0001503	CNAG_05232
OG0001504	CNAG_05181
OG0001505	CNAG_07818
OG0001506	CNAG_05173
OG0001507	CNAG_05172
OG0001508	CNAG_05171
OG0001509	CNAG_05132
OG0001510	CNAG_05138
OG0001511	CNAG_05140
OG0001512	CNAG_01632
OG0001513	CNAG_05648
OG0001514	CNAG_05626
OG0001515	CNAG_05630
OG0001516	CNAG_07368
OG0001517	CNAG_05652
OG0001518	CNAG_05622
OG0001519	CNAG_05644
OG0001520	CNAG_05613
OG0001521	CNAG_05641
OG0001522	CNAG_05643
OG0001523	CNAG_05615
OG0001524	CNAG_05617
OG0001525	CNAG_05637
OG0001526	CNAG_05591
OG0001527	CNAG_05607
OG0001528	CNAG_05596
OG0001529	CNAG_05600
OG0001530	CNAG_05601
OG0001531	CNAG_05608
OG0001532	CNAG_05587
OG0001533	CNAG_05588
OG0001534	CNAG_05545
OG0001535	CNAG_05552
OG0001536	CNAG_05528
OG0001537	CNAG_05531
OG0001538	CNAG_05516
OG0001539	CNAG_05583
OG0001540	CNAG_05572
OG0001541	CNAG_05581
OG0001542	CNAG_05118
OG0001543	CNAG_05117
OG0001544	CNAG_05144
OG0001545	CNAG_01657
OG0001546	CNAG_05636
OG0001547	CNAG_00577
OG0001548	CNAG_05830
OG0001549	CNAG_05824
OG0001550	CNAG_05834
OG0001551	CNAG_00574
OG0001552	CNAG_07676
OG0001553	CNAG_01667
OG0001554	CNAG_01665
OG0001555	CNAG_01658
OG0001556	CNAG_01671
OG0001557	CNAG_01673
OG0001558	CNAG_00581
OG0001559	CNAG_05802
OG0001560	CNAG_05918
OG0001561	CNAG_05927
OG0001562	CNAG_05812
OG0001563	CNAG_05816
OG0001564	CNAG_05803
OG0001565	CNAG_05921
OG0001566	CNAG_06170
OG0001567	CNAG_05928
OG0001568	CNAG_05930
OG0001569	CNAG_07701
OG0001570	CNAG_07692
OG0001571	CNAG_04107
OG0001572	CNAG_04106
OG0001573	CNAG_04121
OG0001574	CNAG_04118
OG0001575	CNAG_04119
OG0001576	CNAG_04158
OG0001577	CNAG_07758
OG0001578	CNAG_04128
OG0001579	CNAG_04132
OG0001580	CNAG_04131
OG0001581	CNAG_04171
OG0001582	CNAG_04166
OG0001583	CNAG_04175
OG0001584	CNAG_04186
OG0001585	CNAG_07674
OG0001586	CNAG_04190
OG0001587	CNAG_04260
OG0001588	CNAG_01229
OG0001589	CNAG_07432
OG0001590	CNAG_01222
OG0001591	CNAG_04262
OG0001592	CNAG_04205
OG0001593	CNAG_04196
OG0001594	CNAG_01244
OG0001595	CNAG_01173
OG0001596	CNAG_01188
OG0001597	CNAG_01172
OG0001598	CNAG_01193
OG0001599	CNAG_01163
OG0001600	CNAG_01157
OG0001601	CNAG_01152
OG0001602	CNAG_01150
OG0001603	CNAG_01148
OG0001604	CNAG_01125
OG0001605	CNAG_01130
OG0001606	CNAG_01118
OG0001607	CNAG_01133
OG0001608	CNAG_01256
OG0001609	CNAG_01248
OG0001610	CNAG_01258
OG0001611	CNAG_06946
OG0001612	CNAG_07430
OG0001613	CNAG_01263
OG0001614	CNAG_01273
OG0001615	CNAG_01274
OG0001616	CNAG_07429
OG0001617	CNAG_01266
OG0001618	CNAG_01278
OG0001619	CNAG_01286
OG0001620	CNAG_01294
OG0001621	CNAG_01296
OG0001622	CNAG_01298
OG0001623	CNAG_01303
OG0001624	CNAG_01306
OG0001625	CNAG_01308
OG0001626	CNAG_07426
OG0001627	CNAG_01314
OG0001628	CNAG_01337
OG0001629	CNAG_03433
OG0001630	CNAG_01339
OG0001631	CNAG_01341
OG0001632	CNAG_01342
OG0001633	CNAG_06491
OG0001634	CNAG_06452
OG0001635	CNAG_00401
OG0001636	CNAG_00385
OG0001637	CNAG_00384
OG0001638	CNAG_00377
OG0001639	CNAG_00348
OG0001640	CNAG_00353
OG0001641	CNAG_00358
OG0001642	CNAG_00360
OG0001643	CNAG_00333
OG0001644	CNAG_00330
OG0001645	CNAG_00328
OG0001646	CNAG_00321
OG0001647	CNAG_00319
OG0001648	CNAG_00274
OG0001649	CNAG_00364
OG0001650	CNAG_00312
OG0001651	CNAG_00310
OG0001652	CNAG_00292
OG0001653	CNAG_00252
OG0001654	CNAG_00156
OG0001655	CNAG_04630
OG0001656	CNAG_04626
OG0001657	CNAG_04611
OG0001658	CNAG_04582
OG0001659	CNAG_04579
OG0001660	CNAG_04576
OG0001661	CNAG_07863
OG0001662	CNAG_04566
OG0001663	CNAG_04571
OG0001664	CNAG_04599
OG0001665	CNAG_08019
OG0001666	CNAG_04586
OG0001667	CNAG_06519
OG0001668	CNAG_00845
OG0001669	CNAG_00824
OG0001670	CNAG_00696
OG0001671	CNAG_00743
OG0001672	CNAG_00766
OG0001673	CNAG_00757
OG0001674	CNAG_00741
OG0001675	CNAG_00736
OG0001676	CNAG_00734
OG0001677	CNAG_00821
OG0001678	CNAG_07960
OG0001679	CNAG_00747
OG0001680	CNAG_00746
OG0001681	CNAG_00804
OG0001682	CNAG_00797
OG0001683	CNAG_00792
OG0001684	CNAG_00791
OG0001685	CNAG_00787
OG0001686	CNAG_00779
OG0001687	CNAG_00784
OG0001688	CNAG_00780
OG0001689	CNAG_00707
OG0001690	CNAG_00705
OG0001691	CNAG_00684
OG0001692	CNAG_00691
OG0001693	CNAG_00634
OG0001694	CNAG_00632
OG0001695	CNAG_00624
OG0001696	CNAG_00647
OG0001697	CNAG_00641
OG0001698	CNAG_00649
OG0001699	CNAG_00663
OG0001700	CNAG_00667
OG0001701	CNAG_00668
OG0001702	CNAG_00669
OG0001703	CNAG_00670
OG0001704	CNAG_00671
OG0001705	CNAG_00676
OG0001706	CNAG_00679
OG0001707	CNAG_00680
OG0001708	CNAG_00681
OG0001709	CNAG_07372
OG0001710	CNAG_00612
OG0001711	CNAG_00609
OG0001712	CNAG_00606
OG0001713	CNAG_01818
OG0001714	CNAG_01675
OG0001715	CNAG_00598
OG0001716	CNAG_01681
OG0001717	CNAG_01807
OG0001718	CNAG_01680
OG0001719	CNAG_01823
OG0001720	CNAG_01824
OG0001721	CNAG_07608
OG0001722	CNAG_01833
OG0001723	CNAG_01686
OG0001724	CNAG_01687
OG0001725	CNAG_00605
OG0001726	CNAG_01792
OG0001727	CNAG_01789
OG0001728	CNAG_03919
OG0001729	CNAG_03920
OG0001730	CNAG_03814
OG0001731	CNAG_03816
OG0001732	CNAG_03811
OG0001733	CNAG_03912
OG0001734	CNAG_03915
OG0001735	CNAG_03916
OG0001736	CNAG_03917
OG0001737	CNAG_03843
OG0001738	CNAG_03837
OG0001739	CNAG_03829
OG0001740	CNAG_03851
OG0001741	CNAG_03849
OG0001742	CNAG_03838
OG0001743	CNAG_03848
OG0001744	CNAG_03827
OG0001745	CNAG_03908
OG0001746	CNAG_03906
OG0001747	CNAG_03904
OG0001748	CNAG_03877
OG0001749	CNAG_03881
OG0001750	CNAG_07483
OG0001751	CNAG_03897
OG0001752	CNAG_03956
OG0001753	CNAG_03855
OG0001754	CNAG_03932
OG0001755	CNAG_03931
OG0001756	CNAG_03942
OG0001757	CNAG_03885
OG0001758	CNAG_03866
OG0001759	CNAG_03953
OG0001760	CNAG_03926
OG0001761	CNAG_03977
OG0001762	CNAG_03959
OG0001763	CNAG_03952
OG0001764	CNAG_03973
OG0001765	CNAG_03975
OG0001766	CNAG_07487
OG0001767	CNAG_03967
OG0001768	CNAG_04013
OG0001769	CNAG_04010
OG0001770	CNAG_03965
OG0001771	CNAG_04033
OG0001772	CNAG_04003
OG0001773	CNAG_04004
OG0001774	CNAG_03981
OG0001775	CNAG_04899
OG0001776	CNAG_04035
OG0001777	CNAG_04051
OG0001778	CNAG_03992
OG0001779	CNAG_04031
OG0001780	CNAG_03236
OG0001781	CNAG_03314
OG0001782	CNAG_03358
OG0001783	CNAG_03348
OG0001784	CNAG_03333
OG0001785	CNAG_03338
OG0001786	CNAG_03352
OG0001787	CNAG_03353
OG0001788	CNAG_03363
OG0001789	CNAG_03366
OG0001790	CNAG_03367
OG0001791	CNAG_03344
OG0001792	CNAG_03368
OG0001793	CNAG_03378
OG0001794	CNAG_07740
OG0001795	CNAG_03511
OG0001796	CNAG_03500
OG0001797	CNAG_03490
OG0001798	CNAG_03523
OG0001799	CNAG_03408
OG0001800	CNAG_03410
OG0001801	CNAG_03416
OG0001802	CNAG_03395
OG0001803	CNAG_03379
OG0001804	CNAG_03080
OG0001805	CNAG_07499
OG0001806	CNAG_03044
OG0001807	CNAG_03036
OG0001808	CNAG_03063
OG0001809	CNAG_03065
[truncated: 4,980 more rows]
