# Supplementary material for: CryptoCEN: A Co-Expression Network for Cryptococcus neoformans reveals novel proteins involved in DNA damage repair
Source: PLoS Genet. 2024 Feb 15;20(2):e1011158. doi: 10.1371/journal.pgen.1011158 (PMC10901339; doi:10.1371/journal.pgen.1011158)
Supplement: S6 Table — Tab 1) capsule co-expression values. Tab 2) ergosterol co-expression values. (XLSX) [file pgen.1011158.s011.xlsx]

## Sheet: Capsule
target	targetname	targetdescription	partner	partnername	partnerdescription	coexpscore	blastscore	nodenumber	group
CNAG_00746	CAS35	capsular associated protein	CNAG_02885	CAP64	capsular associated protein	0.860179	0	5	capsule
CNAG_04969	UGD1	UDP-glucose 6-dehydrogenase	CNAG_02885	CAP64	capsular associated protein	0.863175	NA	5	capsule
CNAG_03322	UXS1	UDP-glucuronate decarboxylase	CNAG_02885	CAP64	capsular associated protein	0.866742	NA	5	capsule
CNAG_00600	CAP60	capsular associated protein	CNAG_02885	CAP64	capsular associated protein	0.897343	NA	5	capsule
CNAG_00721	CAP59	alpha-1,3-mannosyltransferase	CNAG_02885	CAP64	capsular associated protein	0.909117	NA	5	capsule
CNAG_00697	UGE1	UDP-glucose 4-epimerase	CNAG_01740	CDC12	septin	0.805946	NA	5	cell cycle
CNAG_00701	CAS31	protein involved in gxm O-acetylation	CNAG_01740	CDC12	septin	0.838387	NA	5	cell cycle
CNAG_00600	CAP60	capsular associated protein	CNAG_01740	CDC12	septin	0.843691	NA	5	cell cycle
CNAG_00721	CAP59	alpha-1,3-mannosyltransferase	CNAG_01740	CDC12	septin	0.8555	NA	5	cell cycle
CNAG_04969	UGD1	UDP-glucose 6-dehydrogenase	CNAG_01740	CDC12	septin	0.904489	NA	5	cell cycle
CNAG_00124	CAS32	Capsule structure designer protein	CNAG_00129	CNAG_00129	hypothetical protein	0.835654	NA	5	membrane
CNAG_01283	CAP5	beta-1,2-xylosyltransferase	CNAG_00129	CNAG_00129	hypothetical protein	0.842276	NA	5	membrane
CNAG_03695	CAS41	capsule biosynthetic protein	CNAG_00129	CNAG_00129	hypothetical protein	0.846013	NA	5	membrane
CNAG_05562	PBX2	parallel beta-helix repeat protein	CNAG_00129	CNAG_00129	hypothetical protein	0.862671	NA	5	membrane
CNAG_07554	CAP10	capsular associated protein	CNAG_00129	CNAG_00129	hypothetical protein	0.862935	NA	5	membrane
CNAG_03158	CMT1	alpha-1,3-mannosyltransferase CMT1	CNAG_05687	CNAG_05687	hypothetical protein	0.811106	NA	5	transcription
CNAG_00124	CAS32	Capsule structure designer protein	CNAG_05687	CNAG_05687	hypothetical protein	0.834175	NA	5	transcription
CNAG_07554	CAP10	capsular associated protein	CNAG_05687	CNAG_05687	hypothetical protein	0.853226	NA	5	transcription
CNAG_06813	CAP1alpha	O-glucosyltransferase, putative	CNAG_05687	CNAG_05687	hypothetical protein	0.854534	NA	5	transcription
CNAG_05148	CXT1	beta-1,2-xylosyltransferase 1	CNAG_05687	CNAG_05687	hypothetical protein	0.861104	NA	5	transcription
CNAG_00600	CAP60	capsular associated protein	CNAG_06599	CNAG_06599	hypothetical protein	0.851689	NA	5	cell cycle
CNAG_03322	UXS1	UDP-glucuronate decarboxylase	CNAG_06599	CNAG_06599	hypothetical protein	0.856278	NA	5	cell cycle
CNAG_04969	UGD1	UDP-glucose 6-dehydrogenase	CNAG_06599	CNAG_06599	hypothetical protein	0.876114	NA	5	cell cycle
CNAG_01172	PBX1	parallel beta-helix repeat protein	CNAG_06599	CNAG_06599	hypothetical protein	0.892657	NA	5	cell cycle
CNAG_02885	CAP64	capsular associated protein	CNAG_06599	CNAG_06599	hypothetical protein	0.894033	NA	5	cell cycle
CNAG_03695	CAS41	capsule biosynthetic protein	CNAG_07814	CNAG_07814	hypothetical protein	0.809577	NA	5	cell cycle
CNAG_03158	CMT1	alpha-1,3-mannosyltransferase CMT1	CNAG_07814	CNAG_07814	hypothetical protein	0.809956	NA	5	cell cycle
CNAG_06813	CAP1alpha	O-glucosyltransferase, putative	CNAG_07814	CNAG_07814	hypothetical protein	0.842749	NA	5	cell cycle
CNAG_01283	CAP5	beta-1,2-xylosyltransferase	CNAG_07814	CNAG_07814	hypothetical protein	0.848091	NA	5	cell cycle
CNAG_07554	CAP10	capsular associated protein	CNAG_07814	CNAG_07814	hypothetical protein	0.864722	NA	5	cell cycle
CNAG_00746	CAS35	capsular associated protein	CNAG_05552	ISW1/2	transcription activator snf2l1	0.842895	NA	5	epigenetics
CNAG_04969	UGD1	UDP-glucose 6-dehydrogenase	CNAG_05552	ISW1/2	transcription activator snf2l1	0.843085	NA	5	epigenetics
CNAG_00721	CAP59	alpha-1,3-mannosyltransferase	CNAG_05552	ISW1/2	transcription activator snf2l1	0.847278	NA	5	epigenetics
CNAG_01156	CAP2	capsular related protein	CNAG_05552	ISW1/2	transcription activator snf2l1	0.850054	NA	5	epigenetics
CNAG_01172	PBX1	parallel beta-helix repeat protein	CNAG_05552	ISW1/2	transcription activator snf2l1	0.89793	NA	5	epigenetics
CNAG_04969	UGD1	UDP-glucose 6-dehydrogenase	CNAG_00099	MCM3	minichromosome maintenance protein 3	0.836495	NA	5	cell cycle
CNAG_00701	CAS31	protein involved in gxm O-acetylation	CNAG_00099	MCM3	minichromosome maintenance protein 3	0.853957	NA	5	cell cycle
CNAG_03322	UXS1	UDP-glucuronate decarboxylase	CNAG_00099	MCM3	minichromosome maintenance protein 3	0.860359	NA	5	cell cycle
CNAG_00600	CAP60	capsular associated protein	CNAG_00099	MCM3	minichromosome maintenance protein 3	0.864448	NA	5	cell cycle
CNAG_02885	CAP64	capsular associated protein	CNAG_00099	MCM3	minichromosome maintenance protein 3	0.89436	NA	5	cell cycle
CNAG_01283	CAP5	beta-1,2-xylosyltransferase	CNAG_02286	TRM732	cytoplasmic protein	0.841264	NA	5	tRNA
CNAG_07937	CAS1	O-acetyltransferase	CNAG_02286	TRM732	cytoplasmic protein	0.847374	NA	5	tRNA
CNAG_00721	CAP59	alpha-1,3-mannosyltransferase	CNAG_02286	TRM732	cytoplasmic protein	0.849246	NA	5	tRNA
CNAG_03735	CAP4	beta-1,2-xylosyltransferase	CNAG_02286	TRM732	cytoplasmic protein	0.852414	NA	5	tRNA
CNAG_00600	CAP60	capsular associated protein	CNAG_02286	TRM732	cytoplasmic protein	0.884791	NA	5	tRNA
CNAG_06813	CAP1alpha	O-glucosyltransferase, putative	CNAG_03735	CAP4	beta-1,2-xylosyltransferase	0.837185	4.31e-91	6	capsule
CNAG_00721	CAP59	alpha-1,3-mannosyltransferase	CNAG_03735	CAP4	beta-1,2-xylosyltransferase	0.859317	NA	6	capsule
CNAG_01283	CAP5	beta-1,2-xylosyltransferase	CNAG_03735	CAP4	beta-1,2-xylosyltransferase	0.867946	9.76e-58	6	capsule
CNAG_00600	CAP60	capsular associated protein	CNAG_03735	CAP4	beta-1,2-xylosyltransferase	0.869312	NA	6	capsule
CNAG_07937	CAS1	O-acetyltransferase	CNAG_03735	CAP4	beta-1,2-xylosyltransferase	0.876101	NA	6	capsule
CNAG_07554	CAP10	capsular associated protein	CNAG_03735	CAP4	beta-1,2-xylosyltransferase	0.885864	0.001	6	capsule
CNAG_05148	CXT1	beta-1,2-xylosyltransferase 1	CNAG_07937	CAS1	O-acetyltransferase	0.826734	NA	6	capsule
CNAG_02797	CPL1	putative secreted protein	CNAG_07937	CAS1	O-acetyltransferase	0.855569	NA	6	capsule
CNAG_00721	CAP59	alpha-1,3-mannosyltransferase	CNAG_07937	CAS1	O-acetyltransferase	0.866341	NA	6	capsule
CNAG_00600	CAP60	capsular associated protein	CNAG_07937	CAS1	O-acetyltransferase	0.872157	NA	6	capsule
CNAG_03735	CAP4	beta-1,2-xylosyltransferase	CNAG_07937	CAS1	O-acetyltransferase	0.876101	NA	6	capsule
CNAG_00746	CAS35	capsular associated protein	CNAG_07937	CAS1	O-acetyltransferase	0.878429	NA	6	capsule
CNAG_05148	CXT1	beta-1,2-xylosyltransferase 1	CNAG_00742	CNAG_00742	Serine palmitoyltransferase	0.826517	NA	6	membrane
CNAG_00746	CAS35	capsular associated protein	CNAG_00742	CNAG_00742	Serine palmitoyltransferase	0.844425	NA	6	membrane
CNAG_00600	CAP60	capsular associated protein	CNAG_00742	CNAG_00742	Serine palmitoyltransferase	0.850582	NA	6	membrane
CNAG_07937	CAS1	O-acetyltransferase	CNAG_00742	CNAG_00742	Serine palmitoyltransferase	0.85235	NA	6	membrane
CNAG_00721	CAP59	alpha-1,3-mannosyltransferase	CNAG_00742	CNAG_00742	Serine palmitoyltransferase	0.861229	NA	6	membrane
CNAG_07554	CAP10	capsular associated protein	CNAG_00742	CNAG_00742	Serine palmitoyltransferase	0.87057	NA	6	membrane
CNAG_06813	CAP1alpha	O-glucosyltransferase, putative	CNAG_03907	CNAG_03907	LIM domain containing protein	0.832185	NA	6	unknown
CNAG_07937	CAS1	O-acetyltransferase	CNAG_03907	CNAG_03907	LIM domain containing protein	0.841776	NA	6	unknown
CNAG_00124	CAS32	Capsule structure designer protein	CNAG_03907	CNAG_03907	LIM domain containing protein	0.843744	NA	6	unknown
CNAG_01283	CAP5	beta-1,2-xylosyltransferase	CNAG_03907	CNAG_03907	LIM domain containing protein	0.846851	NA	6	unknown
CNAG_05562	PBX2	parallel beta-helix repeat protein	CNAG_03907	CNAG_03907	LIM domain containing protein	0.857806	NA	6	unknown
CNAG_07554	CAP10	capsular associated protein	CNAG_03907	CNAG_03907	LIM domain containing protein	0.867462	NA	6	unknown
CNAG_00701	CAS31	protein involved in gxm O-acetylation	CNAG_05700	ERJ5	endoplasmic reticulum protein	0.83216	NA	6	ER
CNAG_06813	CAP1alpha	O-glucosyltransferase, putative	CNAG_05700	ERJ5	endoplasmic reticulum protein	0.834996	NA	6	ER
CNAG_04969	UGD1	UDP-glucose 6-dehydrogenase	CNAG_05700	ERJ5	endoplasmic reticulum protein	0.836212	NA	6	ER
CNAG_00600	CAP60	capsular associated protein	CNAG_05700	ERJ5	endoplasmic reticulum protein	0.851115	NA	6	ER
CNAG_07554	CAP10	capsular associated protein	CNAG_05700	ERJ5	endoplasmic reticulum protein	0.853963	NA	6	ER
CNAG_00721	CAP59	alpha-1,3-mannosyltransferase	CNAG_05700	ERJ5	endoplasmic reticulum protein	0.866461	NA	6	ER
CNAG_00746	CAS35	capsular associated protein	CNAG_04158	HIRA	Nucleosome assembly complex protein	0.831157	NA	6	cell cycle
CNAG_05148	CXT1	beta-1,2-xylosyltransferase 1	CNAG_04158	HIRA	Nucleosome assembly complex protein	0.836328	NA	6	cell cycle
CNAG_00124	CAS32	Capsule structure designer protein	CNAG_04158	HIRA	Nucleosome assembly complex protein	0.841984	NA	6	cell cycle
CNAG_07937	CAS1	O-acetyltransferase	CNAG_04158	HIRA	Nucleosome assembly complex protein	0.851641	NA	6	cell cycle
CNAG_01156	CAP2	capsular related protein	CNAG_04158	HIRA	Nucleosome assembly complex protein	0.862553	NA	6	cell cycle
CNAG_05562	PBX2	parallel beta-helix repeat protein	CNAG_04158	HIRA	Nucleosome assembly complex protein	0.881854	NA	6	cell cycle
CNAG_00701	CAS31	protein involved in gxm O-acetylation	CNAG_03341	MCM2	minichromosome maintenance protein 2	0.845066	NA	6	cell cycle
CNAG_03322	UXS1	UDP-glucuronate decarboxylase	CNAG_03341	MCM2	minichromosome maintenance protein 2	0.858689	NA	6	cell cycle
CNAG_00721	CAP59	alpha-1,3-mannosyltransferase	CNAG_03341	MCM2	minichromosome maintenance protein 2	0.861463	NA	6	cell cycle
CNAG_07554	CAP10	capsular associated protein	CNAG_03341	MCM2	minichromosome maintenance protein 2	0.865476	NA	6	cell cycle
CNAG_02885	CAP64	capsular associated protein	CNAG_03341	MCM2	minichromosome maintenance protein 2	0.880055	NA	6	cell cycle
CNAG_00600	CAP60	capsular associated protein	CNAG_03341	MCM2	minichromosome maintenance protein 2	0.898502	NA	6	cell cycle
CNAG_04969	UGD1	UDP-glucose 6-dehydrogenase	CNAG_00721	CAP59	alpha-1,3-mannosyltransferase	0.839308	NA	7	capsule
CNAG_03735	CAP4	beta-1,2-xylosyltransferase	CNAG_00721	CAP59	alpha-1,3-mannosyltransferase	0.859317	NA	7	capsule
CNAG_07937	CAS1	O-acetyltransferase	CNAG_00721	CAP59	alpha-1,3-mannosyltransferase	0.866341	NA	7	capsule
CNAG_07554	CAP10	capsular associated protein	CNAG_00721	CAP59	alpha-1,3-mannosyltransferase	0.867571	NA	7	capsule
CNAG_00746	CAS35	capsular associated protein	CNAG_00721	CAP59	alpha-1,3-mannosyltransferase	0.893217	NA	7	capsule
CNAG_02885	CAP64	capsular associated protein	CNAG_00721	CAP59	alpha-1,3-mannosyltransferase	0.909117	NA	7	capsule
CNAG_00600	CAP60	capsular associated protein	CNAG_00721	CAP59	alpha-1,3-mannosyltransferase	0.914333	NA	7	capsule
CNAG_04969	UGD1	UDP-glucose 6-dehydrogenase	CNAG_00600	CAP60	capsular associated protein	0.834628	NA	7	capsule
CNAG_00746	CAS35	capsular associated protein	CNAG_00600	CAP60	capsular associated protein	0.863514	NA	7	capsule
CNAG_03735	CAP4	beta-1,2-xylosyltransferase	CNAG_00600	CAP60	capsular associated protein	0.869312	NA	7	capsule
CNAG_07937	CAS1	O-acetyltransferase	CNAG_00600	CAP60	capsular associated protein	0.872157	NA	7	capsule
CNAG_07554	CAP10	capsular associated protein	CNAG_00600	CAP60	capsular associated protein	0.890641	NA	7	capsule
CNAG_02885	CAP64	capsular associated protein	CNAG_00600	CAP60	capsular associated protein	0.897343	NA	7	capsule
CNAG_00721	CAP59	alpha-1,3-mannosyltransferase	CNAG_00600	CAP60	capsular associated protein	0.914333	2.29e-22	7	capsule
CNAG_05148	CXT1	beta-1,2-xylosyltransferase 1	CNAG_06661	CNAG_06661	hypothetical protein	0.825974	NA	7	unknown
CNAG_01156	CAP2	capsular related protein	CNAG_06661	CNAG_06661	hypothetical protein	0.844647	NA	7	unknown
CNAG_00721	CAP59	alpha-1,3-mannosyltransferase	CNAG_06661	CNAG_06661	hypothetical protein	0.85465	NA	7	unknown
CNAG_03735	CAP4	beta-1,2-xylosyltransferase	CNAG_06661	CNAG_06661	hypothetical protein	0.855731	NA	7	unknown
CNAG_00600	CAP60	capsular associated protein	CNAG_06661	CNAG_06661	hypothetical protein	0.85952	NA	7	unknown
CNAG_06813	CAP1alpha	O-glucosyltransferase, putative	CNAG_06661	CNAG_06661	hypothetical protein	0.862207	NA	7	unknown
CNAG_00124	CAS32	Capsule structure designer protein	CNAG_06661	CNAG_06661	hypothetical protein	0.885538	NA	7	unknown
CNAG_03158	CMT1	alpha-1,3-mannosyltransferase CMT1	CNAG_05901	CTK2	hypothetical protein	0.816036	NA	7	transcription
CNAG_03735	CAP4	beta-1,2-xylosyltransferase	CNAG_05901	CTK2	hypothetical protein	0.8378	NA	7	transcription
CNAG_01283	CAP5	beta-1,2-xylosyltransferase	CNAG_05901	CTK2	hypothetical protein	0.847898	NA	7	transcription
CNAG_00600	CAP60	capsular associated protein	CNAG_05901	CTK2	hypothetical protein	0.850639	NA	7	transcription
CNAG_00721	CAP59	alpha-1,3-mannosyltransferase	CNAG_05901	CTK2	hypothetical protein	0.853963	NA	7	transcription
CNAG_07554	CAP10	capsular associated protein	CNAG_05901	CTK2	hypothetical protein	0.855519	NA	7	transcription
CNAG_06813	CAP1alpha	O-glucosyltransferase, putative	CNAG_05901	CTK2	hypothetical protein	0.86236	NA	7	transcription
CNAG_03158	CMT1	alpha-1,3-mannosyltransferase CMT1	CNAG_04187	GWT1	GPI-anchored wall transfer protein 1	0.809797	NA	7	cell wall
CNAG_07554	CAP10	capsular associated protein	CNAG_04187	GWT1	GPI-anchored wall transfer protein 1	0.84417	NA	7	cell wall
CNAG_00746	CAS35	capsular associated protein	CNAG_04187	GWT1	GPI-anchored wall transfer protein 1	0.847452	NA	7	cell wall
CNAG_00600	CAP60	capsular associated protein	CNAG_04187	GWT1	GPI-anchored wall transfer protein 1	0.848387	NA	7	cell wall
CNAG_00721	CAP59	alpha-1,3-mannosyltransferase	CNAG_04187	GWT1	GPI-anchored wall transfer protein 1	0.852553	NA	7	cell wall
CNAG_05562	PBX2	parallel beta-helix repeat protein	CNAG_04187	GWT1	GPI-anchored wall transfer protein 1	0.85378	NA	7	cell wall
CNAG_07937	CAS1	O-acetyltransferase	CNAG_04187	GWT1	GPI-anchored wall transfer protein 1	0.866818	NA	7	cell wall
CNAG_00701	CAS31	protein involved in gxm O-acetylation	CNAG_03781	SAD1	SUN domain-containing protein	0.842611	NA	7	cell cycle
CNAG_03322	UXS1	UDP-glucuronate decarboxylase	CNAG_03781	SAD1	SUN domain-containing protein	0.85028	NA	7	cell cycle
CNAG_04969	UGD1	UDP-glucose 6-dehydrogenase	CNAG_03781	SAD1	SUN domain-containing protein	0.850327	NA	7	cell cycle
CNAG_00721	CAP59	alpha-1,3-mannosyltransferase	CNAG_03781	SAD1	SUN domain-containing protein	0.859191	NA	7	cell cycle
CNAG_00600	CAP60	capsular associated protein	CNAG_03781	SAD1	SUN domain-containing protein	0.861096	NA	7	cell cycle
CNAG_01172	PBX1	parallel beta-helix repeat protein	CNAG_03781	SAD1	SUN domain-containing protein	0.89199	NA	7	cell cycle
CNAG_02885	CAP64	capsular associated protein	CNAG_03781	SAD1	SUN domain-containing protein	0.893856	NA	7	cell cycle
CNAG_00701	CAS31	protein involved in gxm O-acetylation	CNAG_07562	CNAG_07562	hypothetical protein	0.8334	NA	8	unknown
CNAG_03735	CAP4	beta-1,2-xylosyltransferase	CNAG_07562	CNAG_07562	hypothetical protein	0.847018	NA	8	unknown
CNAG_01283	CAP5	beta-1,2-xylosyltransferase	CNAG_07562	CNAG_07562	hypothetical protein	0.849882	NA	8	unknown
CNAG_00746	CAS35	capsular associated protein	CNAG_07562	CNAG_07562	hypothetical protein	0.851667	NA	8	unknown
CNAG_07937	CAS1	O-acetyltransferase	CNAG_07562	CNAG_07562	hypothetical protein	0.854888	NA	8	unknown
CNAG_00600	CAP60	capsular associated protein	CNAG_07562	CNAG_07562	hypothetical protein	0.862284	NA	8	unknown
CNAG_02885	CAP64	capsular associated protein	CNAG_07562	CNAG_07562	hypothetical protein	0.863846	NA	8	unknown
CNAG_00721	CAP59	alpha-1,3-mannosyltransferase	CNAG_07562	CNAG_07562	hypothetical protein	0.892126	NA	8	unknown
CNAG_03158	CMT1	alpha-1,3-mannosyltransferase CMT1	CNAG_07554	CAP10	capsular associated protein	0.819618	NA	9	capsule
CNAG_07937	CAS1	O-acetyltransferase	CNAG_07554	CAP10	capsular associated protein	0.842236	NA	9	capsule
CNAG_01283	CAP5	beta-1,2-xylosyltransferase	CNAG_07554	CAP10	capsular associated protein	0.849815	1.99e-26	9	capsule
CNAG_01283	CAP5	beta-1,2-xylosyltransferase	CNAG_07554	CAP10	capsular associated protein	0.849815	1.87e-14	9	capsule
CNAG_05562	PBX2	parallel beta-helix repeat protein	CNAG_07554	CAP10	capsular associated protein	0.851256	NA	9	capsule
CNAG_00721	CAP59	alpha-1,3-mannosyltransferase	CNAG_07554	CAP10	capsular associated protein	0.867571	NA	9	capsule
CNAG_06813	CAP1alpha	O-glucosyltransferase, putative	CNAG_07554	CAP10	capsular associated protein	0.885098	3.59e-62	9	capsule
CNAG_03735	CAP4	beta-1,2-xylosyltransferase	CNAG_07554	CAP10	capsular associated protein	0.885864	1.4e-25	9	capsule
CNAG_00600	CAP60	capsular associated protein	CNAG_07554	CAP10	capsular associated protein	0.890641	NA	9	capsule
CNAG_05148	CXT1	beta-1,2-xylosyltransferase 1	CNAG_05141	CNAG_05141	hypothetical protein	0.818091	NA	10	unknown
CNAG_03158	CMT1	alpha-1,3-mannosyltransferase CMT1	CNAG_05141	CNAG_05141	hypothetical protein	0.823488	NA	10	unknown
CNAG_02797	CPL1	putative secreted protein	CNAG_05141	CNAG_05141	hypothetical protein	0.8368	NA	10	unknown
CNAG_06813	CAP1alpha	O-glucosyltransferase, putative	CNAG_05141	CNAG_05141	hypothetical protein	0.838107	NA	10	unknown
CNAG_00746	CAS35	capsular associated protein	CNAG_05141	CNAG_05141	hypothetical protein	0.847159	NA	10	unknown
CNAG_00721	CAP59	alpha-1,3-mannosyltransferase	CNAG_05141	CNAG_05141	hypothetical protein	0.851123	NA	10	unknown
CNAG_03735	CAP4	beta-1,2-xylosyltransferase	CNAG_05141	CNAG_05141	hypothetical protein	0.867494	NA	10	unknown
CNAG_07937	CAS1	O-acetyltransferase	CNAG_05141	CNAG_05141	hypothetical protein	0.876619	NA	10	unknown
CNAG_05562	PBX2	parallel beta-helix repeat protein	CNAG_05141	CNAG_05141	hypothetical protein	0.877537	NA	10	unknown
CNAG_07554	CAP10	capsular associated protein	CNAG_05141	CNAG_05141	hypothetical protein	0.88095	NA	10	unknown
CNAG_03158	CMT1	alpha-1,3-mannosyltransferase CMT1	CNAG_04449	HOC4	alpha-1,6-mannosyltransferase	0.813819	NA	12	cell wall
CNAG_03644	CAS3	capsule related protein	CNAG_04449	HOC4	alpha-1,6-mannosyltransferase	0.815183	NA	12	cell wall
CNAG_02797	CPL1	putative secreted protein	CNAG_04449	HOC4	alpha-1,6-mannosyltransferase	0.833233	NA	12	cell wall
CNAG_03695	CAS41	capsule biosynthetic protein	CNAG_04449	HOC4	alpha-1,6-mannosyltransferase	0.838294	NA	12	cell wall
CNAG_07937	CAS1	O-acetyltransferase	CNAG_04449	HOC4	alpha-1,6-mannosyltransferase	0.847075	NA	12	cell wall
CNAG_05562	PBX2	parallel beta-helix repeat protein	CNAG_04449	HOC4	alpha-1,6-mannosyltransferase	0.847078	NA	12	cell wall
CNAG_06813	CAP1alpha	O-glucosyltransferase, putative	CNAG_04449	HOC4	alpha-1,6-mannosyltransferase	0.849255	NA	12	cell wall
CNAG_00721	CAP59	alpha-1,3-mannosyltransferase	CNAG_04449	HOC4	alpha-1,6-mannosyltransferase	0.851409	NA	12	cell wall
CNAG_01283	CAP5	beta-1,2-xylosyltransferase	CNAG_04449	HOC4	alpha-1,6-mannosyltransferase	0.856096	NA	12	cell wall
CNAG_00600	CAP60	capsular associated protein	CNAG_04449	HOC4	alpha-1,6-mannosyltransferase	0.866745	NA	12	cell wall
CNAG_03735	CAP4	beta-1,2-xylosyltransferase	CNAG_04449	HOC4	alpha-1,6-mannosyltransferase	0.877671	NA	12	cell wall
CNAG_07554	CAP10	capsular associated protein	CNAG_04449	HOC4	alpha-1,6-mannosyltransferase	0.907298	NA	12	cell wall

## Sheet: Ergosterol
gene_id_1	gene_symbol_1	gene_product_1	target_id	gene_symbol_2	gene_product_2	coexp_score	connections
CNAG_06829	ERG1	Squalene monooxygenase	CNAG_00040	ERG11	cytochrome P450, family 51 (sterol 14- demethylase)	0.834398	5
CNAG_06829	ERG1	Squalene monooxygenase	CNAG_00519	ERG3	lathosterol oxidase	0.822381	3
CNAG_06829	ERG1	Squalene monooxygenase	CNAG_01737	ERG25	C-4 methyl sterol oxidase, putative	0.843687	3
CNAG_06829	ERG1	Squalene monooxygenase	CNAG_06644	ERG5	C-22 sterol desaturase	0.874425	3
CNAG_02918	ERG10	Acetyl-CoA C-acetyltransferase	CNAG_05125	MVD1	Diphosphomevalonate decarboxylase	0.857537	9
CNAG_00040	ERG11	cytochrome P450, family 51 (sterol 14- demethylase)	CNAG_00519	ERG3	lathosterol oxidase	0.813422	3
CNAG_00040	ERG11	cytochrome P450, family 51 (sterol 14- demethylase)	CNAG_01003	NCP1	NADPH-ferrihemoprotein reductase	0.818624	4
CNAG_00040	ERG11	cytochrome P450, family 51 (sterol 14- demethylase)	CNAG_02830	ERG4	delta24(24(1))-sterol reductase	0.838337	6
CNAG_00040	ERG11	cytochrome P450, family 51 (sterol 14- demethylase)	CNAG_03311	ERG13	hydroxymethylglutaryl-CoA synthase	0.809612	6
CNAG_00040	ERG11	cytochrome P450, family 51 (sterol 14- demethylase)	CNAG_03819	ERG6	sterol 24-C-methyltransferase	0.813234	6
CNAG_00040	ERG11	cytochrome P450, family 51 (sterol 14- demethylase)	CNAG_06644	ERG5	C-22 sterol desaturase	0.874334	3
CNAG_00040	ERG11	cytochrome P450, family 51 (sterol 14- demethylase)	CNAG_06829	ERG1	Squalene monooxygenase	0.834398	4
CNAG_03311	ERG13	hydroxymethylglutaryl-CoA synthase	CNAG_00238	ILS1	isoleucine-tRNA ligase	0.837743	4
CNAG_03311	ERG13	hydroxymethylglutaryl-CoA synthase	CNAG_00854	ERG2	C-8 sterol isomerase	0.820019	4
CNAG_03311	ERG13	hydroxymethylglutaryl-CoA synthase	CNAG_01018	CNAG_01018	histone-lysine N-methyltransferase Su(var)3-9	0.849364	3
CNAG_03311	ERG13	hydroxymethylglutaryl-CoA synthase	CNAG_01390	APT1	adenine phosphoribosyltransferase	0.82286	3
CNAG_03311	ERG13	hydroxymethylglutaryl-CoA synthase	CNAG_02084	ERG20	farnesyl diphosphate synthase	0.87431	5
CNAG_03311	ERG13	hydroxymethylglutaryl-CoA synthase	CNAG_02507	CNAG_02507	translation initiation factor 3 subunit H	0.818411	3
CNAG_03311	ERG13	hydroxymethylglutaryl-CoA synthase	CNAG_02830	ERG4	delta24(24(1))-sterol reductase	0.910157	6
CNAG_03311	ERG13	hydroxymethylglutaryl-CoA synthase	CNAG_02885	CAP64	capsular associated protein	0.817318	4
CNAG_03311	ERG13	hydroxymethylglutaryl-CoA synthase	CNAG_03106	CNAG_03106	hypothetical protein	0.858058	4
CNAG_03311	ERG13	hydroxymethylglutaryl-CoA synthase	CNAG_03641	CNAG_03641	translation initiation factor 3 subunit D	0.829351	3
CNAG_03311	ERG13	hydroxymethylglutaryl-CoA synthase	CNAG_03819	ERG6	sterol 24-C-methyltransferase	0.887421	6
CNAG_03311	ERG13	hydroxymethylglutaryl-CoA synthase	CNAG_04179	KRS1	KRS1	0.835213	4
CNAG_03311	ERG13	hydroxymethylglutaryl-CoA synthase	CNAG_05125	MVD1	Diphosphomevalonate decarboxylase	0.838357	9
CNAG_03311	ERG13	hydroxymethylglutaryl-CoA synthase	CNAG_06061	eif3e	translation initiation factor 3 subunit E	0.847407	4
CNAG_03311	ERG13	hydroxymethylglutaryl-CoA synthase	CNAG_06314	ADE57	phosphoribosylamine-glycine ligase	0.852693	3
CNAG_03311	ERG13	hydroxymethylglutaryl-CoA synthase	CNAG_06353	PUS1/2	tRNA pseudouridine(38-40) synthase	0.833966	3
CNAG_03311	ERG13	hydroxymethylglutaryl-CoA synthase	CNAG_06563	eIF3f	translation initiation factor 3 subunit F	0.833648	3
CNAG_03311	ERG13	hydroxymethylglutaryl-CoA synthase	CNAG_06599	ASK1	DASH complex	0.828183	3
CNAG_03311	ERG13	hydroxymethylglutaryl-CoA synthase	CNAG_06645	MTD1	methylenetetrahydrofolate dehydrogenase (NAD)	0.823808	4
CNAG_03311	ERG13	hydroxymethylglutaryl-CoA synthase	CNAG_07778	SUI2	translation initiation factor 2 subunit 1	0.825443	3
CNAG_02896	ERG130	hydroxymethylglutaryl-CoA synthase	CNAG_00854	ERG2	C-8 sterol isomerase	0.821414	4
CNAG_02896	ERG130	hydroxymethylglutaryl-CoA synthase	CNAG_02830	ERG4	delta24(24(1))-sterol reductase	0.806817	6
CNAG_02896	ERG130	hydroxymethylglutaryl-CoA synthase	CNAG_07510	ERG9	farnesyl-diphosphate farnesyltransferase	0.811501	3
CNAG_00854	ERG2	C-8 sterol isomerase	CNAG_00117	ERG24	c-14 sterol reductase	0.819271	4
CNAG_00854	ERG2	C-8 sterol isomerase	CNAG_01003	NCP1	NADPH-ferrihemoprotein reductase	0.800937	4
CNAG_00854	ERG2	C-8 sterol isomerase	CNAG_02830	ERG4	delta24(24(1))-sterol reductase	0.889717	6
CNAG_00854	ERG2	C-8 sterol isomerase	CNAG_03311	ERG13	hydroxymethylglutaryl-CoA synthase	0.820019	6
CNAG_00854	ERG2	C-8 sterol isomerase	CNAG_03819	ERG6	sterol 24-C-methyltransferase	0.813713	6
CNAG_00854	ERG2	C-8 sterol isomerase	CNAG_05125	MVD1	Diphosphomevalonate decarboxylase	0.844586	9
CNAG_02084	ERG20	farnesyl diphosphate synthase	CNAG_00238	ILS1	isoleucine-tRNA ligase	0.880088	4
CNAG_02084	ERG20	farnesyl diphosphate synthase	CNAG_00509	eif3m	translation initiation factor 3 subunit M	0.875781	3
CNAG_02084	ERG20	farnesyl diphosphate synthase	CNAG_00512	RSM23	mitochondrial carrier protein	0.887831	3
CNAG_02084	ERG20	farnesyl diphosphate synthase	CNAG_01018	CNAG_01018	histone-lysine N-methyltransferase Su(var)3-9	0.87401	3
CNAG_02084	ERG20	farnesyl diphosphate synthase	CNAG_01390	APT1	adenine phosphoribosyltransferase	0.871098	3
CNAG_02084	ERG20	farnesyl diphosphate synthase	CNAG_03106	CNAG_03106	hypothetical protein	0.897358	4
CNAG_02084	ERG20	farnesyl diphosphate synthase	CNAG_03311	ERG13	hydroxymethylglutaryl-CoA synthase	0.87431	6
CNAG_02084	ERG20	farnesyl diphosphate synthase	CNAG_03641	CNAG_03641	translation initiation factor 3 subunit D	0.869193	3
CNAG_02084	ERG20	farnesyl diphosphate synthase	CNAG_03819	ERG6	sterol 24-C-methyltransferase	0.92984	6
CNAG_02084	ERG20	farnesyl diphosphate synthase	CNAG_04179	KRS1	KRS1	0.904371	4
CNAG_02084	ERG20	farnesyl diphosphate synthase	CNAG_05125	MVD1	Diphosphomevalonate decarboxylase	0.881929	9
CNAG_02084	ERG20	farnesyl diphosphate synthase	CNAG_06061	eif3e	translation initiation factor 3 subunit E	0.88586	4
CNAG_02084	ERG20	farnesyl diphosphate synthase	CNAG_06314	ADE57	phosphoribosylamine-glycine ligase	0.876451	3
CNAG_02084	ERG20	farnesyl diphosphate synthase	CNAG_06545	PIM1	pim1 protein RNA transporter 2	0.869753	5
CNAG_02084	ERG20	farnesyl diphosphate synthase	CNAG_06563	eIF3f	translation initiation factor 3 subunit F	0.87793	3
CNAG_02084	ERG20	farnesyl diphosphate synthase	CNAG_06645	MTD1	methylenetetrahydrofolate dehydrogenase (NAD)	0.869308	4
CNAG_02084	ERG20	farnesyl diphosphate synthase	CNAG_06753	CNAG_06753	nuclear cap-binding protein subunit 1	0.870165	5
CNAG_02084	ERG20	farnesyl diphosphate synthase	CNAG_07664	SAM50	mitochondrial protein	0.878242	3
CNAG_02084	ERG20	farnesyl diphosphate synthase	CNAG_07778	SUI2	translation initiation factor 2 subunit 1	0.883839	3
CNAG_00117	ERG24	c-14 sterol reductase	CNAG_01003	NCP1	NADPH-ferrihemoprotein reductase	0.849873	4
CNAG_00117	ERG24	c-14 sterol reductase	CNAG_02076	LAP2	leukotriene A-4 hydrolase/aminopeptidase	0.821637	3
CNAG_00117	ERG24	c-14 sterol reductase	CNAG_02084	ERG20	farnesyl diphosphate synthase	0.832634	5
CNAG_00117	ERG24	c-14 sterol reductase	CNAG_02134	RSC8	rsc chromatin remodeling complex subunit	0.842739	5
CNAG_00117	ERG24	c-14 sterol reductase	CNAG_02755	CNAG_02755	hypothetical protein	0.826199	3
CNAG_00117	ERG24	c-14 sterol reductase	CNAG_02885	CAP64	capsular associated protein	0.847283	4
CNAG_00117	ERG24	c-14 sterol reductase	CNAG_03590	CKB1	casein kinase II subunit beta	0.821042	4
CNAG_00117	ERG24	c-14 sterol reductase	CNAG_03684	STE6	ATP-binding cassette, subfamily B (MDR/TAP), member 10	0.825695	3
CNAG_00117	ERG24	c-14 sterol reductase	CNAG_04048	ARP4	53 kda brg1-associated factor b	0.845002	6
CNAG_00117	ERG24	c-14 sterol reductase	CNAG_05125	MVD1	Diphosphomevalonate decarboxylase	0.84252	9
CNAG_00117	ERG24	c-14 sterol reductase	CNAG_06744	RSC9	chromatin structure-remodeling complex subunit RSC9	0.85086	4
CNAG_00117	ERG24	c-14 sterol reductase	CNAG_06753	CNAG_06753	nuclear cap-binding protein subunit 1	0.831068	5
CNAG_00117	ERG24	c-14 sterol reductase	CNAG_07510	ERG9	farnesyl-diphosphate farnesyltransferase	0.874112	3
CNAG_01737	ERG25	C-4 methyl sterol oxidase, putative	CNAG_00519	ERG3	lathosterol oxidase	0.85597	3
CNAG_01737	ERG25	C-4 methyl sterol oxidase, putative	CNAG_06644	ERG5	C-22 sterol desaturase	0.834017	3
CNAG_01737	ERG25	C-4 methyl sterol oxidase, putative	CNAG_06829	ERG1	Squalene monooxygenase	0.843687	4
CNAG_04605	ERG26	C-3 sterol dehydrogenase	CNAG_00101	KEI1	Inositolphosphorylceramide synthase subunit Kei1 domain-containing protein	0.839235	3
CNAG_04605	ERG26	C-3 sterol dehydrogenase	CNAG_03590	CKB1	casein kinase II subunit beta	0.821503	4
CNAG_04605	ERG26	C-3 sterol dehydrogenase	CNAG_03993	BIM1	RP/EB family microtubule-associated protein	0.852827	3
CNAG_04605	ERG26	C-3 sterol dehydrogenase	CNAG_04048	ARP4	53 kda brg1-associated factor b	0.842985	6
CNAG_04605	ERG26	C-3 sterol dehydrogenase	CNAG_05307	CNAG_05307	beta-catenin-like protein 1	0.864175	3
CNAG_04605	ERG26	C-3 sterol dehydrogenase	CNAG_06753	CNAG_06753	nuclear cap-binding protein subunit 1	0.822009	5
CNAG_04605	ERG26	C-3 sterol dehydrogenase	CNAG_07510	ERG9	farnesyl-diphosphate farnesyltransferase	0.856527	3
CNAG_04605	ERG26	C-3 sterol dehydrogenase	CNAG_07664	SAM50	mitochondrial protein	0.822583	3
CNAG_07437	ERG27	3-keto sterol reductase	CNAG_02134	RSC8	rsc chromatin remodeling complex subunit	0.845523	5
CNAG_07437	ERG27	3-keto sterol reductase	CNAG_02755	CNAG_02755	hypothetical protein	0.871683	3
CNAG_07437	ERG27	3-keto sterol reductase	CNAG_03590	CKB1	casein kinase II subunit beta	0.839789	4
CNAG_07437	ERG27	3-keto sterol reductase	CNAG_04048	ARP4	53 kda brg1-associated factor b	0.834417	6
CNAG_07437	ERG27	3-keto sterol reductase	CNAG_05307	CNAG_05307	beta-catenin-like protein 1	0.84313	3
CNAG_07437	ERG27	3-keto sterol reductase	CNAG_06744	RSC9	chromatin structure-remodeling complex subunit RSC9	0.870055	4
CNAG_03009	ERG28	putative ER membrane protein	CNAG_00101	KEI1	Inositolphosphorylceramide synthase subunit Kei1 domain-containing protein	0.854179	3
CNAG_00519	ERG3	lathosterol oxidase	CNAG_00040	ERG11	cytochrome P450, family 51 (sterol 14- demethylase)	0.813422	5
CNAG_00519	ERG3	lathosterol oxidase	CNAG_01737	ERG25	C-4 methyl sterol oxidase, putative	0.85597	3
CNAG_00519	ERG3	lathosterol oxidase	CNAG_06829	ERG1	Squalene monooxygenase	0.822381	4
CNAG_02830	ERG4	delta24(24(1))-sterol reductase	CNAG_00040	ERG11	cytochrome P450, family 51 (sterol 14- demethylase)	0.838337	5
CNAG_02830	ERG4	delta24(24(1))-sterol reductase	CNAG_00101	KEI1	Inositolphosphorylceramide synthase subunit Kei1 domain-containing protein	0.825942	3
CNAG_02830	ERG4	delta24(24(1))-sterol reductase	CNAG_00238	ILS1	isoleucine-tRNA ligase	0.812578	4
CNAG_02830	ERG4	delta24(24(1))-sterol reductase	CNAG_00854	ERG2	C-8 sterol isomerase	0.889717	4
CNAG_02830	ERG4	delta24(24(1))-sterol reductase	CNAG_01197	RNA1	ran GTPase-activating protein 1	0.813094	3
CNAG_02830	ERG4	delta24(24(1))-sterol reductase	CNAG_02084	ERG20	farnesyl diphosphate synthase	0.852875	5
CNAG_02830	ERG4	delta24(24(1))-sterol reductase	CNAG_02885	CAP64	capsular associated protein	0.817189	4
CNAG_02830	ERG4	delta24(24(1))-sterol reductase	CNAG_03106	CNAG_03106	hypothetical protein	0.827569	4
CNAG_02830	ERG4	delta24(24(1))-sterol reductase	CNAG_03311	ERG13	hydroxymethylglutaryl-CoA synthase	0.910157	6
CNAG_02830	ERG4	delta24(24(1))-sterol reductase	CNAG_03819	ERG6	sterol 24-C-methyltransferase	0.890655	6
CNAG_02830	ERG4	delta24(24(1))-sterol reductase	CNAG_03993	BIM1	RP/EB family microtubule-associated protein	0.826592	3
CNAG_02830	ERG4	delta24(24(1))-sterol reductase	CNAG_05125	MVD1	Diphosphomevalonate decarboxylase	0.858557	9
CNAG_02830	ERG4	delta24(24(1))-sterol reductase	CNAG_06353	PUS1/2	tRNA pseudouridine(38-40) synthase	0.821894	3
CNAG_02830	ERG4	delta24(24(1))-sterol reductase	CNAG_06545	PIM1	pim1 protein RNA transporter 2	0.827732	5
CNAG_02830	ERG4	delta24(24(1))-sterol reductase	CNAG_06599	ASK1	DASH complex	0.82172	3
CNAG_06644	ERG5	C-22 sterol desaturase	CNAG_00040	ERG11	cytochrome P450, family 51 (sterol 14- demethylase)	0.874334	5
CNAG_06644	ERG5	C-22 sterol desaturase	CNAG_01737	ERG25	C-4 methyl sterol oxidase, putative	0.834017	3
CNAG_06644	ERG5	C-22 sterol desaturase	CNAG_06829	ERG1	Squalene monooxygenase	0.874425	4
CNAG_03819	ERG6	sterol 24-C-methyltransferase	CNAG_00509	eif3m	translation initiation factor 3 subunit M	0.855957	3
CNAG_03819	ERG6	sterol 24-C-methyltransferase	CNAG_00512	RSM23	mitochondrial carrier protein	0.867114	3
CNAG_03819	ERG6	sterol 24-C-methyltransferase	CNAG_01018	CNAG_01018	histone-lysine N-methyltransferase Su(var)3-9	0.845641	3
CNAG_03819	ERG6	sterol 24-C-methyltransferase	CNAG_01197	RNA1	ran GTPase-activating protein 1	0.85259	3
CNAG_03819	ERG6	sterol 24-C-methyltransferase	CNAG_01390	APT1	adenine phosphoribosyltransferase	0.861895	3
CNAG_03819	ERG6	sterol 24-C-methyltransferase	CNAG_02084	ERG20	farnesyl diphosphate synthase	0.92984	5
CNAG_03819	ERG6	sterol 24-C-methyltransferase	CNAG_02830	ERG4	delta24(24(1))-sterol reductase	0.890655	6
CNAG_03819	ERG6	sterol 24-C-methyltransferase	CNAG_03106	CNAG_03106	hypothetical protein	0.887548	4
CNAG_03819	ERG6	sterol 24-C-methyltransferase	CNAG_03311	ERG13	hydroxymethylglutaryl-CoA synthase	0.887421	6
CNAG_03819	ERG6	sterol 24-C-methyltransferase	CNAG_03993	BIM1	RP/EB family microtubule-associated protein	0.851701	3
CNAG_03819	ERG6	sterol 24-C-methyltransferase	CNAG_04179	KRS1	KRS1	0.850835	4
CNAG_03819	ERG6	sterol 24-C-methyltransferase	CNAG_05125	MVD1	Diphosphomevalonate decarboxylase	0.854858	9
CNAG_03819	ERG6	sterol 24-C-methyltransferase	CNAG_06061	eif3e	translation initiation factor 3 subunit E	0.853839	4
CNAG_03819	ERG6	sterol 24-C-methyltransferase	CNAG_06353	PUS1/2	tRNA pseudouridine(38-40) synthase	0.850682	3
CNAG_03819	ERG6	sterol 24-C-methyltransferase	CNAG_06545	PIM1	pim1 protein RNA transporter 2	0.847024	5
CNAG_03819	ERG6	sterol 24-C-methyltransferase	CNAG_06599	ASK1	DASH complex	0.847057	3
CNAG_03819	ERG6	sterol 24-C-methyltransferase	CNAG_06645	MTD1	methylenetetrahydrofolate dehydrogenase (NAD)	0.862683	4
CNAG_03819	ERG6	sterol 24-C-methyltransferase	CNAG_07664	SAM50	mitochondrial protein	0.868494	3
CNAG_03819	ERG6	sterol 24-C-methyltransferase	CNAG_07778	SUI2	translation initiation factor 2 subunit 1	0.873832	3
CNAG_06001	ERG8	phosphomevalonate kinase	CNAG_01003	NCP1	NADPH-ferrihemoprotein reductase	0.811039	4
CNAG_06001	ERG8	phosphomevalonate kinase	CNAG_05125	MVD1	Diphosphomevalonate decarboxylase	0.858972	9
CNAG_06001	ERG8	phosphomevalonate kinase	CNAG_05764	CNAG_05764	small subunit ribosomal protein S5	0.809997	3
CNAG_06001	ERG8	phosphomevalonate kinase	CNAG_06545	PIM1	pim1 protein RNA transporter 2	0.810289	5
CNAG_07510	ERG9	farnesyl-diphosphate farnesyltransferase	CNAG_00117	ERG24	c-14 sterol reductase	0.874112	4
CNAG_07510	ERG9	farnesyl-diphosphate farnesyltransferase	CNAG_02076	LAP2	leukotriene A-4 hydrolase/aminopeptidase	0.85477	3
CNAG_07510	ERG9	farnesyl-diphosphate farnesyltransferase	CNAG_02134	RSC8	rsc chromatin remodeling complex subunit	0.851102	5
CNAG_07510	ERG9	farnesyl-diphosphate farnesyltransferase	CNAG_02755	CNAG_02755	hypothetical protein	0.874596	3
CNAG_07510	ERG9	farnesyl-diphosphate farnesyltransferase	CNAG_03590	CKB1	casein kinase II subunit beta	0.851904	4
CNAG_07510	ERG9	farnesyl-diphosphate farnesyltransferase	CNAG_03684	STE6	ATP-binding cassette, subfamily B (MDR/TAP), member 10	0.856591	3
CNAG_07510	ERG9	farnesyl-diphosphate farnesyltransferase	CNAG_04048	ARP4	53 kda brg1-associated factor b	0.872161	6
CNAG_07510	ERG9	farnesyl-diphosphate farnesyltransferase	CNAG_05307	CNAG_05307	beta-catenin-like protein 1	0.894961	3
CNAG_06534	HMG1	hydroxymethylglutaryl-CoA reductase (NADPH)	CNAG_02134	RSC8	rsc chromatin remodeling complex subunit	0.812725	5
CNAG_06534	HMG1	hydroxymethylglutaryl-CoA reductase (NADPH)	CNAG_06744	RSC9	chromatin structure-remodeling complex subunit RSC9	0.807768	4
CNAG_00265	IDI1	isopentenyl-diphosphate delta-isomerase	CNAG_06645	MTD1	methylenetetrahydrofolate dehydrogenase (NAD)	0.930857	4
CNAG_05125	MVD1	Diphosphomevalonate decarboxylase	CNAG_00117	ERG24	c-14 sterol reductase	0.84252	4
CNAG_05125	MVD1	Diphosphomevalonate decarboxylase	CNAG_00509	eif3m	translation initiation factor 3 subunit M	0.854396	3
CNAG_05125	MVD1	Diphosphomevalonate decarboxylase	CNAG_00854	ERG2	C-8 sterol isomerase	0.844586	4
CNAG_05125	MVD1	Diphosphomevalonate decarboxylase	CNAG_01197	RNA1	ran GTPase-activating protein 1	0.846556	3
CNAG_05125	MVD1	Diphosphomevalonate decarboxylase	CNAG_02084	ERG20	farnesyl diphosphate synthase	0.881929	5
CNAG_05125	MVD1	Diphosphomevalonate decarboxylase	CNAG_02134	RSC8	rsc chromatin remodeling complex subunit	0.844445	5
CNAG_05125	MVD1	Diphosphomevalonate decarboxylase	CNAG_02507	CNAG_02507	translation initiation factor 3 subunit H	0.867967	3
CNAG_05125	MVD1	Diphosphomevalonate decarboxylase	CNAG_02830	ERG4	delta24(24(1))-sterol reductase	0.858557	6
CNAG_05125	MVD1	Diphosphomevalonate decarboxylase	CNAG_02885	CAP64	capsular associated protein	0.859186	4
CNAG_05125	MVD1	Diphosphomevalonate decarboxylase	CNAG_03641	CNAG_03641	translation initiation factor 3 subunit D	0.849704	3
CNAG_05125	MVD1	Diphosphomevalonate decarboxylase	CNAG_03819	ERG6	sterol 24-C-methyltransferase	0.854858	6
CNAG_05125	MVD1	Diphosphomevalonate decarboxylase	CNAG_04048	ARP4	53 kda brg1-associated factor b	0.846447	6
CNAG_05125	MVD1	Diphosphomevalonate decarboxylase	CNAG_04179	KRS1	KRS1	0.845745	4
CNAG_05125	MVD1	Diphosphomevalonate decarboxylase	CNAG_05764	CNAG_05764	small subunit ribosomal protein S5	0.846933	3
CNAG_05125	MVD1	Diphosphomevalonate decarboxylase	CNAG_06061	eif3e	translation initiation factor 3 subunit E	0.851045	4
CNAG_05125	MVD1	Diphosphomevalonate decarboxylase	CNAG_06314	ADE57	phosphoribosylamine-glycine ligase	0.852609	3
CNAG_05125	MVD1	Diphosphomevalonate decarboxylase	CNAG_06545	PIM1	pim1 protein RNA transporter 2	0.874038	5
CNAG_05125	MVD1	Diphosphomevalonate decarboxylase	CNAG_06563	eIF3f	translation initiation factor 3 subunit F	0.867313	3
CNAG_05125	MVD1	Diphosphomevalonate decarboxylase	CNAG_06744	RSC9	chromatin structure-remodeling complex subunit RSC9	0.862963	4
CNAG_05125	MVD1	Diphosphomevalonate decarboxylase	CNAG_06753	CNAG_06753	nuclear cap-binding protein subunit 1	0.842435	5
CNAG_01003	NCP1	NADPH-ferrihemoprotein reductase	CNAG_00040	ERG11	cytochrome P450%2C family 51 (sterol 14- demethylase)	0.818624	5
CNAG_01003	NCP1	NADPH-ferrihemoprotein reductase	CNAG_00117	ERG24	c-14 sterol reductase	0.849873	4
CNAG_01003	NCP1	NADPH-ferrihemoprotein reductase	CNAG_00238	ILS1	isoleucine-tRNA ligase	0.812937	4
CNAG_01003	NCP1	NADPH-ferrihemoprotein reductase	CNAG_00512	RSM23	mitochondrial carrier protein	0.802479	3
CNAG_01003	NCP1	NADPH-ferrihemoprotein reductase	CNAG_02076	LAP2	leukotriene A-4 hydrolase/aminopeptidase	0.804476	3
CNAG_01003	NCP1	NADPH-ferrihemoprotein reductase	CNAG_02507	CNAG_02507	translation initiation factor 3 subunit H	0.804912	3
CNAG_01003	NCP1	NADPH-ferrihemoprotein reductase	CNAG_03311	ERG13	hydroxymethylglutaryl-CoA synthase	0.807866	6
CNAG_01003	NCP1	NADPH-ferrihemoprotein reductase	CNAG_03684	STE6	ATP-binding cassette%2C subfamily B (MDR/TAP)%2C member 10	0.81841	3
CNAG_01003	NCP1	NADPH-ferrihemoprotein reductase	CNAG_04048	ARP4	53 kda brg1-associated factor b	0.808168	6
CNAG_01003	NCP1	NADPH-ferrihemoprotein reductase	CNAG_05125	MVD1	Diphosphomevalonate decarboxylase	0.804894	9
CNAG_01003	NCP1	NADPH-ferrihemoprotein reductase	CNAG_05764	CNAG_05764	small subunit ribosomal protein S5	0.850017	3
CNAG_01003	NCP1	NADPH-ferrihemoprotein reductase	CNAG_06753	CNAG_06753	nuclear cap-binding protein subunit 1	0.807281	5
