# Supplementary material for: CryptoCEN: A Co-Expression Network for Cryptococcus neoformans reveals novel proteins involved in DNA damage repair
Source: PLoS Genet. 2024 Feb 15;20(2):e1011158. doi: 10.1371/journal.pgen.1011158 (PMC10901339; doi:10.1371/journal.pgen.1011158)
Supplement: S7 Table — Tab 1) co-expression. Tab 2) phenotype summary. Tab 3) reciprocal co-expression. (XLSX) [file pgen.1011158.s012.xlsx]

## Sheet: DNArepairCoExpression
source_id	source_name	source_description	target_id	target_name	target_description	coexpression	blast	interactor
CNAG_00720	RAD51	DNA repair protein RAD51	CNAG_03962	MCM6	minichromosome maintenance protein 6	0.8	NA	4
CNAG_02073	MLH1	DNA mismatch repair protein MLH1	CNAG_02997	STU1	protein STU1	0.8007	NA	9
CNAG_07552	RAD8	DNA repair protein Rad8	CNAG_00299	RAD5	DNA repair protein rad5	0.8008	8.14e-10	11
CNAG_07552	RAD8	DNA repair protein Rad8	CNAG_00299	RAD5	DNA repair protein rad5	0.8008	0.55	11
CNAG_07552	RAD8	DNA repair protein Rad8	CNAG_00299	RAD5	DNA repair protein rad5	0.8008	6.5	11
CNAG_02073	MLH1	DNA mismatch repair protein MLH1	CNAG_04662	CTF4	chromosome transmission fidelity protein 4	0.8008	NA	7
CNAG_02771	RAD54b	DNA repair and recombination protein RAD54B	CNAG_02138	DNA2	DNA replication ATP-dependent helicase dna2	0.801	NA	12
CNAG_06384	RAD50	DNA repair protein RAD50	CNAG_02992	ABP2	actin cross-linking protein	0.8012	NA	8
CNAG_00720	RAD51	DNA repair protein RAD51	CNAG_04052	MCM5	minichromosome maintenance protein 5 (cell division control protein 46)	0.8013	NA	7
CNAG_02771	RAD54b	DNA repair and recombination protein RAD54B	CNAG_01143	MMS21	hypothetical protein	0.8014	NA	6
CNAG_05198	RAD7	DNA repair protein Rad7	CNAG_04456	CCZ1	hypothetical protein	0.8017	NA	4
CNAG_07552	RAD8	DNA repair protein Rad8	CNAG_00636	CDC7	CDC7 protein kinase	0.802	NA	6
CNAG_00720	RAD51	DNA repair protein RAD51	CNAG_01144	RPA70	replication factor A1	0.802	NA	6
CNAG_00720	RAD51	DNA repair protein RAD51	CNAG_04600	TOP3	DNA topoisomerase III	0.8027	NA	4
CNAG_02771	RAD54b	DNA repair and recombination protein RAD54B	CNAG_03923	MUS81	crossover junction endonuclease mus81	0.803	NA	9
CNAG_06384	RAD50	DNA repair protein RAD50	CNAG_06165	STE20	sterility protein Ste20	0.8046	NA	7
CNAG_07552	RAD8	DNA repair protein Rad8	CNAG_07605	CNAG_07605	hypothetical protein	0.805	NA	5
CNAG_02073	MLH1	DNA mismatch repair protein MLH1	CNAG_05034	CNAG_05034	ubiquitin-conjugating enzyme family protein	0.8052	NA	5
CNAG_07552	RAD8	DNA repair protein Rad8	CNAG_02749	SUV420	histone-lysine N-methyltransferase SUV420H	0.8059	NA	5
CNAG_07552	RAD8	DNA repair protein Rad8	CNAG_02997	STU1	protein STU1	0.806	NA	9
CNAG_05201	MSH4	DNA mismatch repair protein Msh4	CNAG_06165	STE20	sterility protein Ste20	0.8061	NA	7
CNAG_02771	RAD54b	DNA repair and recombination protein RAD54B	CNAG_01293	CNAG_01293	hypothetical protein	0.8063	NA	11
CNAG_02771	RAD54b	DNA repair and recombination protein RAD54B	CNAG_04600	TOP3	DNA topoisomerase III	0.8063	NA	4
CNAG_02771	RAD54b	DNA repair and recombination protein RAD54B	CNAG_06227	CNAG_06227	fanconi-associated nuclease 1	0.8065	NA	11
CNAG_06384	RAD50	DNA repair protein RAD50	CNAG_07605	CNAG_07605	hypothetical protein	0.8068	NA	5
CNAG_02073	MLH1	DNA mismatch repair protein MLH1	CNAG_01282	CNAG_01282	hypothetical protein	0.8074	NA	5
CNAG_07552	RAD8	DNA repair protein Rad8	CNAG_03171	SWE1	WEE protein kinase	0.8078	NA	4
CNAG_05198	RAD7	DNA repair protein Rad7	CNAG_06984	CNAG_06984	hypothetical protein	0.8086	NA	4
CNAG_00572	ERCC-2	DNA excision repair protein ERCC-2	CNAG_00571	CNAG_00571	hypothetical protein	0.8089	NA	4
CNAG_00720	RAD51	DNA repair protein RAD51	CNAG_05468	APN1	AP endonuclease 1	0.8089	NA	6
CNAG_02771	RAD54b	DNA repair and recombination protein RAD54B	CNAG_07599	PMS2	DNA mismatch repair protein PMS2	0.809	NA	14
CNAG_00720	RAD51	DNA repair protein RAD51	CNAG_00812	IRR1	cohesin complex subunit SA-1/2	0.8091	NA	9
CNAG_07552	RAD8	DNA repair protein Rad8	CNAG_07599	PMS2	DNA mismatch repair protein PMS2	0.8123	NA	14
CNAG_07552	RAD8	DNA repair protein Rad8	CNAG_01335	CNAG_01335	hypothetical protein	0.8128	NA	12
CNAG_00572	ERCC-2	DNA excision repair protein ERCC-2	CNAG_00545	SCC2	cohesin loading factor subunit SCC2	0.8129	NA	4
CNAG_02073	MLH1	DNA mismatch repair protein MLH1	CNAG_07988	EST2	telomerase reverse transcriptase	0.8135	NA	4
CNAG_07552	RAD8	DNA repair protein Rad8	CNAG_04026	CHL1	chromosome transmission fidelity protein 1	0.8136	NA	12
CNAG_07552	RAD8	DNA repair protein Rad8	CNAG_03767	PSM1	cohesin complex subunit Psm1	0.8137	NA	7
CNAG_00720	RAD51	DNA repair protein RAD51	CNAG_05177	CNAG_05177	DNA polymerase kappa subunit	0.8137	NA	4
CNAG_05198	RAD7	DNA repair protein Rad7	CNAG_00039	ZFC6	hypothetical protein	0.8142	NA	4
CNAG_02771	RAD54b	DNA repair and recombination protein RAD54B	CNAG_02823	SGS1	bloom syndrome protein	0.8145	NA	12
CNAG_01163	RAD54	DNA repair and recombination protein RAD54-like protein	CNAG_01233	RAX2	hypothetical protein	0.8147	NA	6
CNAG_00720	RAD51	DNA repair protein RAD51	CNAG_01335	CNAG_01335	hypothetical protein	0.8148	NA	12
CNAG_00720	RAD51	DNA repair protein RAD51	CNAG_07562	SPA2	Arf GAP, GTPase-activating protein Spa2	0.8148	NA	14
CNAG_02771	RAD54b	DNA repair and recombination protein RAD54B	CNAG_00770	MSH2	DNA mismatch repair protein Msh2	0.8159	NA	12
CNAG_00572	ERCC-2	DNA excision repair protein ERCC-2	CNAG_05912	CNAG_05912	hypothetical protein	0.8159	NA	4
CNAG_01163	RAD54	DNA repair and recombination protein RAD54-like protein	CNAG_03308	AXL2	hypothetical protein	0.816	NA	7
CNAG_02073	MLH1	DNA mismatch repair protein MLH1	CNAG_07539	RFC1	replication factor C subunit 1	0.8163	NA	14
CNAG_01163	RAD54	DNA repair and recombination protein RAD54-like protein	CNAG_03907	CNAG_03907	LIM domain containing protein	0.8166	NA	13
CNAG_01163	RAD54	DNA repair and recombination protein RAD54-like protein	CNAG_07562	SPA2	Arf GAP, GTPase-activating protein Spa2	0.8169	NA	14
CNAG_00550	MSH5	DNA mismatch repair protein Msh5	CNAG_03659	DBP11	DNA replication regulator DPB11	0.8172	NA	15
CNAG_02073	MLH1	DNA mismatch repair protein MLH1	CNAG_01051	NIP100	dynactin 1	0.8176	NA	10
CNAG_01642	MSH3	DNA mismatch repair protein MSH3, DNA mismatch repair protein MSH3, variant	CNAG_05912	CNAG_05912	hypothetical protein	0.817672	NA	4
CNAG_01163	RAD54	DNA repair and recombination protein RAD54-like protein	CNAG_04600	TOP3	DNA topoisomerase III	0.8177	NA	4
CNAG_00720	RAD51	DNA repair protein RAD51	CNAG_04026	CHL1	chromosome transmission fidelity protein 1	0.8178	NA	12
CNAG_01163	RAD54	DNA repair and recombination protein RAD54-like protein	CNAG_00039	ZFC6	hypothetical protein	0.8179	NA	4
CNAG_01163	RAD54	DNA repair and recombination protein RAD54-like protein	CNAG_02930	LIV10	virulence related protein of unknown function	0.8181	NA	6
CNAG_02771	RAD54b	DNA repair and recombination protein RAD54B	CNAG_06573	CNAG_06573	hypothetical protein	0.8181	NA	5
CNAG_00550	MSH5	DNA mismatch repair protein Msh5	CNAG_00545	SCC2	cohesin loading factor subunit SCC2	0.8184	NA	4
CNAG_00550	MSH5	DNA mismatch repair protein Msh5	CNAG_03654	SGS1	ATP-dependent DNA helicase	0.8185	NA	10
CNAG_06384	RAD50	DNA repair protein RAD50	CNAG_06728	KIP4	kinesin	0.8199	NA	9
CNAG_02512	RAD16	DNA repair protein RAD16	CNAG_01424	ATG11	hypothetical protein	0.8203	NA	5
CNAG_00720	RAD51	DNA repair protein RAD51	CNAG_03659	DBP11	DNA replication regulator DPB11	0.8206	NA	15
CNAG_00328	ERCC-5	DNA excision repair protein ERCC-5	CNAG_04220	KU70	ATP-dependent DNA helicase II subunit 1	0.8208	NA	4
CNAG_00572	ERCC-2	DNA excision repair protein ERCC-2	CNAG_04724	HUL5	ubiquitin-protein ligase E3 C	0.8208	NA	4
CNAG_02073	MLH1	DNA mismatch repair protein MLH1	CNAG_06227	CNAG_06227	fanconi-associated nuclease 1	0.8209	NA	11
CNAG_01163	RAD54	DNA repair and recombination protein RAD54-like protein	CNAG_01335	CNAG_01335	hypothetical protein	0.821	NA	12
CNAG_07552	RAD8	DNA repair protein Rad8	CNAG_03659	DBP11	DNA replication regulator DPB11	0.821	NA	15
CNAG_00720	RAD51	DNA repair protein RAD51	CNAG_03907	CNAG_03907	LIM domain containing protein	0.8212	NA	13
CNAG_06384	RAD50	DNA repair protein RAD50	CNAG_05034	CNAG_05034	ubiquitin-conjugating enzyme family protein	0.8212	NA	5
CNAG_07552	RAD8	DNA repair protein Rad8	CNAG_03907	CNAG_03907	LIM domain containing protein	0.8213	NA	13
CNAG_02771	RAD54b	DNA repair and recombination protein RAD54B	CNAG_03567	CBK1	AGC/NDR/NDR protein kinase	0.8217	NA	8
CNAG_07552	RAD8	DNA repair protein Rad8	CNAG_06724	RAD52	DNA repair and recombination protein RAD52	0.823	NA	5
CNAG_07552	RAD8	DNA repair protein Rad8	CNAG_00545	SCC2	cohesin loading factor subunit SCC2	0.8233	NA	4
CNAG_07552	RAD8	DNA repair protein Rad8	CNAG_06573	CNAG_06573	hypothetical protein	0.8235	NA	5
CNAG_06384	RAD50	DNA repair protein RAD50	CNAG_01282	CNAG_01282	hypothetical protein	0.8252	NA	5
CNAG_02490	MRE11	DNA repair protein MRE11	CNAG_00258	CNAG_00258	Fungal gamma tubulin complex family protein	0.8253	NA	9
CNAG_01163	RAD54	DNA repair and recombination protein RAD54-like protein	CNAG_02823	SGS1	bloom syndrome protein	0.8254	NA	12
CNAG_00178	REV1	DNA repair protein REV1	CNAG_04693	SIN1	target of rapamycin complex 2 subunit	0.8257	NA	4
CNAG_00328	ERCC-5	DNA excision repair protein ERCC-5	CNAG_01424	ATG11	hypothetical protein	0.8258	NA	5
CNAG_00178	REV1	DNA repair protein REV1	CNAG_06165	STE20	sterility protein Ste20	0.8258	NA	7
CNAG_02490	MRE11	DNA repair protein MRE11	CNAG_06325	BYR4	GTPase activator	0.8258	NA	4
CNAG_07552	RAD8	DNA repair protein Rad8	CNAG_03654	SGS1	ATP-dependent DNA helicase	0.8259	NA	10
CNAG_00178	REV1	DNA repair protein REV1	CNAG_06984	CNAG_06984	hypothetical protein	0.8264	NA	4
CNAG_07552	RAD8	DNA repair protein Rad8	CNAG_02930	LIV10	virulence related protein of unknown function	0.8266	NA	6
CNAG_07552	RAD8	DNA repair protein Rad8	CNAG_06607	POL1	DNA polymerase alpha subunit A	0.8267	NA	10
CNAG_02490	MRE11	DNA repair protein MRE11	CNAG_06860	SMC5	nuclear protein	0.8269	NA	10
CNAG_00178	REV1	DNA repair protein REV1	CNAG_03659	DBP11	DNA replication regulator DPB11	0.8274	NA	15
CNAG_07552	RAD8	DNA repair protein Rad8	CNAG_01438	SWI6	Cell-cycle box factor subunit SWI6, putative	0.8279	NA	12
CNAG_02771	RAD54b	DNA repair and recombination protein RAD54B	CNAG_03767	PSM1	cohesin complex subunit Psm1	0.8281	NA	7
CNAG_00572	ERCC-2	DNA excision repair protein ERCC-2	CNAG_04220	KU70	ATP-dependent DNA helicase II subunit 1	0.8282	NA	4
CNAG_06384	RAD50	DNA repair protein RAD50	CNAG_01051	NIP100	dynactin 1	0.8285	NA	10
CNAG_02490	MRE11	DNA repair protein MRE11	CNAG_01330	NUP82	hypothetical protein	0.8289	NA	4
CNAG_02490	MRE11	DNA repair protein MRE11	CNAG_06793	EXO1	exonuclease 1	0.8289	NA	4
CNAG_07552	RAD8	DNA repair protein Rad8	CNAG_02823	SGS1	bloom syndrome protein	0.8291	NA	12
CNAG_00572	ERCC-2	DNA excision repair protein ERCC-2	CNAG_04693	SIN1	target of rapamycin complex 2 subunit	0.8291	NA	4
CNAG_00720	RAD51	DNA repair protein RAD51	CNAG_00636	CDC7	CDC7 protein kinase	0.8292	NA	6
CNAG_02490	MRE11	DNA repair protein MRE11	CNAG_05141	CNAG_05141	hypothetical protein	0.8298	NA	5
CNAG_00178	REV1	DNA repair protein REV1	CNAG_05439	CMK1	CAMK/CAMK1/CAMK1-CMK protein kinase	0.8301	NA	4
CNAG_02490	MRE11	DNA repair protein MRE11	CNAG_04648	PDS5	sister chromatid cohesion protein pds5	0.8305	NA	10
CNAG_02771	RAD54b	DNA repair and recombination protein RAD54B	CNAG_04026	CHL1	chromosome transmission fidelity protein 1	0.831	NA	12
CNAG_02490	MRE11	DNA repair protein MRE11	CNAG_05394	CNAG_05394	cation:cation antiporter	0.8312	NA	5
CNAG_02490	MRE11	DNA repair protein MRE11	CNAG_03023	MRC1	hypothetical protein	0.8314	NA	13
CNAG_02512	RAD16	DNA repair protein RAD16	CNAG_01338	RAD4	xeroderma pigmentosum group C-complementing protein	0.8316	NA	4
CNAG_00178	REV1	DNA repair protein REV1	CNAG_00039	ZFC6	hypothetical protein	0.8319	NA	4
CNAG_05198	RAD7	DNA repair protein Rad7	CNAG_01338	RAD4	xeroderma pigmentosum group C-complementing protein	0.8319	NA	4
CNAG_01163	RAD54	DNA repair and recombination protein RAD54-like protein	CNAG_05439	CMK1	CAMK/CAMK1/CAMK1-CMK protein kinase	0.8319	NA	4
CNAG_06724	RAD52	DNA repair and recombination protein RAD52	CNAG_01167	URE2	chromosome associated protein	0.8333	NA	13
CNAG_07552	RAD8	DNA repair protein Rad8	CNAG_01233	RAX2	hypothetical protein	0.8341	NA	6
CNAG_03932	RAD17	cell cycle checkpoint protein	CNAG_00571	CNAG_00571	hypothetical protein	0.8342	NA	4
CNAG_02490	MRE11	DNA repair protein MRE11	CNAG_01149	KEL1	hypothetical protein	0.8342	NA	12
CNAG_07552	RAD8	DNA repair protein Rad8	CNAG_04648	PDS5	sister chromatid cohesion protein pds5	0.8345	NA	10
CNAG_00328	ERCC-5	DNA excision repair protein ERCC-5	CNAG_01338	RAD4	xeroderma pigmentosum group C-complementing protein	0.8349	NA	4
CNAG_00178	REV1	DNA repair protein REV1	CNAG_01243	SET101	histone-lysine N-methyltransferase, H3 lysine-4 specific	0.8356	NA	5
CNAG_00720	RAD51	DNA repair protein RAD51	CNAG_02666	CNAG_02666	hypothetical protein	0.836	NA	4
CNAG_01163	RAD54	DNA repair and recombination protein RAD54-like protein	CNAG_06984	CNAG_06984	hypothetical protein	0.8362	NA	4
CNAG_00328	ERCC-5	DNA excision repair protein ERCC-5	CNAG_04724	HUL5	ubiquitin-protein ligase E3 C	0.8369	NA	4
CNAG_00550	MSH5	DNA mismatch repair protein Msh5	CNAG_00571	CNAG_00571	hypothetical protein	0.8371	NA	4
CNAG_01163	RAD54	DNA repair and recombination protein RAD54-like protein	CNAG_06647	CDC1	hypothetical protein	0.8373	NA	5
CNAG_02490	MRE11	DNA repair protein MRE11	CNAG_06725	POL31	DNA polymerase delta subunit 2	0.8376	NA	7
CNAG_06724	RAD52	DNA repair and recombination protein RAD52	CNAG_03907	CNAG_03907	LIM domain containing protein	0.8379	NA	13
CNAG_02073	MLH1	DNA mismatch repair protein MLH1	CNAG_05393	MGS1	ATPase	0.8387	NA	9
CNAG_06724	RAD52	DNA repair and recombination protein RAD52	CNAG_01740	CDC12	septin	0.8389	NA	8
CNAG_06724	RAD52	DNA repair and recombination protein RAD52	CNAG_04832	BEM3	RalA-binding protein 1	0.839	NA	5
CNAG_00720	RAD51	DNA repair protein RAD51	CNAG_03781	SAD1	SUN domain-containing protein	0.8395	NA	4
CNAG_06724	RAD52	DNA repair and recombination protein RAD52	CNAG_02589	BDR1	hypothetical protein	0.8397	NA	4
CNAG_02771	RAD54b	DNA repair and recombination protein RAD54B	CNAG_00812	IRR1	cohesin complex subunit SA-1/2	0.84	NA	9
CNAG_06384	RAD50	DNA repair protein RAD50	CNAG_02997	STU1	protein STU1	0.84	NA	9
CNAG_07552	RAD8	DNA repair protein Rad8	CNAG_01167	URE2	chromosome associated protein	0.8401	NA	13
CNAG_00612	ERCC-3	DNA excision repair protein ERCC-3	CNAG_06165	STE20	sterility protein Ste20	0.840168	NA	7
CNAG_02490	MRE11	DNA repair protein MRE11	CNAG_00770	MSH2	DNA mismatch repair protein Msh2	0.8402	NA	12
CNAG_03932	RAD17	cell cycle checkpoint protein	CNAG_04456	CCZ1	hypothetical protein	0.8402	NA	4
CNAG_02490	MRE11	DNA repair protein MRE11	CNAG_01051	NIP100	dynactin 1	0.8404	NA	10
CNAG_02490	MRE11	DNA repair protein MRE11	CNAG_06227	CNAG_06227	fanconi-associated nuclease 1	0.8406	NA	11
CNAG_02771	RAD54b	DNA repair and recombination protein RAD54B	CNAG_00545	SCC2	cohesin loading factor subunit SCC2	0.8407	NA	4
CNAG_07552	RAD8	DNA repair protein Rad8	CNAG_00812	IRR1	cohesin complex subunit SA-1/2	0.8407	NA	9
CNAG_00572	ERCC-2	DNA excision repair protein ERCC-2	CNAG_01424	ATG11	hypothetical protein	0.8408	NA	5
CNAG_06724	RAD52	DNA repair and recombination protein RAD52	CNAG_03308	AXL2	hypothetical protein	0.8411	NA	7
CNAG_00612	ERCC-3	DNA excision repair protein ERCC-3	CNAG_04220	KU70	ATP-dependent DNA helicase II subunit 1	0.841265	NA	4
CNAG_01163	RAD54	DNA repair and recombination protein RAD54-like protein	CNAG_03171	SWE1	WEE protein kinase	0.8413	NA	4
CNAG_02771	RAD54b	DNA repair and recombination protein RAD54B	CNAG_00299	RAD5	DNA repair protein rad5	0.8414	1.86e-23	11
CNAG_02771	RAD54b	DNA repair and recombination protein RAD54B	CNAG_00299	RAD5	DNA repair protein rad5	0.8414	6.96e-09	11
CNAG_01037	MLH3	DNA mismatch repair protein MLH3	CNAG_01282	CNAG_01282	hypothetical protein	0.8414	NA	5
CNAG_07552	RAD8	DNA repair protein Rad8	CNAG_00770	MSH2	DNA mismatch repair protein Msh2	0.8416	NA	12
CNAG_02073	MLH1	DNA mismatch repair protein MLH1	CNAG_00525	CNAG_00525	dynein light intermediate chain 1, cytosolic	0.8421	NA	9
CNAG_02490	MRE11	DNA repair protein MRE11	CNAG_01282	CNAG_01282	hypothetical protein	0.8423	NA	5
CNAG_07552	RAD8	DNA repair protein Rad8	CNAG_03308	AXL2	hypothetical protein	0.8424	NA	7
CNAG_03932	RAD17	cell cycle checkpoint protein	CNAG_04693	SIN1	target of rapamycin complex 2 subunit	0.8427	NA	4
CNAG_06724	RAD52	DNA repair and recombination protein RAD52	CNAG_02930	LIV10	virulence related protein of unknown function	0.8431	NA	6
CNAG_02490	MRE11	DNA repair protein MRE11	CNAG_07599	PMS2	DNA mismatch repair protein PMS2	0.8432	NA	14
CNAG_06724	RAD52	DNA repair and recombination protein RAD52	CNAG_03023	MRC1	hypothetical protein	0.8436	NA	13
CNAG_03932	RAD17	cell cycle checkpoint protein	CNAG_01282	CNAG_01282	hypothetical protein	0.8438	NA	5
CNAG_02512	RAD16	DNA repair protein RAD16	CNAG_06984	CNAG_06984	hypothetical protein	0.8443	NA	4
CNAG_07552	RAD8	DNA repair protein Rad8	CNAG_02138	DNA2	DNA replication ATP-dependent helicase dna2	0.8447	NA	12
CNAG_02490	MRE11	DNA repair protein MRE11	CNAG_02393	BUD14	hypothetical protein	0.8447	NA	13
CNAG_07552	RAD8	DNA repair protein Rad8	CNAG_06227	CNAG_06227	fanconi-associated nuclease 1	0.8447	NA	11
CNAG_06724	RAD52	DNA repair and recombination protein RAD52	CNAG_02563	POL3	DNA polymerase delta subunit 1	0.8457	NA	13
CNAG_06724	RAD52	DNA repair and recombination protein RAD52	CNAG_00770	MSH2	DNA mismatch repair protein Msh2	0.8459	NA	12
CNAG_04733	RAD5	DNA repair protein rad5	CNAG_03659	DBP11	DNA replication regulator DPB11	0.8459	NA	15
CNAG_00612	ERCC-3	DNA excision repair protein ERCC-3	CNAG_04724	HUL5	ubiquitin-protein ligase E3 C	0.846083	NA	4
CNAG_02490	MRE11	DNA repair protein MRE11	CNAG_02823	SGS1	bloom syndrome protein	0.8461	NA	12
CNAG_07552	RAD8	DNA repair protein Rad8	CNAG_07539	RFC1	replication factor C subunit 1	0.8461	0.44	14
CNAG_02490	MRE11	DNA repair protein MRE11	CNAG_03654	SGS1	ATP-dependent DNA helicase	0.8462	NA	10
CNAG_02490	MRE11	DNA repair protein MRE11	CNAG_02563	POL3	DNA polymerase delta subunit 1	0.8465	NA	13
CNAG_04733	RAD5	DNA repair protein rad5	CNAG_02930	LIV10	virulence related protein of unknown function	0.8466	NA	6
CNAG_01037	MLH3	DNA mismatch repair protein MLH3	CNAG_04693	SIN1	target of rapamycin complex 2 subunit	0.8466	NA	4
CNAG_02771	RAD54b	DNA repair and recombination protein RAD54B	CNAG_01167	URE2	chromosome associated protein	0.8472	NA	13
CNAG_06724	RAD52	DNA repair and recombination protein RAD52	CNAG_01438	SWI6	Cell-cycle box factor subunit SWI6, putative	0.8472	NA	12
CNAG_06724	RAD52	DNA repair and recombination protein RAD52	CNAG_07599	PMS2	DNA mismatch repair protein PMS2	0.8475	NA	14
CNAG_07552	RAD8	DNA repair protein Rad8	CNAG_01293	CNAG_01293	hypothetical protein	0.8476	NA	11
CNAG_02771	RAD54b	DNA repair and recombination protein RAD54B	CNAG_03659	DBP11	DNA replication regulator DPB11	0.8478	NA	15
CNAG_06724	RAD52	DNA repair and recombination protein RAD52	CNAG_07539	RFC1	replication factor C subunit 1	0.8479	NA	14
CNAG_07552	RAD8	DNA repair protein Rad8	CNAG_03023	MRC1	hypothetical protein	0.8482	NA	13
CNAG_07552	RAD8	DNA repair protein Rad8	CNAG_02563	POL3	DNA polymerase delta subunit 1	0.8492	NA	13
CNAG_02490	MRE11	DNA repair protein MRE11	CNAG_00571	CNAG_00571	hypothetical protein	0.8498	NA	4
CNAG_06724	RAD52	DNA repair and recombination protein RAD52	CNAG_05439	CMK1	CAMK/CAMK1/CAMK1-CMK protein kinase	0.8499	NA	4
CNAG_07552	RAD8	DNA repair protein Rad8	CNAG_03923	MUS81	crossover junction endonuclease mus81	0.85	NA	9
CNAG_07552	RAD8	DNA repair protein Rad8	CNAG_02393	BUD14	hypothetical protein	0.8506	NA	13
CNAG_00720	RAD51	DNA repair protein RAD51	CNAG_03654	SGS1	ATP-dependent DNA helicase	0.8506	NA	10
CNAG_06724	RAD52	DNA repair and recombination protein RAD52	CNAG_05394	CNAG_05394	cation:cation antiporter	0.8512	NA	5
CNAG_04733	RAD5	DNA repair protein rad5	CNAG_02393	BUD14	hypothetical protein	0.8513	NA	13
CNAG_06143	ALKB	alkylated DNA repair protein AlkB	CNAG_05393	MGS1	ATPase	0.8513	NA	9
CNAG_01163	RAD54	DNA repair and recombination protein RAD54-like protein	CNAG_02666	CNAG_02666	hypothetical protein	0.8514	NA	4
CNAG_02490	MRE11	DNA repair protein MRE11	CNAG_00525	CNAG_00525	dynein light intermediate chain 1, cytosolic	0.8521	NA	9
CNAG_06724	RAD52	DNA repair and recombination protein RAD52	CNAG_00525	CNAG_00525	dynein light intermediate chain 1, cytosolic	0.8522	NA	9
CNAG_06724	RAD52	DNA repair and recombination protein RAD52	CNAG_07562	SPA2	Arf GAP, GTPase-activating protein Spa2	0.8524	NA	14
CNAG_01037	MLH3	DNA mismatch repair protein MLH3	CNAG_04220	KU70	ATP-dependent DNA helicase II subunit 1	0.8525	NA	4
CNAG_00612	ERCC-3	DNA excision repair protein ERCC-3	CNAG_04456	CCZ1	hypothetical protein	0.853087	NA	4
CNAG_06724	RAD52	DNA repair and recombination protein RAD52	CNAG_02997	STU1	protein STU1	0.8532	NA	9
CNAG_02490	MRE11	DNA repair protein MRE11	CNAG_03659	DBP11	DNA replication regulator DPB11	0.8533	NA	15
CNAG_02490	MRE11	DNA repair protein MRE11	CNAG_07988	EST2	telomerase reverse transcriptase	0.8534	NA	4
CNAG_06724	RAD52	DNA repair and recombination protein RAD52	CNAG_05661	POB3	FACT complex subunit pob3	0.8537	NA	6
CNAG_03932	RAD17	cell cycle checkpoint protein	CNAG_06165	STE20	sterility protein Ste20	0.8538	NA	7
CNAG_00720	RAD51	DNA repair protein RAD51	CNAG_02589	BDR1	hypothetical protein	0.8539	NA	4
CNAG_05201	MSH4	DNA mismatch repair protein Msh4	CNAG_05912	CNAG_05912	hypothetical protein	0.8542	NA	4
CNAG_07552	RAD8	DNA repair protein Rad8	CNAG_01149	KEL1	hypothetical protein	0.8554	NA	12
CNAG_06724	RAD52	DNA repair and recombination protein RAD52	CNAG_03171	SWE1	WEE protein kinase	0.8555	NA	4
CNAG_06724	RAD52	DNA repair and recombination protein RAD52	CNAG_04026	CHL1	chromosome transmission fidelity protein 1	0.8563	NA	12
CNAG_05102	RAD5	DNA repair protein rad5	CNAG_06725	POL31	DNA polymerase delta subunit 2	0.8565	NA	7
CNAG_04733	RAD5	DNA repair protein rad5	CNAG_05552	SNF2l1	transcription activator snf2l1	0.8572	NA	11
CNAG_05102	RAD5	DNA repair protein rad5	CNAG_04026	CHL1	chromosome transmission fidelity protein 1	0.8573	NA	12
CNAG_05102	RAD5	DNA repair protein rad5	CNAG_06227	CNAG_06227	fanconi-associated nuclease 1	0.8573	NA	11
CNAG_02490	MRE11	DNA repair protein MRE11	CNAG_01167	URE2	chromosome associated protein	0.8583	NA	13
CNAG_05102	RAD5	DNA repair protein rad5	CNAG_04832	BEM3	RalA-binding protein 1	0.8588	NA	5
CNAG_00572	ERCC-2	DNA excision repair protein ERCC-2	CNAG_06165	STE20	sterility protein Ste20	0.859	NA	7
CNAG_06724	RAD52	DNA repair and recombination protein RAD52	CNAG_06227	CNAG_06227	fanconi-associated nuclease 1	0.859	NA	11
CNAG_06724	RAD52	DNA repair and recombination protein RAD52	CNAG_01243	SET101	histone-lysine N-methyltransferase, H3 lysine-4 specific	0.8592	NA	5
CNAG_06724	RAD52	DNA repair and recombination protein RAD52	CNAG_01233	RAX2	hypothetical protein	0.8598	NA	6
CNAG_00299	RAD5	DNA repair protein rad5	CNAG_02138	DNA2	DNA replication ATP-dependent helicase dna2	0.8599	NA	12
CNAG_05102	RAD5	DNA repair protein rad5	CNAG_03923	MUS81	crossover junction endonuclease mus81	0.8601	NA	9
CNAG_02467	MET18	DNA repair/transcription protein MET18/MMS19	CNAG_05034	CNAG_05034	ubiquitin-conjugating enzyme family protein	0.8603	NA	5
CNAG_05102	RAD5	DNA repair protein rad5	CNAG_05374	CTF18	chromosome transmission fidelity protein 18	0.8603	NA	10
CNAG_00299	RAD5	DNA repair protein rad5	CNAG_03907	CNAG_03907	LIM domain containing protein	0.8604	NA	13
CNAG_00720	RAD51	DNA repair protein RAD51	CNAG_03567	CBK1	AGC/NDR/NDR protein kinase	0.8605	NA	8
CNAG_02771	RAD54b	DNA repair and recombination protein RAD54B	CNAG_06724	RAD52	DNA repair and recombination protein RAD52	0.8605	NA	5
CNAG_05102	RAD5	DNA repair protein rad5	CNAG_05393	MGS1	ATPase	0.8615	NA	9
CNAG_00612	ERCC-3	DNA excision repair protein ERCC-3	CNAG_01338	RAD4	xeroderma pigmentosum group C-complementing protein	0.861614	NA	4
CNAG_05102	RAD5	DNA repair protein rad5	CNAG_06607	POL1	DNA polymerase alpha subunit A	0.8621	NA	10
CNAG_05102	RAD5	DNA repair protein rad5	CNAG_03654	SGS1	ATP-dependent DNA helicase	0.8622	NA	10
CNAG_01163	RAD54	DNA repair and recombination protein RAD54-like protein	CNAG_05177	CNAG_05177	DNA polymerase kappa subunit	0.8627	NA	4
CNAG_05102	RAD5	DNA repair protein rad5	CNAG_05749	CNAG_05912	hypothetical protein	0.8628	NA	4
CNAG_02771	RAD54b	DNA repair and recombination protein RAD54B	CNAG_07539	RFC1	replication factor C subunit 1	0.8629	NA	14
CNAG_02490	MRE11	DNA repair protein MRE11	CNAG_05393	MGS1	ATPase	0.8634	NA	9
CNAG_05102	RAD5	DNA repair protein rad5	CNAG_06728	KIP4	kinesin	0.8634	NA	9
CNAG_05102	RAD5	DNA repair protein rad5	CNAG_03659	DBP11	DNA replication regulator DPB11	0.8637	NA	15
CNAG_00299	RAD5	DNA repair protein rad5	CNAG_00525	CNAG_00525	dynein light intermediate chain 1, cytosolic	0.8638	NA	9
CNAG_05198	RAD7	DNA repair protein Rad7	CNAG_01424	ATG11	hypothetical protein	0.8638	NA	5
CNAG_02512	RAD16	DNA repair protein RAD16	CNAG_00039	ZFC6	hypothetical protein	0.8642	NA	4
CNAG_01163	RAD54	DNA repair and recombination protein RAD54-like protein	CNAG_03659	DBP11	DNA replication regulator DPB11	0.8642	NA	15
CNAG_06724	RAD52	DNA repair and recombination protein RAD52	CNAG_03567	CBK1	AGC/NDR/NDR protein kinase	0.8647	NA	8
CNAG_05102	RAD5	DNA repair protein rad5	CNAG_00636	CDC7	CDC7 protein kinase	0.8648	NA	6
CNAG_06227	FAN1	fanconi-associated nuclease 1	CNAG_01916	MSH6	DNA mismatch repair protein msh6	0.8648	NA	6
CNAG_00299	RAD5	DNA repair protein rad5	CNAG_07686	TOF1	topoisomerase 1-associated factor 1	0.865	NA	5
CNAG_05102	RAD5	DNA repair protein rad5	CNAG_03907	CNAG_03907	LIM domain containing protein	0.8656	NA	13
CNAG_05102	RAD5	DNA repair protein rad5	CNAG_06793	EXO1	exonuclease 1	0.8659	NA	4
CNAG_06724	RAD52	DNA repair and recombination protein RAD52	CNAG_02393	BUD14	hypothetical protein	0.8661	NA	13
CNAG_06227	FAN1	fanconi-associated nuclease 1	CNAG_00299	RAD5	DNA repair protein rad5	0.8664	NA	11
CNAG_00299	RAD5	DNA repair protein rad5	CNAG_06227	CNAG_06227	fanconi-associated nuclease 1	0.8664	NA	11
CNAG_05102	RAD5	DNA repair protein rad5	CNAG_01916	MSH6	DNA mismatch repair protein msh6	0.8667	NA	6
CNAG_06724	RAD52	DNA repair and recombination protein RAD52	CNAG_02823	SGS1	bloom syndrome protein	0.8669	NA	12
CNAG_00720	RAD51	DNA repair protein RAD51	CNAG_06724	RAD52	DNA repair and recombination protein RAD52	0.8669	NA	5
CNAG_05102	RAD5	DNA repair protein rad5	CNAG_06182	MCM4	minichromosome maintenance protein 4 (cell division control protein 54)	0.867	NA	8
CNAG_06724	RAD52	DNA repair and recombination protein RAD52	CNAG_00636	CDC7	CDC7 protein kinase	0.8672	NA	6
CNAG_06227	FAN1	fanconi-associated nuclease 1	CNAG_03767	PSM1	cohesin complex subunit Psm1	0.8672	NA	7
CNAG_07599	PMS2	DNA mismatch repair protein PMS2	CNAG_03907	CNAG_03907	LIM domain containing protein	0.8672	NA	13
CNAG_06143	ALKB	alkylated DNA repair protein AlkB	CNAG_05034	CNAG_05034	ubiquitin-conjugating enzyme family protein	0.8672	NA	5
CNAG_02490	MRE11	DNA repair protein MRE11	CNAG_05034	CNAG_05034	ubiquitin-conjugating enzyme family protein	0.8673	NA	5
CNAG_05102	RAD5	DNA repair protein rad5	CNAG_05552	SNF2l1	transcription activator snf2l1	0.8673	1.07e-16	11
CNAG_05102	RAD5	DNA repair protein rad5	CNAG_05552	SNF2l1	transcription activator snf2l1	0.8673	3.77e-16	11
CNAG_07599	PMS2	DNA mismatch repair protein PMS2	CNAG_05661	POB3	FACT complex subunit pob3	0.8673	NA	6
CNAG_03659	RIG2	DNA replication regulator DPB11	CNAG_00299	RAD5	DNA repair protein rad5	0.8676	NA	11
CNAG_00299	RAD5	DNA repair protein rad5	CNAG_03659	DBP11	DNA replication regulator DPB11	0.8676	NA	15
CNAG_06724	RAD52	DNA repair and recombination protein RAD52	CNAG_01335	CNAG_01335	hypothetical protein	0.8679	NA	12
CNAG_06227	FAN1	fanconi-associated nuclease 1	CNAG_02997	STU1	protein STU1	0.8679	NA	9
CNAG_01163	RAD54	DNA repair and recombination protein RAD54-like protein	CNAG_06724	RAD52	DNA repair and recombination protein RAD52	0.8679	NA	5
CNAG_00299	RAD5	DNA repair protein rad5	CNAG_05661	POB3	FACT complex subunit pob3	0.8681	NA	6
CNAG_06724	RAD52	DNA repair and recombination protein RAD52	CNAG_02666	CNAG_02666	hypothetical protein	0.8682	NA	4
CNAG_00299	RAD5	DNA repair protein rad5	CNAG_03654	SGS1	ATP-dependent DNA helicase	0.8682	NA	10
CNAG_06724	RAD52	DNA repair and recombination protein RAD52	CNAG_01149	KEL1	hypothetical protein	0.8686	NA	12
CNAG_05102	RAD5	DNA repair protein rad5	CNAG_00258	CNAG_00258	Fungal gamma tubulin complex family protein	0.8689	NA	9
CNAG_00299	RAD5	DNA repair protein rad5	CNAG_03341	MCM2	minichromosome maintenance protein 2	0.8689	NA	5
CNAG_06227	FAN1	fanconi-associated nuclease 1	CNAG_05552	SNF2l1	transcription activator snf2l1	0.8692	NA	11
CNAG_05537	RAD18	DNA repair protein rad18	CNAG_06725	POL31	DNA polymerase delta subunit 2	0.8693	NA	7
CNAG_03659	RIG2	DNA replication regulator DPB11	CNAG_06860	SMC5	nuclear protein	0.8694	NA	10
CNAG_03659	RIG2	DNA replication regulator DPB11	CNAG_02589	BDR1	hypothetical protein	0.8695	NA	4
CNAG_03659	RIG2	DNA replication regulator DPB11	CNAG_07988	EST2	telomerase reverse transcriptase	0.8696	NA	4
CNAG_06227	FAN1	fanconi-associated nuclease 1	CNAG_01051	NIP100	dynactin 1	0.8697	NA	10
CNAG_06227	FAN1	fanconi-associated nuclease 1	CNAG_06793	EXO1	exonuclease 1	0.8697	NA	4
CNAG_07599	PMS2	DNA mismatch repair protein PMS2	CNAG_00812	IRR1	cohesin complex subunit SA-1/2	0.8698	NA	9
CNAG_03659	RIG2	DNA replication regulator DPB11	CNAG_04026	CHL1	chromosome transmission fidelity protein 1	0.8702	NA	12
CNAG_06227	FAN1	fanconi-associated nuclease 1	CNAG_00812	IRR1	cohesin complex subunit SA-1/2	0.8705	NA	9
CNAG_05102	RAD5	DNA repair protein rad5	CNAG_02997	STU1	protein STU1	0.8705	NA	9
CNAG_05102	RAD5	DNA repair protein rad5	CNAG_02749	SUV420	histone-lysine N-methyltransferase SUV420H	0.8706	NA	5
CNAG_06227	FAN1	fanconi-associated nuclease 1	CNAG_01335	CNAG_01335	hypothetical protein	0.8708	NA	12
CNAG_00299	RAD5	DNA repair protein rad5	CNAG_05177	CNAG_05177	DNA polymerase kappa subunit	0.8709	NA	4
CNAG_06227	FAN1	fanconi-associated nuclease 1	CNAG_01143	MMS21	hypothetical protein	0.8713	NA	6
CNAG_07599	PMS2	DNA mismatch repair protein PMS2	CNAG_01975	IRC5	helicase	0.8713	NA	7
CNAG_05537	RAD18	DNA repair protein rad18	CNAG_00299	RAD5	DNA repair protein rad5	0.8714	1.5	11
CNAG_05102	RAD5	DNA repair protein rad5	CNAG_05394	CNAG_05394	cation:cation antiporter	0.8716	NA	5
CNAG_05102	RAD5	DNA repair protein rad5	CNAG_01293	CNAG_01293	hypothetical protein	0.8718	NA	11
CNAG_06724	RAD52	DNA repair and recombination protein RAD52	CNAG_06647	CDC1	hypothetical protein	0.8719	NA	5
CNAG_05537	RAD18	DNA repair protein rad18	CNAG_07562	SPA2	Arf GAP, GTPase-activating protein Spa2	0.8719	NA	14
CNAG_07599	PMS2	DNA mismatch repair protein PMS2	CNAG_07562	SPA2	Arf GAP, GTPase-activating protein Spa2	0.8719	NA	14
CNAG_07599	PMS2	DNA mismatch repair protein PMS2	CNAG_01726	SPT16	FACT complex subunit spt16	0.872	NA	5
CNAG_07599	PMS2	DNA mismatch repair protein PMS2	CNAG_04648	CTF18	sister chromatid cohesion protein pds5	0.872	NA	10
CNAG_06227	FAN1	fanconi-associated nuclease 1	CNAG_06725	POL31	DNA polymerase delta subunit 2	0.872	NA	7
CNAG_03659	RIG2	DNA replication regulator DPB11	CNAG_01335	CNAG_01335	hypothetical protein	0.8721	NA	12
CNAG_01037	MLH3	DNA mismatch repair protein MLH3	CNAG_04724	HUL5	ubiquitin-protein ligase E3 C	0.8725	NA	4
CNAG_00299	RAD5	DNA repair protein rad5	CNAG_06860	SMC5	nuclear protein	0.8725	NA	10
CNAG_06227	FAN1	fanconi-associated nuclease 1	CNAG_01144	RPA70	replication factor A1	0.8727	NA	6
CNAG_06227	FAN1	fanconi-associated nuclease 1	CNAG_06607	POL1	DNA polymerase alpha subunit A	0.8727	NA	10
CNAG_03659	RIG2	DNA replication regulator DPB11	CNAG_01167	URE2	chromosome associated protein	0.8728	NA	13
CNAG_07599	PMS2	DNA mismatch repair protein PMS2	CNAG_03659	DBP11	DNA replication regulator DPB11	0.8729	NA	15
CNAG_03659	RIG2	DNA replication regulator DPB11	CNAG_07599	PMS2	DNA mismatch repair protein PMS2	0.8729	NA	14
CNAG_07599	PMS2	DNA mismatch repair protein PMS2	CNAG_00299	RAD5	DNA repair protein rad5	0.8731	NA	11
CNAG_00299	RAD5	DNA repair protein rad5	CNAG_01167	URE2	chromosome associated protein	0.8731	NA	13
CNAG_00299	RAD5	DNA repair protein rad5	CNAG_07599	PMS2	DNA mismatch repair protein PMS2	0.8731	NA	14
CNAG_03659	RIG2	DNA replication regulator DPB11	CNAG_01149	KEL1	hypothetical protein	0.8732	NA	12
CNAG_07599	PMS2	DNA mismatch repair protein PMS2	CNAG_01335	CNAG_01335	hypothetical protein	0.8732	NA	12
CNAG_06227	FAN1	fanconi-associated nuclease 1	CNAG_02992	ABP2	actin cross-linking protein	0.8732	NA	8
CNAG_03659	RIG2	DNA replication regulator DPB11	CNAG_03907	CNAG_03907	LIM domain containing protein	0.8736	NA	13
CNAG_05537	RAD18	DNA repair protein rad18	CNAG_04052	MCM5	minichromosome maintenance protein 5 (cell division control protein 46)	0.8741	NA	7
CNAG_06143	ALKB	alkylated DNA repair protein AlkB	CNAG_00525	CNAG_00525	dynein light intermediate chain 1, cytosolic	0.8742	NA	9
CNAG_07599	PMS2	DNA mismatch repair protein PMS2	CNAG_01233	RAX2	hypothetical protein	0.8742	NA	6
CNAG_00299	RAD5	DNA repair protein rad5	CNAG_02823	SGS1	bloom syndrome protein	0.8747	NA	12
CNAG_03659	RIG2	DNA replication regulator DPB11	CNAG_05439	CMK1	CAMK/CAMK1/CAMK1-CMK protein kinase	0.8748	NA	4
CNAG_06227	FAN1	fanconi-associated nuclease 1	CNAG_06182	MCM4	minichromosome maintenance protein 4 (cell division control protein 54)	0.8751	NA	8
CNAG_00299	RAD5	DNA repair protein rad5	CNAG_01144	RPA70	replication factor A1	0.8752	NA	6
CNAG_01916	MSH6	DNA mismatch repair protein msh6	CNAG_06728	KIP4	kinesin	0.875278	NA	9
CNAG_01916	MSH6	DNA mismatch repair protein msh6	CNAG_06728	KIP4	kinesin	0.8753	NA	9
CNAG_01163	RAD54	DNA repair and recombination protein RAD54-like protein	CNAG_00636	CDC7	CDC7 protein kinase	0.8754	NA	6
CNAG_07599	PMS2	DNA mismatch repair protein PMS2	CNAG_05749	CNAG_05912	hypothetical protein	0.8754	NA	4
CNAG_07599	PMS2	DNA mismatch repair protein PMS2	CNAG_02829	HSL7	protein arginine N-methyltransferase 5	0.8755	NA	8
CNAG_05102	RAD5	DNA repair protein rad5	CNAG_02992	ABP2	actin cross-linking protein	0.8755	NA	8
CNAG_06227	FAN1	fanconi-associated nuclease 1	CNAG_00258	CNAG_00258	Fungal gamma tubulin complex family protein	0.876	NA	9
CNAG_01916	MSH6	DNA mismatch repair protein msh6	CNAG_03567	CBK1	AGC/NDR/NDR protein kinase	0.8761	NA	8
CNAG_01916	MSH6	DNA mismatch repair protein msh6	CNAG_03567	CBK1	AGC/NDR/NDR protein kinase	0.876111	NA	8
CNAG_00299	RAD5	DNA repair protein rad5	CNAG_00812	IRR1	cohesin complex subunit SA-1/2	0.8763	NA	9
CNAG_02563	POL3	DNA polymerase delta subunit 1	CNAG_01975	IRC5	helicase	0.8764	NA	7
CNAG_07599	PMS2	DNA mismatch repair protein PMS2	CNAG_01293	CNAG_01293	hypothetical protein	0.8767	NA	11
CNAG_05102	RAD5	DNA repair protein rad5	CNAG_06647	CDC1	hypothetical protein	0.8772	NA	5
CNAG_03659	RIG2	DNA replication regulator DPB11	CNAG_04600	TOP3	DNA topoisomerase III	0.8774	NA	4
CNAG_00299	RAD5	DNA repair protein rad5	CNAG_01438	SWI6	Cell-cycle box factor subunit SWI6, putative	0.8775	NA	12
CNAG_06227	FAN1	fanconi-associated nuclease 1	CNAG_03923	MUS81	crossover junction endonuclease mus81	0.8779	NA	9
CNAG_02563	POL3	DNA polymerase delta subunit 1	CNAG_07686	TOF1	topoisomerase 1-associated factor 1	0.8779	NA	5
CNAG_07599	PMS2	DNA mismatch repair protein PMS2	CNAG_05141	CNAG_05141	hypothetical protein	0.8782	NA	5
CNAG_07599	PMS2	DNA mismatch repair protein PMS2	CNAG_06607	POL1	DNA polymerase alpha subunit A	0.8782	NA	10
CNAG_07599	PMS2	DNA mismatch repair protein PMS2	CNAG_03767	PSM1	cohesin complex subunit Psm1	0.8783	NA	7
CNAG_07599	PMS2	DNA mismatch repair protein PMS2	CNAG_02992	ABP2	actin cross-linking protein	0.8785	NA	8
CNAG_02563	POL3	DNA polymerase delta subunit 1	CNAG_01051	NIP100	dynactin 1	0.8788	NA	10
CNAG_06227	FAN1	fanconi-associated nuclease 1	CNAG_02138	DNA2	DNA replication ATP-dependent helicase dna2	0.8792	NA	12
CNAG_06724	RAD52	DNA repair and recombination protein RAD52	CNAG_03923	MUS81	crossover junction endonuclease mus81	0.8795	NA	9
CNAG_06724	RAD52	DNA repair and recombination protein RAD52	CNAG_06573	CNAG_06573	hypothetical protein	0.8795	NA	5
CNAG_02563	POL3	DNA polymerase delta subunit 1	CNAG_03341	MCM2	minichromosome maintenance protein 2	0.8796	NA	5
CNAG_03659	RIG2	DNA replication regulator DPB11	CNAG_07539	RFC1	replication factor C subunit 1	0.88	NA	14
CNAG_05102	RAD5	DNA repair protein rad5	CNAG_01167	URE2	chromosome associated protein	0.8804	NA	13
CNAG_00299	RAD5	DNA repair protein rad5	CNAG_01975	IRC5	helicase	0.8804	NA	7
CNAG_05102	RAD5	DNA repair protein rad5	CNAG_04662	CTF4	chromosome transmission fidelity protein 4	0.8804	NA	7
CNAG_03659	RIG2	DNA replication regulator DPB11	CNAG_06325	BYR4	GTPase activator	0.8804	NA	4
CNAG_07599	PMS2	DNA mismatch repair protein PMS2	CNAG_02654	POL2	DNA polymerase epsilon catalytic subunit A	0.8807	NA	10
CNAG_06227	FAN1	fanconi-associated nuclease 1	CNAG_04662	CTF4	chromosome transmission fidelity protein 4	0.8807	NA	7
CNAG_01916	MSH6	DNA mismatch repair protein msh6	CNAG_02393	BUD14	hypothetical protein	0.880966	NA	13
CNAG_01916	MSH6	DNA mismatch repair protein msh6	CNAG_02393	BUD14	hypothetical protein	0.881	NA	13
CNAG_04733	RAD5	DNA repair protein rad5	CNAG_07562	SPA2	Arf GAP, GTPase-activating protein Spa2	0.881	NA	14
CNAG_07552	RAD8	DNA repair protein Rad8	CNAG_02654	POL2	DNA polymerase epsilon catalytic subunit A	0.8811	NA	10
CNAG_07599	PMS2	DNA mismatch repair protein PMS2	CNAG_03023	MRC1	hypothetical protein	0.8811	NA	13
CNAG_01037	MLH3	DNA mismatch repair protein MLH3	CNAG_04456	CCZ1	hypothetical protein	0.8813	NA	4
CNAG_07599	PMS2	DNA mismatch repair protein PMS2	CNAG_01916	MSH6	DNA mismatch repair protein msh6	0.8816	NA	6
CNAG_01916	MSH6	DNA mismatch repair protein msh6	CNAG_07599	PMS2	DNA mismatch repair protein PMS2	0.8816	NA	14
CNAG_01916	MSH6	DNA mismatch repair protein msh6	CNAG_07599	PMS2	DNA mismatch repair protein PMS2	0.88163	NA	14
CNAG_06227	FAN1	fanconi-associated nuclease 1	CNAG_03659	DBP11	DNA replication regulator DPB11	0.8817	NA	15
CNAG_03659	RIG2	DNA replication regulator DPB11	CNAG_06227	CNAG_06227	fanconi-associated nuclease 1	0.8817	NA	11
CNAG_06227	FAN1	fanconi-associated nuclease 1	CNAG_04026	CHL1	chromosome transmission fidelity protein 1	0.8818	NA	12
CNAG_06227	FAN1	fanconi-associated nuclease 1	CNAG_01167	URE2	chromosome associated protein	0.8819	NA	13
CNAG_05102	RAD5	DNA repair protein rad5	CNAG_02829	HSL7	protein arginine N-methyltransferase 5	0.8822	NA	8
CNAG_02563	POL3	DNA polymerase delta subunit 1	CNAG_02992	ABP2	actin cross-linking protein	0.8822	NA	8
CNAG_00299	RAD5	DNA repair protein rad5	CNAG_06182	MCM4	minichromosome maintenance protein 4 (cell division control protein 54)	0.8822	NA	8
CNAG_00299	RAD5	DNA repair protein rad5	CNAG_05552	SNF2l1	transcription activator snf2l1	0.8823	NA	11
CNAG_00299	RAD5	DNA repair protein rad5	CNAG_01726	SPT16	FACT complex subunit spt16	0.8826	NA	5
CNAG_06227	FAN1	fanconi-associated nuclease 1	CNAG_02654	POL2	DNA polymerase epsilon catalytic subunit A	0.8826	NA	10
CNAG_05102	RAD5	DNA repair protein rad5	CNAG_06860	SMC5	nuclear protein	0.8827	NA	10
CNAG_02563	POL3	DNA polymerase delta subunit 1	CNAG_03767	PSM1	cohesin complex subunit Psm1	0.8828	NA	7
CNAG_00299	RAD5	DNA repair protein rad5	CNAG_05468	APN1	AP endonuclease 1	0.8828	NA	6
CNAG_02563	POL3	DNA polymerase delta subunit 1	CNAG_07988	EST2	telomerase reverse transcriptase	0.883	NA	4
CNAG_07599	PMS2	DNA mismatch repair protein PMS2	CNAG_04026	CHL1	chromosome transmission fidelity protein 1	0.8833	NA	12
CNAG_00299	RAD5	DNA repair protein rad5	CNAG_06725	POL31	DNA polymerase delta subunit 2	0.8834	NA	7
CNAG_02563	POL3	DNA polymerase delta subunit 1	CNAG_05552	SNF2l1	transcription activator snf2l1	0.8835	NA	11
CNAG_05102	RAD5	DNA repair protein rad5	CNAG_02563	POL3	DNA polymerase delta subunit 1	0.8836	NA	13
CNAG_07599	PMS2	DNA mismatch repair protein PMS2	CNAG_01438	SWI6	Cell-cycle box factor subunit SWI6, putative	0.8838	NA	12
CNAG_02563	POL3	DNA polymerase delta subunit 1	CNAG_01167	URE2	chromosome associated protein	0.8843	NA	13
CNAG_05102	RAD5	DNA repair protein rad5	CNAG_00770	MSH2	DNA mismatch repair protein Msh2	0.8844	NA	12
CNAG_07599	PMS2	DNA mismatch repair protein PMS2	CNAG_04832	BEM3	RalA-binding protein 1	0.8844	NA	5
CNAG_05102	RAD5	DNA repair protein rad5	CNAG_01051	NIP100	dynactin 1	0.8849	NA	10
CNAG_02563	POL3	DNA polymerase delta subunit 1	CNAG_02829	HSL7	protein arginine N-methyltransferase 5	0.885	NA	8
CNAG_07599	PMS2	DNA mismatch repair protein PMS2	CNAG_03923	MUS81	crossover junction endonuclease mus81	0.885	NA	9
CNAG_01916	MSH6	DNA mismatch repair protein msh6	CNAG_05661	POB3	FACT complex subunit pob3	0.8851	NA	6
CNAG_01916	MSH6	DNA mismatch repair protein msh6	CNAG_05661	POB3	FACT complex subunit pob3	0.8851	NA	6
CNAG_02563	POL3	DNA polymerase delta subunit 1	CNAG_01293	CNAG_01293	hypothetical protein	0.8852	NA	11
CNAG_07599	PMS2	DNA mismatch repair protein PMS2	CNAG_05468	APN1	AP endonuclease 1	0.8852	NA	6
CNAG_06227	FAN1	fanconi-associated nuclease 1	CNAG_02823	SGS1	bloom syndrome protein	0.8858	NA	12
CNAG_06143	ALKB	alkylated DNA repair protein AlkB	CNAG_01330	NUP82	hypothetical protein	0.8861	NA	4
CNAG_06227	FAN1	fanconi-associated nuclease 1	CNAG_01438	SWI6	Cell-cycle box factor subunit SWI6, putative	0.8861	NA	12
CNAG_05102	RAD5	DNA repair protein rad5	CNAG_00525	CNAG_00525	dynein light intermediate chain 1, cytosolic	0.8863	NA	9
CNAG_07599	PMS2	DNA mismatch repair protein PMS2	CNAG_05374	CTF18	chromosome transmission fidelity protein 18	0.8863	NA	10
CNAG_03659	RIG2	DNA replication regulator DPB11	CNAG_02666	CNAG_02666	hypothetical protein	0.8865	NA	4
CNAG_05102	RAD5	DNA repair protein rad5	CNAG_07599	PMS2	DNA mismatch repair protein PMS2	0.8867	NA	14
CNAG_06227	FAN1	fanconi-associated nuclease 1	CNAG_01149	KEL1	hypothetical protein	0.8869	NA	12
CNAG_00299	RAD5	DNA repair protein rad5	CNAG_03023	MRC1	hypothetical protein	0.8871	NA	13
CNAG_06227	FAN1	fanconi-associated nuclease 1	CNAG_02829	HSL7	protein arginine N-methyltransferase 5	0.8877	NA	8
CNAG_02563	POL3	DNA polymerase delta subunit 1	CNAG_04052	MCM5	minichromosome maintenance protein 5 (cell division control protein 46)	0.8882	NA	7
CNAG_00612	ERCC-3	DNA excision repair protein ERCC-3	CNAG_01424	ATG11	hypothetical protein	0.888246	NA	5
CNAG_05102	RAD5	DNA repair protein rad5	CNAG_02393	BUD14	hypothetical protein	0.8889	NA	13
CNAG_02563	POL3	DNA polymerase delta subunit 1	CNAG_05468	APN1	AP endonuclease 1	0.8891	NA	6
CNAG_06227	FAN1	fanconi-associated nuclease 1	CNAG_03023	MRC1	hypothetical protein	0.8893	NA	13
CNAG_06227	FAN1	fanconi-associated nuclease 1	CNAG_04278	CDC9	DNA ligase 1	0.8893	NA	5
CNAG_00299	RAD5	DNA repair protein rad5	CNAG_01293	CNAG_01293	hypothetical protein	0.8896	NA	11
CNAG_01916	MSH6	DNA mismatch repair protein msh6	CNAG_03907	CNAG_03907	LIM domain containing protein	0.89	NA	13
CNAG_01916	MSH6	DNA mismatch repair protein msh6	CNAG_03907	CNAG_03907	LIM domain containing protein	0.890043	NA	13
CNAG_06227	FAN1	fanconi-associated nuclease 1	CNAG_07562	SPA2	Arf GAP, GTPase-activating protein Spa2	0.8902	NA	14
CNAG_06227	FAN1	fanconi-associated nuclease 1	CNAG_00525	CNAG_00525	dynein light intermediate chain 1, cytosolic	0.8907	NA	9
CNAG_02563	POL3	DNA polymerase delta subunit 1	CNAG_01740	CDC12	septin	0.8907	NA	8
CNAG_02563	POL3	DNA polymerase delta subunit 1	CNAG_02823	SGS1	bloom syndrome protein	0.8908	NA	12
CNAG_03659	RIG2	DNA replication regulator DPB11	CNAG_05393	MGS1	ATPase	0.8908	NA	9
CNAG_05102	RAD5	DNA repair protein rad5	CNAG_01149	KEL1	hypothetical protein	0.8912	NA	12
CNAG_07599	PMS2	DNA mismatch repair protein PMS2	CNAG_02749	SUV420	histone-lysine N-methyltransferase SUV420H	0.8913	NA	5
CNAG_07599	PMS2	DNA mismatch repair protein PMS2	CNAG_06227	CNAG_06227	fanconi-associated nuclease 1	0.8913	NA	11
CNAG_02563	POL3	DNA polymerase delta subunit 1	CNAG_06725	POL31	DNA polymerase delta subunit 2	0.8913	NA	7
CNAG_06227	FAN1	fanconi-associated nuclease 1	CNAG_07599	PMS2	DNA mismatch repair protein PMS2	0.8913	NA	14
CNAG_00770	MSH2	DNA mismatch repair protein Msh2	CNAG_06860	SMC5	nuclear protein	0.8916	NA	10
CNAG_01163	RAD54	DNA repair and recombination protein RAD54-like protein	CNAG_02589	BDR1	hypothetical protein	0.8917	NA	4
CNAG_00770	MSH2	DNA mismatch repair protein Msh2	CNAG_03341	MCM2	minichromosome maintenance protein 2	0.8919	NA	5
CNAG_02563	POL3	DNA polymerase delta subunit 1	CNAG_01335	CNAG_01335	hypothetical protein	0.892	NA	12
CNAG_05102	RAD5	DNA repair protein rad5	CNAG_07539	RFC1	replication factor C subunit 1	0.892	NA	14
CNAG_01916	MSH6	DNA mismatch repair protein msh6	CNAG_00812	IRR1	cohesin complex subunit SA-1/2	0.89248	NA	9
CNAG_01916	MSH6	DNA mismatch repair protein msh6	CNAG_00812	IRR1	cohesin complex subunit SA-1/2	0.8925	NA	9
CNAG_06227	FAN1	fanconi-associated nuclease 1	CNAG_06860	SMC5	nuclear protein	0.8926	NA	10
CNAG_00770	MSH2	DNA mismatch repair protein Msh2	CNAG_00299	RAD5	DNA repair protein rad5	0.8927	NA	11
CNAG_00299	RAD5	DNA repair protein rad5	CNAG_00770	MSH2	DNA mismatch repair protein Msh2	0.8927	NA	12
CNAG_00770	MSH2	DNA mismatch repair protein Msh2	CNAG_02393	BUD14	hypothetical protein	0.8927	NA	13
CNAG_00299	RAD5	DNA repair protein rad5	CNAG_05374	CTF18	chromosome transmission fidelity protein 18	0.8928	NA	10
CNAG_06227	FAN1	fanconi-associated nuclease 1	CNAG_06728	KIP4	kinesin	0.8929	NA	9
CNAG_05537	RAD18	DNA repair protein rad18	CNAG_05468	APN1	AP endonuclease 1	0.893	NA	6
CNAG_02490	MRE11	DNA repair protein MRE11	CNAG_07539	RFC1	replication factor C subunit 1	0.8932	NA	14
CNAG_06227	FAN1	fanconi-associated nuclease 1	CNAG_02393	BUD14	hypothetical protein	0.8936	NA	13
CNAG_00770	MSH2	DNA mismatch repair protein Msh2	CNAG_02654	POL2	DNA polymerase epsilon catalytic subunit A	0.8938	NA	10
CNAG_00299	RAD5	DNA repair protein rad5	CNAG_04278	CDC9	DNA ligase 1	0.8941	NA	5
CNAG_01916	MSH6	DNA mismatch repair protein msh6	CNAG_04278	CDC9	DNA ligase 1	0.894272	NA	5
CNAG_06227	FAN1	fanconi-associated nuclease 1	CNAG_01740	CDC12	septin	0.8943	NA	8
CNAG_01916	MSH6	DNA mismatch repair protein msh6	CNAG_04278	CDC9	DNA ligase 1	0.8943	NA	5
CNAG_00770	MSH2	DNA mismatch repair protein Msh2	CNAG_07539	RFC1	replication factor C subunit 1	0.8943	NA	14
CNAG_06227	FAN1	fanconi-associated nuclease 1	CNAG_01975	IRC5	helicase	0.8944	NA	7
CNAG_06227	FAN1	fanconi-associated nuclease 1	CNAG_00770	MSH2	DNA mismatch repair protein Msh2	0.8945	NA	12
CNAG_03659	RIG2	DNA replication regulator DPB11	CNAG_02930	LIV10	virulence related protein of unknown function	0.8945	NA	6
CNAG_00770	MSH2	DNA mismatch repair protein Msh2	CNAG_06227	CNAG_06227	fanconi-associated nuclease 1	0.8945	NA	11
CNAG_05102	RAD5	DNA repair protein rad5	CNAG_05141	CNAG_05141	hypothetical protein	0.8946	NA	5
CNAG_00770	MSH2	DNA mismatch repair protein Msh2	CNAG_01975	IRC5	helicase	0.895	NA	7
CNAG_02563	POL3	DNA polymerase delta subunit 1	CNAG_05393	MGS1	ATPase	0.895	NA	9
CNAG_00770	MSH2	DNA mismatch repair protein Msh2	CNAG_05552	SNF2l1	transcription activator snf2l1	0.895	NA	11
CNAG_01916	MSH6	DNA mismatch repair protein msh6	CNAG_03781	SAD1	SUN domain-containing protein	0.8956	NA	4
CNAG_02563	POL3	DNA polymerase delta subunit 1	CNAG_04648	PDS5	sister chromatid cohesion protein pds5	0.8956	NA	10
CNAG_01037	MLH3	DNA mismatch repair protein MLH3	CNAG_06165	STE20	sterility protein Ste20	0.8956	NA	7
CNAG_01916	MSH6	DNA mismatch repair protein msh6	CNAG_03781	SAD1	SUN domain-containing protein	0.895633	NA	4
CNAG_00770	MSH2	DNA mismatch repair protein Msh2	CNAG_07686	TOF1	topoisomerase 1-associated factor 1	0.8958	NA	5
CNAG_01916	MSH6	DNA mismatch repair protein msh6	CNAG_02563	POL3	DNA polymerase delta subunit 1	0.895899	NA	13
CNAG_02563	POL3	DNA polymerase delta subunit 1	CNAG_01916	MSH6	DNA mismatch repair protein msh6	0.8959	NA	6
CNAG_01916	MSH6	DNA mismatch repair protein msh6	CNAG_02563	POL3	DNA polymerase delta subunit 1	0.8959	NA	13
CNAG_01916	MSH6	DNA mismatch repair protein msh6	CNAG_05552	SNF2l1	transcription activator snf2l1	0.896178	NA	11
CNAG_01916	MSH6	DNA mismatch repair protein msh6	CNAG_05552	SNF2l1	transcription activator snf2l1	0.8962	NA	11
CNAG_02393	BUD14	hypothetical protein	CNAG_04648	PDS5	sister chromatid cohesion protein pds5	0.8965	NA	10
CNAG_01149	KEL1	hypothetical protein	CNAG_04832	BEM3	RalA-binding protein 1	0.8971	NA	5
CNAG_01149	KEL1	hypothetical protein	CNAG_03781	SAD1	SUN domain-containing protein	0.8973	NA	4
CNAG_01916	MSH6	DNA mismatch repair protein msh6	CNAG_04662	CTF4	chromosome transmission fidelity protein 4	0.8973	NA	7
CNAG_07599	PMS2	DNA mismatch repair protein PMS2	CNAG_04662	CTF4	chromosome transmission fidelity protein 4	0.8973	NA	7
CNAG_01916	MSH6	DNA mismatch repair protein msh6	CNAG_04662	CTF4	chromosome transmission fidelity protein 4	0.897326	NA	7
CNAG_03659	RIG2	DNA replication regulator DPB11	CNAG_00525	CNAG_00525	dynein light intermediate chain 1, cytosolic	0.8975	NA	9
CNAG_07599	PMS2	DNA mismatch repair protein PMS2	CNAG_00258	CNAG_00258	Fungal gamma tubulin complex family protein	0.8976	NA	9
CNAG_00299	RAD5	DNA repair protein rad5	CNAG_03767	PSM1	cohesin complex subunit Psm1	0.8976	NA	7
CNAG_05102	RAD5	DNA repair protein rad5	CNAG_06325	BYR4	GTPase activator	0.898	NA	4
CNAG_07599	PMS2	DNA mismatch repair protein PMS2	CNAG_02997	STU1	protein STU1	0.8981	NA	9
CNAG_00770	MSH2	DNA mismatch repair protein Msh2	CNAG_06725	POL31	DNA polymerase delta subunit 2	0.8987	NA	7
CNAG_00299	RAD5	DNA repair protein rad5	CNAG_07539	RFC1	replication factor C subunit 1	0.8987	NA	14
CNAG_07599	PMS2	DNA mismatch repair protein PMS2	CNAG_01740	CDC12	septin	0.8989	NA	8
CNAG_02393	BUD14	hypothetical protein	CNAG_03171	SWE1	WEE protein kinase	0.8989	NA	4
CNAG_05537	RAD18	DNA repair protein rad18	CNAG_04026	CHL1	chromosome transmission fidelity protein 1	0.8989	NA	12
CNAG_00299	RAD5	DNA repair protein rad5	CNAG_04052	MCM5	minichromosome maintenance protein 5 (cell division control protein 46)	0.8989	NA	7
CNAG_01916	MSH6	DNA mismatch repair protein msh6	CNAG_03341	MCM2	minichromosome maintenance protein 2	0.899	NA	5
CNAG_02393	BUD14	hypothetical protein	CNAG_05141	CNAG_05141	hypothetical protein	0.899	NA	5
CNAG_01916	MSH6	DNA mismatch repair protein msh6	CNAG_03341	MCM2	minichromosome maintenance protein 2	0.899033	NA	5
CNAG_01916	MSH6	DNA mismatch repair protein msh6	CNAG_01144	RPA70	replication factor A1	0.8994	NA	6
CNAG_02393	BUD14	hypothetical protein	CNAG_05394	CNAG_05394	cation:cation antiporter	0.8994	NA	5
CNAG_00770	MSH2	DNA mismatch repair protein Msh2	CNAG_05661	POB3	FACT complex subunit pob3	0.8994	NA	6
CNAG_03659	RIG2	DNA replication regulator DPB11	CNAG_07562	SPA2	Arf GAP, GTPase-activating protein Spa2	0.8994	NA	14
CNAG_01916	MSH6	DNA mismatch repair protein msh6	CNAG_01144	RPA70	replication factor A1	0.899429	NA	6
CNAG_01916	MSH6	DNA mismatch repair protein msh6	CNAG_02654	POL2	DNA polymerase epsilon catalytic subunit A	0.899476	NA	10
CNAG_01916	MSH6	DNA mismatch repair protein msh6	CNAG_02654	POL2	DNA polymerase epsilon catalytic subunit A	0.8995	NA	10
CNAG_01916	MSH6	DNA mismatch repair protein msh6	CNAG_04052	MCM5	minichromosome maintenance protein 5 (cell division control protein 46)	0.8997	NA	7
CNAG_01916	MSH6	DNA mismatch repair protein msh6	CNAG_04052	MCM5	minichromosome maintenance protein 5 (cell division control protein 46)	0.89974	NA	7
CNAG_01149	KEL1	hypothetical protein	CNAG_05394	CNAG_05394	cation:cation antiporter	0.8999	NA	5
CNAG_07599	PMS2	DNA mismatch repair protein PMS2	CNAG_06860	SMC5	nuclear protein	0.8999	NA	10
CNAG_02393	BUD14	hypothetical protein	CNAG_06793	EXO1	exonuclease 1	0.9001	NA	4
CNAG_01916	MSH6	DNA mismatch repair protein msh6	CNAG_01293	CNAG_01293	hypothetical protein	0.900293	NA	11
CNAG_00770	MSH2	DNA mismatch repair protein Msh2	CNAG_00636	CDC7	CDC7 protein kinase	0.9003	NA	6
CNAG_00770	MSH2	DNA mismatch repair protein Msh2	CNAG_01143	MMS21	hypothetical protein	0.9003	NA	6
CNAG_01916	MSH6	DNA mismatch repair protein msh6	CNAG_01293	CNAG_01293	hypothetical protein	0.9003	NA	11
CNAG_03659	RIG2	DNA replication regulator DPB11	CNAG_01330	NUP82	hypothetical protein	0.9005	NA	4
CNAG_05102	RAD5	DNA repair protein rad5	CNAG_02138	DNA2	DNA replication ATP-dependent helicase dna2	0.9007	NA	12
CNAG_02563	POL3	DNA polymerase delta subunit 1	CNAG_06182	MCM4	minichromosome maintenance protein 4 (cell division control protein 54)	0.9007	NA	8
CNAG_02393	BUD14	hypothetical protein	CNAG_06573	CNAG_06573	hypothetical protein	0.9007	NA	5
CNAG_00770	MSH2	DNA mismatch repair protein Msh2	CNAG_02992	ABP2	actin cross-linking protein	0.9008	NA	8
CNAG_05537	RAD18	DNA repair protein rad18	CNAG_03567	CBK1	AGC/NDR/NDR protein kinase	0.9009	NA	8
CNAG_02393	BUD14	hypothetical protein	CNAG_05749	CNAG_05912	hypothetical protein	0.9011	NA	4
CNAG_07599	PMS2	DNA mismatch repair protein PMS2	CNAG_07539	RFC1	replication factor C subunit 1	0.9011	NA	14
CNAG_02563	POL3	DNA polymerase delta subunit 1	CNAG_07562	SPA2	Arf GAP, GTPase-activating protein Spa2	0.9016	NA	14
CNAG_00770	MSH2	DNA mismatch repair protein Msh2	CNAG_03962	MCM6	minichromosome maintenance protein 6	0.9018	NA	4
CNAG_07599	PMS2	DNA mismatch repair protein PMS2	CNAG_07605	CNAG_07605	hypothetical protein	0.9019	NA	5
CNAG_06227	FAN1	fanconi-associated nuclease 1	CNAG_07539	RFC1	replication factor C subunit 1	0.9021	NA	14
CNAG_01916	MSH6	DNA mismatch repair protein msh6	CNAG_07562	SPA2	Arf GAP, GTPase-activating protein Spa2	0.902161	NA	14
CNAG_01916	MSH6	DNA mismatch repair protein msh6	CNAG_07562	SPA2	Arf GAP, GTPase-activating protein Spa2	0.9022	NA	14
CNAG_05537	RAD18	DNA repair protein rad18	CNAG_01143	MMS21	hypothetical protein	0.9023	NA	6
CNAG_01149	KEL1	hypothetical protein	CNAG_03907	CNAG_03907	LIM domain containing protein	0.9025	NA	13
CNAG_04733	RAD5	DNA repair protein rad5	CNAG_01330	NUP82	hypothetical protein	0.9028	NA	4
CNAG_04733	RAD5	DNA repair protein rad5	CNAG_02823	SGS1	bloom syndrome protein	0.9029	NA	12
CNAG_05102	RAD5	DNA repair protein rad5	CNAG_01438	SWI6	Cell-cycle box factor subunit SWI6, putative	0.903	NA	12
CNAG_00770	MSH2	DNA mismatch repair protein Msh2	CNAG_00258	CNAG_00258	Fungal gamma tubulin complex family protein	0.9031	NA	9
CNAG_07599	PMS2	DNA mismatch repair protein PMS2	CNAG_02393	BUD14	hypothetical protein	0.9031	NA	13
CNAG_05102	RAD5	DNA repair protein rad5	CNAG_03023	MRC1	hypothetical protein	0.9031	NA	13
CNAG_00299	RAD5	DNA repair protein rad5	CNAG_07562	SPA2	Arf GAP, GTPase-activating protein Spa2	0.9031	NA	14
CNAG_02393	BUD14	hypothetical protein	CNAG_07599	PMS2	DNA mismatch repair protein PMS2	0.9031	NA	14
CNAG_01916	MSH6	DNA mismatch repair protein msh6	CNAG_01740	CDC12	septin	0.9032	NA	8
CNAG_01916	MSH6	DNA mismatch repair protein msh6	CNAG_01740	CDC12	septin	0.903234	NA	8
CNAG_07599	PMS2	DNA mismatch repair protein PMS2	CNAG_00525	CNAG_00525	dynein light intermediate chain 1, cytosolic	0.9035	NA	9
CNAG_01916	MSH6	DNA mismatch repair protein msh6	CNAG_03308	AXL2	hypothetical protein	0.903799	NA	7
CNAG_01916	MSH6	DNA mismatch repair protein msh6	CNAG_03308	AXL2	hypothetical protein	0.9038	NA	7
CNAG_01916	MSH6	DNA mismatch repair protein msh6	CNAG_01975	IRC5	helicase	0.903855	NA	7
CNAG_01916	MSH6	DNA mismatch repair protein msh6	CNAG_01975	IRC5	helicase	0.9039	NA	7
CNAG_05102	RAD5	DNA repair protein rad5	CNAG_04648	PDS5	sister chromatid cohesion protein pds5	0.9039	NA	10
CNAG_03659	RIG2	DNA replication regulator DPB11	CNAG_02563	POL3	DNA polymerase delta subunit 1	0.9041	NA	13
CNAG_02563	POL3	DNA polymerase delta subunit 1	CNAG_03659	DBP11	DNA replication regulator DPB11	0.9041	NA	15
CNAG_02393	BUD14	hypothetical protein	CNAG_06728	KIP4	kinesin	0.9044	NA	9
CNAG_02393	BUD14	hypothetical protein	CNAG_07605	CNAG_07605	hypothetical protein	0.9044	NA	5
CNAG_02393	BUD14	hypothetical protein	CNAG_03907	CNAG_03907	LIM domain containing protein	0.9045	NA	13
CNAG_02393	BUD14	hypothetical protein	CNAG_01438	SWI6	Cell-cycle box factor subunit SWI6, putative	0.9046	NA	12
CNAG_02393	BUD14	hypothetical protein	CNAG_02992	ABP2	actin cross-linking protein	0.9046	NA	8
CNAG_02393	BUD14	hypothetical protein	CNAG_02930	LIV10	virulence related protein of unknown function	0.9051	NA	6
CNAG_00299	RAD5	DNA repair protein rad5	CNAG_01143	MMS21	hypothetical protein	0.9052	NA	6
CNAG_07599	PMS2	DNA mismatch repair protein PMS2	CNAG_02138	DNA2	DNA replication ATP-dependent helicase dna2	0.9052	NA	12
CNAG_01916	MSH6	DNA mismatch repair protein msh6	CNAG_01726	SPT16	FACT complex subunit spt16	0.905294	NA	5
CNAG_01916	MSH6	DNA mismatch repair protein msh6	CNAG_01726	SPT16	FACT complex subunit spt16	0.9053	NA	5
CNAG_00770	MSH2	DNA mismatch repair protein Msh2	CNAG_05468	APN1	AP endonuclease 1	0.9055	NA	6
CNAG_02393	BUD14	hypothetical protein	CNAG_02654	POL2	DNA polymerase epsilon catalytic subunit A	0.9056	NA	10
CNAG_00770	MSH2	DNA mismatch repair protein Msh2	CNAG_06182	MCM4	minichromosome maintenance protein 4 (cell division control protein 54)	0.9057	NA	8
CNAG_00770	MSH2	DNA mismatch repair protein Msh2	CNAG_03023	MRC1	hypothetical protein	0.9061	NA	13
CNAG_03659	RIG2	DNA replication regulator DPB11	CNAG_02393	BUD14	hypothetical protein	0.9062	NA	13
CNAG_02393	BUD14	hypothetical protein	CNAG_03659	DBP11	DNA replication regulator DPB11	0.9062	NA	15
CNAG_01149	KEL1	hypothetical protein	CNAG_05749	CNAG_05912	hypothetical protein	0.9066	NA	4
CNAG_00299	RAD5	DNA repair protein rad5	CNAG_03567	CBK1	AGC/NDR/NDR protein kinase	0.9067	NA	8
CNAG_02393	BUD14	hypothetical protein	CNAG_04832	BEM3	RalA-binding protein 1	0.9068	NA	5
CNAG_01149	KEL1	hypothetical protein	CNAG_01740	CDC12	septin	0.9069	NA	8
CNAG_02563	POL3	DNA polymerase delta subunit 1	CNAG_07539	RFC1	replication factor C subunit 1	0.907	NA	14
CNAG_01916	MSH6	DNA mismatch repair protein msh6	CNAG_03023	MRC1	hypothetical protein	0.907194	NA	13
CNAG_00770	MSH2	DNA mismatch repair protein Msh2	CNAG_02829	HSL7	protein arginine N-methyltransferase 5	0.9072	NA	8
CNAG_01916	MSH6	DNA mismatch repair protein msh6	CNAG_03023	MRC1	hypothetical protein	0.9072	NA	13
CNAG_00770	MSH2	DNA mismatch repair protein Msh2	CNAG_04052	MCM5	minichromosome maintenance protein 5 (cell division control protein 46)	0.9072	NA	7
CNAG_01149	KEL1	hypothetical protein	CNAG_07539	RFC1	replication factor C subunit 1	0.9076	NA	14
CNAG_02563	POL3	DNA polymerase delta subunit 1	CNAG_00299	RAD5	DNA repair protein rad5	0.9079	NA	11
CNAG_00299	RAD5	DNA repair protein rad5	CNAG_02563	POL3	DNA polymerase delta subunit 1	0.9079	NA	13
CNAG_04733	RAD5	DNA repair protein rad5	CNAG_01243	SET101	histone-lysine N-methyltransferase, H3 lysine-4 specific	0.908	NA	5
CNAG_00299	RAD5	DNA repair protein rad5	CNAG_04026	CHL1	chromosome transmission fidelity protein 1	0.9082	NA	12
CNAG_02563	POL3	DNA polymerase delta subunit 1	CNAG_01143	MMS21	hypothetical protein	0.9083	NA	6
CNAG_03659	RIG2	DNA replication regulator DPB11	CNAG_03923	MUS81	crossover junction endonuclease mus81	0.9083	NA	9
CNAG_00299	RAD5	DNA repair protein rad5	CNAG_06607	POL1	DNA polymerase alpha subunit A	0.9084	NA	10
CNAG_01149	KEL1	hypothetical protein	CNAG_00258	CNAG_00258	Fungal gamma tubulin complex family protein	0.909	NA	9
CNAG_07599	PMS2	DNA mismatch repair protein PMS2	CNAG_02563	POL3	DNA polymerase delta subunit 1	0.9092	NA	13
CNAG_02563	POL3	DNA polymerase delta subunit 1	CNAG_07599	PMS2	DNA mismatch repair protein PMS2	0.9092	NA	14
CNAG_02563	POL3	DNA polymerase delta subunit 1	CNAG_05374	CTF18	chromosome transmission fidelity protein 18	0.9096	NA	10
CNAG_02563	POL3	DNA polymerase delta subunit 1	CNAG_01438	SWI6	Cell-cycle box factor subunit SWI6, putative	0.9097	NA	12
CNAG_05537	RAD18	DNA repair protein rad18	CNAG_05177	CNAG_05177	DNA polymerase kappa subunit	0.91	NA	4
CNAG_01916	MSH6	DNA mismatch repair protein msh6	CNAG_00258	CNAG_00258	Fungal gamma tubulin complex family protein	0.9101	NA	9
CNAG_00299	RAD5	DNA repair protein rad5	CNAG_02654	POL2	DNA polymerase epsilon catalytic subunit A	0.9101	NA	10
CNAG_01916	MSH6	DNA mismatch repair protein msh6	CNAG_00258	CNAG_00258	Fungal gamma tubulin complex family protein	0.910113	NA	9
CNAG_07599	PMS2	DNA mismatch repair protein PMS2	CNAG_01051	NIP100	dynactin 1	0.9104	NA	10
CNAG_01037	MLH3	DNA mismatch repair protein MLH3	CNAG_05912	CNAG_05912	hypothetical protein	0.9104	NA	4
CNAG_07599	PMS2	DNA mismatch repair protein PMS2	CNAG_01167	URE2	chromosome associated protein	0.9106	NA	13
CNAG_02563	POL3	DNA polymerase delta subunit 1	CNAG_01149	KEL1	hypothetical protein	0.9107	NA	12
CNAG_01149	KEL1	hypothetical protein	CNAG_02563	POL3	DNA polymerase delta subunit 1	0.9107	NA	13
CNAG_02393	BUD14	hypothetical protein	CNAG_05374	CTF18	chromosome transmission fidelity protein 18	0.9107	NA	10
CNAG_01149	KEL1	hypothetical protein	CNAG_02823	SGS1	bloom syndrome protein	0.9108	NA	12
CNAG_01163	RAD54	DNA repair and recombination protein RAD54-like protein	CNAG_03654	SGS1	ATP-dependent DNA helicase	0.911	NA	10
CNAG_02393	BUD14	hypothetical protein	CNAG_06647	CDC1	hypothetical protein	0.9114	NA	5
CNAG_00770	MSH2	DNA mismatch repair protein Msh2	CNAG_01438	SWI6	Cell-cycle box factor subunit SWI6, putative	0.9116	NA	12
CNAG_01149	KEL1	hypothetical protein	CNAG_02654	POL2	DNA polymerase epsilon catalytic subunit A	0.9117	NA	10
CNAG_00770	MSH2	DNA mismatch repair protein Msh2	CNAG_03567	CBK1	AGC/NDR/NDR protein kinase	0.9117	NA	8
CNAG_01916	MSH6	DNA mismatch repair protein msh6	CNAG_07686	TOF1	topoisomerase 1-associated factor 1	0.912294	NA	5
CNAG_07599	PMS2	DNA mismatch repair protein PMS2	CNAG_05552	SNF2l1	transcription activator snf2l1	0.9123	NA	11
CNAG_01916	MSH6	DNA mismatch repair protein msh6	CNAG_07686	TOF1	topoisomerase 1-associated factor 1	0.9123	NA	5
CNAG_02563	POL3	DNA polymerase delta subunit 1	CNAG_02393	BUD14	hypothetical protein	0.9125	NA	13
CNAG_02393	BUD14	hypothetical protein	CNAG_02563	POL3	DNA polymerase delta subunit 1	0.9125	NA	13
CNAG_02393	BUD14	hypothetical protein	CNAG_07539	RFC1	replication factor C subunit 1	0.9125	NA	14
CNAG_02393	BUD14	hypothetical protein	CNAG_01335	CNAG_01335	hypothetical protein	0.9127	NA	12
CNAG_02563	POL3	DNA polymerase delta subunit 1	CNAG_06860	SMC5	nuclear protein	0.9128	NA	10
CNAG_01916	MSH6	DNA mismatch repair protein msh6	CNAG_02138	DNA2	DNA replication ATP-dependent helicase dna2	0.9129	NA	12
CNAG_01916	MSH6	DNA mismatch repair protein msh6	CNAG_02138	DNA2	DNA replication ATP-dependent helicase dna2	0.912936	NA	12
CNAG_06724	RAD52	DNA repair and recombination protein RAD52	CNAG_03654	SGS1	ATP-dependent DNA helicase	0.913	NA	10
CNAG_01916	MSH6	DNA mismatch repair protein msh6	CNAG_01149	KEL1	hypothetical protein	0.913369	NA	12
CNAG_01916	MSH6	DNA mismatch repair protein msh6	CNAG_01149	KEL1	hypothetical protein	0.9134	NA	12
CNAG_01149	KEL1	hypothetical protein	CNAG_01916	MSH6	DNA mismatch repair protein msh6	0.9134	NA	6
CNAG_01916	MSH6	DNA mismatch repair protein msh6	CNAG_00770	MSH2	DNA mismatch repair protein Msh2	0.9137	2.7e-57	12
CNAG_00770	MSH2	DNA mismatch repair protein Msh2	CNAG_01293	CNAG_01293	hypothetical protein	0.9137	NA	11
CNAG_00770	MSH2	DNA mismatch repair protein Msh2	CNAG_01916	MSH6	DNA mismatch repair protein msh6	0.9137	2.54e-60	6
CNAG_01916	MSH6	DNA mismatch repair protein msh6	CNAG_00770	MSH2	DNA mismatch repair protein Msh2	0.913739	2.7e-57	12
CNAG_02563	POL3	DNA polymerase delta subunit 1	CNAG_03023	MRC1	hypothetical protein	0.9139	NA	13
CNAG_00770	MSH2	DNA mismatch repair protein Msh2	CNAG_01051	NIP100	dynactin 1	0.9146	NA	10
CNAG_02393	BUD14	hypothetical protein	CNAG_02997	STU1	protein STU1	0.9149	NA	9
CNAG_02771	RAD54b	DNA repair and recombination protein RAD54B	CNAG_03654	SGS1	ATP-dependent DNA helicase	0.915	NA	10
CNAG_01916	MSH6	DNA mismatch repair protein msh6	CNAG_01335	CNAG_01335	hypothetical protein	0.915079	NA	12
CNAG_01916	MSH6	DNA mismatch repair protein msh6	CNAG_01335	CNAG_01335	hypothetical protein	0.9151	NA	12
CNAG_01149	KEL1	hypothetical protein	CNAG_02992	ABP2	actin cross-linking protein	0.9153	NA	8
CNAG_07599	PMS2	DNA mismatch repair protein PMS2	CNAG_01149	KEL1	hypothetical protein	0.9158	NA	12
CNAG_01149	KEL1	hypothetical protein	CNAG_07599	PMS2	DNA mismatch repair protein PMS2	0.9158	NA	14
CNAG_01149	KEL1	hypothetical protein	CNAG_00770	MSH2	DNA mismatch repair protein Msh2	0.9163	NA	12
CNAG_00770	MSH2	DNA mismatch repair protein Msh2	CNAG_01149	KEL1	hypothetical protein	0.9163	NA	12
CNAG_02393	BUD14	hypothetical protein	CNAG_00258	CNAG_00258	Fungal gamma tubulin complex family protein	0.9166	NA	9
CNAG_03659	RIG2	DNA replication regulator DPB11	CNAG_01243	SET101	histone-lysine N-methyltransferase, H3 lysine-4 specific	0.9166	NA	5
CNAG_06227	FAN1	fanconi-associated nuclease 1	CNAG_02563	POL3	DNA polymerase delta subunit 1	0.9167	NA	13
CNAG_02563	POL3	DNA polymerase delta subunit 1	CNAG_06227	CNAG_06227	fanconi-associated nuclease 1	0.9167	NA	11
CNAG_00770	MSH2	DNA mismatch repair protein Msh2	CNAG_05393	MGS1	ATPase	0.9168	NA	9
CNAG_02393	BUD14	hypothetical protein	CNAG_06325	BYR4	GTPase activator	0.9171	NA	4
CNAG_00770	MSH2	DNA mismatch repair protein Msh2	CNAG_01740	CDC12	septin	0.9172	NA	8
CNAG_06227	FAN1	fanconi-associated nuclease 1	CNAG_05374	CTF18	chromosome transmission fidelity protein 18	0.9172	NA	10
CNAG_02563	POL3	DNA polymerase delta subunit 1	CNAG_03907	CNAG_03907	LIM domain containing protein	0.9173	NA	13
CNAG_02393	BUD14	hypothetical protein	CNAG_03308	AXL2	hypothetical protein	0.9183	NA	7
CNAG_01916	MSH6	DNA mismatch repair protein msh6	CNAG_05374	CTF18	chromosome transmission fidelity protein 18	0.918779	NA	10
CNAG_01916	MSH6	DNA mismatch repair protein msh6	CNAG_05374	CTF18	chromosome transmission fidelity protein 18	0.9188	NA	10
CNAG_03659	RIG2	DNA replication regulator DPB11	CNAG_05141	CNAG_05141	hypothetical protein	0.919	NA	5
CNAG_02393	BUD14	hypothetical protein	CNAG_01051	NIP100	dynactin 1	0.9192	NA	10
CNAG_02563	POL3	DNA polymerase delta subunit 1	CNAG_02654	POL2	DNA polymerase epsilon catalytic subunit A	0.9192	0.000127	10
CNAG_01916	MSH6	DNA mismatch repair protein msh6	CNAG_06182	MCM4	minichromosome maintenance protein 4 (cell division control protein 54)	0.919279	NA	8
CNAG_00770	MSH2	DNA mismatch repair protein Msh2	CNAG_04648	PDS5	sister chromatid cohesion protein pds5	0.9193	NA	10
CNAG_01916	MSH6	DNA mismatch repair protein msh6	CNAG_06182	MCM4	minichromosome maintenance protein 4 (cell division control protein 54)	0.9193	NA	8
CNAG_02393	BUD14	hypothetical protein	CNAG_07562	SPA2	Arf GAP, GTPase-activating protein Spa2	0.9196	NA	14
CNAG_01916	MSH6	DNA mismatch repair protein msh6	CNAG_02829	HSL7	protein arginine N-methyltransferase 5	0.9197	NA	8
CNAG_01916	MSH6	DNA mismatch repair protein msh6	CNAG_02829	HSL7	protein arginine N-methyltransferase 5	0.919701	NA	8
CNAG_01149	KEL1	hypothetical protein	CNAG_03923	MUS81	crossover junction endonuclease mus81	0.9198	NA	9
CNAG_02393	BUD14	hypothetical protein	CNAG_06860	SMC5	nuclear protein	0.9199	NA	10
CNAG_07599	PMS2	DNA mismatch repair protein PMS2	CNAG_00770	MSH2	DNA mismatch repair protein Msh2	0.92	NA	12
CNAG_00770	MSH2	DNA mismatch repair protein Msh2	CNAG_07599	PMS2	DNA mismatch repair protein PMS2	0.92	NA	14
CNAG_00770	MSH2	DNA mismatch repair protein Msh2	CNAG_01726	SPT16	FACT complex subunit spt16	0.9203	NA	5
CNAG_02563	POL3	DNA polymerase delta subunit 1	CNAG_00770	MSH2	DNA mismatch repair protein Msh2	0.9204	NA	12
CNAG_00770	MSH2	DNA mismatch repair protein Msh2	CNAG_02563	POL3	DNA polymerase delta subunit 1	0.9204	NA	13
CNAG_01149	KEL1	hypothetical protein	CNAG_07562	SPA2	Arf GAP, GTPase-activating protein Spa2	0.9204	8.4	14
CNAG_02563	POL3	DNA polymerase delta subunit 1	CNAG_02138	DNA2	DNA replication ATP-dependent helicase dna2	0.9206	NA	12
CNAG_01149	KEL1	hypothetical protein	CNAG_05552	SNF2l1	transcription activator snf2l1	0.921	NA	11
CNAG_01916	MSH6	DNA mismatch repair protein msh6	CNAG_04648	PDS5	sister chromatid cohesion protein pds5	0.9213	NA	10
CNAG_06227	FAN1	fanconi-associated nuclease 1	CNAG_05393	MGS1	ATPase	0.9213	NA	9
CNAG_01916	MSH6	DNA mismatch repair protein msh6	CNAG_04648	PDS5	sister chromatid cohesion protein pds5	0.921327	NA	10
CNAG_07599	PMS2	DNA mismatch repair protein PMS2	CNAG_06728	KIP4	kinesin	0.9216	NA	9
CNAG_02393	BUD14	hypothetical protein	CNAG_02749	SUV420	histone-lysine N-methyltransferase SUV420H	0.9217	NA	5
CNAG_00770	MSH2	DNA mismatch repair protein Msh2	CNAG_06728	KIP4	kinesin	0.9223	NA	9
CNAG_01149	KEL1	hypothetical protein	CNAG_06860	SMC5	nuclear protein	0.9224	NA	10
CNAG_01149	KEL1	hypothetical protein	CNAG_04648	PDS5	sister chromatid cohesion protein pds5	0.9226	NA	10
CNAG_02393	BUD14	hypothetical protein	CNAG_01293	CNAG_01293	hypothetical protein	0.9229	NA	11
CNAG_00770	MSH2	DNA mismatch repair protein Msh2	CNAG_06607	POL1	DNA polymerase alpha subunit A	0.923	NA	10
CNAG_03659	RIG2	DNA replication regulator DPB11	CNAG_06573	CNAG_06573	hypothetical protein	0.9232	NA	5
CNAG_01149	KEL1	hypothetical protein	CNAG_02997	STU1	protein STU1	0.9235	NA	9
CNAG_01149	KEL1	hypothetical protein	CNAG_06182	MCM4	minichromosome maintenance protein 4 (cell division control protein 54)	0.9235	NA	8
CNAG_01916	MSH6	DNA mismatch repair protein msh6	CNAG_06607	POL1	DNA polymerase alpha subunit A	0.9236	NA	10
CNAG_01916	MSH6	DNA mismatch repair protein msh6	CNAG_06607	POL1	DNA polymerase alpha subunit A	0.923633	NA	10
CNAG_06724	RAD52	DNA repair and recombination protein RAD52	CNAG_03659	DBP11	DNA replication regulator DPB11	0.9243	NA	15
CNAG_03659	RIG2	DNA replication regulator DPB11	CNAG_06724	RAD52	DNA repair and recombination protein RAD52	0.9243	NA	5
CNAG_01149	KEL1	hypothetical protein	CNAG_07605	CNAG_07605	hypothetical protein	0.925	NA	5
CNAG_01916	MSH6	DNA mismatch repair protein msh6	CNAG_03962	MCM6	minichromosome maintenance protein 6	0.925097	NA	4
CNAG_01916	MSH6	DNA mismatch repair protein msh6	CNAG_03962	MCM6	minichromosome maintenance protein 6	0.9251	NA	4
CNAG_02393	BUD14	hypothetical protein	CNAG_01167	URE2	chromosome associated protein	0.9252	NA	13
CNAG_01149	KEL1	hypothetical protein	CNAG_01335	CNAG_01335	hypothetical protein	0.9253	NA	12
CNAG_03659	RIG2	DNA replication regulator DPB11	CNAG_03654	SGS1	ATP-dependent DNA helicase	0.9257	NA	10
CNAG_01916	MSH6	DNA mismatch repair protein msh6	CNAG_01438	SWI6	Cell-cycle box factor subunit SWI6, putative	0.92587	NA	12
CNAG_01916	MSH6	DNA mismatch repair protein msh6	CNAG_01438	SWI6	Cell-cycle box factor subunit SWI6, putative	0.9259	NA	12
CNAG_01149	KEL1	hypothetical protein	CNAG_06728	KIP4	kinesin	0.9259	NA	9
CNAG_01149	KEL1	hypothetical protein	CNAG_01167	URE2	chromosome associated protein	0.9263	6.2	13
CNAG_02393	BUD14	hypothetical protein	CNAG_01243	SET101	histone-lysine N-methyltransferase, H3 lysine-4 specific	0.9263	NA	5
CNAG_07599	PMS2	DNA mismatch repair protein PMS2	CNAG_05393	MGS1	ATPase	0.9265	NA	9
CNAG_00770	MSH2	DNA mismatch repair protein Msh2	CNAG_01144	RPA70	replication factor A1	0.9272	NA	6
CNAG_02393	BUD14	hypothetical protein	CNAG_02138	DNA2	DNA replication ATP-dependent helicase dna2	0.9272	NA	12
CNAG_01149	KEL1	hypothetical protein	CNAG_02829	HSL7	protein arginine N-methyltransferase 5	0.9274	NA	8
CNAG_01149	KEL1	hypothetical protein	CNAG_06607	POL1	DNA polymerase alpha subunit A	0.9289	NA	10
CNAG_02563	POL3	DNA polymerase delta subunit 1	CNAG_06607	POL1	DNA polymerase alpha subunit A	0.9292	3.81e-42	10
CNAG_00770	MSH2	DNA mismatch repair protein Msh2	CNAG_04278	CDC9	DNA ligase 1	0.9294	NA	5
CNAG_00770	MSH2	DNA mismatch repair protein Msh2	CNAG_05374	CTF18	chromosome transmission fidelity protein 18	0.9297	NA	10
CNAG_00770	MSH2	DNA mismatch repair protein Msh2	CNAG_00812	IRR1	cohesin complex subunit SA-1/2	0.9304	NA	9
CNAG_00770	MSH2	DNA mismatch repair protein Msh2	CNAG_03767	PSM1	cohesin complex subunit Psm1	0.9316	NA	7
CNAG_03659	RIG2	DNA replication regulator DPB11	CNAG_02823	SGS1	bloom syndrome protein	0.9324	NA	12
CNAG_03659	RIG2	DNA replication regulator DPB11	CNAG_06647	CDC1	hypothetical protein	0.9324	NA	5
CNAG_00770	MSH2	DNA mismatch repair protein Msh2	CNAG_01167	URE2	chromosome associated protein	0.9336	NA	13
CNAG_00770	MSH2	DNA mismatch repair protein Msh2	CNAG_04026	CHL1	chromosome transmission fidelity protein 1	0.934	NA	12
CNAG_01149	KEL1	hypothetical protein	CNAG_05374	CTF18	chromosome transmission fidelity protein 18	0.9343	NA	10
CNAG_02563	POL3	DNA polymerase delta subunit 1	CNAG_04026	CHL1	chromosome transmission fidelity protein 1	0.9355	NA	12
CNAG_00770	MSH2	DNA mismatch repair protein Msh2	CNAG_04662	CTF4	chromosome transmission fidelity protein 4	0.9361	NA	7
CNAG_02393	BUD14	hypothetical protein	CNAG_03023	MRC1	hypothetical protein	0.9362	NA	13
CNAG_01149	KEL1	hypothetical protein	CNAG_01438	SWI6	Cell-cycle box factor subunit SWI6, putative	0.9363	NA	12
CNAG_00770	MSH2	DNA mismatch repair protein Msh2	CNAG_02138	DNA2	DNA replication ATP-dependent helicase dna2	0.9365	NA	12
CNAG_01149	KEL1	hypothetical protein	CNAG_03308	AXL2	hypothetical protein	0.9368	NA	7
CNAG_02393	BUD14	hypothetical protein	CNAG_03923	MUS81	crossover junction endonuclease mus81	0.9383	NA	9
CNAG_01149	KEL1	hypothetical protein	CNAG_01051	NIP100	dynactin 1	0.9386	2.3	10
CNAG_01149	KEL1	hypothetical protein	CNAG_02138	DNA2	DNA replication ATP-dependent helicase dna2	0.9399	NA	12
CNAG_02393	BUD14	hypothetical protein	CNAG_01233	RAX2	hypothetical protein	0.9415	5.5	6
CNAG_01149	KEL1	hypothetical protein	CNAG_02749	SUV420	histone-lysine N-methyltransferase SUV420H	0.9428	NA	5
CNAG_01149	KEL1	hypothetical protein	CNAG_01293	CNAG_01293	hypothetical protein	0.9443	NA	11
CNAG_02393	BUD14	hypothetical protein	CNAG_02823	SGS1	bloom syndrome protein	0.9452	NA	12
CNAG_01149	KEL1	hypothetical protein	CNAG_01233	RAX2	hypothetical protein	0.9474	NA	6
CNAG_01149	KEL1	hypothetical protein	CNAG_03023	MRC1	hypothetical protein	0.949	NA	13
CNAG_02393	BUD14	hypothetical protein	CNAG_01149	KEL1	hypothetical protein	0.9767	NA	12
CNAG_01149	KEL1	hypothetical protein	CNAG_02393	BUD14	hypothetical protein	0.9767	NA	13

## Sheet: PhenotypeSummary
Gene KO	Name	No. of DNA repair co-expression partners	Tremellales-Specific	Mutant Library Plate	Mutant Library Well	PCR Verification	EMS Phenotype	UV Phenotype	Potential Function	Additional Evidence	References
CNAG_03023	MRC1	13	Yes	27	H1	KO	Sensitive	Sensitive
CNAG_02666		4	Yes	26	H04	KO	Resistant	None
CNAG_05141		5	No	35	F08	KO	Sensitive	None	EamA-like transporter	Structural homology/FoldSeek	[1]
CNAG_03907		13	No	11	B11	KO	Resistant	None	LIM-domain containing protein
CNAG_06573		5	Yes	13	D3	KO	Sensitive	Sensitive	ATRIP protein	Structural homology/FoldSeek
CNAG_05034		5	No	35	D04	KO	Resistant	None	Ubiquitin conjugating protein, E2-like
CNAG_06984		4	Yes	15	F06	KO	Sensitive	None
CNAG_00571		4	Yes	33	H08	KO	Resistant	None	KAR9-like protein	Structural homology/FoldSeek	[2,3]
CNAG_04456	CCZ1	4	No	13	E09	KO	Resistant	None	GEF of Rab7		[4,5]
CNAG_05439	CMK1	4	No	35	H09	KO	Resistant	None	Calmodulin-dependent kinase		[6-11]
CNAG_02930	LIV10	6	No	6	E12	KO	Resistant	None	Virulence related protein of unknown function		[12]
CNAG_07605		5	Yes	5	B02	KO	Resistant	None
CNAG_03308	AXL2	7	No	2	A09	KO	Resistant	None	Establishment of axial budding	Structural homology/FoldSeek	[13-15]
References
1	Li Z, Kim KS. RELATe enables genome-scale engineering in fungal genomics. Sci Adv. 2020;6. doi:10.1126/sciadv.abb8783
2	Lee SC, Heitman J. Function of Cryptococcus neoformans KAR7 ( SEC66 ) in Karyogamy during Unisexual and Opposite-Sex Mating. Eukaryot Cell. 2012;11: 783–794.
3	Fu C, Heitman J. PRM1 and KAR5 function in cell-cell fusion and karyogamy to drive distinct bisexual and unisexual cycles in the Cryptococcus pathogenic species complex. PLoS Genet. 2017;13: e1007113.
4	Nordmann M, Cabrera M, Perz A, Bröcker C, Ostrowicz C, Engelbrecht-Vandré S, et al. The Mon1-Ccz1 complex is the GEF of the late endosomal Rab7 homolog Ypt7. Curr Biol. 2010;20: 1654–1659.
5	Bhargava HK, Tabata K, Byck JM, Hamasaki M, Farrell DP, Anishchenko I, et al. Structural basis for autophagy inhibition by the human Rubicon–Rab7 complex. Proc Natl Acad Sci U S A. 2020;117: 17003–17010.
6	Liu S, Hou Y, Liu W, Lu C, Wang W, Sun S. Components of the calcium-calcineurin signaling pathway in fungal cells and their potential as antifungal targets. Eukaryot Cell. 2015;14: 324–334.
7	Bonilla M. Essential role of calcineurin in response to endoplasmic reticulum stress. EMBO J. 2002;21: 2343–2353.
8	Li G, Liu S, Wu L, Wang X, Cuan R, Zheng Y, et al. Characterization and functional analysis of a new calcium/calmodulin-dependent protein kinase (CaMK1) in the citrus pathogenic fungus Penicillium italicum. J Fungi (Basel). 2022;8: 667.
9	Planas-Silva MD, Means AR. Expression of a constitutive form of calcium/calmodulin dependent protein kinase II leads to arrest of the cell cycle in G2. EMBO J. 1992;11: 507–517.
10	Dayton JS, Sumi M, Nanthakumar NN, Means AR. Expression of a constitutively active Ca2+/calmodulin-dependent kinase in Aspergillus nidulans spores prevents germination and entry into the cell cycle. J Biol Chem. 1997;272: 3223–3229.
11	Lee K-T, Hong J, Lee D-G, Lee M, Cha S, Lim Y-G, et al. Fungal kinases and transcription factors regulating brain infection in Cryptococcus neoformans. Nat Commun. 2020;11. doi:10.1038/s41467-020-15329-2
12	Liu OW, Chun CD, Chow ED, Chen C, Madhani HD, Noble SM. Systematic genetic analysis of virulence in the human fungal pathogen Cryptococcus neoformans. Cell. 2008;135: 174–188.
13	Roemer T, Madden K, Chang J, Snyder M. Selection of axial growth sites in yeast requires Axl2p, a novel plasma membrane glycoprotein. Genes Dev. 1996;10: 777–793.
14	Anker JF, Gladfelter AS. Axl2 integrates polarity establishment, maintenance, and environmental stress response in the filamentous fungus Ashbya gossypii. Eukaryot Cell. 2011;10: 1679–1693.
15	Kelliher CM, Leman AR, Sierra CS, Haase SB. Investigating conservation of the cell-cycle-regulated transcriptional program in the fungal pathogen, Cryptococcus neoformans. PLoS Genet. 2016;12: e1006453.

## Sheet: Analysis of hit co-expression
CNAG_03023	MRC1	CNAG_03023-t26_1	CNAG_01438-t26_1	CNAG_03023	NA	hypothetical protein	hypothetical protein	CNAG_01438	SWI6	Cell-cycle box factor subunit SWI6, putative	Cell-cycle box factor subunit SWI6%2C putative	0.940502	NA
		CNAG_03023-t26_1	CNAG_06860-t26_1	CNAG_03023	NA	hypothetical protein	hypothetical protein	CNAG_06860	NA	nuclear protein	nuclear protein	0.938409	NA
		CNAG_03023-t26_1	CNAG_06182-t26_1	CNAG_03023	NA	hypothetical protein	hypothetical protein	CNAG_06182	NA	minichromosome maintenance protein 4 (cell division control protein 54)	minichromosome maintenance protein 4 (cell division control protein 54)	0.935927	NA
		CNAG_03023-t26_1	CNAG_05374-t26_1	CNAG_03023	NA	hypothetical protein	hypothetical protein	CNAG_05374	NA	chromosome transmission fidelity protein 18	chromosome transmission fidelity protein 18	0.929327	NA
		CNAG_03023-t26_1	CNAG_07686-t26_1	CNAG_03023	NA	hypothetical protein	hypothetical protein	CNAG_07686	NA	topoisomerase 1-associated factor 1	topoisomerase 1-associated factor 1	0.925581	NA
		CNAG_03023-t26_1	CNAG_06607-t26_1	CNAG_03023	NA	hypothetical protein	hypothetical protein	CNAG_06607	NA	DNA polymerase alpha subunit A	DNA polymerase alpha subunit A	0.924091	NA
		CNAG_03023-t26_1	CNAG_02654-t26_1	CNAG_03023	NA	hypothetical protein	hypothetical protein	CNAG_02654	NA	DNA polymerase epsilon catalytic subunit A	DNA polymerase epsilon catalytic subunit A	0.923964	NA
		CNAG_03023-t26_1	CNAG_01167-t26_1	CNAG_03023	NA	hypothetical protein	hypothetical protein	CNAG_01167	URE2	chromosome associated protein	chromosome associated protein	0.914499	NA
		CNAG_03023-t26_1	CNAG_02563-t26_1	CNAG_03023	NA	hypothetical protein	hypothetical protein	CNAG_02563	NA	DNA polymerase delta subunit 1	DNA polymerase delta subunit 1	0.913921	NA
		CNAG_03023-t26_1	CNAG_03962-t26_1	CNAG_03023	NA	hypothetical protein	hypothetical protein	CNAG_03962	NA	minichromosome maintenance protein 6	minichromosome maintenance protein 6	0.912814	NA
		CNAG_03023-t26_1	CNAG_06744-t26_1	CNAG_03023	NA	hypothetical protein	hypothetical protein	CNAG_06744	RSC9	chromatin structure-remodeling complex subunit RSC9	chromatin structure-remodeling complex subunit RSC9	0.91191	NA
		CNAG_03023-t26_1	CNAG_02138-t26_1	CNAG_03023	NA	hypothetical protein	hypothetical protein	CNAG_02138	NA	DNA replication ATP-dependent helicase dna2	DNA replication ATP-dependent helicase dna2	0.911221	NA
		CNAG_03023-t26_1	CNAG_04052-t26_1	CNAG_03023	NA	hypothetical protein	hypothetical protein	CNAG_04052	NA	minichromosome maintenance protein 5 (cell division control protein 46)	minichromosome maintenance protein 5 (cell division control protein 46)	0.907458	NA
		CNAG_03023-t26_1	CNAG_01916-t26_1	CNAG_03023	NA	hypothetical protein	hypothetical protein	CNAG_01916	NA	DNA mismatch repair protein msh6	DNA mismatch repair protein msh6	0.907194	NA
		CNAG_03023-t26_1	CNAG_00770-t26_1	CNAG_03023	NA	hypothetical protein	hypothetical protein	CNAG_00770	MSH2	DNA mismatch repair protein Msh2	DNA mismatch repair protein Msh2	0.906091	NA
		CNAG_03023-t26_1	CNAG_01051-t26_1	CNAG_03023	NA	hypothetical protein	hypothetical protein	CNAG_01051	NIP100	dynactin 1	dynactin 1	0.905772	NA
		CNAG_03023-t26_1	CNAG_06793-t26_1	CNAG_03023	NA	hypothetical protein	hypothetical protein	CNAG_06793	NA	exonuclease 1	exonuclease 1	0.903385	NA
		CNAG_03023-t26_1	CNAG_07539-t26_1	CNAG_03023	NA	hypothetical protein	hypothetical protein	CNAG_07539	NA	replication factor C subunit 1	replication factor C subunit 1	0.903079	NA
		CNAG_03023-t26_1	CNAG_05102-t26_1	CNAG_03023	NA	hypothetical protein	hypothetical protein	CNAG_05102	NA	DNA repair protein rad5	DNA repair protein rad5	0.903079	NA
		CNAG_03023-t26_1	CNAG_05552-t26_1	CNAG_03023	NA	hypothetical protein	hypothetical protein	CNAG_05552	NA	transcription activator snf2l1	transcription activator snf2l1	0.902945	NA
		CNAG_03023-t26_1	CNAG_03907-t26_1	CNAG_03023	NA	hypothetical protein	hypothetical protein	CNAG_03907	NA	LIM domain containing protein	LIM domain containing protein	0.902802	NA
		CNAG_03023-t26_1	CNAG_04662-t26_1	CNAG_03023	NA	hypothetical protein	hypothetical protein	CNAG_04662	CTF4	chromosome transmission fidelity protein 4	chromosome transmission fidelity protein 4	0.901409	NA
		CNAG_03023-t26_1	CNAG_03767-t26_1	CNAG_03023	NA	hypothetical protein	hypothetical protein	CNAG_03767	NA	cohesin complex subunit Psm1	cohesin complex subunit Psm1	0.900405	NA
		CNAG_03023-t26_1	CNAG_03923-t26_1	CNAG_03023	NA	hypothetical protein	hypothetical protein	CNAG_03923	NA	crossover junction endonuclease mus81	crossover junction endonuclease mus81	0.899723	NA
		CNAG_03023-t26_1	CNAG_04278-t26_1	CNAG_03023	NA	hypothetical protein	hypothetical protein	CNAG_04278	NA	DNA ligase 1	DNA ligase 1	0.899608	NA
		CNAG_03023-t26_1	CNAG_01975-t26_1	CNAG_03023	NA	hypothetical protein	hypothetical protein	CNAG_01975	NA	helicase	helicase	0.899469	NA
		CNAG_03023-t26_1	CNAG_04648-t26_1	CNAG_03023	NA	hypothetical protein	hypothetical protein	CNAG_04648	NA	sister chromatid cohesion protein pds5	sister chromatid cohesion protein pds5	0.898661	NA
		CNAG_03023-t26_1	CNAG_00812-t26_1	CNAG_03023	NA	hypothetical protein	hypothetical protein	CNAG_00812	IRR1	cohesin complex subunit SA-1/2	cohesin complex subunit SA-1/2	0.897349	NA
		CNAG_03023-t26_1	CNAG_01726-t26_1	CNAG_03023	NA	hypothetical protein	hypothetical protein	CNAG_01726	NA	FACT complex subunit spt16	FACT complex subunit spt16	0.895838	NA
		CNAG_03023-t26_1	CNAG_00525-t26_1	CNAG_03023	NA	hypothetical protein	hypothetical protein	CNAG_00525	NA	dynein light intermediate chain 1, cytosolic	dynein light intermediate chain 1%2C cytosolic	0.894564	NA
		CNAG_03023-t26_1	CNAG_03341-t26_1	CNAG_03023	NA	hypothetical protein	hypothetical protein	CNAG_03341	NA	minichromosome maintenance protein 2	minichromosome maintenance protein 2	0.893132	NA
		CNAG_03023-t26_1	CNAG_04026-t26_1	CNAG_03023	NA	hypothetical protein	hypothetical protein	CNAG_04026	NA	chromosome transmission fidelity protein 1	chromosome transmission fidelity protein 1	0.890937	NA
		CNAG_03023-t26_1	CNAG_06142-t26_1	CNAG_03023	NA	hypothetical protein	hypothetical protein	CNAG_06142	NA	DNA polymerase alpha subunit B	DNA polymerase alpha subunit B	0.890286	NA
		CNAG_03023-t26_1	CNAG_06227-t26_1	CNAG_03023	NA	hypothetical protein	hypothetical protein	CNAG_06227	NA	fanconi-associated nuclease 1	fanconi-associated nuclease 1	0.889263	NA
		CNAG_03023-t26_1	CNAG_03308-t26_1	CNAG_03023	NA	hypothetical protein	hypothetical protein	CNAG_03308	NA	hypothetical protein	hypothetical protein	0.887328	NA
		CNAG_03023-t26_1	CNAG_00299-t26_1	CNAG_03023	NA	hypothetical protein	hypothetical protein	CNAG_00299	NA	DNA repair protein rad5	DNA repair protein rad5	0.887128	NA
		CNAG_03023-t26_1	CNAG_01149-t26_1	CNAG_03023	NA	hypothetical protein	hypothetical protein	CNAG_01149	NA	hypothetical protein	hypothetical protein	0.948953	NA
		CNAG_03023-t26_1	CNAG_01293-t26_1	CNAG_03023	NA	hypothetical protein	hypothetical protein	CNAG_01293	NA	hypothetical protein	hypothetical protein	0.940998	NA
		CNAG_03023-t26_1	CNAG_02393-t26_1	CNAG_03023	NA	hypothetical protein	hypothetical protein	CNAG_02393	NA	hypothetical protein	hypothetical protein	0.936246	NA
		CNAG_03023-t26_1	CNAG_02829-t26_1	CNAG_03023	NA	hypothetical protein	hypothetical protein	CNAG_02829	NA	protein arginine N-methyltransferase 5	protein arginine N-methyltransferase 5	0.928877	NA
		CNAG_03023-t26_1	CNAG_07562-t26_1	CNAG_03023	NA	hypothetical protein	hypothetical protein	CNAG_07562	NA	hypothetical protein	hypothetical protein	0.918917	NA
		CNAG_03023-t26_1	CNAG_04213-t26_1	CNAG_03023	NA	hypothetical protein	hypothetical protein	CNAG_04213	NA	signal transducer	signal transducer	0.903795	NA
		CNAG_03023-t26_1	CNAG_01105-t26_1	CNAG_03023	NA	hypothetical protein	hypothetical protein	CNAG_01105	NA	hypothetical protein	hypothetical protein	0.900979	NA
		CNAG_03023-t26_1	CNAG_03781-t26_1	CNAG_03023	NA	hypothetical protein	hypothetical protein	CNAG_03781	SAD1	SUN domain-containing protein	SUN domain-containing protein	0.897892	NA
		CNAG_03023-t26_1	CNAG_00506-t26_1	CNAG_03023	NA	hypothetical protein	hypothetical protein	CNAG_00506	NA	hypothetical protein	hypothetical protein	0.896837	NA
		CNAG_03023-t26_1	CNAG_03099-t26_1	CNAG_03023	NA	hypothetical protein	hypothetical protein	CNAG_03099	CHS1	chitin synthase 1	chitin synthase 1	0.895199	NA
		CNAG_03023-t26_1	CNAG_04962-t26_1	CNAG_03023	NA	hypothetical protein	hypothetical protein	CNAG_04962	NA	hypothetical protein	hypothetical protein	0.892834	NA
		CNAG_03023-t26_1	CNAG_02997-t26_1	CNAG_03023	NA	hypothetical protein	hypothetical protein	CNAG_02997	NA	protein STU1	protein STU1	0.891502	NA
		CNAG_03023-t26_1	CNAG_04528-t26_1	CNAG_03023	NA	hypothetical protein	hypothetical protein	CNAG_04528	NA	hypothetical protein	hypothetical protein	0.887915	NA
		CNAG_03023-t26_1	CNAG_01941-t26_1	CNAG_03023	NA	hypothetical protein	hypothetical protein	CNAG_01941	NA	glucan synthesis regulatory protein	glucan synthesis regulatory protein	0.88633	NA
CNAG_06573		CNAG_06573-t26_1	CNAG_03659-t26_1	CNAG_06573	NA	hypothetical protein	hypothetical protein	CNAG_03659	NA	DNA replication regulator DPB11	DNA replication regulator DPB11	0.9232
		CNAG_06573-t26_1	CNAG_04600-t26_1	CNAG_06573	NA	hypothetical protein	hypothetical protein	CNAG_04600	NA	DNA topoisomerase III	DNA topoisomerase III	0.890158
		CNAG_06573-t26_1	CNAG_03654-t26_1	CNAG_06573	NA	hypothetical protein	hypothetical protein	CNAG_03654	NA	ATP-dependent DNA helicase	ATP-dependent DNA helicase	0.886985
		CNAG_06573-t26_1	CNAG_06724-t26_1	CNAG_06573	NA	hypothetical protein	hypothetical protein	CNAG_06724	NA	DNA repair and recombination protein RAD52	DNA repair and recombination protein RAD52	0.879492
		CNAG_06573-t26_1	CNAG_06793-t26_1	CNAG_06573	NA	hypothetical protein	hypothetical protein	CNAG_06793	NA	exonuclease 1	exonuclease 1	0.876926
		CNAG_06573-t26_1	CNAG_00525-t26_1	CNAG_06573	NA	hypothetical protein	hypothetical protein	CNAG_00525	NA	dynein light intermediate chain 1, cytosolic	dynein light intermediate chain 1%2C cytosolic	0.867248
		CNAG_06573-t26_1	CNAG_07539-t26_1	CNAG_06573	NA	hypothetical protein	hypothetical protein	CNAG_07539	NA	replication factor C subunit 1	replication factor C subunit 1	0.866835
		CNAG_06573-t26_1	CNAG_03923-t26_1	CNAG_06573	NA	hypothetical protein	hypothetical protein	CNAG_03923	NA	crossover junction endonuclease mus81	crossover junction endonuclease mus81	0.865006
		CNAG_06573-t26_1	CNAG_02138-t26_1	CNAG_06573	NA	hypothetical protein	hypothetical protein	CNAG_02138	NA	DNA replication ATP-dependent helicase dna2	DNA replication ATP-dependent helicase dna2	0.861869
		CNAG_06573-t26_1	CNAG_01167-t26_1	CNAG_06573	NA	hypothetical protein	hypothetical protein	CNAG_01167	URE2	chromosome associated protein	chromosome associated protein	0.854905
		CNAG_06573-t26_1	CNAG_05439-t26_1	CNAG_06573	NA	hypothetical protein	hypothetical protein	CNAG_05439	CMK1	CAMK/CAMK1/CAMK1-CMK protein kinase	CAMK/CAMK1/CAMK1-CMK protein kinase	0.85448
		CNAG_06573-t26_1	CNAG_03907-t26_1	CNAG_06573	NA	hypothetical protein	hypothetical protein	CNAG_03907	NA	LIM domain containing protein	LIM domain containing protein	0.843378
		CNAG_06573-t26_1	CNAG_07599-t26_1	CNAG_06573	NA	hypothetical protein	hypothetical protein	CNAG_07599	NA	DNA mismatch repair protein PMS2	DNA mismatch repair protein PMS2	0.841988
		CNAG_06573-t26_1	CNAG_06227-t26_1	CNAG_06573	NA	hypothetical protein	hypothetical protein	CNAG_06227	NA	fanconi-associated nuclease 1	fanconi-associated nuclease 1	0.840323
		CNAG_06573-t26_1	CNAG_00258-t26_1	CNAG_06573	NA	hypothetical protein	hypothetical protein	CNAG_00258	NA	Fungal gamma tubulin complex family protein	Fungal gamma tubulin complex family protein	0.83974
		CNAG_06573-t26_1	CNAG_03075-t26_1	CNAG_06573	NA	hypothetical protein	hypothetical protein	CNAG_03075	NA	DNA polymerase delta subunit 3	DNA polymerase delta subunit 3	0.837257
		CNAG_06573-t26_1	CNAG_02654-t26_1	CNAG_06573	NA	hypothetical protein	hypothetical protein	CNAG_02654	NA	DNA polymerase epsilon catalytic subunit A	DNA polymerase epsilon catalytic subunit A	0.836318
		CNAG_06573-t26_1	CNAG_01916-t26_1	CNAG_06573	NA	hypothetical protein	hypothetical protein	CNAG_01916	NA	DNA mismatch repair protein msh6	DNA mismatch repair protein msh6	0.836195
		CNAG_06573-t26_1	CNAG_02563-t26_1	CNAG_06573	NA	hypothetical protein	hypothetical protein	CNAG_02563	NA	DNA polymerase delta subunit 1	DNA polymerase delta subunit 1	0.836175
		CNAG_06573-t26_1	CNAG_06647-t26_1	CNAG_06573	NA	hypothetical protein	hypothetical protein	CNAG_06647	CDC1	hypothetical protein	hypothetical protein	0.944388
		CNAG_06573-t26_1	CNAG_01243-t26_1	CNAG_06573	NA	hypothetical protein	hypothetical protein	CNAG_01243	SET101	histone-lysine N-methyltransferase, H3 lysine-4 specific	histone-lysine N-methyltransferase%2C H3 lysine-4 specific	0.8948
		CNAG_06573-t26_1	CNAG_05558-t26_1	CNAG_06573	NA	hypothetical protein	hypothetical protein	CNAG_05558	KIN4	CAMK/CAMKL/KIN4 protein kinase	CAMK/CAMKL/KIN4 protein kinase	0.88386
		CNAG_06573-t26_1	CNAG_04583-t26_1	CNAG_06573	NA	hypothetical protein	hypothetical protein	CNAG_04583	DDT1	hypothetical protein	hypothetical protein	0.846022
		CNAG_06573-t26_1	CNAG_04867-t26_1	CNAG_06573	NA	hypothetical protein	hypothetical protein	CNAG_04867	NA	vacuolar protein	vacuolar protein	0.908972
		CNAG_06573-t26_1	CNAG_07938-t26_1	CNAG_06573	NA	hypothetical protein	hypothetical protein	CNAG_07938	NA	hypothetical protein	hypothetical protein	0.90602
		CNAG_06573-t26_1	CNAG_02393-t26_1	CNAG_06573	NA	hypothetical protein	hypothetical protein	CNAG_02393	NA	hypothetical protein	hypothetical protein	0.900696
		CNAG_06573-t26_1	CNAG_02930-t26_1	CNAG_06573	NA	hypothetical protein	hypothetical protein	CNAG_02930	LIV10	virulence related protein of unknown function	virulence related protein of unknown function	0.893143
		CNAG_06573-t26_1	CNAG_05963-t26_1	CNAG_06573	NA	hypothetical protein	hypothetical protein	CNAG_05963	NA	hypothetical protein	hypothetical protein	0.889598
		CNAG_06573-t26_1	CNAG_01335-t26_1	CNAG_06573	NA	hypothetical protein	hypothetical protein	CNAG_01335	NA	hypothetical protein	hypothetical protein	0.888725
		CNAG_06573-t26_1	CNAG_02823-t26_1	CNAG_06573	NA	hypothetical protein	hypothetical protein	CNAG_02823	NA	bloom syndrome protein	bloom syndrome protein	0.887464
		CNAG_06573-t26_1	CNAG_01149-t26_1	CNAG_06573	NA	hypothetical protein	hypothetical protein	CNAG_01149	NA	hypothetical protein	hypothetical protein	0.886417
		CNAG_06573-t26_1	CNAG_00837-t26_1	CNAG_06573	NA	hypothetical protein	hypothetical protein	CNAG_00837	NA	hypothetical protein	hypothetical protein	0.883417
		CNAG_06573-t26_1	CNAG_05841-t26_1	CNAG_06573	NA	hypothetical protein	hypothetical protein	CNAG_05841	NA	hypothetical protein	hypothetical protein	0.879507
		CNAG_06573-t26_1	CNAG_03023-t26_1	CNAG_06573	NA	hypothetical protein	hypothetical protein	CNAG_03023	NA	hypothetical protein	hypothetical protein	0.876028
		CNAG_06573-t26_1	CNAG_07566-t26_1	CNAG_06573	NA	hypothetical protein	hypothetical protein	CNAG_07566	NA	hypothetical protein	hypothetical protein	0.870733
		CNAG_06573-t26_1	CNAG_07937-t26_1	CNAG_06573	NA	hypothetical protein	hypothetical protein	CNAG_07937	CAS1	O-acetyltransferase	O-acetyltransferase	0.867509
		CNAG_06573-t26_1	CNAG_01134-t26_1	CNAG_06573	NA	hypothetical protein	hypothetical protein	CNAG_01134	NA	hypothetical protein	hypothetical protein	0.861842
		CNAG_06573-t26_1	CNAG_05141-t26_1	CNAG_06573	NA	hypothetical protein	hypothetical protein	CNAG_05141	NA	hypothetical protein	hypothetical protein	0.861496
		CNAG_06573-t26_1	CNAG_01233-t26_1	CNAG_06573	NA	hypothetical protein	hypothetical protein	CNAG_01233	NA	hypothetical protein	hypothetical protein	0.851908
		CNAG_06573-t26_1	CNAG_00020-t26_1	CNAG_06573	NA	hypothetical protein	hypothetical protein	CNAG_00020	NA	hypothetical protein	hypothetical protein	0.851024
		CNAG_06573-t26_1	CNAG_01293-t26_1	CNAG_06573	NA	hypothetical protein	hypothetical protein	CNAG_01293	NA	hypothetical protein	hypothetical protein	0.848532
		CNAG_06573-t26_1	CNAG_05153-t26_1	CNAG_06573	NA	hypothetical protein	hypothetical protein	CNAG_05153	GAT5	hypothetical protein	hypothetical protein	0.848468
		CNAG_06573-t26_1	CNAG_02902-t26_1	CNAG_06573	NA	hypothetical protein	hypothetical protein	CNAG_02902	NA	hypothetical protein	hypothetical protein	0.846871
		CNAG_06573-t26_1	CNAG_05393-t26_1	CNAG_06573	NA	hypothetical protein	hypothetical protein	CNAG_05393	NA	ATPase	ATPase	0.846336
		CNAG_06573-t26_1	CNAG_01730-t26_1	CNAG_06573	NA	hypothetical protein	hypothetical protein	CNAG_01730	STE7	STE/STE7/MEK1 protein kinase	STE/STE7/MEK1 protein kinase	0.844023
		CNAG_06573-t26_1	CNAG_07824-t26_1	CNAG_06573	NA	hypothetical protein	hypothetical protein	CNAG_07824	NA	hypothetical protein	hypothetical protein	0.842285
		CNAG_06573-t26_1	CNAG_07562-t26_1	CNAG_06573	NA	hypothetical protein	hypothetical protein	CNAG_07562	NA	hypothetical protein	hypothetical protein	0.842124
		CNAG_06573-t26_1	CNAG_00755-t26_1	CNAG_06573	NA	hypothetical protein	hypothetical protein	CNAG_00755	NA	hypothetical protein	hypothetical protein	0.83789
		CNAG_06573-t26_1	CNAG_01731-t26_1	CNAG_06573	NA	hypothetical protein	hypothetical protein	CNAG_01731	NA	hypothetical protein	hypothetical protein	0.836638
		CNAG_06573-t26_1	CNAG_02797-t26_1	CNAG_06573	NA	hypothetical protein	hypothetical protein	CNAG_02797	CPL1	putative secreted protein	putative secreted protein	0.834218
CNAG_06984		CNAG_06984-t26_1	CNAG_03718-t26_1	CNAG_06984	NA	hypothetical protein	hypothetical protein	CNAG_03718	NA	mitochondrial intermediate peptidase 2	mitochondrial intermediate peptidase 2	0.905006
		CNAG_06984-t26_1	CNAG_06469-t26_1	CNAG_06984	NA	hypothetical protein	hypothetical protein	CNAG_06469	APT1	Phospholipid-translocating ATPase APT1	Phospholipid-translocating ATPase APT1	0.887191
		CNAG_06984-t26_1	CNAG_06921-t26_1	CNAG_06984	NA	hypothetical protein	hypothetical protein	CNAG_06921	HOB4	hypothetical protein lipid regulation	hypothetical protein	0.879361
		CNAG_06984-t26_1	CNAG_05280-t26_1	CNAG_06984	NA	hypothetical protein	hypothetical protein	CNAG_05280	FBP1	F-box and leucine-rich repeat protein GRR1	F-box and leucine-rich repeat protein GRR1	0.876277
		CNAG_06984-t26_1	CNAG_01405-t26_1	CNAG_06984	NA	hypothetical protein	hypothetical protein	CNAG_01405	NA	hypothetical protein	hypothetical protein	0.869597
		CNAG_06984-t26_1	CNAG_04693-t26_1	CNAG_06984	NA	hypothetical protein	hypothetical protein	CNAG_04693	SIN1	target of rapamycin complex 2 subunit	target of rapamycin complex 2 subunit	0.869134
		CNAG_06984-t26_1	CNAG_03013-t26_1	CNAG_06984	NA	hypothetical protein	hypothetical protein	CNAG_03013	OPT1	OPT family small oligopeptide transporter	OPT family small oligopeptide transporter	0.864962
		CNAG_06984-t26_1	CNAG_03573-t26_1	CNAG_06984	NA	hypothetical protein	hypothetical protein	CNAG_03573	NA	kynurenine 3-monooxygenase	kynurenine 3-monooxygenase	0.856431
		CNAG_06984-t26_1	CNAG_00744-t26_1	CNAG_06984	NA	hypothetical protein	hypothetical protein	CNAG_00744	OCH1	alpha 1,6-mannosyltransferase	alpha 1%2C6-mannosyltransferase	0.856178
		CNAG_06984-t26_1	CNAG_00039-t26_1	CNAG_06984	NA	hypothetical protein	hypothetical protein	CNAG_00039	ZFC6	hypothetical protein	hypothetical protein	0.854265
		CNAG_06984-t26_1	CNAG_04819-t26_1	CNAG_06984	NA	hypothetical protein	hypothetical protein	CNAG_04819	NA	hypothetical protein	hypothetical protein	0.850407
		CNAG_06984-t26_1	CNAG_04842-t26_1	CNAG_06984	NA	hypothetical protein	hypothetical protein	CNAG_04842	NA	hypothetical protein	hypothetical protein	0.847992
		CNAG_06984-t26_1	CNAG_04895-t26_1	CNAG_06984	NA	hypothetical protein	hypothetical protein	CNAG_04895	FZC3	nuclear protein	nuclear protein	0.847711
		CNAG_06984-t26_1	CNAG_01258-t26_1	CNAG_06984	NA	hypothetical protein	hypothetical protein	CNAG_01258	NA	hypothetical protein	hypothetical protein	0.847282
		CNAG_06984-t26_1	CNAG_02977-t26_1	CNAG_06984	NA	hypothetical protein	hypothetical protein	CNAG_02977	NA	metal resistance protein YCF1	metal resistance protein YCF1	0.846264
		CNAG_06984-t26_1	CNAG_01856-t26_1	CNAG_06984	NA	hypothetical protein	hypothetical protein	CNAG_01856	NA	hypothetical protein	hypothetical protein	0.844269
		CNAG_06984-t26_1	CNAG_02512-t26_1	CNAG_06984	NA	hypothetical protein	hypothetical protein	CNAG_02512	NA	DNA repair protein RAD16	DNA repair protein RAD16	0.844256
		CNAG_06984-t26_1	CNAG_00599-t26_1	CNAG_06984	NA	hypothetical protein	hypothetical protein	CNAG_00599	NA	anion transporter	anion transporter	0.843423
		CNAG_06984-t26_1	CNAG_05439-t26_1	CNAG_06984	NA	hypothetical protein	hypothetical protein	CNAG_05439	CMK1	CAMK/CAMK1/CAMK1-CMK protein kinase	CAMK/CAMK1/CAMK1-CMK protein kinase	0.84323
		CNAG_06984-t26_1	CNAG_06403-t26_1	CNAG_06984	NA	hypothetical protein	hypothetical protein	CNAG_06403	NA	hypothetical protein	hypothetical protein	0.842174
		CNAG_06984-t26_1	CNAG_03419-t26_1	CNAG_06984	NA	hypothetical protein	hypothetical protein	CNAG_03419	NA	ATP-dependent RNA helicase DDX41	ATP-dependent RNA helicase DDX41	0.839913
		CNAG_06984-t26_1	CNAG_05003-t26_1	CNAG_06984	NA	hypothetical protein	hypothetical protein	CNAG_05003	NA	hypothetical protein	hypothetical protein	0.838806
		CNAG_06984-t26_1	CNAG_06097-t26_1	CNAG_06984	NA	hypothetical protein	hypothetical protein	CNAG_06097	NA	hypothetical protein	hypothetical protein	0.838727
		CNAG_06984-t26_1	CNAG_01698-t26_1	CNAG_06984	NA	hypothetical protein	hypothetical protein	CNAG_01698	NA	hypothetical protein	hypothetical protein	0.838699
		CNAG_06984-t26_1	CNAG_06762-t26_1	CNAG_06984	NA	hypothetical protein	hypothetical protein	CNAG_06762	GAT204	GATA transcription factor, capsule-independent antiphagocytic protein	GATA transcription factor%2C capsule-independent antiphagocytic protein	0.837416
		CNAG_06984-t26_1	CNAG_03625-t26_1	CNAG_06984	NA	hypothetical protein	hypothetical protein	CNAG_03625	NA	RNA polymerase I-specific transcription initiation factor RRN7	RNA polymerase I-specific transcription initiation factor RRN7	0.836988
		CNAG_06984-t26_1	CNAG_01163-t26_1	CNAG_06984	NA	hypothetical protein	hypothetical protein	CNAG_01163	RAD54	DNA repair and recombination protein RAD54-like protein	DNA repair and recombination protein RAD54-like protein	0.836204
		CNAG_06984-t26_1	CNAG_07944-t26_1	CNAG_06984	NA	hypothetical protein	hypothetical protein	CNAG_07944	NA	Urea carboxylase	Urea carboxylase	0.835948
		CNAG_06984-t26_1	CNAG_03884-t26_1	CNAG_06984	NA	hypothetical protein	hypothetical protein	CNAG_03884	NA	hypothetical protein	hypothetical protein	0.835516
		CNAG_06984-t26_1	CNAG_07667-t26_1	CNAG_06984	NA	hypothetical protein	hypothetical protein	CNAG_07667	SAT4	HAL protein kinase	HAL protein kinase	0.835492
		CNAG_06984-t26_1	CNAG_05646-t26_1	CNAG_06984	NA	hypothetical protein	hypothetical protein	CNAG_05646	NA	hypothetical protein	hypothetical protein	0.834141
		CNAG_06984-t26_1	CNAG_00818-t26_1	CNAG_06984	NA	hypothetical protein	hypothetical protein	CNAG_00818	NA	hypothetical protein	hypothetical protein	0.833953
		CNAG_06984-t26_1	CNAG_01930-t26_1	CNAG_06984	NA	hypothetical protein	hypothetical protein	CNAG_01930	NA	endopeptidase	endopeptidase	0.833704
		CNAG_06984-t26_1	CNAG_04159-t26_1	CNAG_06984	NA	hypothetical protein	hypothetical protein	CNAG_04159	NA	ariadne-1	ariadne-1	0.833526
		CNAG_06984-t26_1	CNAG_05446-t26_1	CNAG_06984	NA	hypothetical protein	hypothetical protein	CNAG_05446	NA	kexin	kexin	0.833026
		CNAG_06984-t26_1	CNAG_01301-t26_1	CNAG_06984	NA	hypothetical protein	hypothetical protein	CNAG_01301	NA	hypothetical protein	hypothetical protein	0.832152
		CNAG_06984-t26_1	CNAG_05025-t26_1	CNAG_06984	NA	hypothetical protein	hypothetical protein	CNAG_05025	NA	Amine oxidase	Amine oxidase	0.829286
		CNAG_06984-t26_1	CNAG_03866-t26_1	CNAG_06984	NA	hypothetical protein	hypothetical protein	CNAG_03866	NA	solute carrier family 32 (vesicular inhibitory amino acid transporter)	solute carrier family 32 (vesicular inhibitory amino acid transporter)	0.828045
		CNAG_06984-t26_1	CNAG_00178-t26_1	CNAG_06984	NA	hypothetical protein	hypothetical protein	CNAG_00178	NA	DNA repair protein REV1	DNA repair protein REV1	0.826378
		CNAG_06984-t26_1	CNAG_00604-t26_1	CNAG_06984	NA	hypothetical protein	hypothetical protein	CNAG_00604	NA	hypothetical protein	hypothetical protein	0.824522
		CNAG_06984-t26_1	CNAG_00558-t26_1	CNAG_06984	NA	hypothetical protein	hypothetical protein	CNAG_00558	NA	hypothetical protein	hypothetical protein	0.824402
		CNAG_06984-t26_1	CNAG_03788-t26_1	CNAG_06984	NA	hypothetical protein	hypothetical protein	CNAG_03788	NA	hypothetical protein	hypothetical protein	0.823855
		CNAG_06984-t26_1	CNAG_05056-t26_1	CNAG_06984	NA	hypothetical protein	hypothetical protein	CNAG_05056	NA	hypothetical protein	hypothetical protein	0.823007
		CNAG_06984-t26_1	CNAG_04323-t26_1	CNAG_06984	NA	hypothetical protein	hypothetical protein	CNAG_04323	NA	hypothetical protein	hypothetical protein	0.822819
		CNAG_06984-t26_1	CNAG_07564-t26_1	CNAG_06984	NA	hypothetical protein	hypothetical protein	CNAG_07564	NA	hypothetical protein	hypothetical protein	0.822652
		CNAG_06984-t26_1	CNAG_00674-t26_1	CNAG_06984	NA	hypothetical protein	hypothetical protein	CNAG_00674	NA	hypothetical protein	hypothetical protein	0.822441
		CNAG_06984-t26_1	CNAG_02085-t26_1	CNAG_06984	NA	hypothetical protein	hypothetical protein	CNAG_02085	HST302	histone deacetylase	histone deacetylase	0.821379
		CNAG_06984-t26_1	CNAG_00388-t26_1	CNAG_06984	NA	hypothetical protein	hypothetical protein	CNAG_00388	NA	1-phosphatidylinositol-4-phosphate 5-kinase	1-phosphatidylinositol-4-phosphate 5-kinase	0.820851
		CNAG_06984-t26_1	CNAG_03288-t26_1	CNAG_06984	NA	hypothetical protein	hypothetical protein	CNAG_03288	NA	membrane protein	membrane protein	0.819806
		CNAG_06984-t26_1	CNAG_05049-t26_1	CNAG_06984	NA	hypothetical protein	hypothetical protein	CNAG_05049	PIP201	hypothetical protein	hypothetical protein	0.817365
CNAG_05141		CNAG_05141-t26_1	CNAG_03659-t26_1	CNAG_05141	NA	hypothetical protein	hypothetical protein	CNAG_03659	NA	DNA replication regulator DPB11	DNA replication regulator DPB11	0.919035
		CNAG_05141-t26_1	CNAG_04449-t26_1	CNAG_05141	NA	hypothetical protein	hypothetical protein	CNAG_04449	NA	alpha-1,6-mannosyltransferase	alpha-1%2C6-mannosyltransferase	0.909977
		CNAG_05141-t26_1	CNAG_04187-t26_1	CNAG_05141	NA	hypothetical protein	hypothetical protein	CNAG_04187	GWT1	GPI-anchored wall transfer protein 1	GPI-anchored wall transfer protein 1	0.902358
		CNAG_05141-t26_1	CNAG_06647-t26_1	CNAG_05141	NA	hypothetical protein	hypothetical protein	CNAG_06647	CDC1	hypothetical protein	hypothetical protein	0.90002
		CNAG_05141-t26_1	CNAG_02393-t26_1	CNAG_05141	NA	hypothetical protein	hypothetical protein	CNAG_02393	NA	hypothetical protein	hypothetical protein	0.899011
		CNAG_05141-t26_1	CNAG_06898-t26_1	CNAG_05141	NA	hypothetical protein	hypothetical protein	CNAG_06898	NA	chitin synthase export chaperone	chitin synthase export chaperone	0.897253
		CNAG_05141-t26_1	CNAG_00525-t26_1	CNAG_05141	NA	hypothetical protein	hypothetical protein	CNAG_00525	NA	dynein light intermediate chain 1, cytosolic	dynein light intermediate chain 1%2C cytosolic	0.896979
		CNAG_05141-t26_1	CNAG_01330-t26_1	CNAG_05141	NA	hypothetical protein	hypothetical protein	CNAG_01330	NA	hypothetical protein	hypothetical protein	0.896917
		CNAG_05141-t26_1	CNAG_00158-t26_1	CNAG_05141	NA	hypothetical protein	hypothetical protein	CNAG_00158	NA	glycosyltransferase	glycosyltransferase	0.895149
		CNAG_05141-t26_1	CNAG_05102-t26_1	CNAG_05141	NA	hypothetical protein	hypothetical protein	CNAG_05102	NA	DNA repair protein rad5	DNA repair protein rad5	0.894569
		CNAG_05141-t26_1	CNAG_02823-t26_1	CNAG_05141	NA	hypothetical protein	hypothetical protein	CNAG_02823	NA	bloom syndrome protein	bloom syndrome protein	0.888628
		CNAG_05141-t26_1	CNAG_01167-t26_1	CNAG_05141	NA	hypothetical protein	hypothetical protein	CNAG_01167	URE2	chromosome associated protein	chromosome associated protein	0.888382
		CNAG_05141-t26_1	CNAG_03175-t26_1	CNAG_05141	NA	hypothetical protein	hypothetical protein	CNAG_03175	NA	hypothetical protein	hypothetical protein	0.887852
		CNAG_05141-t26_1	CNAG_01731-t26_1	CNAG_05141	NA	hypothetical protein	hypothetical protein	CNAG_01731	NA	hypothetical protein	hypothetical protein	0.887179
		CNAG_05141-t26_1	CNAG_04710-t26_1	CNAG_05141	NA	hypothetical protein	hypothetical protein	CNAG_04710	NA	hypothetical protein	hypothetical protein	0.885325
		CNAG_05141-t26_1	CNAG_04710-t26_1	CNAG_05141	NA	hypothetical protein	hypothetical protein	CNAG_04710	NA	hypothetical protein	hypothetical protein	0.885325
		CNAG_05141-t26_1	CNAG_05393-t26_1	CNAG_05141	NA	hypothetical protein	hypothetical protein	CNAG_05393	NA	ATPase	ATPase	0.884932
		CNAG_05141-t26_1	CNAG_05394-t26_1	CNAG_05141	NA	hypothetical protein	hypothetical protein	CNAG_05394	NA	cation:cation antiporter	cation:cation antiporter	0.883969
		CNAG_05141-t26_1	CNAG_02589-t26_1	CNAG_05141	NA	hypothetical protein	hypothetical protein	CNAG_02589	NA	hypothetical protein	hypothetical protein	0.883691
		CNAG_05141-t26_1	CNAG_02494-t26_1	CNAG_05141	NA	hypothetical protein	hypothetical protein	CNAG_02494	NA	carboxypeptidase D	carboxypeptidase D	0.883463
		CNAG_05141-t26_1	CNAG_06728-t26_1	CNAG_05141	NA	hypothetical protein	hypothetical protein	CNAG_06728	NA	kinesin	kinesin	0.882306
		CNAG_05141-t26_1	CNAG_06325-t26_1	CNAG_05141	NA	hypothetical protein	hypothetical protein	CNAG_06325	BYR4	GTPase activator	GTPase activator	0.881166
		CNAG_05141-t26_1	CNAG_07554-t26_1	CNAG_05141	NA	hypothetical protein	hypothetical protein	CNAG_07554	CAP10	capsular associated protein	capsular associated protein	0.88095
		CNAG_05141-t26_1	CNAG_00770-t26_1	CNAG_05141	NA	hypothetical protein	hypothetical protein	CNAG_00770	MSH2	DNA mismatch repair protein Msh2	DNA mismatch repair protein Msh2	0.880428
		CNAG_05141-t26_1	CNAG_05468-t26_1	CNAG_05141	NA	hypothetical protein	hypothetical protein	CNAG_05468	APN1	AP endonuclease 1	AP endonuclease 1	0.880123
		CNAG_05141-t26_1	CNAG_05794-t26_1	CNAG_05141	NA	hypothetical protein	hypothetical protein	CNAG_05794	MOB2	CBK1 kinase activator protein MOB2	CBK1 kinase activator protein MOB2	0.879198
		CNAG_05141-t26_1	CNAG_00636-t26_1	CNAG_05141	NA	hypothetical protein	hypothetical protein	CNAG_00636	CDC7	CDC7 protein kinase	CDC7 protein kinase	0.878945
		CNAG_05141-t26_1	CNAG_07599-t26_1	CNAG_05141	NA	hypothetical protein	hypothetical protein	CNAG_07599	NA	DNA mismatch repair protein PMS2	DNA mismatch repair protein PMS2	0.878194
		CNAG_05141-t26_1	CNAG_05562-t26_1	CNAG_05141	NA	hypothetical protein	hypothetical protein	CNAG_05562	PBX2	parallel beta-helix repeat protein	parallel beta-helix repeat protein	0.877537
		CNAG_05141-t26_1	CNAG_03605-t26_1	CNAG_05141	NA	hypothetical protein	hypothetical protein	CNAG_03605	NA	hypothetical protein	hypothetical protein	0.877178
		CNAG_05141-t26_1	CNAG_03119-t26_1	CNAG_05141	NA	hypothetical protein	hypothetical protein	CNAG_03119	NA	hypothetical protein	hypothetical protein	0.876621
		CNAG_05141-t26_1	CNAG_07937-t26_1	CNAG_05141	NA	hypothetical protein	hypothetical protein	CNAG_07937	CAS1	O-acetyltransferase	O-acetyltransferase	0.876619
		CNAG_05141-t26_1	CNAG_01149-t26_1	CNAG_05141	NA	hypothetical protein	hypothetical protein	CNAG_01149	NA	hypothetical protein	hypothetical protein	0.875925
		CNAG_05141-t26_1	CNAG_01941-t26_1	CNAG_05141	NA	hypothetical protein	hypothetical protein	CNAG_01941	NA	glucan synthesis regulatory protein	glucan synthesis regulatory protein	0.875752
		CNAG_05141-t26_1	CNAG_06860-t26_1	CNAG_05141	NA	hypothetical protein	hypothetical protein	CNAG_06860	NA	nuclear protein	nuclear protein	0.875151
		CNAG_05141-t26_1	CNAG_00837-t26_1	CNAG_05141	NA	hypothetical protein	hypothetical protein	CNAG_00837	NA	hypothetical protein	hypothetical protein	0.873315
		CNAG_05141-t26_1	CNAG_03923-t26_1	CNAG_05141	NA	hypothetical protein	hypothetical protein	CNAG_03923	NA	crossover junction endonuclease mus81	crossover junction endonuclease mus81	0.87237
		CNAG_05141-t26_1	CNAG_05963-t26_1	CNAG_05141	NA	hypothetical protein	hypothetical protein	CNAG_05963	NA	hypothetical protein	hypothetical protein	0.8723
		CNAG_05141-t26_1	CNAG_00794-t26_1	CNAG_05141	NA	hypothetical protein	hypothetical protein	CNAG_00794	NA	hypothetical protein	hypothetical protein	0.872263
		CNAG_05141-t26_1	CNAG_07162-t26_1	CNAG_05141	NA	hypothetical protein	hypothetical protein	CNAG_07162	NA	origin recognition complex subunit 2	origin recognition complex subunit 2	0.872158
		CNAG_05141-t26_1	CNAG_03811-t26_1	CNAG_05141	NA	hypothetical protein	hypothetical protein	CNAG_03811	IRK5	AGC/YANK protein kinase	AGC/YANK protein kinase	0.87208
		CNAG_05141-t26_1	CNAG_07562-t26_1	CNAG_05141	NA	hypothetical protein	hypothetical protein	CNAG_07562	NA	hypothetical protein	hypothetical protein	0.871986
		CNAG_05141-t26_1	CNAG_05995-t26_1	CNAG_05141	NA	hypothetical protein	hypothetical protein	CNAG_05995	NA	hypothetical protein	hypothetical protein	0.871765
		CNAG_05141-t26_1	CNAG_03886-t26_1	CNAG_05141	NA	hypothetical protein	hypothetical protein	CNAG_03886	NA	hypothetical protein	hypothetical protein	0.871493
		CNAG_05141-t26_1	CNAG_02343-t26_1	CNAG_05141	NA	hypothetical protein	hypothetical protein	CNAG_02343	NA	hypothetical protein	hypothetical protein	0.87139
		CNAG_05141-t26_1	CNAG_06793-t26_1	CNAG_05141	NA	hypothetical protein	hypothetical protein	CNAG_06793	NA	exonuclease 1	exonuclease 1	0.870961
		CNAG_05141-t26_1	CNAG_01057-t26_1	CNAG_05141	NA	hypothetical protein	hypothetical protein	CNAG_01057	NA	COP9 signalosome complex subunit 2	COP9 signalosome complex subunit 2	0.870754
		CNAG_05141-t26_1	CNAG_03929-t26_1	CNAG_05141	NA	hypothetical protein	hypothetical protein	CNAG_03929	CAS42	putative sugar transporter	putative sugar transporter	0.870426
		CNAG_05141-t26_1	CNAG_03071-t26_1	CNAG_05141	NA	hypothetical protein	hypothetical protein	CNAG_03071	NA	hypothetical protein	hypothetical protein	0.870338
		CNAG_05141-t26_1	CNAG_02138-t26_1	CNAG_05141	NA	hypothetical protein	hypothetical protein	CNAG_02138	NA	DNA replication ATP-dependent helicase dna2	DNA replication ATP-dependent helicase dna2	0.870161
		CNAG_05141-t26_1	CNAG_00372-t26_1	CNAG_05141	NA	hypothetical protein	hypothetical protein	CNAG_00372	NA	chromatin structure-remodeling complex protein RSC7	chromatin structure-remodeling complex protein RSC7	0.869291
CNAG_04456		CNAG_04456-t26_1	CNAG_00695-t26_1	CNAG_04456	NA	hypothetical protein	hypothetical protein	CNAG_00695	NA	hypothetical protein	hypothetical protein	0.898711
		CNAG_04456-t26_1	CNAG_05628-t26_1	CNAG_04456	NA	hypothetical protein	hypothetical protein	CNAG_05628	NA	hypothetical protein	hypothetical protein	0.898447
		CNAG_04456-t26_1	CNAG_03821-t26_1	CNAG_04456	NA	hypothetical protein	hypothetical protein	CNAG_03821	NA	phosphatidylinositol 3-kinase	phosphatidylinositol 3-kinase	0.891096
		CNAG_04456-t26_1	CNAG_08018-t26_1	CNAG_04456	NA	hypothetical protein	hypothetical protein	CNAG_08018	NA	hypothetical protein	hypothetical protein	0.890618
		CNAG_04456-t26_1	CNAG_00528-t26_1	CNAG_04456	NA	hypothetical protein	hypothetical protein	CNAG_00528	NA	WD-repeat protein 23	WD-repeat protein 23	0.886677
		CNAG_04456-t26_1	CNAG_01006-t26_1	CNAG_04456	NA	hypothetical protein	hypothetical protein	CNAG_01006	NA	hypothetical protein	hypothetical protein	0.886297
		CNAG_04456-t26_1	CNAG_07315-t26_1	CNAG_04456	NA	hypothetical protein	hypothetical protein	CNAG_07315	LIV6	T-cell immuno-modulatory protein homolog	T-cell immuno-modulatory protein homolog	0.88613
		CNAG_04456-t26_1	CNAG_04693-t26_1	CNAG_04456	NA	hypothetical protein	hypothetical protein	CNAG_04693	SIN1	target of rapamycin complex 2 subunit	target of rapamycin complex 2 subunit	0.882085
		CNAG_04456-t26_1	CNAG_05049-t26_1	CNAG_04456	NA	hypothetical protein	hypothetical protein	CNAG_05049	PIP201	hypothetical protein	hypothetical protein	0.881291
		CNAG_04456-t26_1	CNAG_01037-t26_1	CNAG_04456	NA	hypothetical protein	hypothetical protein	CNAG_01037	NA	DNA mismatch repair protein MLH3	DNA mismatch repair protein MLH3	0.88128
		CNAG_04456-t26_1	CNAG_05577-t26_1	CNAG_04456	NA	hypothetical protein	hypothetical protein	CNAG_05577	NA	hypothetical protein	hypothetical protein	0.880568
		CNAG_04456-t26_1	CNAG_02964-t26_1	CNAG_04456	NA	hypothetical protein	hypothetical protein	CNAG_02964	NA	hypothetical protein	hypothetical protein	0.878947
		CNAG_04456-t26_1	CNAG_03533-t26_1	CNAG_04456	NA	hypothetical protein	hypothetical protein	CNAG_03533	NA	JmjC domain-containing histone demethylation protein 1	JmjC domain-containing histone demethylation protein 1	0.876304
		CNAG_04456-t26_1	CNAG_03431-t26_1	CNAG_04456	NA	hypothetical protein	hypothetical protein	CNAG_03431	FZC48	nuclear protein	nuclear protein	0.876057
		CNAG_04456-t26_1	CNAG_03827-t26_1	CNAG_04456	NA	hypothetical protein	hypothetical protein	CNAG_03827	NA	hypothetical protein	hypothetical protein	0.875885
		CNAG_04456-t26_1	CNAG_04244-t26_1	CNAG_04456	NA	hypothetical protein	hypothetical protein	CNAG_04244	NA	hypothetical protein	hypothetical protein	0.875381
		CNAG_04456-t26_1	CNAG_06338-t26_1	CNAG_04456	NA	hypothetical protein	hypothetical protein	CNAG_06338	NA	ABC transporter PMR5	ABC transporter PMR5	0.875251
		CNAG_04456-t26_1	CNAG_02904-t26_1	CNAG_04456	NA	hypothetical protein	hypothetical protein	CNAG_02904	NA	hypothetical protein	hypothetical protein	0.87427
		CNAG_04456-t26_1	CNAG_03288-t26_1	CNAG_04456	NA	hypothetical protein	hypothetical protein	CNAG_03288	NA	membrane protein	membrane protein	0.874075
		CNAG_04456-t26_1	CNAG_00290-t26_1	CNAG_04456	NA	hypothetical protein	hypothetical protein	CNAG_00290	NA	Aminopeptidase	Aminopeptidase	0.869351
		CNAG_04456-t26_1	CNAG_04724-t26_1	CNAG_04456	NA	hypothetical protein	hypothetical protein	CNAG_04724	NA	ubiquitin-protein ligase E3 C	ubiquitin-protein ligase E3 C	0.869008
		CNAG_04456-t26_1	CNAG_01445-t26_1	CNAG_04456	NA	hypothetical protein	hypothetical protein	CNAG_01445	APG9	autophagy-like protein 9	autophagy-like protein 9	0.868712
		CNAG_04456-t26_1	CNAG_03121-t26_1	CNAG_04456	NA	hypothetical protein	hypothetical protein	CNAG_03121	NA	hypothetical protein	hypothetical protein	0.86854
		CNAG_04456-t26_1	CNAG_01424-t26_1	CNAG_04456	NA	hypothetical protein	hypothetical protein	CNAG_01424	NA	hypothetical protein	hypothetical protein	0.868032
		CNAG_04456-t26_1	CNAG_01282-t26_1	CNAG_04456	NA	hypothetical protein	hypothetical protein	CNAG_01282	NA	hypothetical protein	hypothetical protein	0.867846
		CNAG_04456-t26_1	CNAG_02940-t26_1	CNAG_04456	NA	hypothetical protein	hypothetical protein	CNAG_02940	NA	calcium/proton exchanger	calcium/proton exchanger	0.867407
		CNAG_04456-t26_1	CNAG_07622-t26_1	CNAG_04456	NA	hypothetical protein	hypothetical protein	CNAG_07622	NA	COP9 signalosome complex subunit 1	COP9 signalosome complex subunit 1	0.867396
		CNAG_04456-t26_1	CNAG_05912-t26_1	CNAG_04456	NA	hypothetical protein	hypothetical protein	CNAG_05912	NA	hypothetical protein	hypothetical protein	0.867073
		CNAG_04456-t26_1	CNAG_06165-t26_1	CNAG_04456	NA	hypothetical protein	hypothetical protein	CNAG_06165	NA	sterility protein Ste20	sterility protein Ste20	0.866694
		CNAG_04456-t26_1	CNAG_04719-t26_1	CNAG_04456	NA	hypothetical protein	hypothetical protein	CNAG_04719	NA	solute carrier family 41	solute carrier family 41	0.865948
		CNAG_04456-t26_1	CNAG_07848-t26_1	CNAG_04456	NA	hypothetical protein	hypothetical protein	CNAG_07848	NA	hypothetical protein	hypothetical protein	0.86574
		CNAG_04456-t26_1	CNAG_04497-t26_1	CNAG_04456	NA	hypothetical protein	hypothetical protein	CNAG_04497	NA	hypothetical protein	hypothetical protein	0.865337
		CNAG_04456-t26_1	CNAG_05183-t26_1	CNAG_04456	NA	hypothetical protein	hypothetical protein	CNAG_05183	NA	hypothetical protein	hypothetical protein	0.863651
		CNAG_04456-t26_1	CNAG_05231-t26_1	CNAG_04456	NA	hypothetical protein	hypothetical protein	CNAG_05231	NA	nuclear protein	nuclear protein	0.862635
		CNAG_04456-t26_1	CNAG_04498-t26_1	CNAG_04456	NA	hypothetical protein	hypothetical protein	CNAG_04498	NA	alpha-1,2-mannosidase	alpha-1%2C2-mannosidase	0.862454
		CNAG_04456-t26_1	CNAG_01266-t26_1	CNAG_04456	NA	hypothetical protein	hypothetical protein	CNAG_01266	NA	ATP-dependent protease La	ATP-dependent protease La	0.86235
		CNAG_04456-t26_1	CNAG_05630-t26_1	CNAG_04456	NA	hypothetical protein	hypothetical protein	CNAG_05630	NA	hypothetical protein	hypothetical protein	0.862334
		CNAG_04456-t26_1	CNAG_00855-t26_1	CNAG_04456	NA	hypothetical protein	hypothetical protein	CNAG_00855	NA	ligase	ligase	0.861024
		CNAG_04456-t26_1	CNAG_06584-t26_1	CNAG_04456	NA	hypothetical protein	hypothetical protein	CNAG_06584	NA	hypothetical protein	hypothetical protein	0.860706
		CNAG_04456-t26_1	CNAG_04159-t26_1	CNAG_04456	NA	hypothetical protein	hypothetical protein	CNAG_04159	NA	ariadne-1	ariadne-1	0.860513
		CNAG_04456-t26_1	CNAG_02723-t26_1	CNAG_04456	NA	hypothetical protein	hypothetical protein	CNAG_02723	FZC23	hypothetical protein	hypothetical protein	0.858587
		CNAG_04456-t26_1	CNAG_06709-t26_1	CNAG_04456	NA	hypothetical protein	hypothetical protein	CNAG_06709	NA	hypothetical protein	hypothetical protein	0.858443
		CNAG_04456-t26_1	CNAG_04473-t26_1	CNAG_04456	NA	hypothetical protein	hypothetical protein	CNAG_04473	NA	hypothetical protein	hypothetical protein	0.857946
		CNAG_04456-t26_1	CNAG_07532-t26_1	CNAG_04456	NA	hypothetical protein	hypothetical protein	CNAG_07532	PHO23	hypothetical protein	hypothetical protein	0.857095
		CNAG_04456-t26_1	CNAG_01050-t26_1	CNAG_04456	NA	hypothetical protein	hypothetical protein	CNAG_01050	NA	hypothetical protein	hypothetical protein	0.856831
		CNAG_04456-t26_1	CNAG_02730-t26_1	CNAG_04456	NA	hypothetical protein	hypothetical protein	CNAG_02730	NA	sorting nexin-41	sorting nexin-41	0.856115
		CNAG_04456-t26_1	CNAG_04220-t26_1	CNAG_04456	NA	hypothetical protein	hypothetical protein	CNAG_04220	NA	ATP-dependent DNA helicase II subunit 1	ATP-dependent DNA helicase II subunit 1	0.856029
		CNAG_04456-t26_1	CNAG_05919-t26_1	CNAG_04456	NA	hypothetical protein	hypothetical protein	CNAG_05919	NA	hypothetical protein	hypothetical protein	0.855883
		CNAG_04456-t26_1	CNAG_00778-t26_1	CNAG_04456	NA	hypothetical protein	hypothetical protein	CNAG_00778	NA	hypothetical protein	hypothetical protein	0.855181
		CNAG_04456-t26_1	CNAG_03479-t26_1	CNAG_04456	NA	hypothetical protein	hypothetical protein	CNAG_03479	NA	hypothetical protein	hypothetical protein	0.854122
CNAG_05439		CNAG_05439-t26_1	CNAG_06647-t26_1	CNAG_05439	CMK1	CAMK/CAMK1/CAMK1-CMK protein kinase	CAMK/CAMK1/CAMK1-CMK protein kinase	CNAG_06647	CDC1	hypothetical protein	hypothetical protein	0.899278
		CNAG_05439-t26_1	CNAG_04867-t26_1	CNAG_05439	CMK1	CAMK/CAMK1/CAMK1-CMK protein kinase	CAMK/CAMK1/CAMK1-CMK protein kinase	CNAG_04867	NA	vacuolar protein	vacuolar protein	0.885254
		CNAG_05439-t26_1	CNAG_04693-t26_1	CNAG_05439	CMK1	CAMK/CAMK1/CAMK1-CMK protein kinase	CAMK/CAMK1/CAMK1-CMK protein kinase	CNAG_04693	SIN1	target of rapamycin complex 2 subunit	target of rapamycin complex 2 subunit	0.884566
		CNAG_05439-t26_1	CNAG_03659-t26_1	CNAG_05439	CMK1	CAMK/CAMK1/CAMK1-CMK protein kinase	CAMK/CAMK1/CAMK1-CMK protein kinase	CNAG_03659	NA	DNA replication regulator DPB11	DNA replication regulator DPB11	0.874814
		CNAG_05439-t26_1	CNAG_07351-t26_1	CNAG_05439	CMK1	CAMK/CAMK1/CAMK1-CMK protein kinase	CAMK/CAMK1/CAMK1-CMK protein kinase	CNAG_07351	LPI2	hypothetical protein	hypothetical protein	0.868498
		CNAG_05439-t26_1	CNAG_03827-t26_1	CNAG_05439	CMK1	CAMK/CAMK1/CAMK1-CMK protein kinase	CAMK/CAMK1/CAMK1-CMK protein kinase	CNAG_03827	NA	hypothetical protein	hypothetical protein	0.868066
		CNAG_05439-t26_1	CNAG_01731-t26_1	CNAG_05439	CMK1	CAMK/CAMK1/CAMK1-CMK protein kinase	CAMK/CAMK1/CAMK1-CMK protein kinase	CNAG_01731	NA	hypothetical protein	hypothetical protein	0.865058
		CNAG_05439-t26_1	CNAG_06681-t26_1	CNAG_05439	CMK1	CAMK/CAMK1/CAMK1-CMK protein kinase	CAMK/CAMK1/CAMK1-CMK protein kinase	CNAG_06681	NA	hypothetical protein	hypothetical protein	0.859785
		CNAG_05439-t26_1	CNAG_00837-t26_1	CNAG_05439	CMK1	CAMK/CAMK1/CAMK1-CMK protein kinase	CAMK/CAMK1/CAMK1-CMK protein kinase	CNAG_00837	NA	hypothetical protein	hypothetical protein	0.859617
		CNAG_05439-t26_1	CNAG_07532-t26_1	CNAG_05439	CMK1	CAMK/CAMK1/CAMK1-CMK protein kinase	CAMK/CAMK1/CAMK1-CMK protein kinase	CNAG_07532	PHO23	hypothetical protein	hypothetical protein	0.859491
		CNAG_05439-t26_1	CNAG_03918-t26_1	CNAG_05439	CMK1	CAMK/CAMK1/CAMK1-CMK protein kinase	CAMK/CAMK1/CAMK1-CMK protein kinase	CNAG_03918	SOG2	ram signaling network protein	ram signaling network protein	0.859315
		CNAG_05439-t26_1	CNAG_07566-t26_1	CNAG_05439	CMK1	CAMK/CAMK1/CAMK1-CMK protein kinase	CAMK/CAMK1/CAMK1-CMK protein kinase	CNAG_07566	NA	hypothetical protein	hypothetical protein	0.858958
		CNAG_05439-t26_1	CNAG_01282-t26_1	CNAG_05439	CMK1	CAMK/CAMK1/CAMK1-CMK protein kinase	CAMK/CAMK1/CAMK1-CMK protein kinase	CNAG_01282	NA	hypothetical protein	hypothetical protein	0.856492
		CNAG_05439-t26_1	CNAG_01930-t26_1	CNAG_05439	CMK1	CAMK/CAMK1/CAMK1-CMK protein kinase	CAMK/CAMK1/CAMK1-CMK protein kinase	CNAG_01930	NA	endopeptidase	endopeptidase	0.855675
		CNAG_05439-t26_1	CNAG_06425-t26_1	CNAG_05439	CMK1	CAMK/CAMK1/CAMK1-CMK protein kinase	CAMK/CAMK1/CAMK1-CMK protein kinase	CNAG_06425	PPR1	fungal specific transcription factor	fungal specific transcription factor	0.854619
		CNAG_05439-t26_1	CNAG_06573-t26_1	CNAG_05439	CMK1	CAMK/CAMK1/CAMK1-CMK protein kinase	CAMK/CAMK1/CAMK1-CMK protein kinase	CNAG_06573	NA	hypothetical protein	hypothetical protein	0.85448
		CNAG_05439-t26_1	CNAG_03135-t26_1	CNAG_05439	CMK1	CAMK/CAMK1/CAMK1-CMK protein kinase	CAMK/CAMK1/CAMK1-CMK protein kinase	CNAG_03135	NA	hypothetical protein	hypothetical protein	0.852011
		CNAG_05439-t26_1	CNAG_03480-t26_1	CNAG_05439	CMK1	CAMK/CAMK1/CAMK1-CMK protein kinase	CAMK/CAMK1/CAMK1-CMK protein kinase	CNAG_03480	NA	NAD epimerase domain-containing protein	NAD epimerase domain-containing protein	0.852005
		CNAG_05439-t26_1	CNAG_01315-t26_1	CNAG_05439	CMK1	CAMK/CAMK1/CAMK1-CMK protein kinase	CAMK/CAMK1/CAMK1-CMK protein kinase	CNAG_01315	NA	protein transporter	protein transporter	0.851737
		CNAG_05439-t26_1	CNAG_03479-t26_1	CNAG_05439	CMK1	CAMK/CAMK1/CAMK1-CMK protein kinase	CAMK/CAMK1/CAMK1-CMK protein kinase	CNAG_03479	NA	hypothetical protein	hypothetical protein	0.850533
		CNAG_05439-t26_1	CNAG_02589-t26_1	CNAG_05439	CMK1	CAMK/CAMK1/CAMK1-CMK protein kinase	CAMK/CAMK1/CAMK1-CMK protein kinase	CNAG_02589	NA	hypothetical protein	hypothetical protein	0.850391
		CNAG_05439-t26_1	CNAG_06724-t26_1	CNAG_05439	CMK1	CAMK/CAMK1/CAMK1-CMK protein kinase	CAMK/CAMK1/CAMK1-CMK protein kinase	CNAG_06724	NA	DNA repair and recombination protein RAD52	DNA repair and recombination protein RAD52	0.849918
		CNAG_05439-t26_1	CNAG_03884-t26_1	CNAG_05439	CMK1	CAMK/CAMK1/CAMK1-CMK protein kinase	CAMK/CAMK1/CAMK1-CMK protein kinase	CNAG_03884	NA	hypothetical protein	hypothetical protein	0.849544
		CNAG_05439-t26_1	CNAG_01773-t26_1	CNAG_05439	CMK1	CAMK/CAMK1/CAMK1-CMK protein kinase	CAMK/CAMK1/CAMK1-CMK protein kinase	CNAG_01773	NA	beclin 1	beclin 1	0.848981
		CNAG_05439-t26_1	CNAG_06740-t26_1	CNAG_05439	CMK1	CAMK/CAMK1/CAMK1-CMK protein kinase	CAMK/CAMK1/CAMK1-CMK protein kinase	CNAG_06740	NA	septation protein imp2	septation protein imp2	0.848689
		CNAG_05439-t26_1	CNAG_02027-t26_1	CNAG_05439	CMK1	CAMK/CAMK1/CAMK1-CMK protein kinase	CAMK/CAMK1/CAMK1-CMK protein kinase	CNAG_02027	NA	hypothetical protein	hypothetical protein	0.848292
		CNAG_05439-t26_1	CNAG_02393-t26_1	CNAG_05439	CMK1	CAMK/CAMK1/CAMK1-CMK protein kinase	CAMK/CAMK1/CAMK1-CMK protein kinase	CNAG_02393	NA	hypothetical protein	hypothetical protein	0.847315
		CNAG_05439-t26_1	CNAG_04487-t26_1	CNAG_05439	CMK1	CAMK/CAMK1/CAMK1-CMK protein kinase	CAMK/CAMK1/CAMK1-CMK protein kinase	CNAG_04487	NA	transcription regulator	transcription regulator	0.847158
		CNAG_05439-t26_1	CNAG_02823-t26_1	CNAG_05439	CMK1	CAMK/CAMK1/CAMK1-CMK protein kinase	CAMK/CAMK1/CAMK1-CMK protein kinase	CNAG_02823	NA	bloom syndrome protein	bloom syndrome protein	0.846892
		CNAG_05439-t26_1	CNAG_05049-t26_1	CNAG_05439	CMK1	CAMK/CAMK1/CAMK1-CMK protein kinase	CAMK/CAMK1/CAMK1-CMK protein kinase	CNAG_05049	PIP201	hypothetical protein	hypothetical protein	0.846745
		CNAG_05439-t26_1	CNAG_05063-t26_1	CNAG_05439	CMK1	CAMK/CAMK1/CAMK1-CMK protein kinase	CAMK/CAMK1/CAMK1-CMK protein kinase	CNAG_05063	SSK2	ste/ste11/ssk protein kinase	ste/ste11/ssk protein kinase	0.845999
		CNAG_05439-t26_1	CNAG_00124-t26_1	CNAG_05439	CMK1	CAMK/CAMK1/CAMK1-CMK protein kinase	CAMK/CAMK1/CAMK1-CMK protein kinase	CNAG_00124	CAS32	Capsule structure designer protein	Capsule structure designer protein	0.845091
		CNAG_05439-t26_1	CNAG_03654-t26_1	CNAG_05439	CMK1	CAMK/CAMK1/CAMK1-CMK protein kinase	CAMK/CAMK1/CAMK1-CMK protein kinase	CNAG_03654	NA	ATP-dependent DNA helicase	ATP-dependent DNA helicase	0.845037
		CNAG_05439-t26_1	CNAG_06325-t26_1	CNAG_05439	CMK1	CAMK/CAMK1/CAMK1-CMK protein kinase	CAMK/CAMK1/CAMK1-CMK protein kinase	CNAG_06325	BYR4	GTPase activator	GTPase activator	0.843502
		CNAG_05439-t26_1	CNAG_03419-t26_1	CNAG_05439	CMK1	CAMK/CAMK1/CAMK1-CMK protein kinase	CAMK/CAMK1/CAMK1-CMK protein kinase	CNAG_03419	NA	ATP-dependent RNA helicase DDX41	ATP-dependent RNA helicase DDX41	0.843245
		CNAG_05439-t26_1	CNAG_06984-t26_1	CNAG_05439	CMK1	CAMK/CAMK1/CAMK1-CMK protein kinase	CAMK/CAMK1/CAMK1-CMK protein kinase	CNAG_06984	NA	hypothetical protein	hypothetical protein	0.84323
		CNAG_05439-t26_1	CNAG_03413-t26_1	CNAG_05439	CMK1	CAMK/CAMK1/CAMK1-CMK protein kinase	CAMK/CAMK1/CAMK1-CMK protein kinase	CNAG_03413	NA	alginate lyase	alginate lyase	0.842986
		CNAG_05439-t26_1	CNAG_02797-t26_1	CNAG_05439	CMK1	CAMK/CAMK1/CAMK1-CMK protein kinase	CAMK/CAMK1/CAMK1-CMK protein kinase	CNAG_02797	CPL1	putative secreted protein	putative secreted protein	0.842135
		CNAG_05439-t26_1	CNAG_05519-t26_1	CNAG_05439	CMK1	CAMK/CAMK1/CAMK1-CMK protein kinase	CAMK/CAMK1/CAMK1-CMK protein kinase	CNAG_05519	NA	hypothetical protein	hypothetical protein	0.842026
		CNAG_05439-t26_1	CNAG_05446-t26_1	CNAG_05439	CMK1	CAMK/CAMK1/CAMK1-CMK protein kinase	CAMK/CAMK1/CAMK1-CMK protein kinase	CNAG_05446	NA	kexin	kexin	0.841563
		CNAG_05439-t26_1	CNAG_07564-t26_1	CNAG_05439	CMK1	CAMK/CAMK1/CAMK1-CMK protein kinase	CAMK/CAMK1/CAMK1-CMK protein kinase	CNAG_07564	NA	hypothetical protein	hypothetical protein	0.841219
		CNAG_05439-t26_1	CNAG_05989-t26_1	CNAG_05439	CMK1	CAMK/CAMK1/CAMK1-CMK protein kinase	CAMK/CAMK1/CAMK1-CMK protein kinase	CNAG_05989	NA	hypothetical protein	hypothetical protein	0.840047
		CNAG_05439-t26_1	CNAG_03751-t26_1	CNAG_05439	CMK1	CAMK/CAMK1/CAMK1-CMK protein kinase	CAMK/CAMK1/CAMK1-CMK protein kinase	CNAG_03751	NA	calcium channel protein	calcium channel protein	0.839216
		CNAG_05439-t26_1	CNAG_07879-t26_1	CNAG_05439	CMK1	CAMK/CAMK1/CAMK1-CMK protein kinase	CAMK/CAMK1/CAMK1-CMK protein kinase	CNAG_07879	NA	TRIAD3, E3 ubiquitin-protein ligase RNF216	TRIAD3%2C E3 ubiquitin-protein ligase RNF216	0.83885
		CNAG_05439-t26_1	CNAG_03673-t26_1	CNAG_05439	CMK1	CAMK/CAMK1/CAMK1-CMK protein kinase	CAMK/CAMK1/CAMK1-CMK protein kinase	CNAG_03673	PPZ1	serine/threonine-protein phosphatase PP-Z1	serine/threonine-protein phosphatase PP-Z1	0.837979
		CNAG_05439-t26_1	CNAG_05451-t26_1	CNAG_05439	CMK1	CAMK/CAMK1/CAMK1-CMK protein kinase	CAMK/CAMK1/CAMK1-CMK protein kinase	CNAG_05451	NA	hypothetical protein	hypothetical protein	0.837929
		CNAG_05439-t26_1	CNAG_05687-t26_1	CNAG_05439	CMK1	CAMK/CAMK1/CAMK1-CMK protein kinase	CAMK/CAMK1/CAMK1-CMK protein kinase	CNAG_05687	NA	hypothetical protein	hypothetical protein	0.836802
		CNAG_05439-t26_1	CNAG_01406-t26_1	CNAG_05439	CMK1	CAMK/CAMK1/CAMK1-CMK protein kinase	CAMK/CAMK1/CAMK1-CMK protein kinase	CNAG_01406	NA	hypothetical protein	hypothetical protein	0.836793
		CNAG_05439-t26_1	CNAG_05963-t26_1	CNAG_05439	CMK1	CAMK/CAMK1/CAMK1-CMK protein kinase	CAMK/CAMK1/CAMK1-CMK protein kinase	CNAG_05963	NA	hypothetical protein	hypothetical protein	0.836572
		CNAG_05439-t26_1	CNAG_04329-t26_1	CNAG_05439	CMK1	CAMK/CAMK1/CAMK1-CMK protein kinase	CAMK/CAMK1/CAMK1-CMK protein kinase	CNAG_04329	NA	hypothetical protein	hypothetical protein	0.835941
